# Supplementary material for: Comparison of Gene Expression Changes in Three Wheat Varieties with Different Susceptibilities to Heat Stress Using RNA-Seq Analysis
Source: Int J Mol Sci. 2022 Sep 14;23(18):10734. doi: 10.3390/ijms231810734 (PMC9505106; doi:10.3390/ijms231810734)
Supplement: Supplementary file 1 [file ijms-23-10734-s001.zip]

Archive with 7 entries (7 files):
- supplementary data-vf.pdf
- Supplementary File S1- Time serise graph ((Olgeuru).xlsx
- Supplementary File S2- Time serise graph (Jopum).xlsx
- Supplementary File S3- Time serise graph (Kuemkang).xlsx
- Supplementary File S4 BP comparison -three cultivars-vf.xlsx
- Supplementary File S5- Gene ontology (GO) annotations  (BP)-vf.xlsx
- Supplementary File S6-GO enrichment comparision-heat related genes and ROS.xlsx
