# Supplementary material for: Comparison of Gene Expression Changes in Three Wheat Varieties with Different Susceptibilities to Heat Stress Using RNA-Seq Analysis
Source: Int J Mol Sci. 2022 Sep 14;23(18):10734. doi: 10.3390/ijms231810734 (PMC9505106; doi:10.3390/ijms231810734)
Supplement: Supplementary file 1 [file ijms-23-10734-s001.zip › Supplementary File S1- Time serise graph ((Olgeuru).xlsx]

## Sheet: Sheet1
	cultivar	Sub-cluster 1	Cluster 2	Cluster 3	Cluster 4	Cluster 5	SUM
	Olgeuru	10,730 (65.96%)	4,410 (27.11%)	172 (1.057%)	913 (5.61%)	42 (0.258%)	16267

## Sheet: Subcluster_1
	CT			H6			H12
	Ol-CT-1	Ol-CT-2	Ol-CT-3	Ol-H6-1	Ol-H6-2	Ol-H6-3	Ol-H12-1	Ol-H12-2	Ol-H12-3
TraesCS2D02G104600.1	-0.49805	-0.502217	-0.554633	0.687207	0.792466	0.975937	-0.26657	-0.315846	-0.318294
TraesCS4D02G252100.1	0.627098	0.530615	0.550435	-0.997284	-1.01903	-0.813659	0.501497	0.0225603	0.597767
TraesCS1A02G432800.1	0.742602	0.424452	0.499506	-1.2176	-1.30353	-1.07653	0.448155	0.562585	0.920353
TraesCS5D02G356000.1	-0.597753	-0.751705	-0.902264	0.91126	0.753088	1.00732	0.120636	-0.405546	-0.135033
TraesCS1D02G107200.1	-0.791101	-0.942197	-1.02403	1.34248	1.329	1.35826	-0.298182	-0.565649	-0.408589
TraesCS6D02G072600.1	-0.577592	-0.841519	-0.581762	1.32896	1.26589	1.22231	-0.551363	-0.637403	-0.627517
TraesCS7B02G120700.1	-0.720294	-0.814948	-0.652448	0.529592	0.566785	0.757779	0.0368658	0.100374	0.196295
TraesCS1A02G350500.1	0.647953	0.675817	0.746179	-1.12089	-1.10386	-1.10144	0.423384	0.49342	0.339431
TraesCS7A02G480600.1	0.0929744	0.0443645	0.15534	-0.851612	-0.901243	-0.87126	0.862593	0.914332	0.554511
TraesCS4D02G173900.4	-0.310296	0.664233	-0.310296	-0.310296	-0.310296	-0.310296	-0.310296	0.95694	0.240604
TraesCS6D02G356100.2	0.72943	0.611616	0.55806	-1.08596	-1.47397	-1.32391	0.568622	0.576152	0.839959
TraesCS2D02G460600.1	-0.910431	-0.930009	-0.894316	1.68545	1.62795	1.63653	-0.635179	-0.806396	-0.773601
TraesCS3B02G091200.3	-0.316356	-0.316356	-0.316356	-0.316356	1.0688	1.1457	-0.316356	-0.316356	-0.316356
TraesCS2B02G225200.2	-0.41907	-0.180283	-0.41907	-0.168108	-0.41907	0.222476	0.754697	0.276033	0.352393
TraesCS7B02G008700.1	-0.254188	-0.254188	-0.254188	0.539916	0.361229	0.513891	-0.178313	-0.219972	-0.254188
TraesCS2A02G449900.1	-0.478511	-0.865454	-0.773633	0.622914	0.647195	0.731368	0.161768	-0.0289525	-0.0166937
TraesCS4D02G343300.1	-0.299992	-0.675171	-0.453603	0.139585	-0.000710078	0.0472953	0.586661	0.253863	0.402072
TraesCS4B02G030400.2	0.584177	0.408574	0.716035	-1.05194	-0.92185	-1.45669	0.502294	0.838039	0.38136
TraesCS1A02G072200.1	-1.04187	-1.14149	-1.04259	0.970991	1.02312	0.944966	0.200998	-0.206328	0.292195
TraesCS5B02G120800.1	0.796517	0.830514	0.591333	-0.768921	-0.722503	-0.922672	0.112323	-0.0403921	0.123801
TraesCS1B02G390900.2	-0.390284	-0.370054	-0.570432	0.808634	0.426679	0.319431	0.159882	-0.187488	-0.196367
TraesCS2A02G084400.1	0.425782	0.693955	0.595564	-0.840602	-1.12077	-0.920972	0.147351	0.614319	0.405369
TraesCS2D02G443700.1	0.084655	0.165756	0.201318	0.31467	0.0972945	0.147642	-0.263351	-0.321043	-0.426942
TraesCS5D02G268000.1	-1.13944	-1.13665	-1.08575	1.6124	1.60401	1.61632	-0.434749	-0.573572	-0.462579
TraesCS4A02G073300.1	-0.41361	-0.41361	-0.41361	0.0021488	-0.41361	-0.41361	0.321046	0.637414	1.10744
TraesCS5D02G407100.1	0.0790632	0.171491	0.344822	0.337241	0.302624	0.327326	-0.587239	-0.500455	-0.474872
TraesCS2A02G446500.2	1.08205	-0.195935	-0.195935	-0.195935	-0.195935	-0.195935	-0.195935	0.289492	-0.195935
TraesCS1D02G400000.1	-0.995178	-0.752523	-0.830376	1.50058	1.56699	1.50312	-0.7961	-0.785768	-0.410745
TraesCS4D02G209700.1	-1.83252	-1.84858	-1.97118	1.87099	1.76474	1.92814	-0.0489353	0.194291	-0.0569467
TraesCSU02G128500.1	-0.515314	-0.515314	-0.515314	1.20058	0.849819	1.04148	-0.515314	-0.515314	-0.515314
TraesCS1D02G431400.1	-0.231817	-0.179183	-0.0994077	0.520219	0.328068	0.442755	-0.222524	-0.209844	-0.348266
TraesCS1A02G197900.1	-0.458731	-1.14048	-0.688781	-0.718349	-0.562837	-0.662698	1.35218	1.31287	1.56682
TraesCS1D02G388600.2	-0.418878	-0.262296	-0.13013	-0.0206166	-0.12332	-0.106433	0.491529	0.348617	0.221527
TraesCS5A02G432000.1	0.0546623	0.143721	-0.122851	0.313864	0.244172	0.431889	-0.412095	-0.321242	-0.33212
TraesCS3B02G122400.1	0.357206	0.466621	0.249287	-0.664952	-0.669501	-0.743502	0.327458	0.524851	0.152531
TraesCS7D02G254100.1	-0.41743	-0.323489	-0.467486	0.660853	1.01873	0.69015	-0.535125	-0.291456	-0.334746
TraesCS2D02G053000.1	0.0507114	-0.01871	-0.156298	0.42213	0.525611	0.394421	-0.428114	-0.377294	-0.412457
TraesCS1D02G271500.1	-0.593369	-0.530343	-0.530343	1.45416	1.41918	1.44226	-0.982262	-0.837023	-0.842263
TraesCS3A02G245600.2	0.541752	0.368072	0.0905241	0.687199	0.541552	0.699445	-1.40484	-0.934025	-0.589683
TraesCSU02G009100.1	-0.310793	-0.310793	-0.310793	0.739534	0.630313	0.494912	-0.310793	-0.310793	-0.310793
TraesCS1B02G297700.1	-0.337631	-0.231208	-0.158683	-0.0148744	-0.401133	-0.0619961	0.63449	0.721208	-0.150172
TraesCS3B02G246300.1	-0.436435	-0.429455	-0.432243	0.923334	0.692648	0.851226	-0.395055	-0.370784	-0.403236
TraesCS6B02G225600.1	-1.34878	-1.12112	-1.20818	1.03862	0.957459	0.940136	0.295726	0.0684027	0.377735
TraesCS5D02G117200.2	-0.891876	-1.00834	-1.67008	0.495988	0.48372	0.447278	1.13128	0.94486	0.0671692
TraesCS3B02G366900.1	-0.244317	-0.244317	-0.244317	0.501565	-0.244317	0.173603	-0.244317	0.274721	0.271698
TraesCS7A02G326600.3	0.0632797	0.579209	0.0677966	-1.30882	-0.718405	-0.662719	0.576359	0.829799	0.573503
TraesCS4D02G195300.1	-0.147629	-0.304686	-0.341716	-0.0667092	0.0762037	-0.0244122	-0.0163299	0.513476	0.311802
TraesCS6A02G219200.1	0.671569	0.643111	0.578486	-1.35483	-1.58104	-1.46903	0.855718	0.692853	0.963162
TraesCS3A02G048700.5	-0.528352	-0.327714	-0.765514	1.03003	1.29688	1.38828	-0.861775	-0.642684	-0.589155
TraesCS5B02G517200.1	-0.144623	-0.190341	-0.222111	0.532621	0.429712	0.328461	-0.268951	-0.195816	-0.268951
TraesCS7D02G099200.2	-1.2267	-0.821458	-1.01392	1.52545	1.5159	1.56658	-0.470584	-0.375496	-0.699779
TraesCS2B02G429800.1	-0.349181	-0.613418	-0.399293	0.301912	0.141897	0.588216	-0.0487955	0.375721	0.00294012
TraesCS7D02G457000.1	-0.319487	-0.323651	-0.377457	0.36498	0.518621	0.747532	-0.271779	-0.326433	-0.0123248
TraesCS1B02G276800.1	-3.01866	-2.93083	-2.95611	2.55667	2.43183	2.56127	0.707436	0.133601	0.514791
TraesCS6D02G051700.1	-0.657994	-0.525089	-0.505309	1.22883	1.07103	1.26851	-0.663464	-0.478546	-0.737969
TraesCS3D02G114300.1	0.253941	-0.185416	-0.185416	0.554432	-0.185416	0.304126	-0.185416	-0.185416	-0.185416
TraesCS7B02G087400.1	-0.563962	-0.709879	-0.65039	0.570903	0.649823	0.826924	0.132249	0.0116491	-0.267318
TraesCS4A02G171400.1	-0.32118	-0.32981	-0.32981	0.210217	0.0945748	0.17303	0.469277	-0.32981	0.36351
TraesCS5B02G216200.1	-0.344078	-0.41279	-0.297105	0.527808	0.674513	0.475393	-0.303364	-0.0319902	-0.288388
TraesCS4D02G083600.1	-0.704014	-0.551508	-0.403354	0.0581165	0.341142	-0.0583491	0.460315	0.261006	0.596646
TraesCS7A02G325000.2	-1.03976	-1.13662	-0.787471	1.00179	1.07551	0.95622	0.0837256	-0.193052	0.0396514
TraesCS6A02G311900.1	-0.118703	-0.142493	0.0126591	0.556839	0.733408	0.694803	-0.705352	-0.618902	-0.41226
TraesCS4D02G205000.1	-0.0423367	0.00794778	-0.504918	-1.00245	-1.2679	-1.46953	1.34557	1.52073	1.41289
TraesCS3B02G485900.1	0.0330233	-0.17129	0.0816239	0.0453278	0.367052	0.3695	-0.3384	-0.19884	-0.187997
TraesCS4D02G268600.1	-1.00269	-0.681621	-0.943511	-0.758305	-0.819954	-0.870918	1.74439	1.54479	1.78782
TraesCS5D02G183700.1	-0.256096	-0.0161005	-0.142911	-0.699342	-0.593167	-0.741384	0.778125	0.845839	0.825038
TraesCS5A02G414100.1	-0.232876	-0.232876	-0.232876	0.455081	0.423392	0.425221	-0.139316	-0.232876	-0.232876
TraesCS1B02G181400.1	-0.286606	-0.351874	-0.354495	-0.13924	-0.256884	-0.260566	0.423331	0.703979	0.522357
TraesCS3B02G210100.2	-0.168811	-0.168811	-0.168811	0.119252	-0.168811	0.103809	0.217448	0.0328229	0.201911
TraesCS3D02G426200.1	-1.36645	-1.17145	-0.799695	0.0263667	-0.281564	0.195973	1.31965	1.07644	1.00074
TraesCS4A02G293000.1	-2.23772	-2.39899	-2.35073	2.02401	2.05573	1.9334	0.136008	0.377141	0.461157
TraesCS2A02G583500.1	-0.172816	-0.229833	-0.522333	0.691682	0.988461	0.750502	-0.399108	-0.603233	-0.503322
TraesCS1B02G145500.2	-1.02943	-1.10653	-0.72458	0.830421	0.892895	0.911434	0.00071254	-0.00515968	0.230241
TraesCS4B02G366900.1	-0.19411	-0.226962	-0.171284	0.283174	0.486835	0.349669	-0.228347	-0.142271	-0.156704
TraesCS5D02G283600.1	-0.759874	-0.498828	-0.836038	1.44653	1.42688	1.45911	-0.727129	-0.740138	-0.770512
TraesCSU02G227200.1	-0.328013	-0.117624	-0.328013	0.390074	0.674149	0.693467	-0.328013	-0.328013	-0.328013
TraesCS2A02G574300.1	-0.23889	-0.176009	-0.230708	0.289835	0.269791	0.33003	-0.144926	-0.0933286	-0.00579303
TraesCS4B02G125600.1	-0.270928	-0.288659	-0.0994371	0.426979	0.443542	0.586567	-0.354358	-0.140705	-0.303002
TraesCS3B02G363000.1	0.11174	-0.0385029	-0.0452857	-0.605644	-0.457154	-0.807629	0.423633	0.603945	0.814897
TraesCS7B02G123500.1	-0.209684	-0.21251	-0.241079	0.419758	0.451348	0.444189	-0.21251	-0.241079	-0.198435
TraesCS1D02G409700.1	-1.10208	-0.914978	-1.01391	-0.718791	-0.611876	-0.800875	1.82335	1.68981	1.64935
TraesCS5B02G013700.1	-0.456872	-0.551955	-0.270127	1.11856	0.972472	0.72891	-0.586292	-0.419033	-0.535666
TraesCS2A02G342700.1	-0.694749	-1.08951	-0.743611	1.30019	0.977348	1.30386	-0.465411	-0.20972	-0.378402
TraesCS1D02G253600.1	-0.937744	-0.584356	-0.960809	0.975919	1.06711	0.906562	0.000905459	-0.295582	-0.172007
TraesCS4A02G139700.1	0.413989	0.129148	-0.277768	-0.720055	-3.04284	-0.747755	1.06864	1.97479	1.20185
TraesCS4A02G212200.1	-0.429239	-0.699622	-1.0367	0.683211	1.23649	0.726624	-0.515744	0.0849344	-0.0499586
TraesCS5A02G022800.1	-0.285102	-0.254464	-0.0954508	0.186181	0.209345	0.069942	0.110095	0.0410426	0.0184117
TraesCS5A02G176600.4	-0.766276	-1.10769	-1.10769	0.336974	0.735889	1.02587	0.82399	0.726209	-0.667272
TraesCS3B02G035900.3	0.0108923	-0.61578	0.18662	-0.61578	-0.396689	-0.61578	0.677001	0.585853	0.783664
TraesCS1A02G101000.2	0.117197	0.0335574	0.046353	-0.912828	-0.893149	-0.929017	0.887611	0.89435	0.755926
TraesCS2B02G247200.1	-0.659376	-0.325183	-0.595302	0.294694	0.17487	0.164544	0.316177	0.327461	0.302115
TraesCS2B02G067600.1	0.380586	0.584582	0.306753	-0.933898	-1.05558	-1.05558	0.712502	0.752191	0.308436
TraesCS5A02G410900.1	-0.305633	-0.307059	-0.266259	0.493553	0.337082	0.494372	-0.0816122	-0.133808	-0.230635
TraesCS7A02G293500.3	0.80765	0.765177	0.878241	-0.902599	-0.82472	-0.916952	-0.080285	0.281904	-0.00841594
TraesCS5A02G370300.3	-0.335369	-0.335369	-0.335369	0.211587	-0.335369	0.563032	0.291303	0.062981	0.212574
TraesCS2D02G551600.1	-0.649417	-0.649417	-0.649417	1.28755	1.20657	1.38374	-0.649417	-0.649417	-0.630783
TraesCS6D02G398400.1	-0.62406	-0.62406	-0.62406	1.10103	1.36217	1.19438	-0.62406	-0.62406	-0.537276
TraesCS5D02G223000.1	-1.02222	-0.163245	-0.276084	1.14867	0.674681	0.792917	-1.02798	0.467207	-0.593949
TraesCS5A02G257900.1	-0.0307311	-0.0834382	-0.11464	-0.0861248	-0.106435	-0.121513	-0.0281457	0.238758	0.33227
TraesCS5D02G248500.1	0.538744	0.398673	0.225708	-0.898511	-0.844184	-0.817255	0.4297	0.59071	0.376415
TraesCS4B02G332300.4	0.924204	1.01195	0.274817	-0.497491	-0.480282	-0.497491	-0.187151	-0.37184	-0.176718
TraesCS5B02G127800.1	0.202694	-0.0749888	0.244908	-0.943303	-1.03554	-0.99319	0.862806	0.720808	1.01581
TraesCS1D02G251300.1	-0.0602199	-0.00751281	-0.0126977	0.137616	0.0742303	0.235981	-0.107973	-0.114926	-0.144499
TraesCS3A02G352800.2	-0.247119	-0.247119	-0.247119	0.0999798	0.495319	0.399044	-0.247119	0.0585599	-0.0644266
TraesCS3B02G034800.1	-0.0673598	0.0371929	0.234393	-0.387482	-0.397833	-0.465628	0.259311	0.258487	0.528918
TraesCS4D02G056700.1	-0.814916	-0.301439	-0.571611	0.663591	0.961944	1.08452	-0.120005	-0.349699	-0.55238
TraesCS4B02G051000.1	0.724851	0.689377	0.768057	-0.946046	-1.14103	-1.03621	0.369176	0.238212	0.333616
TraesCS2D02G385600.2	-0.331311	-0.331311	-0.331311	-0.0586902	0.402478	0.587076	-0.0515422	0.234287	-0.119675
TraesCS2D02G433500.1	-0.0835557	-0.119799	-0.112758	-0.0644106	-0.0671301	-0.104354	0.18566	0.207202	0.159146
TraesCS3D02G162900.2	-0.458797	0.194831	0.821311	0.749766	0.22627	-0.00881991	-0.122067	-0.701247	-0.701247
TraesCS7A02G096600.1	0.407365	0.46367	0.392534	-1.16321	-1.10019	-1.23576	0.6634	0.760211	0.81198
TraesCS2A02G454800.1	-0.912524	-0.940458	-0.993679	1.53619	1.45898	1.60101	-1.02914	-0.258058	-0.462316
TraesCS2D02G263600.1	-0.480976	-0.278896	-0.538587	-0.196495	-0.520005	-0.510803	0.617019	0.893878	1.01486
TraesCS7D02G252900.2	-0.212317	-0.212317	-0.212317	-0.212317	0.163974	1.32224	-0.212317	-0.212317	-0.212317
TraesCS2D02G596300.1	-0.210969	-0.39111	-0.660898	1.05158	1.50746	0.833269	-1.10027	-0.582709	-0.446347
TraesCS5A02G276000.1	-1.17085	-1.11281	-0.961444	0.688659	0.54707	0.689565	0.629907	0.264603	0.425307
TraesCS4B02G082700.1	-0.211763	-0.167719	-0.211763	-0.044405	0.0668166	-0.0138976	0.150005	0.223332	0.209393
TraesCS2D02G246300.1	0.490321	0.083213	0.79942	-1.31089	-1.19129	-1.41657	0.859332	0.794443	0.892025
TraesCS4A02G090200.1	0.122397	0.20668	0.0859416	-1.36917	-1.39252	-1.46952	1.16911	1.47994	1.16715
TraesCS2A02G154800.1	-0.403574	-0.510413	-0.590431	0.676355	0.509705	0.557791	-0.123641	0.00948151	-0.125273
TraesCS2A02G285200.1	-0.132843	-0.139613	-0.147779	-0.167015	-0.17673	-0.165633	0.321176	0.34562	0.262816
TraesCS6A02G091800.2	-0.667009	-0.726362	-0.763966	1.33744	1.27432	1.34317	-0.42013	-0.65709	-0.72037
TraesCS7A02G485300.1	0.844988	0.798971	0.735578	-1.43637	-1.31144	-1.46339	0.367184	0.582616	0.881868
TraesCS6B02G433600.1	-0.232097	-0.319479	-0.399455	0.672308	0.462898	0.939683	-0.399455	-0.324949	-0.399455
TraesCS3B02G515800.1	0.108635	-0.220276	-0.246964	-1.11169	-1.11169	-1.11169	1.3514	1.28117	1.06111
TraesCS4A02G154000.1	-1.13877	-0.996469	-0.895889	0.426383	0.228424	0.421562	0.622805	0.441773	0.890184
TraesCS3B02G094400.1	0.568384	0.381351	-0.494429	-0.494429	-0.494429	-0.494429	-0.447588	0.418604	1.05696
TraesCS7B02G124600.1	-0.354579	-0.319361	-0.263625	0.830844	0.798612	0.819302	-0.562584	-0.423958	-0.524652
TraesCS4D02G128700.5	0.18844	-0.247222	0.967847	0.827075	0.395026	-0.761795	-0.711799	-0.557781	-0.0997916
TraesCS1B02G106400.2	0.191084	-0.0587824	-0.0259787	-0.241979	-0.203431	-0.290215	0.237856	0.0737972	0.317648
TraesCS5D02G023100.1	-0.231546	-0.232988	-0.170866	-0.220062	-0.232988	0.370134	0.254499	0.696803	-0.232988
TraesCS3A02G272200.1	0.352548	0.466721	0.462041	-1.12921	-1.10925	-1.37949	0.575816	0.971674	0.789149
TraesCS3D02G480100.1	0.24618	0.131835	0.302146	0.842135	0.688442	0.839027	-1.1057	-1.07884	-0.865226
TraesCS2B02G464400.1	-2.32046	-2.11148	-2.18357	1.18131	1.19862	1.07134	0.873075	1.20505	1.0861
TraesCS3D02G240300.1	-0.491454	-0.75567	-0.899127	-0.142898	-0.26569	-0.0683175	0.946474	0.771396	0.905287
TraesCS7B02G376200.1	-0.273609	-0.539481	-0.931976	1.42981	1.48836	1.3134	-0.764621	-0.937204	-0.784678
TraesCS3B02G245800.1	0.266687	0.237879	0.502555	-0.711398	-0.695177	-0.803058	0.346771	0.485658	0.370082
TraesCS3D02G228100.3	-0.117627	0.256497	0.0862449	0.341311	0.64687	0.724179	-1.20713	-0.539006	-0.191343
TraesCS2D02G492600.2	-0.796077	0.174806	-0.797519	-0.0559444	-0.551415	0.406622	0.273557	0.964617	0.381355
TraesCS6A02G283500.1	-0.328846	-0.621361	-0.731852	1.47727	1.46999	1.36619	-0.878189	-0.886019	-0.867191
TraesCS6B02G190700.1	0.736258	0.597356	0.549591	-0.726396	-0.577234	-0.360338	-0.185701	0.122502	-0.156039
TraesCS3B02G342700.6	-0.540693	0.130148	0.193963	-0.522058	-0.387536	-0.523483	0.852724	0.465785	0.331151
TraesCS7B02G269000.5	-0.00414116	-0.137705	-0.137705	-0.137705	-0.137705	-0.137705	0.37831	-0.137705	0.452059
TraesCS6B02G362700.1	-0.274285	-0.274285	-0.274285	0.903314	0.113078	-0.264221	0.132796	0.212172	-0.274285
TraesCS6D02G209300.1	0.263045	0.193962	0.175266	-0.415533	-0.273008	-0.295185	0.239241	-0.0639509	0.176162
TraesCS3B02G264400.1	-0.446645	-0.281241	-0.573971	0.714614	0.414574	0.368482	0.0778757	-0.266824	-0.00686653
TraesCS5D02G173300.1	-0.208249	0.451675	0.132028	-0.0041084	0.150147	-0.208249	-0.208249	-0.208249	0.103254
TraesCS5A02G032700.2	0.206204	0.283153	0.317563	-1.11294	-0.963065	-0.916616	0.642645	0.783164	0.759892
TraesCS5A02G177500.2	-0.644789	-0.610093	-0.662455	-0.192915	-0.150056	-0.104404	0.754803	0.745157	0.864752
TraesCS6A02G342000.1	-0.194451	-0.165882	-0.126812	0.353493	0.313471	0.322573	-0.194451	-0.140644	-0.167297
TraesCS7D02G041300.1	-0.242287	-0.0874384	-0.30428	-0.282469	-0.237342	-0.152277	0.370071	0.532325	0.403698
TraesCS5D02G051600.1	-0.318186	-0.336094	-0.435543	-0.0386369	-0.027925	-0.00673685	0.183755	0.511369	0.467997
TraesCS5B02G227700.1	-0.682307	-0.571617	-0.649323	1.30527	1.41204	1.20808	-0.570552	-0.859585	-0.592005
TraesCS6D02G261100.1	-0.194191	-0.224174	-0.224174	0.561586	-0.224174	0.976205	-0.224174	-0.222732	-0.224174
TraesCS4D02G298700.1	-0.149303	-0.153868	-0.150062	-0.760716	-0.690493	-0.412793	0.73775	0.709543	0.869941
TraesCS3A02G200100.1	-0.439656	-0.439656	-0.439656	1.11125	-0.439656	1.32758	0.199113	-0.439656	-0.439656
TraesCS5A02G091800.3	-0.204239	0.35128	0.289664	0.0202341	0.316998	0.0367695	-0.18374	-0.452773	-0.174194
TraesCS4A02G175500.1	-0.353823	-0.571248	-0.319598	0.093397	0.103	0.0215616	0.231139	0.509748	0.285823
TraesCS7B02G367900.2	-0.922887	-0.846536	-0.490314	0.53797	0.402696	0.256878	0.827347	0.0380388	0.196806
TraesCS6D02G289800.1	-0.417667	-0.536691	-0.284518	0.867122	0.835146	0.557545	-0.0492048	-0.435041	-0.536691
TraesCS1D02G057300.1	-0.638605	-0.224966	-0.921911	0.993423	1.25204	0.89642	-0.236909	-0.464957	-0.654536
TraesCS1A02G241600.3	-0.188019	-0.188019	-0.188019	-0.188019	-0.188019	-0.188019	0.400785	0.496351	0.23098
TraesCS2D02G373800.1	-1.12406	-1.06952	-1.39877	1.47306	1.36124	1.37516	-0.267391	-0.179436	-0.170276
TraesCS5A02G524400.1	0.764598	0.72188	0.79516	-1.40721	-1.36315	-1.48259	0.772533	0.464943	0.733843
TraesCS1D02G319100.1	0.387464	0.0983247	0.260994	-0.592427	-0.778334	-0.888105	0.571872	0.195468	0.744744
TraesCS4A02G436000.1	-0.236495	-0.227157	-0.18939	0.794399	0.969748	0.684346	-0.607117	-0.707422	-0.480913
TraesCS7B02G230400.1	0.27126	0.378342	0.299927	-1.10406	-1.09975	-1.2181	0.903904	0.855224	0.713251
TraesCS2A02G590900.1	-0.0853902	-0.170164	-0.0917373	-0.273158	-0.273158	-0.273158	0.307952	0.413006	0.445806
TraesCS3A02G388500.1	-0.439961	-0.450256	-0.334878	0.574712	0.551035	0.724683	-0.306543	-0.393275	0.0744844
TraesCS2B02G550700.2	-0.113061	-0.209815	-0.171414	0.201047	0.216644	0.153219	0.0766563	-0.0557282	-0.0975484
TraesCS5D02G207700.1	0.415784	0.481555	0.112828	-1.25006	-1.25006	-1.25006	1.15348	0.92626	0.660286
TraesCS6D02G255200.2	-0.206918	-0.547196	-0.08462	0.759066	0.76663	0.954625	-0.547196	-0.547196	-0.547196
TraesCS6A02G392500.1	-0.880812	-0.885674	-0.778689	0.145166	0.511968	0.236606	0.513816	0.70156	0.436059
TraesCS1D02G443551.1	0.0400124	0.117338	0.140404	-0.198237	-0.216262	-0.220454	0.0376741	0.184402	0.115122
TraesCS7B02G134200.1	-0.417754	-0.332814	-0.358289	1.05493	0.812016	0.828669	-0.640295	-0.392094	-0.554365
TraesCS1D02G189700.1	-0.165958	-0.0363921	-0.255765	0.519397	0.631443	0.902908	-0.486785	-0.554424	-0.554424
TraesCS1A02G428700.3	-1.30257	-0.723031	-0.554011	0.394326	-1.2731	-0.619937	0.83204	2.08794	1.15834
TraesCS1D02G168800.4	-0.0372771	-0.134431	-0.260082	-0.260082	-0.101745	0.0479297	0.25088	0.211886	0.282919
TraesCS5A02G265500.1	-0.742095	-0.636417	-0.742095	0.152432	-0.0292791	-0.114488	0.752065	0.959232	0.400645
TraesCS5A02G461500.1	0.748817	0.626016	0.619272	-1.16744	-1.21585	-1.17662	0.452801	0.480355	0.632645
TraesCS5B02G031700.1	-0.246165	-0.248837	-0.282657	0.132038	0.258767	0.371782	-0.0847177	0.158492	-0.0587012
TraesCS3A02G093900.1	-1.78866	-2.21108	-1.75177	2.43001	2.40055	2.51658	-0.37545	-0.629001	-0.591183
TraesCS2A02G376300.2	-0.300862	-0.300862	-0.300862	0.768152	0.43985	0.524516	-0.263831	-0.300862	-0.265238
TraesCS5A02G543000.1	-0.426139	-0.536252	-0.360512	-0.368129	-0.217569	-0.53816	0.732255	0.631871	1.08264
TraesCS5D02G371100.1	0.558277	0.163377	0.45878	-0.777844	-0.567649	-0.843783	0.187458	0.132335	0.689049
TraesCS5A02G294600.1	-1.13528	-1.08613	-1.15324	0.668674	0.605969	0.682246	0.484962	0.664236	0.268559
TraesCS4A02G275200.2	-0.471596	-0.969336	-0.642032	-0.188606	-1.09907	-0.0142715	1.20059	1.16137	1.02295
TraesCS1B02G332700.1	0.717708	0.678321	0.911003	-0.926745	-1.1301	-0.972277	0.355005	-0.0525715	0.419658
TraesCS1D02G263700.1	0.151606	0.0820416	0.160312	0.254566	0.389851	-0.0954118	-0.258588	-0.342188	-0.342188
TraesCS1A02G402800.1	-0.968005	-0.938433	-0.686062	1.38024	1.34206	1.21536	-0.554628	-0.420482	-0.370044
TraesCS4D02G126800.1	-0.0715032	-0.166184	-0.184473	0.304388	0.332363	0.184532	-0.0820147	-0.148124	-0.168983
TraesCS6D02G171200.1	0.00591806	0.0926716	-0.0441699	-0.32837	-0.32079	-0.324575	0.28295	0.228023	0.408342
TraesCS1D02G147100.1	-0.666373	-1.43614	-0.864383	1.39758	1.12506	1.82921	-0.494412	-0.0197446	-0.870801
TraesCS5A02G310600.1	0.00416613	-0.0558101	-0.0897268	0.651851	0.877904	0.70608	-0.706046	-0.843954	-0.544464
TraesCS3D02G261800.4	-0.227548	-0.25691	-0.288259	0.579807	0.394799	0.501469	-0.354521	-0.185879	-0.162958
TraesCS3D02G526600.1	0.147305	0.429424	0.225307	-0.480154	-0.413545	-0.47183	0.164315	0.152698	0.24648
TraesCS5D02G492200.1	-0.323467	-0.258559	-0.398139	0.440565	0.344194	0.582232	0.00610156	-0.203479	-0.189449
TraesCS6A02G048300.1	-0.133135	-0.0586176	-0.449647	-0.26847	-0.373204	-0.544044	0.587827	0.557414	0.681877
TraesCS4D02G109700.1	-0.477279	-0.379668	-0.477279	0.151262	0.138138	0.0716512	0.383486	0.544912	0.0447772
TraesCS3D02G543900.2	0.174048	0.0652047	-0.235125	-0.462867	-0.462867	-0.462867	0.450166	0.487975	0.446331
TraesCS2A02G409700.1	0.0377484	0.101352	0.230448	-1.11774	-1.12785	-0.86978	0.889224	0.989191	0.867404
TraesCS2D02G302800.1	0.378662	0.37512	0.401385	-1.10684	-0.902963	-1.14648	0.565617	0.591393	0.844107
TraesCS1B02G460100.1	-0.556267	-0.551322	-0.466257	0.452376	0.176482	0.354334	0.158486	0.200134	0.232034
TraesCS7B02G432500.1	-0.585189	-0.448678	-0.560851	0.178259	0.11588	0.26023	0.240362	0.435121	0.364866
TraesCS7B02G370800.1	-1.29757	-1.47867	-1.13537	1.00566	1.12223	0.98897	0.230729	0.451344	0.112677
TraesCS4B02G190200.1	-0.247243	-0.247243	-0.247243	0.531806	0.503792	0.44786	-0.247243	-0.247243	-0.247243
TraesCS3A02G496300.1	0.194797	0.178536	-0.41966	-0.0514473	-0.488675	-0.31363	-0.190017	0.464404	0.625692
TraesCS6D02G065600.1	-0.256638	-0.211215	-0.301169	-1.88684	-1.82154	-1.84689	2.06106	2.11285	2.15038
TraesCS2A02G234700.3	-0.357617	-0.0577866	-0.357617	0.573687	0.0817398	-0.302422	-0.357617	0.465317	0.312316
TraesCS2D02G239100.4	-0.234904	-0.234904	-0.1119	0.673525	0.847799	-0.234904	-0.234904	-0.234904	-0.234904
TraesCS3A02G509300.1	-1.31626	-1.39252	-1.61175	0.598418	0.84792	0.656711	0.614775	0.799158	0.803561
TraesCS5B02G232000.2	0.842872	-0.0607755	0.415027	-0.7683	-0.7683	-0.404288	0.0407025	0.538545	0.164517
TraesCS4A02G158900.3	-0.757983	-0.280823	-0.213992	0.271294	-0.602233	0.00924837	0.997332	0.564522	0.012635
TraesCS5A02G431800.1	-0.0651761	-0.0351757	-0.0204063	0.120736	0.142377	0.0701963	-0.0460129	-0.0693159	-0.0972219
TraesCSU02G128800.1	-0.595281	-0.595281	-0.595281	1.37998	1.20588	0.985829	-0.595281	-0.595281	-0.595281
TraesCS5A02G275800.1	0.233822	-0.00894826	0.269541	0.420535	0.987992	0.681425	-0.133924	-1.06929	-1.38116
TraesCS7B02G227800.1	0.208988	0.0269624	-0.498486	-0.960937	-1.09587	-0.74664	1.06725	0.827537	1.17119
TraesCS3B02G277900.2	-0.58505	-0.883162	-0.758983	0.194048	0.337079	0.134102	0.855077	0.0589571	0.647932
TraesCS7D02G523900.3	-0.172316	-0.290011	-0.0971853	0.613799	0.458451	0.300711	-0.233427	-0.290011	-0.290011
TraesCS2D02G483800.1	-0.646212	-0.668059	-0.551801	-0.131889	-0.253022	-0.360425	0.963827	0.820931	0.826651
TraesCS2B02G162500.1	-0.774808	-0.706452	-0.766296	0.0736634	-0.0153115	0.151641	0.63392	0.816118	0.587525
TraesCS3D02G537600.1	-0.977128	-0.460128	-0.950656	-0.0653878	0.312875	-0.265893	0.76093	0.758015	0.887371
TraesCS4D02G186200.1	-0.097219	0.239369	-0.0838853	0.28222	0.217996	-0.129732	-0.204237	-0.0202744	-0.204237
TraesCS2D02G106400.1	-0.313245	-0.401095	0.0779653	0.819178	0.785567	0.782671	-0.826048	-0.532928	-0.392065
TraesCS7D02G267100.1	-0.518501	-0.518501	-0.518501	-0.518501	-0.518501	0.286378	0.794745	0.819495	0.691888
TraesCS4D02G109000.1	-0.689811	-0.575161	-0.385622	0.87966	1.06786	1.09775	-0.565266	-0.341888	-0.487523
TraesCS3B02G354000.1	-0.306129	-0.164468	-0.317624	0.513893	0.542433	0.241895	-0.195946	-0.239015	-0.0750389
TraesCS3B02G484200.2	-0.325152	-0.142858	0.037714	-0.427161	-0.373878	-0.40871	0.536679	0.41527	0.688096
TraesCS3D02G142500.1	0.587309	0.0279784	0.962904	-0.776317	-0.807551	-0.807551	-0.107485	0.404395	0.516319
TraesCS2D02G318100.4	-0.993145	-0.786516	-0.897362	0.515796	0.470417	0.472841	0.441003	0.475745	0.30122
TraesCS2A02G421900.1	-0.320439	-0.320439	-0.320439	0.727099	0.46532	0.608594	-0.297539	-0.29896	-0.243196
TraesCS5A02G132300.1	-0.36767	-0.711586	-0.891734	0.120478	0.129035	-0.0541939	0.786338	0.676299	0.313033
TraesCS2B02G227100.1	-0.138263	0.0622154	0.0925706	-1.26417	-0.995845	-1.10843	1.12134	1.05542	1.17516
TraesCS3B02G129800.3	0.627379	0.00725371	0.540888	-0.690755	-0.476506	-0.919024	-0.32528	0.654621	0.581423
TraesCS1A02G132000.1	-0.880191	-0.867464	-0.877454	0.791876	0.764979	0.786709	0.34702	-0.0806841	0.0152096
TraesCS4D02G178200.1	-0.126873	-0.126873	-0.126873	-0.126873	0.436773	0.451341	-0.126873	-0.126873	-0.126873
TraesCS5B02G319500.1	-0.0342891	-0.0140062	-0.132097	0.32306	0.601465	0.619849	-0.368182	-0.703762	-0.292038
TraesCS2A02G255100.1	-0.41707	-0.275637	-0.41707	-0.191795	-0.117239	0.0360523	0.46342	0.387809	0.531531
TraesCS3A02G251000.1	0.525882	-0.0731782	0.103291	-0.362423	-0.286548	-0.362423	0.0694678	0.256756	0.129174
TraesCS5A02G166800.1	-0.575217	-0.349063	-0.639405	-0.647303	-0.623737	-0.581509	1.17151	1.28307	0.961658
TraesCS2D02G584600.1	-0.517855	-0.574096	-0.643275	0.645381	0.890425	0.87697	-0.417258	-0.0893972	-0.170895
TraesCS3B02G072200.1	-1.50057	-1.55772	-1.4542	-0.479262	-0.252233	-0.443336	1.73948	2.05066	1.89719
TraesCS5A02G093200.1	0.464626	0.5019	0.520422	-1.47142	-1.35304	-1.42794	0.903725	0.979298	0.88242
TraesCS3D02G063000.1	-0.491957	-0.528987	-0.391484	0.740644	0.790631	0.866075	-0.273184	-0.242106	-0.469632
TraesCS3A02G181500.1	-0.362563	-0.421621	-0.420251	0.311229	-0.0685199	0.210515	0.253194	0.479137	0.0188798
TraesCS1D02G023300.1	0.297464	-0.103244	0.116608	-0.480447	-0.615282	-0.665479	0.667177	0.233011	0.550192
TraesCS3D02G083400.1	0.797893	0.789117	0.802313	-1.38261	-1.40637	-1.43504	0.593485	0.565425	0.675784
TraesCS7A02G450500.2	-0.562121	-0.413406	-0.539559	1.29141	0.814835	1.20237	-0.457373	-0.582477	-0.753683
TraesCS2D02G316000.1	-0.921698	-0.419877	-0.921698	0.108285	0.287443	0.0439938	0.60387	0.681424	0.538258
TraesCSU02G099700.3	-0.253123	-0.159154	-0.0919519	-1.89415	-1.98617	-1.88364	2.17198	2.03044	2.06575
TraesCS1B02G055400.1	-0.193373	-0.156502	-0.159201	-0.22413	-0.186474	-0.212869	-0.103553	0.735753	0.500348
TraesCS3A02G151200.2	-0.501262	-0.385479	-0.386702	0.373568	0.765301	0.561601	0.0547075	-0.484142	0.00240692
TraesCSU02G032000.1	-0.39665	-0.437872	-0.380485	0.0868408	0.37008	0.438496	0.0926425	0.200454	0.026493
TraesCS3B02G581900.2	-2.20557	-0.210262	-1.22007	0.647831	0.60878	-0.0706877	0.69361	1.09324	0.663121
TraesCS6B02G462100.1	-0.263015	-0.448812	-0.413653	0.684062	0.676507	0.786416	-0.448812	-0.168928	-0.403763
TraesCS1B02G392900.2	0.500761	0.20222	0.552435	-0.764613	-0.421852	-0.721242	0.196457	0.159906	0.295928
TraesCS1B02G438800.1	-0.506073	-0.563154	-0.45476	1.15362	1.11573	1.18669	-0.660842	-0.586634	-0.684573
TraesCS5B02G203000.1	-0.553681	-0.629464	-0.751168	1.47324	1.24618	1.20889	-0.578503	-0.714025	-0.701475
TraesCS5D02G331500.1	0.0494849	0.140739	0.225906	-0.538448	-0.56773	-0.511935	0.472659	0.351546	0.377778
TraesCS2A02G539300.1	-1.10015	-0.831092	-1.13822	1.324	1.23053	1.48261	-0.482385	-0.151865	-0.333424
TraesCS7A02G406500.1	-0.212309	-0.369352	-0.114758	0.652838	0.711987	0.439651	-0.369352	-0.369352	-0.369352
TraesCS6D02G399000.3	0.456622	-0.399519	-0.400961	1.00503	-0.140333	0.604798	-0.400961	-0.400961	-0.323718
TraesCS2A02G112000.1	-0.24122	-0.669368	-0.546429	0.470221	0.493334	0.279764	0.200673	0.120122	-0.107097
TraesCS4D02G051000.1	-0.632213	0.247493	-0.318386	-0.632213	0.365622	-0.632213	0.792172	-0.632213	1.44195
TraesCS6B02G077900.1	-0.0152339	-0.129585	0.18824	-1.26339	-1.19545	-1.12374	1.07387	1.29239	1.1729
TraesCS7A02G309600.1	0.214146	0.223129	0.316137	-0.241604	-0.297738	-0.372046	0.00371906	0.114961	0.0392967
TraesCS1D02G389200.1	-1.13368	-1.15952	-1.56878	1.982	2.13111	1.81292	0.0324453	-0.921692	-1.17481
TraesCS5A02G250800.1	0.780895	0.620055	0.652919	-0.790475	-0.890058	-0.903446	0.261279	0.0744409	0.19439
TraesCS4A02G217700.1	-0.452025	-0.325492	-0.317804	-0.203085	-0.243091	-0.255627	0.639957	0.570639	0.586529
TraesCS5D02G145100.1	0.871147	0.833087	0.806864	-0.998001	-0.984662	-1.00849	-0.00761388	0.231058	0.256612
TraesCS5A02G515100.1	-0.834835	-0.755012	-0.808381	0.456917	0.335639	0.484916	0.480154	0.337395	0.303208
TraesCS4A02G102300.1	-0.283944	-0.311984	-0.169586	0.571527	0.636547	0.599035	-0.347473	-0.375379	-0.318742
TraesCS1D02G217200.2	0.72272	0.571666	0.702207	-1.1593	-1.04565	-1.16984	0.663369	0.1236	0.591219
TraesCS7B02G440000.2	-0.246557	-0.246557	0.494155	0.426095	-0.246557	0.280513	-0.246557	-0.246557	0.0320225
TraesCS1A02G419300.1	0.248522	-0.782429	-0.0791039	-1.00423	-1.09567	-0.776185	1.29416	1.01287	1.18205
TraesCS5D02G340400.1	-1.40292	-1.42781	-1.22147	0.993473	0.863735	0.812674	0.132475	0.670948	0.578892
TraesCS6B02G099900.3	0.78573	0.360096	0.335425	-0.82399	-0.631949	-1.07979	0.363283	0.295386	0.395811
TraesCS5A02G446200.1	-0.387955	-0.387955	-0.387955	0.494883	0.691337	0.537284	-0.237396	-0.132153	-0.19009
TraesCS6B02G316000.1	-0.669079	-0.626822	-0.543038	0.535703	0.534817	0.636626	0.108954	-0.067536	0.0903765
TraesCS2B02G317900.2	-0.48105	-0.0947911	-0.48105	0.178874	0.0678796	0.105835	-0.274407	0.67987	0.29884
TraesCS7B02G460900.1	-0.740513	-0.904899	-0.886118	1.60309	1.50297	1.46997	-0.582573	-0.573847	-0.888083
TraesCS7D02G323400.1	0.530631	0.721056	0.45869	-1.50099	-1.26052	-1.65868	1.14388	0.647462	0.918473
TraesCS1D02G284000.1	-0.18854	-0.18854	-0.18854	0.365312	0.0330282	0.732897	-0.18854	-0.18854	-0.18854
TraesCS1D02G440100.1	-0.47423	0.081586	-0.47423	0.574006	0.131738	0.37136	0.122228	-0.124865	-0.207593
TraesCS5B02G500100.2	-0.289211	-0.0701201	0.243854	-0.145165	0.581055	0.289003	-0.289211	-0.289211	-0.0309937
TraesCS5A02G376100.1	-0.894341	-0.863084	-1.0701	0.668557	0.664329	0.742079	0.443958	0.0578962	0.250702
TraesCS5B02G188600.1	-0.229052	-0.309027	-0.0316375	-0.309027	-0.309027	0.293145	0.18462	0.443721	0.266285
TraesCS3D02G442000.6	-0.559932	0.352112	0.436478	-0.56712	-0.568562	-0.568562	0.410366	0.740032	0.325188
TraesCS5A02G297000.1	0.0854032	0.410718	0.491228	-0.802041	-0.671479	-0.852961	0.664973	0.184454	0.489704
TraesCS6A02G337000.3	0.582357	0.120429	0.514055	-0.248411	-0.291177	-0.32703	-0.0860215	0.041902	-0.306104
TraesCS3B02G034700.1	0.0987117	-0.158118	0.369149	-0.562154	-0.478291	-0.623208	0.418454	0.375405	0.560052
TraesCS4D02G129300.1	0.711139	0.573346	0.499293	-1.10911	-0.923622	-1.07327	0.551269	0.341935	0.429018
TraesCS7A02G208200.1	-0.369656	-0.452011	-0.068618	0.911682	0.769005	0.81695	-0.594628	-0.423404	-0.589322
TraesCS2A02G440000.1	-0.384675	-0.54678	-0.637589	-0.229986	-0.0447388	-0.194646	0.564664	0.696155	0.777597
TraesCS5B02G134700.2	-0.0861809	-0.89659	-0.912373	-0.419751	-0.127451	0.541276	0.465028	1.29739	0.138651
TraesCS6A02G103700.1	-0.885274	-0.561696	-1.68696	0.966073	0.786949	0.788243	0.166419	0.295617	0.130633
TraesCS3B02G473000.1	-0.897188	-1.147	-1.33488	2.03489	1.93477	1.866	-0.394928	-1.37558	-0.686079
TraesCS6A02G256800.1	-0.424334	-0.0943493	0.17117	0.733357	-0.16974	0.643305	-0.0107399	-0.424334	-0.424334
TraesCS7B02G149000.2	-1.03313	-1.0283	-1.06632	1.40792	1.4095	1.49475	-0.31516	-0.414059	-0.455193
TraesCS6A02G390300.1	-0.317799	-0.374383	-0.374383	0.61766	0.412213	0.470404	-0.189151	-0.0780723	-0.16649
TraesCS1B02G413900.1	-0.216341	-0.216341	-0.216341	0.380117	0.548345	0.369583	-0.216341	-0.216341	-0.216341
TraesCS1D02G037700.1	0.572738	0.218955	0.199533	-0.563453	-0.412894	-0.310069	-0.203932	0.0873113	0.41181
TraesCS2D02G518700.3	-0.32453	0.0443049	-0.121438	-0.999075	-0.867187	-0.922909	1.10235	1.09197	0.996515
TraesCS1A02G324900.1	0.145284	0.487942	0.202298	-0.690017	-0.81532	-0.89666	0.51585	0.375363	0.675259
TraesCS4B02G143600.1	-0.00110699	0.233177	-0.668318	-0.668318	0.103145	-0.668318	0.694012	0.733313	0.242415
TraesCS3A02G218000.2	-0.754657	0.236009	0.00495523	0.512919	1.00605	0.963329	-0.455484	-0.540618	-0.972508
TraesCS1A02G249200.1	-0.161733	-0.185395	-0.200916	0.00496738	0.0449943	0.036596	0.0449943	0.214122	0.202371
TraesCS4A02G487900.1	-0.473557	-0.473557	-0.473557	0.930256	0.823928	1.08716	-0.473557	-0.473557	-0.473557
TraesCS4D02G055500.1	-0.442538	-0.42092	-0.472312	0.694266	0.791703	0.722538	-0.21978	-0.459291	-0.193667
TraesCS1A02G042700.1	0.119627	0.22093	0.19209	-1.11188	-1.16988	-1.21244	0.887624	0.794168	1.27976
TraesCS5D02G205100.1	-0.226403	-0.0323547	-0.0995274	0.765152	0.783388	0.800707	-0.68128	-0.713374	-0.596309
TraesCS3D02G544100.1	0.170768	0.485474	0.275895	-0.756082	-0.564032	-0.712063	0.354632	0.560701	0.184707
TraesCS2B02G290100.3	-0.252061	-0.224907	-0.115869	0.410601	0.461635	0.310609	-0.139694	-0.252061	-0.198254
TraesCS5D02G132900.1	-0.16784	-0.0198817	-0.16784	0.272581	-0.16784	-0.0395462	-0.16784	0.278946	0.179259
TraesCS7A02G507200.1	-0.472556	-0.472556	-0.472556	0.7778	0.968397	1.08914	-0.472556	-0.472556	-0.472556
TraesCS3B02G126900.1	-0.905951	-0.757075	-0.848813	-0.382572	-0.338925	-0.398123	1.06721	1.29874	1.26551
TraesCS3A02G024600.1	-0.423477	-0.88205	-0.52098	1.00646	0.77015	0.860842	-0.360073	-0.157826	-0.293044
TraesCS4B02G245400.1	-0.0268026	0.304445	-0.46972	-0.596671	-0.364399	-0.596671	0.355678	0.55898	0.835161
TraesCS4A02G244000.1	-0.52747	-0.697395	-0.382408	0.180742	0.152204	0.234666	0.369555	0.484662	0.185444
TraesCS3D02G000900.1	-0.00892558	0.038646	0.318598	0.696705	1.00638	0.739863	-0.907596	-0.95023	-0.933442
TraesCS5B02G166300.1	0.178928	-0.0567907	0.0506429	-0.631232	-0.58958	-0.556544	0.445321	0.664915	0.49434
TraesCS2A02G213000.1	0.488651	0.2681	0.154865	-1.0329	-0.736592	-1.0329	0.767428	0.71212	0.411234
TraesCS1A02G325800.1	0.920821	0.816769	0.654627	-1.13781	-1.11692	-1.06974	0.170642	0.489487	0.272123
TraesCS4B02G212000.1	-0.597305	-0.650335	-0.754137	-0.0137891	-0.35613	-0.255126	0.874499	0.785789	0.966533
TraesCSU02G014400.1	-1.25504	-1.55273	-1.03727	-0.270466	0.134123	0.00786342	1.03306	1.65067	1.28979
TraesCS5A02G161100.1	-0.264519	-0.403624	-0.517528	0.401211	0.371359	0.255759	0.0338977	-0.00663808	0.130083
TraesCS6D02G392300.1	0.846452	0.687451	0.592048	-1.09939	-1.2352	-1.44849	0.628248	0.406595	0.62229
TraesCS2B02G545600.1	-0.474524	-0.30797	-0.34115	-1.17527	-1.26213	-0.964065	1.3223	1.85503	1.34778
TraesCS6B02G217300.1	0.290191	0.242925	0.259524	-0.791275	-0.787111	-0.7437	0.385122	0.612671	0.531654
TraesCS5B02G331900.1	-0.48209	-0.373346	-0.754673	-0.749629	-0.43578	-0.505284	1.01853	1.17644	1.10583
TraesCS6B02G013300.1	-0.300865	-0.324482	-0.316103	0.555071	0.401799	0.821274	-0.324482	-0.250762	-0.261449
TraesCS3D02G273300.1	0.451022	0.585639	0.561526	-0.558856	-0.721914	-0.461966	-0.110883	0.0558986	0.199535
TraesCS2B02G551100.1	-0.795671	-0.808193	-0.83174	0.911603	1.03365	1.14641	-0.241309	-0.255938	-0.158814
TraesCS4A02G137900.1	-0.265503	-1.01396	-0.127219	-0.529569	-0.504015	-1.01396	1.3045	1.63864	0.511102
TraesCS1B02G431400.1	0.398421	0.259664	0.398421	0.397331	0.496794	0.190294	-0.623522	-1.00757	-0.509832
TraesCS5B02G449500.1	-0.293972	-0.241916	-0.150405	0.5291	0.570827	0.673986	-0.359989	-0.388004	-0.339627
TraesCS4D02G008500.1	0.469055	0.614293	0.436813	-0.712511	-0.661755	-0.903011	0.167583	0.367862	0.221671
TraesCS3A02G352300.1	-1.30581	-1.22857	-1.30581	1.93114	1.90489	1.71495	-0.482881	-0.573763	-0.654132
TraesCS4A02G366000.1	-0.61652	-0.582878	-0.550001	1.04078	1.01904	0.879342	-0.502051	-0.37149	-0.316224
TraesCS5B02G175700.1	-0.717436	-1.1504	-0.509205	0.907166	1.17227	1.32342	0.425599	-0.969823	-0.481601
TraesCS1D02G076100.1	-0.426228	-0.34384	-0.285303	0.53697	0.511904	0.521704	-0.195401	-0.182841	-0.136966
TraesCS3A02G413700.1	0.516887	0.674591	0.69239	-1.08796	-1.39512	-1.38719	0.464472	0.616329	0.905596
TraesCS2A02G462600.1	-0.396177	-0.413193	-0.332362	0.606238	0.636084	0.578224	-0.194648	-0.206253	-0.277914
TraesCS7D02G002900.2	-1.20746	-0.865024	-0.890242	0.189185	0.0907582	0.21802	1.11467	0.754729	0.59536
TraesCS7B02G092200.1	-0.629363	-0.744211	-0.63788	0.815326	0.689732	0.708144	-0.0111332	0.0549468	-0.245562
TraesCS1B02G277000.1	0.110949	-0.0287236	-0.211496	0.382044	0.754557	0.109916	-0.372416	-0.372416	-0.372416
TraesCS5B02G345400.1	-0.302735	-0.311903	-0.364078	0.465486	0.373704	0.428999	-0.0760587	0.0468663	-0.26028
TraesCS4A02G190700.1	0.0473131	0.10626	-0.242414	0.880319	0.836609	0.710765	-0.891837	-0.587768	-0.859247
TraesCS5B02G367100.1	-0.226664	-0.226664	-0.226664	-0.0465158	-0.226664	0.3631	-0.226664	0.139589	0.677146
TraesCS7B02G444400.1	-1.20448	-1.27764	-1.06775	1.14154	1.23201	1.1116	0.0790009	-0.0136813	-0.000591208
TraesCS3B02G344800.1	0.533247	0.503474	0.511599	-0.505326	-0.644218	-0.638674	0.121889	-0.0249528	0.142962
TraesCS3D02G363900.1	-0.378071	-0.378071	-0.378071	-0.0309725	0.0655355	-0.0526847	0.417696	0.380658	0.353981
TraesCS1B02G442700.1	-0.440264	-0.440264	-0.440264	0.894304	0.810698	0.936582	-0.440264	-0.440264	-0.440264
TraesCS5B02G122300.2	-0.377816	-0.267634	-0.635798	0.191392	0.00892302	0.20272	0.23618	0.49435	0.147683
TraesCS3B02G174300.1	0.508814	0.398614	0.604382	-1.15251	-1.02987	-1.06634	0.56985	0.802689	0.364367
TraesCS7A02G057900.1	-0.316202	-0.316202	-0.316202	0.522951	0.45948	0.373544	-0.0700984	-0.316202	-0.0210672
TraesCS4D02G242800.1	1.33397	0.571337	-2.09041	-1.88627	0.267702	-2.09041	1.46491	2.23418	0.19499
TraesCS6D02G038400.2	0.206549	-1.07559	-1.07559	0.576548	-0.0879096	-0.284822	1.30514	-0.347892	0.78358
TraesCS6B02G198900.1	-0.907224	-1.02453	-0.927304	1.78776	1.70482	1.71934	-0.637476	-0.893333	-0.82205
TraesCS1D02G135500.3	-0.149008	-0.149008	-0.149008	-0.147566	-0.149008	-0.149008	0.437876	0.60374	-0.149008
TraesCS3A02G255000.4	-0.0432702	-0.27961	-0.27961	0.50196	0.730454	0.208905	-0.27961	-0.27961	-0.27961
TraesCS6B02G241100.1	0.0796692	-0.0132181	0.0612266	-0.361141	-0.522471	-0.453347	0.446214	0.423422	0.339646
TraesCS6D02G370600.2	-0.265753	-0.265753	-0.18851	-0.265753	-0.265753	-0.265753	1.3288	-0.217516	0.405994
TraesCS2B02G576300.1	-0.566378	-0.650491	-0.497906	-0.760592	-0.659569	-0.61348	1.25398	1.19189	1.30254
TraesCS7D02G000100.2	0.244162	-0.678845	-0.474744	-0.98805	-1.02367	-1.02367	1.12428	1.26528	1.55527
TraesCS2D02G131000.2	0.0362091	-0.133716	-0.0133639	-0.133716	-0.133716	0.0310704	0.29389	-0.133716	0.187058
TraesCS1A02G111300.1	-0.343664	-0.214732	-0.292803	0.103704	-0.0214638	0.177704	0.328093	0.280274	-0.0171118
TraesCS1D02G013300.1	-0.326985	-0.434875	-0.219526	0.398015	0.570579	0.547945	-0.0891004	-0.402454	-0.0435991
TraesCS7B02G362700.1	-0.910465	-0.91426	-0.645284	1.3802	1.34522	1.20215	-0.615318	-0.509904	-0.332341
TraesCS2D02G226900.7	-0.00917542	0.403161	0.691357	-0.0224278	0.0403337	-0.275812	-0.275812	-0.275812	-0.275812
TraesCS2D02G375400.1	-0.5582	-0.5582	-0.5582	1.08427	1.17559	1.08934	-0.5582	-0.5582	-0.5582
TraesCS1D02G301900.4	0.685176	0.707514	0.731733	-1.04712	-0.969098	-0.947409	0.299495	0.329301	0.210413
TraesCS2D02G326400.1	-0.967924	-0.380437	-0.513324	0.74278	0.610708	0.717865	-0.111948	0.0799117	-0.177634
TraesCS3B02G540300.1	0.729671	0.701684	0.559702	-0.636613	-0.686303	-0.831974	0.145059	0.0226816	-0.00390727
TraesCS4B02G161000.2	-0.436823	-0.436823	-0.436823	-0.187075	-0.436823	0.169145	-0.140513	1.06398	0.841756
TraesCS7D02G385500.1	-0.369412	-0.10758	-0.369412	-0.203339	-0.242439	-0.221454	0.580683	0.585156	0.347798
TraesCS1D02G393500.1	-0.349172	-0.413736	-0.353946	0.583146	0.610356	0.594339	-0.254649	-0.101308	-0.315031
TraesCS1A02G073200.1	-0.220939	-0.212146	-0.276162	0.527822	0.400109	0.555303	-0.27224	-0.243799	-0.257949
TraesCS3A02G009100.1	-0.390077	-0.432722	-0.432722	0.859471	0.770793	0.923422	-0.432722	-0.432722	-0.432722
TraesCS7A02G220600.1	-1.03032	-1.09075	-0.881892	0.389597	0.313772	0.369002	0.743796	0.669091	0.517699
TraesCS5D02G044100.2	0.635317	0.561451	0.578362	-0.750992	-1.38207	-1.42014	0.82207	0.195099	0.760901
TraesCS4A02G378200.1	-0.161718	-0.145673	-0.149667	-0.135074	-0.0692807	-0.0617338	0.382795	0.369831	-0.0294796
TraesCS7A02G125600.1	0.325738	0.14238	0.144636	0.596177	0.583261	0.652431	-0.799648	-0.626545	-1.01843
TraesCS5D02G095600.2	1.04354	-0.857563	1.54379	-0.857563	-0.854681	-0.857563	0.355317	0.254136	0.230578
TraesCS3D02G191200.2	-0.213641	-0.213641	-0.213641	0.212892	0.115195	-0.0475684	0.020247	0.264554	0.0756032
TraesCS5A02G516400.1	-0.362074	-0.362074	-0.0906479	0.297851	0.466558	0.43203	-0.282098	-0.1832	0.0836532
TraesCS6B02G424700.1	-0.465175	-0.42823	-0.390981	-0.0163401	0.0743446	-0.0761795	0.685408	0.512064	0.105088
TraesCS3A02G374700.1	-0.198204	-0.243231	-0.341927	0.4255	0.32067	0.595881	-0.179328	-0.159463	-0.219899
TraesCSU02G128100.1	-0.695103	-0.695103	-0.695103	1.46807	1.83547	0.867078	-0.695103	-0.695103	-0.695103
TraesCS7A02G294000.4	-0.178166	0.666436	0.416236	-0.0445899	0.732858	-0.531744	-0.633394	-0.633394	0.205759
TraesCS2A02G294800.2	0.398357	0.987523	0.0902966	-0.712483	-1.32978	-0.636462	0.634802	0.772541	-0.204792
TraesCS4A02G168000.1	0.588424	0.368749	0.274971	-0.950805	-0.894602	-0.885759	0.396977	0.705069	0.396977
TraesCS2A02G038400.2	-0.440156	-0.795172	-0.795172	1.3318	1.52271	1.41615	-0.795172	-0.795172	-0.649821
TraesCS2B02G562700.1	-0.284973	-0.147233	-0.107545	0.343594	0.446775	0.377718	-0.252783	-0.240106	-0.135446
TraesCS4B02G163100.2	-0.12317	-0.12317	-0.12317	-0.12317	-0.12317	-0.12317	-0.12317	0.415865	0.446322
TraesCS1D02G194300.1	0.082917	-0.364927	-0.364927	0.399759	0.311341	0.335513	0.330176	-0.364927	-0.364927
TraesCS3B02G580500.1	0.280975	0.408913	0.245974	0.0993818	0.349068	0.216045	-0.452217	-0.576121	-0.572019
TraesCS4A02G234500.1	0.0664142	0.158673	-0.113648	-0.51049	-0.381896	-0.482841	0.43455	0.4066	0.422638
TraesCS4A02G448800.2	0.464338	0.811096	0.498268	-0.525081	-1.59336	-1.15436	0.228753	0.775705	0.494644
TraesCS2B02G026200.1	-0.0175377	-0.0738296	-0.185251	-0.391162	-0.357811	-0.458854	0.503168	0.402439	0.578838
TraesCS1A02G168700.1	-0.410415	-0.574564	-0.502107	0.197307	0.184938	0.0613628	0.203861	0.414882	0.424735
TraesCS5D02G360900.1	-1.3117	-1.32713	-1.12482	-0.347962	-0.415076	-0.293271	1.97042	0.856805	1.99273
TraesCS6B02G355500.4	-0.0555561	0.128821	-0.322193	0.303545	0.276172	0.228708	-0.322193	-0.322193	0.084888
TraesCS4D02G174400.1	-0.252692	-0.597886	-0.149154	0.694841	0.996591	0.664467	-0.592441	-0.363079	-0.400646
TraesCS2B02G232000.1	-0.368468	-0.453737	-0.358467	-0.56866	0.445681	-0.570102	0.580458	0.683887	0.609409
TraesCS5D02G123800.1	-0.229563	-0.442895	-0.448654	0.109124	0.0480641	-0.15705	0.181752	0.802914	0.136309
TraesCS7B02G024500.1	-0.0271055	-0.486537	-0.298316	0.87813	0.869112	0.64386	-0.488976	-0.527318	-0.562848
TraesCS2D02G277600.1	0.212286	0.23366	0.208693	-0.470675	-0.397654	-0.358748	0.118124	0.160403	0.293911
TraesCS2D02G323600.1	-0.344612	-0.325413	-0.322691	0.228799	0.00439526	0.0418422	0.192154	0.191202	0.334322
TraesCS3B02G236700.8	-0.447159	-0.379718	-0.451481	-0.287982	0.337622	0.133482	0.425085	0.534748	0.135404
TraesCS6D02G128000.1	-0.501305	-0.716673	-0.273066	0.58433	0.36262	0.626451	0.0040436	-0.00385679	-0.0825441
TraesCS6B02G256100.1	-0.721078	-0.638691	-0.542803	0.699668	0.192972	0.435024	0.312838	0.0234045	0.238665
TraesCS4B02G051200.1	0.597943	0.388624	0.313247	-0.454298	-0.328239	-0.364676	-0.313229	0.204328	-0.0437003
TraesCS1B02G244900.1	-0.659045	-0.504246	-0.706835	0.663107	0.86923	0.559666	0.0594478	-0.0492998	-0.232025
TraesCS5D02G488700.1	-0.49123	-0.155321	-0.245864	0.798461	0.91262	0.851619	-0.498	-0.586142	-0.586142
TraesCS1D02G164800.2	-0.708783	0.311235	-0.00502407	-0.711665	-0.711665	-0.0544825	1.07619	0.10227	0.701929
TraesCS3B02G082300.1	0.145136	0.0673007	-0.0553442	-0.793463	-0.86342	-0.433568	0.864634	0.428517	0.640208
TraesCS1D02G086600.1	0.646747	0.601059	0.629692	-1.16859	-0.976468	-1.36922	0.499324	0.640124	0.497337
TraesCS5B02G387000.1	0.133416	0.35802	0.389171	-0.265573	-0.346984	-0.241517	0.0196326	-0.0834997	0.0373346
TraesCS1B02G263400.1	0.972581	-0.578812	0.351737	0.801918	0.753467	-0.578812	-0.578812	-0.564456	-0.578812
TraesCS3A02G401100.1	-0.106759	-0.0654135	-0.188553	-0.563463	-0.699168	-0.780469	0.862328	0.606062	0.935435
TraesCS5A02G031200.1	-0.0453219	-0.259344	0.129716	-0.679341	-0.55381	-0.802345	0.695906	0.637012	0.877529
TraesCS5B02G342500.1	-1.4341	-1.47655	-0.60966	0.517606	0.321631	0.433013	0.762503	0.852662	0.632887
TraesCS3D02G288600.1	0.708767	0.510398	0.541082	-0.627992	-0.671842	-0.708939	-0.0102002	0.113703	0.145022
TraesCS3D02G246600.1	-0.881119	-0.696548	-0.773423	0.966811	0.878039	0.872282	0.359048	-0.507383	-0.217706
TraesCS3D02G147100.1	-0.077769	-0.314515	-0.233821	0.427146	0.437039	0.387733	-0.0966744	-0.31867	-0.210468
TraesCS2A02G583400.1	-0.407624	-0.298422	-0.172892	0.464052	0.632518	0.50362	-0.287329	-0.329691	-0.104232
TraesCS3B02G395000.1	-0.203962	-0.325641	-0.325641	0.419381	1.01293	0.235074	-0.325641	-0.325641	-0.160855
TraesCS6B02G333000.1	-0.454712	-0.342294	-0.534039	0.556031	0.336828	0.469554	-0.0376894	-0.119002	0.125323
TraesCS1A02G089800.1	0.503455	0.435202	0.565182	-1.24349	-1.38754	-1.26352	0.696312	0.806767	0.887637
TraesCS4D02G357900.4	-0.352255	-0.352255	-0.352255	0.818311	0.803494	0.491728	-0.352255	-0.352255	-0.352255
TraesCS4A02G320000.1	1.07164	-1.75749	-1.03698	1.73229	1.75913	1.72819	-1.2948	-1.75749	-0.44449
TraesCS3A02G143300.2	-0.201595	-0.340513	-0.367667	0.392766	0.177312	0.282178	-0.354741	0.369587	0.0426736
TraesCS6D02G199700.1	-1.00263	-0.868602	-0.191589	1.45182	1.06224	1.43952	-0.146393	-0.843414	-0.900959
TraesCS7B02G273300.1	-0.896912	-0.910724	-0.593026	1.1004	1.03283	1.06708	-0.354403	-0.0305065	-0.414733
TraesCS1A02G268500.1	0.772654	0.721545	0.788214	-0.748279	-0.753275	-0.714318	-0.125212	0.069097	-0.0104265
TraesCS1D02G285300.1	-1.05509	-0.913083	-1.7104	0.827547	0.853362	0.893913	0.248867	0.476646	0.378238
TraesCS7B02G189500.2	0.67066	0.656511	0.77953	-1.24597	-1.30733	-1.15443	0.577835	0.437587	0.585616
TraesCS7A02G509200.1	-0.02006	-0.224201	-0.222759	-0.224201	0.157636	-0.224201	0.179612	-0.0351669	0.613339
TraesCS2A02G438300.1	-0.269048	-0.269048	-0.269048	0.5416	0.43936	0.495637	-0.269048	-0.178195	-0.222208
TraesCS5B02G535300.1	0.683398	0.434947	0.279485	-0.779178	-0.779178	-0.779178	0.561669	0.339182	0.0388544
TraesCS4B02G127600.2	-0.145366	-0.39365	-0.909998	-0.0560035	-0.82534	-1.14537	1.99813	3.19798	-1.72038
TraesCS1B02G089000.1	-0.177755	-0.303181	-0.224714	0.49424	0.528626	0.44408	-0.234292	-0.247567	-0.279437
TraesCS7B02G131400.1	0.898492	0.835332	0.611911	-1.4556	-1.27052	-1.26237	0.449276	0.656657	0.53683
TraesCS2D02G266400.2	-0.338531	-0.299857	-0.46809	-0.528829	-0.243131	-0.00979071	0.572148	0.875529	0.440551
TraesCS2B02G536600.1	-0.266275	-0.303858	-0.296824	0.620136	0.299323	0.491968	-0.208371	-0.159065	-0.177035
TraesCS1B02G303900.1	-0.486563	-0.486563	-0.486563	0.938897	1.04051	0.939971	-0.486563	-0.486563	-0.486563
TraesCS4A02G211400.1	0.250559	0.384833	0.162905	-0.64104	-0.786626	-0.770394	0.672007	0.526992	0.200763
TraesCS1B02G173100.1	-0.192247	-0.111199	-0.0105949	-0.18239	-0.19933	-0.22223	0.324726	0.147376	0.445889
TraesCS7B02G086200.1	-1.22559	-0.703173	-0.896688	1.01749	1.18328	1.13813	-0.0644388	-0.0301506	-0.418863
TraesCS1B02G188100.1	-0.21754	-0.371994	-0.241063	0.296126	0.143012	0.226372	-0.0362817	0.253744	-0.0523757
TraesCS4A02G095200.1	0.544519	0.399976	0.531038	-1.11149	-1.14753	-1.16754	0.599696	0.554104	0.797229
TraesCS1B02G109800.1	-0.400087	-0.494196	-0.417666	0.698783	0.674693	0.726483	-0.459969	-0.31527	-0.0127706
TraesCS5A02G218200.1	-0.353668	-0.353668	-0.330768	0.663541	0.38618	0.733795	-0.315232	-0.148275	-0.281905
TraesCS2D02G036600.1	0.553752	0.421841	0.716597	-0.58526	-0.407972	-0.711654	-0.0658309	0.0138696	0.0646577
TraesCS2B02G113200.1	-0.536735	-0.536735	-0.533852	-0.536735	0.640864	-0.536735	0.377064	1.05686	0.606005
TraesCS1D02G000800.2	0.619261	0.362354	0.697621	-1.36983	-1.09957	-1.72656	0.241143	0.974689	1.30089
TraesCS6B02G466700.1	0.637338	0.805954	0.390513	-0.574977	-0.485479	-0.707871	0.158417	-0.253679	0.0297844
TraesCS1D02G386700.2	-0.453431	-0.711648	-0.711648	0.984791	0.869944	0.797795	-0.260635	-0.507507	-0.00766137
TraesCS3B02G512600.1	0.0365229	-0.144793	-0.123286	-0.445882	-0.673102	-0.0985941	0.482282	0.206802	0.76005
TraesCS7B02G343300.1	-0.279042	-0.338398	-0.338398	0.732679	0.392786	0.845565	-0.338398	-0.338398	-0.338398
TraesCS5B02G053400.2	-0.251443	-0.0786633	-0.0745206	0.465272	0.365889	0.398293	-0.334456	-0.355663	-0.134708
TraesCS2D02G204000.1	-0.556838	0.399002	-0.303836	-1.09169	-0.62501	-0.557438	1.48105	-0.013049	1.26781
TraesCS3D02G305300.1	-0.255671	-0.255671	-0.255671	0.501352	0.467669	0.255291	-0.151335	-0.206041	-0.0999221
TraesCS6A02G007400.1	-0.146864	-0.217954	-0.341724	0.573924	0.825947	0.6734	-0.536785	-0.466948	-0.362997
TraesCS7D02G409800.1	0.208292	0.245991	0.197509	-0.916299	-0.885401	-0.929371	0.693321	0.476555	0.909405
TraesCS1A02G146200.2	0.434544	-0.169527	-0.169527	0.232103	-0.169527	0.350518	-0.169527	-0.169527	-0.169527
TraesCS1D02G384300.1	-0.243107	0.122099	0.0827173	-0.662391	-0.747658	-0.726161	0.487739	0.638975	1.04779
TraesCS1D02G138400.1	-0.342253	-0.731295	-0.781025	0.414353	0.229874	0.339597	0.166052	0.42743	0.277267
TraesCS1D02G124300.2	-0.12503	-1.05633	-0.709236	0.107164	-0.00183371	0.0553641	0.871182	0.320511	0.538214
TraesCS2B02G445200.1	-0.337819	-0.342007	-0.360296	0.724249	0.600235	0.877987	-0.38745	-0.38745	-0.38745
TraesCS4D02G159800.1	-0.980383	-1.10882	-0.483079	0.0120934	0.105645	-0.0246743	0.734845	1.04334	0.701027
TraesCS1D02G160600.1	-0.899263	-1.00481	-0.728545	0.497808	0.574061	0.631114	0.341882	0.412631	0.175117
TraesCS7D02G214300.1	0.777027	0.756605	0.582152	-0.987839	-0.96083	-1.2252	0.439359	0.393292	0.225437
TraesCS1D02G000100.1	-0.0204766	0.0708712	-0.0728533	-0.248186	-0.209976	-0.236759	0.26524	0.188911	0.263229
TraesCS3B02G267800.1	-0.563949	-0.244331	-0.317845	0.127586	0.335227	-0.163411	0.216781	0.138266	0.471675
TraesCS4A02G483000.1	-0.518441	-0.518441	-0.460471	1.09933	1.01213	0.803487	-0.470205	-0.428943	-0.518441
TraesCS3B02G155900.1	-0.440094	-0.603336	-0.584258	1.08988	1.23556	1.16403	-0.581891	-0.619024	-0.66088
TraesCSU02G196100.2	0.131349	-0.170278	0.305337	0.722401	0.770609	0.909109	-1.10988	-0.779896	-0.778749
TraesCS6A02G217400.1	-0.652737	-0.545232	-0.463649	1.3271	1.3845	1.57933	-0.876422	-0.884288	-0.868599
TraesCS3B02G322800.2	0.633463	0.814531	-0.928324	-0.959227	-0.64575	-0.795287	0.760419	0.714252	0.405924
TraesCS1B02G324000.1	-0.504733	-0.504733	-0.521942	0.973241	0.997097	1.04706	-0.504733	-0.506159	-0.475102
TraesCS7A02G104800.1	-1.43485	-1.13791	-1.10235	0.971553	0.980647	0.931793	0.0806358	0.433142	0.277337
TraesCS7B02G066000.1	-0.192249	-0.686921	-0.686921	-0.0297383	-0.186119	-0.395317	0.799536	1.06754	0.310191
TraesCS2D02G137300.1	-0.50776	-0.482708	-0.340901	1.09244	0.989867	1.04963	-0.576771	-0.652633	-0.571159
TraesCS2B02G516000.1	-0.86713	-0.493258	-0.737024	0.237633	0.292577	-0.00221344	0.44059	0.458459	0.670367
TraesCS1B02G199700.1	0.877992	0.720486	0.706196	-1.28518	-1.21357	-1.08274	0.2542	0.445416	0.57721
TraesCS4A02G200100.2	-0.232393	-0.261115	-0.506186	0.588493	0.720356	0.958405	-0.399177	-0.409033	-0.45935
TraesCS1B02G100500.1	-0.180288	0.203345	0.189593	-0.664112	-0.970076	-0.821163	0.673125	0.932187	0.63739
TraesCS3B02G021700.1	-0.198638	-0.00582643	0.021852	0.369367	0.257402	0.290966	-0.315003	-0.27376	-0.146361
TraesCS2D02G232000.1	0.437208	0.482162	0.326177	-0.738192	-0.700295	-0.554075	0.227952	0.552013	-0.0329498
TraesCS5A02G374300.3	0.107647	0.360531	-1.02131	0.309826	-1.02131	-0.842432	0.100373	1.07192	0.934751
TraesCS1A02G197600.2	0.636667	0.799044	0.541904	-0.67579	-0.769036	-0.279861	-0.0272622	-0.391704	0.166037
TraesCS4D02G198200.1	-0.8166	-0.452027	-0.335142	0.00808993	0.0490147	-0.134199	0.610697	0.452779	0.617387
TraesCS5A02G091400.1	0.652046	0.650986	0.734655	-0.762021	-0.794138	-0.663144	0.0921583	0.0457373	0.0437199
TraesCS5A02G539500.1	-0.636381	-0.509521	-0.52535	0.482021	0.435469	0.487102	0.0810533	0.0720645	0.113541
TraesCS3B02G357000.1	-0.311306	-0.492674	-0.491444	0.502393	0.542589	0.650748	-0.194577	-0.0690457	-0.136684
TraesCS3A02G268800.1	-0.622225	-0.629833	-0.563673	1.48733	1.42214	1.3529	-0.840986	-0.857639	-0.748015
TraesCS2D02G038100.3	-0.0390578	-0.0641925	0.0804388	0.183335	0.346719	0.124485	-0.250693	-0.250693	-0.130341
TraesCS1A02G265800.1	-1.2268	-1.2268	-1.2268	1.84565	1.82753	1.6214	-0.346307	-0.474048	-0.793837
TraesCS4D02G192000.1	-0.363884	-0.130757	0.328612	-0.411703	-0.979582	-0.411703	0.51434	0.868898	0.58578
TraesCS2A02G022700.1	0.762701	0.816986	0.691281	-1.40456	-1.39987	-1.33373	0.628941	0.746595	0.491667
TraesCS3A02G054200.2	0.564091	0.974	0.607549	-1.04589	-0.975456	-0.45653	-0.0257825	0.259931	0.0980837
TraesCS3A02G065000.1	-0.693937	-0.328805	-0.361659	0.423758	0.727219	0.692874	0.0302765	-0.144022	-0.345705
TraesCS1D02G266000.1	-1.78698	-1.89347	-1.65824	2.35345	2.16931	2.26172	-0.357257	-0.553595	-0.534937
TraesCS7B02G312700.2	0.439735	0.386187	0.744055	-0.973487	-1.03363	-1.25232	0.634062	0.533726	0.521663
TraesCS5B02G433000.2	-0.912178	-0.855844	-0.53642	0.660083	0.101845	0.639156	0.502724	-0.171531	0.572165
TraesCS6A02G076900.4	-0.455731	-0.952449	-0.427382	0.34151	0.220039	-0.622464	0.21105	0.985273	0.700153
TraesCS1B02G181000.4	0.391541	-0.0809716	0.267082	-0.0928381	0.560738	0.401335	0.047662	-0.747274	-0.747274
TraesCS6D02G212200.1	-0.0728895	-0.116945	-0.2027	0.506841	0.40321	0.337621	-0.299506	-0.274343	-0.281289
TraesCS1D02G135200.3	-0.897736	-1.06509	-0.0252539	0.672593	-0.197988	-0.1901	0.193726	0.767593	0.742261
TraesCS3D02G317700.1	-0.330976	-0.41273	-0.460673	0.241894	0.217399	0.312977	-0.0279573	0.16883	0.291235
TraesCS2B02G565200.1	0.31571	0.126195	0.265556	-1.26784	-0.890033	-0.561158	0.660615	0.618789	0.732162
TraesCS2A02G378300.1	-0.0152334	-0.0648202	0.145409	0.587893	0.607811	0.669761	-0.69317	-0.721609	-0.516042
TraesCS5B02G130900.1	0.549957	0.592682	0.652862	-0.833447	-0.63796	-0.832147	0.114254	0.0979828	0.295817
TraesCS6B02G459100.1	-0.0846252	-0.139821	-0.139821	0.203871	0.289929	0.289929	-0.139821	-0.139821	-0.139821
TraesCS3B02G272400.4	-0.281605	0.195554	-0.278723	0.281064	0.0891168	0.83941	-0.281605	-0.281605	-0.281605
TraesCS5B02G172800.2	0.196254	0.335714	-0.225979	-0.225979	0.189779	0.408149	-0.225979	-0.225979	-0.225979
TraesCS5B02G350100.1	-0.522621	-0.565265	-0.574915	1.15465	1.08358	1.01849	-0.387879	-0.603024	-0.603024
TraesCS3A02G109400.1	0.333091	0.434479	0.0223185	-0.403617	-0.506282	-0.500765	0.256975	0.11417	0.249629
TraesCS5B02G258300.1	0.05028	0.219525	0.275294	-1.01156	-1.00873	-0.902217	0.678791	0.7901	0.908519
TraesCS2B02G442800.2	-0.298298	0.185024	-0.247026	-0.386598	-0.406655	-0.269152	-0.13523	0.946668	0.611267
TraesCS3B02G481800.2	-0.421357	0.240392	-0.421357	-0.00668037	-0.421357	-0.421357	-0.421357	0.984091	0.888983
TraesCS5D02G211400.1	-1.19399	-1.00941	-0.907326	0.54326	0.354544	0.341867	0.559916	0.644933	0.666209
TraesCS1B02G000800.1	0.685078	-0.178394	-0.116611	-0.508379	-0.291769	-0.508379	0.0156849	0.455835	0.446934
TraesCS6A02G052100.2	-0.275149	-0.275149	-0.275149	0.355256	0.364546	0.253922	-0.275149	0.402021	-0.275149
TraesCS2A02G252700.3	-0.430245	-0.434029	-0.50524	0.264271	0.345997	0.265049	0.281298	0.056082	0.156816
TraesCS6A02G411900.1	0.662624	0.654926	0.434554	-1.16072	-1.17372	-1.08511	0.593733	0.608233	0.46548
TraesCS5A02G557100.1	-0.543933	-0.71514	-0.71514	1.05886	1.21314	0.841658	-0.275782	-0.438941	-0.424715
TraesCS7B02G445000.1	-0.214369	-0.181563	-0.137126	0.460996	0.35415	0.329622	-0.214369	-0.182973	-0.214369
TraesCS4B02G240800.4	-0.357553	0.529587	-0.639697	-0.242441	-0.639697	0.0073876	-0.160466	0.993967	0.508912
TraesCS2B02G164300.3	-0.0729232	-0.130346	-0.459182	-0.0784529	-0.459182	-0.459182	0.40317	0.653851	0.602248
TraesCS1B02G481400.1	-0.208708	-0.208708	-0.208708	0.526814	0.367572	0.357863	-0.208708	-0.208708	-0.208708
TraesCS3B02G298000.1	-0.595727	-0.695773	-0.601349	1.27962	1.26769	1.31145	-0.795055	-0.535049	-0.635808
TraesCS7D02G181900.1	0.18236	0.450338	0.0692686	-0.808648	-0.656645	-0.554959	0.0772804	0.43305	0.807955
TraesCS6B02G230700.5	-0.507471	0.118267	-0.507471	-0.180933	-0.0873926	-0.194806	0.723962	0.567035	0.0688095
TraesCS2D02G238600.1	-0.447026	-0.516805	0.433797	-0.777817	-0.878219	-1.14698	0.754469	1.53812	1.04047
TraesCS4D02G363300.1	0.47674	0.139103	-0.0776823	-0.964704	-0.884198	-0.853213	0.696844	0.648611	0.818499
TraesCS6B02G053700.1	-0.40917	-0.34249	-0.443702	0.455713	0.544366	0.772085	-0.324359	-0.0572551	-0.195186
TraesCS6B02G144000.2	-0.733515	-0.733515	-0.733515	0.226255	-0.733515	2.2355	1.8786	-0.672776	-0.733515
TraesCS5A02G214600.1	-0.861778	-0.830981	-0.516757	1.5843	1.52525	1.51668	-0.712755	-0.821737	-0.882223
TraesCS6D02G364400.1	-1.50728	-1.44044	-1.50599	1.11241	1.15116	1.1684	0.328774	0.487155	0.205811
TraesCS6D02G215400.2	-0.335537	-0.335537	-0.335537	0.211419	0.264733	0.478398	-0.0415781	-0.0593382	0.152978
TraesCS2A02G029900.1	-0.250614	-0.225705	-0.274615	0.5097	0.584988	0.512819	-0.342049	-0.249292	-0.265233
TraesCS4A02G136500.2	0.0756385	-0.748926	-0.748926	1.29931	-0.748926	-0.446753	0.226338	0.746258	0.345986
TraesCS1B02G022000.1	-0.493786	-0.493786	-0.493786	1.01312	0.924674	1.00344	-0.493786	-0.472306	-0.493786
TraesCS3B02G531100.1	-0.592313	-0.747686	-0.809492	0.781127	0.453442	0.678362	0.172176	0.250567	-0.186183
TraesCSU02G049800.1	-0.724597	-0.52799	-0.490709	0.515411	0.61454	0.689538	0.062835	-0.14735	0.0083229
TraesCS7B02G461600.1	-0.742355	-0.790803	-0.801931	1.41023	1.4221	1.4598	-0.745933	-0.702706	-0.508396
TraesCS5A02G090100.1	-0.252443	-0.205266	-0.276623	-0.0443942	0.00436158	-0.0124598	0.410733	0.235646	0.140445
TraesCS6A02G140200.1	0.582616	0.680874	0.747713	-0.667073	-1.0416	-0.829233	0.413677	0.0162638	0.0967667
TraesCS5A02G004300.2	-0.323045	-0.323045	-0.323045	0.602195	0.708351	0.599153	-0.323045	-0.294476	-0.323045
TraesCS3D02G187100.1	-0.289111	-0.430753	-0.293981	0.120752	-0.0173921	-0.0665447	0.179902	0.466452	0.330675
TraesCS2B02G232300.2	0.332417	0.54224	0.545196	-0.62178	-0.403181	-0.503449	-0.231484	0.310348	0.0296941
TraesCS2B02G415900.1	-1.28352	-1.60594	-0.974509	0.701801	0.847911	0.750189	0.299218	0.711964	0.552886
TraesCS7B02G166100.1	0.270885	0.417885	0.55244	-0.538934	-0.626628	-0.565064	0.0377844	0.212753	0.238879
TraesCS3A02G417000.3	-1.52257	-1.45855	-0.750935	0.802675	0.729811	0.674165	-0.120019	1.14054	0.504882
TraesCS1B02G397200.1	-0.123839	-0.326812	-0.0993517	-0.84353	-0.885948	-0.420184	1.04219	0.868077	0.789394
TraesCS2A02G239500.3	0.682613	0.688967	-0.0369212	-0.724142	-0.822105	-0.724876	0.082479	0.095849	0.758135
TraesCS6D02G386900.1	0.276813	0.0413469	0.0193346	-0.61164	-0.572112	-0.514779	0.290663	0.54165	0.528723
TraesCS1D02G288500.1	0.184802	0.0379202	-0.146018	-1.16487	-0.969273	-0.782482	0.863162	1.01903	0.957733
TraesCS4D02G200700.1	-1.05505	-1.16307	-1.21919	0.285404	0.182514	0.357371	0.905333	0.83943	0.867256
TraesCS3B02G379200.1	-0.0966495	-0.10562	-0.188964	0.785926	0.687814	0.609587	-0.617482	-0.604708	-0.469905
TraesCS1B02G159700.1	-0.0150591	-0.157806	-0.0891041	-0.877095	-0.784969	-0.91834	0.840912	0.975944	1.02552
TraesCS6B02G257800.1	0.0294849	0.0502084	0.00554949	0.765222	0.775264	0.602804	-0.772355	-0.895165	-0.561013
TraesCS2D02G546300.1	-0.452593	-0.397534	-0.722909	0.0159133	0.352086	0.0143218	0.535805	0.0566879	0.598222
TraesCS2A02G141100.2	-0.379405	-0.298348	-0.221603	0.595747	0.358823	0.487002	-0.294769	-0.290012	0.0425637
TraesCS6A02G013600.2	0.139903	-0.241897	-0.0177587	0.57821	0.650796	0.39116	-0.607527	-0.743718	-0.149169
TraesCS3A02G276700.1	0.552498	0.474419	0.549744	-0.590173	-0.636467	-0.664973	-0.0736271	0.25951	0.129068
TraesCS3A02G233600.1	0.186371	-0.0292218	0.0546007	-0.944333	-1.18424	-0.843471	0.817644	0.964357	0.978296
TraesCS2D02G013100.1	-0.37655	-0.37655	-0.353649	0.74844	0.641372	0.809317	-0.37655	-0.357915	-0.357915
TraesCS5B02G075100.1	0.541865	-1.20816	-1.2096	-0.553332	0.506733	-0.195244	-0.916817	1.78027	1.25428
TraesCS4B02G247300.1	-0.833509	-0.968815	-0.819478	1.05041	1.02202	0.896729	-0.150089	-0.12744	-0.0698332
TraesCS7D02G434000.1	-0.38308	-0.483016	-0.345403	0.487199	0.441019	0.648568	-0.115375	-0.202838	-0.0470741
TraesCS1B02G097900.1	-0.332419	-0.98937	-0.259016	-0.817248	-0.967858	-0.115844	0.895938	1.2901	1.29572
TraesCS6B02G168900.1	-0.370947	-0.388663	-0.425981	0.388152	0.377011	0.421744	-0.0979686	-0.0643602	0.161012
TraesCS1B02G286500.1	-1.18714	-1.30457	-1.32161	1.18767	1.08076	1.03509	0.204728	0.0414925	0.263575
TraesCS5A02G000200.1	-0.938972	-0.841587	-0.744481	1.33544	1.27823	1.35994	-0.446462	-0.602608	-0.399495
TraesCS7D02G075000.1	-0.178622	-0.178622	-0.178622	-0.178622	0.559498	0.690855	-0.178622	-0.178622	-0.178622
TraesCS3A02G077000.2	-0.943566	-0.648797	-0.771848	1.42548	1.27296	1.45287	-0.930768	-0.178242	-0.678092
TraesCS6A02G176400.1	-0.676689	-0.690815	-0.390206	-0.104992	-0.181801	0.605071	0.880317	0.0334489	0.525667
TraesCS7A02G053100.2	0.258569	0.111189	0.00525558	-0.443645	-0.443645	-0.443645	0.40355	0.37684	0.175533
TraesCS1B02G095300.1	-0.228853	-0.263068	-0.263068	0.67954	0.297647	0.524364	-0.263068	-0.263068	-0.220424
TraesCS4D02G000500.1	-1.47369	-1.25119	-1.28585	1.73212	1.73035	1.75995	-0.430314	-0.55376	-0.227614
TraesCS3B02G594300.1	-1.85398	-1.85533	-1.83246	1.35676	1.36056	0.997402	0.249256	0.737293	0.84051
TraesCS2B02G389300.2	-0.161312	-0.601733	-0.383881	-0.382642	-0.0167701	0.466594	0.598018	0.619835	-0.13811
TraesCS2A02G582000.1	-0.276446	-0.261718	-0.349597	0.62397	0.479239	0.807212	-0.376751	-0.328515	-0.317396
TraesCS5B02G290500.3	-0.298397	0.365471	-0.309893	0.137951	-0.309893	-0.309893	0.291328	0.743218	-0.309893
TraesCS3D02G117700.1	-0.358456	-0.367657	-0.372942	0.164479	0.28849	0.417294	0.123785	0.147048	-0.0420416
TraesCS3D02G014200.1	-0.638185	-0.688859	-0.73849	1.32329	1.23787	1.45938	-0.73849	-0.563445	-0.653065
TraesCS5A02G045700.1	0.100043	-0.0134943	0.186054	-0.994346	-1.12068	-0.893576	0.991686	0.982794	0.761516
TraesCS3B02G272600.1	-0.449192	-0.314462	-0.34722	0.765634	0.992397	0.593354	-0.372045	-0.410103	-0.458364
TraesCS2A02G564800.1	-0.20893	-0.20893	-0.20893	0.337038	0.463722	0.45282	-0.20893	-0.20893	-0.20893
TraesCS6B02G145300.1	-0.333938	-0.333938	-0.333938	0.688962	0.61017	0.704498	-0.333938	-0.333938	-0.333938
TraesCS7B02G431100.5	0.109386	0.165268	-0.230892	-0.230892	-0.230892	-0.230892	-0.230892	0.575639	0.304166
TraesCS4B02G074900.1	-1.00039	-1.2076	-1.47908	-0.229324	-0.543714	-0.12092	1.54733	1.52772	1.50597
TraesCS1B02G254000.1	0.770236	0.827098	0.751185	-1.06487	-1.06019	-1.00318	0.189415	0.407668	0.182643
TraesCS2B02G521200.1	-0.640399	-0.640399	-0.640399	1.44503	1.10419	1.29317	-0.640399	-0.640399	-0.640399
TraesCS3A02G217200.2	-0.905114	-0.993861	-0.73987	1.1073	1.128	1.02884	0.0144362	-0.42669	-0.21305
TraesCS2A02G291800.1	0.114209	-0.0151671	-0.13501	-1.0111	-0.80457	-1.0994	0.884868	1.00735	1.05882
TraesCS2A02G258900.3	0.172123	0.0774574	0.270325	-0.433816	-0.411175	-0.320486	-0.061559	0.460341	0.246789
TraesCS6D02G172700.1	0.297927	0.101704	0.433601	-0.672456	-0.888774	-0.417614	0.290057	0.305755	0.5498
TraesCS2D02G302200.1	-0.167035	-0.0765307	-0.506797	0.607474	0.420176	0.767939	-0.525432	-0.525432	0.00563784
TraesCS2B02G338500.1	-0.267381	-0.267381	-0.17924	0.574994	0.604462	0.33669	-0.267381	-0.267381	-0.267381
TraesCS1D02G141200.6	-0.438426	-0.778704	-0.778704	0.227774	0.0724957	-0.303619	0.264641	1.29477	0.439768
TraesCS4B02G187300.1	-0.29031	-0.374423	-0.348797	0.644839	0.666991	0.562152	-0.37701	-0.371839	-0.111604
TraesCS7A02G382500.1	-0.988386	-0.769423	-1.00418	1.16221	1.17057	1.17961	-0.320686	-0.155626	-0.274085
TraesCS7A02G036200.2	-1.1946	-1.23834	-1.08992	0.240518	0.192971	0.0630192	1.37819	0.0827777	1.56538
TraesCS3B02G453100.2	-0.181647	-0.260484	-0.385534	0.889933	1.00907	0.942528	-0.0747912	-0.968097	-0.970977
TraesCS6B02G186300.2	0.149423	-0.0347636	-0.0317945	-0.938759	-1.06905	-1.11859	0.879834	0.990281	1.17342
TraesCS2A02G226800.1	-0.803585	-1.13857	-0.805291	-0.537853	0.0634238	-0.280764	0.993355	1.50119	1.0081
TraesCS1B02G252700.4	-0.340586	-0.340586	-0.333391	0.207357	-0.0631964	0.387987	-0.0349074	-0.340586	0.857908
TraesCSU02G189600.1	-0.419104	-0.350089	0.0127866	-0.419104	1.00421	0.949385	-0.419104	-0.419104	0.0601268
TraesCS2D02G538500.1	-1.11943	-0.819199	-0.878424	1.08637	1.01749	1.06671	-0.066108	-0.102404	-0.185009
TraesCS4D02G217200.2	-0.00235413	-0.237468	-0.0869088	0.266389	0.377948	0.3948	-0.237468	-0.237468	-0.237468
TraesCS7D02G050000.5	0.0251847	0.626267	-0.391655	-0.0708815	-0.0355112	0.574775	-0.391655	-0.391655	0.0551306
TraesCS7D02G426400.1	0.675111	0.537534	0.690424	-0.815162	-0.649018	-0.6481	-0.0665048	0.0522687	0.223447
TraesCS4B02G173600.1	0.146114	0.198528	0.0875732	-0.843944	-0.899497	-0.990891	0.949472	0.625899	0.726746
TraesCS2D02G196800.1	-1.16939	-1.19001	-1.39818	1.52783	1.54042	1.50125	-0.127111	-0.67981	-0.00499671
TraesCS7D02G415200.1	-0.532302	-0.471123	-0.329224	0.559768	0.394047	0.108732	0.175381	0.148261	-0.0535392
TraesCS3D02G093300.1	0.790143	0.591868	0.55028	-0.688634	-0.755429	-0.909772	0.0666253	0.164375	0.190544
TraesCS5A02G515400.1	-0.504451	-0.605824	-0.541093	1.42806	1.36801	1.42537	-0.822227	-0.876279	-0.871561
TraesCS2D02G310000.3	0.0425288	-0.297917	0.0129662	-0.543321	-0.0358186	-0.659685	0.775943	-0.659685	1.36499
TraesCS7B02G342100.2	-0.378311	-0.378311	-0.337068	0.727367	0.652378	0.752619	-0.378311	-0.28205	-0.378311
TraesCS3D02G037900.1	0.0509246	0.38369	-0.204103	0.707879	0.688863	0.488768	-0.864816	-0.630778	-0.620429
TraesCS2D02G515700.1	-0.439909	0.722945	0.495173	0.256975	-0.439909	-0.439909	-0.439909	0.204408	0.0801357
TraesCS3B02G042400.1	-0.582466	-1.13671	-1.32146	1.39437	1.14828	1.11807	0.12796	-0.404044	-0.343989
TraesCS6D02G213900.3	-0.0983223	-0.163205	0.0220271	0.479265	0.181623	0.0682272	-0.163205	-0.163205	-0.163205
TraesCS4B02G220200.1	-1.02222	-1.18868	-1.2523	-1.49965	-1.58406	-1.67936	2.76016	2.64706	2.81905
TraesCS7B02G228500.1	0.218167	0.0364361	0.207009	-1.1538	-0.941203	-0.968141	0.442146	1.21712	0.942265
TraesCS5D02G346200.2	-0.404199	0.10575	-0.404199	0.618701	0.725413	0.0583764	-0.15688	-0.138763	-0.404199
TraesCS3A02G053700.2	-0.0245125	-0.875712	-0.875712	-0.146268	-0.784858	-0.875712	-0.875712	2.63043	1.82805
TraesCS7B02G286500.1	-0.168769	-0.112186	-0.168769	0.348254	0.313563	0.127541	-0.168769	-0.0970067	-0.0738577
TraesCS4B02G024600.1	-0.226904	-0.226904	-0.226904	0.442123	0.472648	0.446653	-0.226904	-0.226904	-0.226904
TraesCSU02G128700.1	-0.662815	-0.513555	-0.662815	1.2925	1.12253	1.26205	-0.512255	-0.662815	-0.662815
TraesCS3A02G239900.1	-1.10101	-0.498893	-0.779876	-0.23222	-0.337739	-0.151657	0.936654	1.21906	0.945677
TraesCS4A02G058700.1	-0.465852	-0.566157	-0.0817606	1.00333	0.900601	0.665276	-0.441828	-0.510961	-0.502654
TraesCS2D02G110100.1	-1.13147	-1.0843	-1.086	1.16426	1.13113	1.02061	-0.0136111	0.0670835	-0.0676962
TraesCS6A02G372600.1	0.0393512	0.106122	-0.160493	-0.731747	-1.05325	-0.987511	0.710507	1.16377	0.913253
TraesCS4B02G179100.2	-0.778711	-0.194744	-1.31377	0.0247987	0.513238	-0.031032	0.675007	0.532625	0.572587
TraesCS1B02G179900.2	-0.57589	-0.56656	-0.159516	-0.0192824	-0.0729961	0.713313	1.01619	-0.417749	0.0824939
TraesCS3D02G104100.1	-0.152701	-0.152701	-0.152701	0.338895	0.255467	0.161125	-0.0430063	-0.101677	-0.152701
TraesCS6A02G328200.1	-0.551706	-0.551706	-0.551706	1.05189	1.05474	1.20361	-0.551706	-0.551706	-0.551706
TraesCS1B02G141300.4	-0.128739	-0.299463	-0.300902	-0.303785	0.0680527	-0.303785	0.28502	0.666332	0.317271
TraesCS3D02G280600.1	-1.74098	-1.70656	-1.40015	0.144409	0.246577	0.190439	1.32721	1.38543	1.55363
TraesCS4A02G191200.2	-0.0484584	-0.465187	0.507144	0.992768	0.776888	0.955844	-0.270513	-1.55739	-0.891092
TraesCS6B02G175100.2	-0.30581	-0.307835	-0.534455	0.90118	1.06114	1.01976	-0.675044	-0.680281	-0.478647
TraesCS3D02G529200.1	0.001148	0.119084	0.0715488	-0.969807	-1.03637	-0.949678	0.876841	1.05404	0.833198
TraesCS1B02G251700.1	-0.0621652	-0.150203	-0.168474	0.196922	0.171446	0.308848	-0.174143	-0.088686	-0.0335445
TraesCS4A02G061900.1	-0.560657	-0.670281	-0.707312	1.28763	1.40939	1.24017	-0.707312	-0.584308	-0.707312
TraesCSU02G206300.1	-0.385622	-0.385622	-0.385622	0.634435	0.836564	0.842735	-0.385622	-0.385622	-0.385622
TraesCS6B02G153100.1	-0.121039	-0.102405	-0.121039	0.208946	0.228327	0.182304	-0.121039	-0.0672323	-0.086823
TraesCS6D02G405900.2	-0.240619	-0.240619	0.479222	-0.240619	0.205108	0.759381	-0.240619	-0.240619	-0.240619
TraesCS2B02G279400.1	0.33253	0.465138	0.23382	-1.17736	-1.09165	-1.1225	0.718938	1.01131	0.629772
TraesCS6A02G171400.1	-0.364932	-0.364932	-0.0792338	-0.197574	-0.0627591	-0.364932	0.504545	0.380951	0.548867
TraesCS6A02G312600.1	-0.238045	-0.238045	-0.238045	0.363176	0.541004	0.524091	-0.238045	-0.238045	-0.238045
TraesCS2B02G137800.5	-0.150305	-0.122699	-0.121397	0.470055	0.25441	0.0661979	0.0326856	-0.15829	-0.270657
TraesCS2D02G307200.1	-0.00240091	-0.399656	-0.399656	0.334999	0.118375	0.476124	0.0691877	0.0743903	-0.271363
TraesCS2D02G133500.3	-0.0696102	-0.0696102	-0.0696102	-0.0696102	0.243055	0.244216	-0.0696102	-0.0696102	-0.0696102
TraesCS7D02G404000.1	-0.355015	-0.285491	-0.34944	-0.0604389	0.0575762	0.0438713	0.36283	0.446943	0.139164
TraesCS7D02G354000.1	-0.252583	-0.252583	-0.252583	0.395422	0.498452	0.621624	-0.252583	-0.252583	-0.252583
TraesCS2D02G261005.1	-0.249539	-0.254664	-0.0592944	-0.219166	-0.293694	-0.320312	0.406949	0.423889	0.565833
TraesCSU02G089563.1	-0.751638	-0.603205	-0.703094	0.234583	0.230423	0.193149	0.463881	0.569742	0.366158
TraesCS5D02G444200.1	-0.552557	-0.431739	-0.720216	1.26212	1.0039	0.909713	-0.921623	-0.211202	-0.338398
TraesCS7A02G479900.1	-0.647575	-0.909848	-0.506269	-0.391536	-0.268185	-0.260596	1.04941	0.817314	1.11729
TraesCS4B02G358700.1	-0.663937	-0.663937	-0.663937	0.453093	0.295091	0.309123	0.476187	0.272654	0.185662
TraesCS4B02G280800.1	-1.45836	-1.58029	-1.57633	1.04177	0.934626	0.978968	0.48446	0.556895	0.618252
TraesCS2A02G199000.1	-0.303629	0.136012	-0.834229	0.688657	0.679733	0.968992	-0.476731	-0.149089	-0.709717
TraesCS1B02G220800.1	0.620478	0.648157	0.582912	-0.575818	-0.669954	-0.593163	0.0183511	0.111919	-0.142882
TraesCS1D02G407700.1	-0.206778	-0.2868	-0.271793	0.0230092	-0.110186	-0.105341	0.532262	0.280686	0.14494
TraesCS3B02G509700.2	0.338792	0.275664	0.57361	-0.681647	-0.653288	-0.722493	0.345395	0.28897	0.234996
TraesCS6A02G026400.1	-0.0870903	-0.0592634	-0.6262	-0.887902	-1.12456	-1.55191	1.34996	1.40644	1.58051
TraesCS2D02G389900.1	-0.60674	-0.761714	-0.884188	-0.73919	-0.849666	-0.717771	1.53654	1.61565	1.40708
TraesCS7A02G196800.1	0.356692	0.0218345	0.150068	-1.57532	-1.10992	-1.63283	1.29191	0.692121	1.80544
TraesCS2B02G089100.1	-0.414412	-0.414412	-0.414412	0.33319	0.693276	0.660778	-0.08328	-0.216547	-0.144182
TraesCS3A02G000800.1	-0.235181	-0.1781	-0.305894	0.779302	0.591453	1.00695	-0.524329	-0.478937	-0.655259
TraesCS4A02G236000.1	-0.289075	-0.124931	-0.251195	0.603141	0.499124	0.48599	-0.262233	-0.285692	-0.375128
TraesCS5B02G260600.1	0.0130547	-0.599034	-0.283582	-1.24335	-1.24335	-1.24335	1.77279	1.12514	1.70169
TraesCS3A02G214000.1	-0.439138	-0.512312	-0.433104	0.438516	0.451619	0.376657	0.0348413	0.172582	-0.089661
TraesCS3A02G441700.1	-0.261499	-0.132216	0.0694174	-0.361303	-0.324207	-0.255251	0.451983	0.393534	0.419544
TraesCS5D02G443400.1	-0.584922	-0.580374	-0.314694	0.00193749	0.0628009	-0.03026	0.395013	0.438795	0.611703
TraesCS5A02G129600.1	-0.387036	-0.190749	-0.471453	1.04021	0.941316	0.793802	-0.59907	-0.503268	-0.623752
TraesCS1B02G276500.1	-2.6212	-2.82687	-2.88432	2.77572	2.8188	2.82949	0.0361803	-0.129831	0.0020425
TraesCS2D02G324900.1	-0.101197	-0.0746451	-0.143423	-1.05112	-1.0386	-0.954725	1.15037	1.03399	1.17936
TraesCS5D02G126700.3	-1.19593	-1.19593	-0.814095	0.0814574	1.05836	0.238095	1.09184	0.704403	0.0318088
TraesCS6A02G047700.2	-1.11646	-1.0699	-1.11814	1.39562	1.27191	1.41611	-0.423263	0.00162117	-0.357495
TraesCS5A02G119500.1	-0.319246	-0.281857	-0.513325	0.350446	0.584596	0.588758	-0.223355	-0.365661	0.179645
TraesCS3A02G033400.6	-0.274746	-0.148117	-0.125882	0.960582	0.838027	0.858475	-0.725344	-0.327771	-1.05522
TraesCS7B02G025700.3	-0.336037	-0.0241566	-0.678592	-0.325834	-0.12474	-0.212879	0.148414	1.01829	0.535533
TraesCS3D02G168500.1	-0.853701	-0.781294	-0.821372	1.64384	1.57248	1.6403	-0.568533	-0.995366	-0.83635
TraesCS2B02G322500.2	0.557427	0.520906	0.44207	-1.24438	-0.904738	-0.74272	0.412527	0.558045	0.40086
TraesCS2B02G042600.1	-0.565608	-0.579494	-0.571147	1.17508	1.10215	1.1862	-0.58089	-0.60483	-0.561469
TraesCSU02G047400.2	-0.369017	-0.407633	-0.503895	0.909157	0.875171	0.579488	-0.372964	-0.20641	-0.503895
TraesCS1B02G320800.1	-0.0882205	0.0531223	-0.288331	0.489842	0.368974	0.665756	-0.495738	-0.324944	-0.380461
TraesCS7D02G241300.1	-0.763654	-0.763654	-0.763654	1.50388	1.08874	0.721773	-0.329626	0.0698433	-0.763654
TraesCS5D02G216200.1	-0.261284	-0.357455	-0.337163	0.532903	0.508443	0.586997	-0.162768	-0.313185	-0.196488
TraesCS6A02G176900.8	-0.323208	0.462552	-0.323208	-0.323208	-0.200204	-0.323208	0.911293	-0.318886	0.438077
TraesCS2A02G335400.1	-0.759718	-0.197048	-0.634066	-0.152802	-0.285671	-0.158496	0.676444	0.401203	1.11015
TraesCS6B02G039500.1	0.152539	-0.0945744	0.0624731	-0.970118	-0.986387	-1.09126	0.926695	0.86792	1.13271
TraesCS3A02G503300.1	0.40329	0.225752	-0.387746	-0.900383	-1.0201	-1.00832	1.0501	0.890116	0.747289
TraesCS6B02G084300.1	-0.739801	-0.6447	-0.726577	1.02753	0.718906	0.924841	-0.209899	0.109081	-0.45938
TraesCS1D02G278300.1	-0.369803	-0.876868	-0.373786	1.40291	0.573931	0.577545	0.00618218	-0.0953798	-0.844729
TraesCS6A02G274700.1	-0.257996	-0.143909	-0.344867	1.01012	0.924018	0.983806	-0.612111	-0.858527	-0.700536
TraesCS3D02G352900.1	-0.261067	-0.201712	-0.261067	0.609199	0.373991	0.523856	-0.261067	-0.261067	-0.261067
TraesCS1D02G187100.1	-0.205956	-0.205956	-0.101619	0.428173	0.537344	0.165882	-0.205956	-0.205956	-0.205956
TraesCS7D02G181600.1	-1.11439	-1.05667	-0.800824	1.4004	1.26961	1.47853	-0.365326	-0.402291	-0.409047
TraesCS2D02G201400.1	-0.488932	-0.490342	-0.409448	0.831304	0.986294	0.960216	-0.523148	-0.43365	-0.432295
TraesCS4B02G326000.1	-0.499848	-0.460802	-0.427636	0.136122	0.172628	0.190144	0.174229	0.37555	0.339613
TraesCS1B02G120600.1	-1.33914	-1.35647	-1.36463	1.21164	1.15548	1.13544	0.255391	0.181239	0.121048
TraesCS2B02G144300.2	-0.417229	-0.304862	-0.417229	0.495038	-0.415787	0.348306	-0.101083	0.457765	0.355079
TraesCS6A02G191000.6	0.548131	0.612961	0.553614	-0.67413	-0.757023	-0.39985	-0.00041337	-0.31034	0.427052
TraesCS5B02G415900.1	-0.271818	-0.410633	-0.140403	-0.184124	-0.102621	0.132368	0.673432	0.194387	0.109412
TraesCS1D02G330500.1	-0.102741	-0.284175	-0.240891	-0.564597	-0.603359	-0.55308	0.845318	0.652194	0.85133
TraesCSU02G193900.1	-0.383759	-0.38925	-0.223151	0.692295	0.765775	0.656102	-0.38925	-0.458265	-0.270497
TraesCS3A02G203900.1	-1.27208	-1.29989	-1.20336	0.674931	0.712865	0.652535	0.751011	0.662976	0.321017
TraesCS3A02G519800.1	0.272932	0.263806	0.234519	-0.53632	-0.597374	-0.556385	0.45769	0.30665	0.154482
TraesCS3B02G308300.1	0.135295	-0.523716	-0.523716	1.08698	0.769065	0.539096	-0.523716	-0.435575	-0.523716
TraesCS3D02G261000.1	0.801253	0.641531	0.792223	-1.15901	-1.12884	-1.16443	0.330994	0.373547	0.512734
TraesCS2A02G388500.1	-0.668382	-0.577529	-0.610412	-0.253705	-0.668382	-0.481882	0.797853	1.13443	1.32801
TraesCS7A02G530100.1	0.00612109	-0.0326034	-0.124682	-0.212225	-0.202826	-0.131035	0.162864	0.23676	0.297626
TraesCS1D02G116400.1	0.545781	0.633823	0.697337	-1.28691	-1.33319	-1.32127	0.5738	0.764523	0.726104
TraesCS4D02G212200.1	-1.13778	-1.26594	-0.964931	1.64051	1.65279	1.62071	-0.522685	-0.691284	-0.331391
TraesCS5D02G089300.2	-0.671518	-0.671518	-0.22156	0.506081	0.103322	-0.150467	0.0448148	0.804086	0.256758
TraesCS7D02G325500.1	0.248342	-0.0558565	-0.119653	0.714852	0.553975	0.544927	-0.708458	-0.708458	-0.469671
TraesCS7A02G416300.2	0.81504	0.907997	0.798702	-1.21064	-1.22951	-1.10119	0.277776	0.350189	0.391643
TraesCS3B02G144800.1	-1.09165	-0.850997	-0.839996	1.23846	1.35758	1.50353	-0.288025	-0.406486	-0.622421
TraesCS6A02G063200.1	0.606806	0.215864	0.552147	-0.809607	-0.701774	-0.935138	-0.227707	1.00716	0.292252
TraesCS2B02G000500.1	-0.677764	-0.677764	-0.677764	1.61178	1.32151	1.1333	-0.677764	-0.677764	-0.677764
TraesCS2A02G231600.1	0.354321	0.657453	0.507076	-0.766017	-0.65879	-0.603142	0.0912862	0.199191	0.218623
TraesCS5B02G505800.1	-0.0463037	-0.398941	-0.4047	1.02879	0.490603	0.544648	-0.4047	-0.4047	-0.4047
TraesCS7A02G244800.1	-1.43465	-1.59041	-1.02625	0.969629	0.901469	0.79781	0.451585	0.384486	0.546334
TraesCS2A02G278500.1	0.44023	0.469568	0.36702	-1.01316	-1.13226	-1.00177	0.542546	0.596734	0.731102
TraesCS3B02G459300.1	-0.480701	-0.312059	-0.395276	0.82381	0.783535	0.821472	-0.410311	-0.480701	-0.34977
TraesCS7A02G217600.1	-0.493216	-0.577485	-0.434322	0.885886	0.904936	0.856077	-0.252306	-0.618747	-0.270823
TraesCS2B02G242500.1	-0.282177	-0.232546	-0.165812	0.522703	0.506091	0.427114	-0.257857	-0.282177	-0.235337
TraesCS6D02G312000.2	-0.231577	-0.148875	-0.231577	0.503078	0.26207	0.356268	-0.176381	-0.128583	-0.204423
TraesCS1D02G310600.2	-0.558575	-0.259917	-0.358196	0.513874	0.332066	0.65555	-0.119218	-0.140655	-0.0649278
TraesCS2A02G239500.8	-0.308574	-0.308574	0.364982	-0.0649054	-0.308574	-0.308574	0.645249	-0.308574	0.597546
TraesCS7A02G216900.1	-0.346819	-0.188482	-0.14644	0.299344	0.438104	0.438941	-0.0825828	-0.249208	-0.162856
TraesCS2A02G373600.1	0.204672	0.0688826	0.103025	-0.393693	-0.393693	-0.393693	0.277147	0.291574	0.23578
TraesCS4A02G190400.3	0.667146	0.689135	0.731437	-1.33579	-1.39105	-1.3518	0.689805	0.597594	0.703526
TraesCS6A02G001000.1	0.493776	0.662462	0.441808	-0.627973	-0.542464	-0.558192	-0.0524039	-0.108302	0.291291
TraesCS3A02G026300.1	0.469089	0.290632	0.2118	-0.803391	-1.00535	-0.786593	0.595472	0.597688	0.430652
TraesCS6A02G174600.1	0.860106	0.829963	0.657738	-1.10346	-1.24557	-1.16518	0.315012	0.446117	0.405272
TraesCS7B02G189300.4	-0.384316	-0.384316	-0.384316	0.44269	0.680567	0.693611	-0.17268	-0.106926	-0.384316
TraesCS2A02G264100.1	0.745428	0.662217	0.664846	-1.16849	-1.11864	-1.11089	0.375001	0.54532	0.405207
TraesCS7A02G520000.1	-0.138642	0.0366458	-0.116829	0.700635	0.616669	0.61771	-0.735522	-0.485846	-0.494821
TraesCS1A02G327000.1	-0.658583	-0.42001	-0.53844	0.0289494	-0.155189	-0.0435631	0.617574	0.46795	0.701313
TraesCS3D02G379800.1	-0.807338	-0.797043	-0.735535	1.54576	1.43712	1.49404	-0.785547	-0.623276	-0.728181
TraesCS1A02G212700.1	0.38175	0.400749	0.211526	-1.00579	-1.2104	-1.24567	0.721024	0.924259	0.822553
TraesCS3B02G070600.2	-0.459786	-0.459786	-0.459786	0.555284	0.325974	0.0440717	-0.459786	0.192815	0.720999
TraesCS1B02G235600.1	-0.382596	-0.475794	-0.438065	0.68038	0.709933	0.726025	-0.301314	-0.262939	-0.255628
TraesCS3B02G141400.6	-0.22099	-0.720772	-0.265543	0.50512	0.756906	0.914751	-0.270814	-0.531738	-0.16692
TraesCS3D02G530300.1	0.854676	0.856732	-0.11176	-1.14532	-0.748408	-0.869824	0.383686	0.326589	0.453634
TraesCS7D02G262800.1	-0.549572	-0.549572	-0.549572	-0.549572	-0.535216	-0.536645	1.17158	2.64814	-0.549572
TraesCS1A02G125900.1	-0.304394	-0.495766	-0.464544	0.941373	0.884624	0.819018	-0.497803	-0.515241	-0.367268
TraesCS4A02G065600.1	0.444238	0.518605	0.588546	-0.565279	-0.506594	-0.790278	-0.0698427	0.142753	0.237853
TraesCS2B02G568000.2	-0.431993	-0.395672	-0.425198	0.580891	0.976901	0.635864	-0.447057	-0.251661	-0.242075
TraesCS6D02G115400.1	-0.162116	-0.24754	-0.24754	0.464395	0.347963	0.528985	-0.2077	-0.24754	-0.228906
TraesCS4B02G100500.1	-0.221441	-0.304684	-0.34312	0.3898	0.312232	0.358207	-0.159157	-0.105556	0.0737197
TraesCS6B02G080000.1	-0.262262	-0.752718	-0.418785	0.966441	1.06886	1.12193	-0.446521	-0.704792	-0.572146
TraesCS7B02G168800.1	0.819676	0.849693	0.915621	-1.01176	-1.23097	-1.37237	0.474902	0.0481121	0.507102
TraesCS3D02G276500.1	-0.647863	-0.611906	-0.715411	-0.36468	-0.232541	-0.166668	1.00308	0.846314	0.88968
TraesCS2D02G456900.1	-0.714495	-0.714495	-0.714495	-0.343772	-0.499127	-0.115177	1.1347	1.02967	0.937189
TraesCS5B02G258700.1	-0.508933	-0.410369	-0.370105	0.663199	0.712892	0.790296	-0.215097	-0.335626	-0.326258
TraesCS2B02G112700.1	-0.410257	-0.162937	-0.331647	0.270518	0.176628	0.302559	0.0627507	0.0782581	0.0141278
TraesCS6A02G410200.1	-0.357893	-0.55218	-0.614465	0.828536	0.663366	0.729754	-0.296536	-0.134754	-0.265828
TraesCS7B02G021200.1	-0.302695	-0.370089	-0.206062	0.391309	0.639734	0.460833	-0.121708	-0.237185	-0.254138
TraesCS6B02G278900.1	-0.541131	-0.793652	-0.708791	1.05887	1.07294	0.99293	-0.4301	-0.29607	-0.354993
TraesCS3A02G466700.1	-0.841007	-0.999344	-0.507748	1.28695	1.34008	1.23791	-0.377351	-0.668213	-0.471273
TraesCS6A02G268100.1	1.31101	-0.90664	0.789247	-0.908082	-0.33277	-0.908082	0.270154	0.183448	0.501716
TraesCS1A02G273000.1	-0.323053	-0.070347	-0.284283	-0.459546	-0.450933	-0.00314717	-0.0322201	0.641141	0.98239
TraesCS7B02G071100.1	-1.15266	-0.953877	-0.817267	1.63443	1.52202	1.59561	-0.643062	-0.675083	-0.510113
TraesCS3A02G069900.1	-0.296389	-0.296389	-0.296389	0.732887	0.45978	0.585667	-0.296389	-0.296389	-0.296389
TraesCSU02G115300.1	0.0517345	0.145157	-0.149711	-0.151153	-0.151153	-0.151153	-0.14109	0.258102	0.289267
TraesCS2B02G150600.1	0.68417	0.723919	0.676955	-0.662925	-0.705033	-0.683825	-0.114217	-0.00111688	0.0820737
TraesCS1D02G385000.1	-1.12625	-0.820966	-0.961485	0.862118	0.887537	0.805135	0.285782	0.0673736	0.000758742
TraesCS3A02G359100.1	-0.172121	-0.248387	-0.142454	-0.207745	-0.0130977	-0.120911	0.282445	0.319992	0.302279
TraesCS5A02G030300.1	-0.131275	-0.131275	-0.131275	-0.131275	-0.131275	-0.131275	0.557577	0.361347	-0.131275
TraesCS5B02G208600.1	-0.360644	-0.39908	-0.377601	0.493893	0.721935	0.84215	-0.325946	-0.357837	-0.23687
TraesCS5D02G132000.1	0.730519	0.94774	0.703938	-0.908557	-0.633483	-0.883022	0.00194499	-0.0165676	0.0574877
TraesCS2A02G485600.1	-0.285219	-0.285219	-0.285219	0.627814	0.531176	0.552321	-0.285219	-0.285219	-0.285219
TraesCS5A02G413700.1	-0.121379	-0.121379	-0.121379	0.346423	0.352668	0.0291811	-0.121379	-0.121379	-0.121379
TraesCS5D02G516900.1	-0.262026	-0.20119	-0.274507	0.666172	0.492234	0.809063	-0.416919	-0.385812	-0.427016
TraesCS3A02G038500.1	0.581793	0.685318	0.628028	-1.16108	-1.16108	-1.13534	0.607427	0.636768	0.318155
TraesCS3D02G201000.1	-0.760897	-0.763005	-0.518189	0.820199	0.634126	0.783123	-0.096713	-0.0477148	-0.0509301
TraesCS1B02G162700.1	0.120287	0.0224545	-0.428906	0.682633	0.388567	0.488998	-0.639295	-0.315061	-0.319677
TraesCS6B02G199600.2	-0.575189	-1.09019	-0.577209	-0.0815645	-0.198776	0.0341333	0.935188	1.00134	0.552276
TraesCS7A02G384800.1	-0.11684	-0.397959	-0.0871945	-1.09128	-1.03989	-0.848131	1.29835	1.04251	1.24043
TraesCS3D02G249200.2	-0.0849252	-0.506081	-0.506081	0.272127	-0.506081	0.244954	0.791404	0.800764	-0.506081
TraesCS5D02G379700.1	0.106491	-0.0343982	0.019924	0.712475	0.609594	0.440662	-0.903792	-0.301052	-0.649903
TraesCS5A02G269300.1	-0.124678	-0.299208	-0.107536	0.315714	0.486485	0.341739	-0.22956	-0.258278	-0.124678
TraesCS4A02G065400.1	-0.384135	-0.289849	-0.291614	-0.766441	-0.810039	-1.06947	1.46334	0.910519	1.23769
TraesCS2B02G424400.1	-1.1201	-1.2459	-1.07959	1.51257	1.48705	1.45653	-0.444063	-0.194529	-0.371965
TraesCS6A02G397600.1	0.0917598	0.245688	0.0434478	-0.801233	-1.01689	-0.981329	0.834109	0.589607	0.994836
TraesCS4A02G208900.1	-0.305545	-0.143335	-0.174614	0.628028	0.18297	0.46338	-0.144625	-0.253129	-0.253129
TraesCS3D02G084300.1	0.984464	0.64736	0.778115	-1.15355	-1.21337	-1.18176	0.382342	0.411748	0.344652
TraesCS1B02G352300.1	-0.539532	-0.566587	-0.570154	0.207652	0.326863	0.279429	0.39002	0.158934	0.313376
TraesCS6A02G400500.1	0.366683	0.485293	0.327035	-1.32451	-1.32665	-1.45315	1.08946	0.933525	0.902313
TraesCS2A02G337200.1	-0.546079	-0.546079	-0.189935	0.295491	0.505641	0.44306	0.0954668	-0.217243	0.159678
TraesCS7B02G177700.1	-0.793999	-0.725545	-0.500875	-0.339282	-0.526457	-0.3728	1.08474	1.08257	1.09165
TraesCS7B02G001600.2	0.13629	0.274653	-0.0663321	0.0088052	0.909236	-0.109491	-0.611312	0.0694625	-0.611312
TraesCS3D02G160800.1	0.797463	0.711858	0.830295	-0.89347	-1.01206	-1.11184	0.130343	0.194145	0.353262
TraesCS6A02G327400.1	-0.338656	-0.271869	-0.310157	-0.0792235	-0.332672	-0.211327	0.588164	0.342561	0.613179
TraesCS2A02G125500.1	-0.907696	-1.17093	-0.715299	0.447453	0.35807	0.454432	0.61184	0.534184	0.387944
TraesCS2D02G461000.1	-0.368394	-0.368394	-0.368394	0.869169	0.744639	0.596559	-0.368394	-0.368394	-0.368394
TraesCS3D02G166300.1	0.339627	-0.300994	-0.300994	0.417094	0.467085	-0.0488205	0.0289908	-0.300994	-0.300994
TraesCS6D02G316600.1	-0.0676066	-0.153617	-0.114877	0.475536	0.479158	0.472631	-0.443373	-0.350435	-0.297417
TraesCS7B02G467200.2	-0.205578	-0.205578	-0.205578	-0.205578	0.489525	0.949523	-0.205578	-0.205578	-0.205578
TraesCS6D02G284600.3	-0.420784	-0.420784	-0.420784	0.280543	0.237313	0.472966	-0.420784	0.300807	0.391508
TraesCS3A02G416200.1	0.450761	0.381308	0.363916	-1.34864	-0.837994	-1.15569	0.650607	0.531526	0.964206
TraesCS2D02G598200.1	-0.232604	-0.237953	-0.244666	0.497405	0.672951	0.482035	-0.309347	-0.282849	-0.344971
TraesCS3D02G279000.4	-0.184546	-0.51453	-0.286789	-0.071985	-0.0280735	-0.0677449	0.280405	0.448944	0.42432
TraesCS6A02G149300.1	-0.100157	0.0490462	-0.157204	-0.435164	-0.425465	-0.365122	0.282206	0.393238	0.758621
TraesCS3D02G211300.1	-0.389336	-0.303911	-0.192729	-0.149327	-0.0942009	-0.150549	0.445779	0.521397	0.312878
TraesCS5A02G109200.3	-0.566674	-0.566674	-0.566674	0.0515649	0.703556	0.464015	0.418827	0.150537	-0.0884785
TraesCS1B02G135100.1	0.721469	0.843161	0.714953	-1.17605	-1.18191	-1.32466	0.536121	0.552208	0.314707
TraesCS2A02G158600.1	-1.57337	-1.46298	-1.23546	0.659075	0.689313	0.771686	0.723946	0.810783	0.617002
TraesCS2D02G466000.1	-0.113703	-0.130301	-0.130301	0.128786	0.134587	0.14497	0.0251755	0.015148	-0.0743602
TraesCS3D02G439400.1	-0.312199	-0.36183	-0.200909	0.449641	0.637449	0.443875	-0.270976	-0.150194	-0.234857
TraesCS5B02G549000.1	-0.0930735	-0.221367	-0.221367	0.141524	0.0702366	0.142645	0.0912982	0.0936196	-0.00351584
TraesCS7B02G095300.2	0.522413	-0.145954	0.0780376	-0.648794	-0.648794	-0.648794	0.726385	0.224626	0.540873
TraesCS3B02G216200.1	-0.871183	-0.561057	-1.02298	0.608613	0.682154	0.607933	0.0292471	-0.0597718	0.587041
TraesCS1A02G306100.1	-0.216947	-0.309181	-0.300801	0.454705	0.378489	0.4171	-0.260972	0.0704078	-0.232801
TraesCS2B02G521100.1	-0.672641	-0.607325	-0.701565	1.30952	1.22933	1.34901	-0.619102	-0.642949	-0.644286
TraesCS3B02G346500.3	0.726065	0.885389	0.645364	-0.820762	-0.841035	-0.917903	0.227437	0.0298257	0.0656192
TraesCS7D02G429700.1	0.102457	-0.16201	0.165498	-0.394832	-0.377253	-0.586394	0.11582	0.559609	0.577104
TraesCS2A02G352800.3	-0.238611	-0.238611	-0.0133356	0.498644	0.374921	-0.238611	-0.238611	-0.238611	0.332824
TraesCS5D02G136800.1	-1.12577	-0.575449	-0.722979	0.344819	0.307283	0.333194	0.583724	0.418843	0.436336
TraesCS2D02G108700.1	0.177099	-0.161985	-0.0383198	-1.19889	-1.06856	-0.525743	0.742901	1.11857	0.954917
TraesCS2A02G192100.1	0.372393	-0.0445152	-0.064437	-1.10568	-0.999246	-1.11464	1.24606	0.782113	0.927953
TraesCS4D02G085800.1	-0.291212	-0.242397	-0.215227	0.0144531	-0.0621473	-0.00868601	0.255903	0.392876	0.156436
TraesCS3A02G428300.1	-0.270187	-0.270187	-0.209448	0.479991	0.553562	0.479991	-0.270187	-0.270187	-0.223347
TraesCS4A02G132300.1	-0.993093	-0.943264	-0.649703	1.08932	1.07374	0.876284	-0.164696	-0.253892	-0.0346938
TraesCS5D02G429100.1	-0.201137	-0.302959	-0.393444	0.0151508	-0.0420446	-0.0569728	0.242051	0.342168	0.397187
TraesCS7A02G336100.1	-0.450173	-0.560124	-0.683116	0.560486	0.515061	0.324804	0.084753	0.0244335	0.183874
TraesCS6D02G145600.2	-0.485355	-0.758519	-0.770428	1.30427	1.00047	1.1714	-0.410898	-0.374739	-0.676198
TraesCSU02G079200.1	-0.00349937	-0.0402703	0.196888	-0.454002	-0.443594	-0.46317	0.300354	0.666188	0.241105
TraesCS3B02G337200.1	-0.200446	-0.104501	-0.0911423	0.377727	0.27573	0.472987	-0.314828	-0.188543	-0.226985
TraesCS1B02G444600.1	-0.0220981	-0.244871	0.380339	0.37342	-0.361236	0.50982	-0.174735	-0.361236	-0.0994039
TraesCS5A02G150800.2	0.128954	-0.0231777	-0.0644328	0.912313	0.74565	1.02128	-0.834621	-1.00567	-0.880298
TraesCS2A02G094500.1	0.103951	0.841076	0.111926	0.327942	0.17571	0.141056	-0.64829	-0.446246	-0.607124
TraesCS3D02G139200.1	-0.49685	-0.77957	-0.612986	0.401391	0.471705	0.34961	-0.0546671	0.595889	0.125478
TraesCS6B02G348100.1	-0.361125	-0.226618	-0.10359	0.779462	0.641445	0.544255	-0.298696	-0.414584	-0.560549
TraesCS6B02G041200.1	0.148554	0.156495	0.37983	0.46223	0.355889	0.411699	-0.501912	-0.715995	-0.696791
TraesCS1B02G000600.1	0.806088	0.815332	0.798134	-1.32801	-1.23608	-1.32384	0.529681	0.522778	0.415915
TraesCS7B02G246600.1	-0.838995	-0.707794	-0.657261	0.45902	0.561019	0.800586	0.0644657	0.0177586	0.301201
TraesCS6B02G294300.1	-0.484082	-0.518118	-0.449613	0.243885	-0.0140433	0.24614	0.437846	0.331437	0.206549
TraesCS4A02G481700.1	-0.269571	-0.00919514	-0.241761	-0.475613	-0.692472	-0.522773	0.968779	0.587337	0.65527
TraesCS3B02G391400.1	-0.107944	-0.264988	-0.264988	0.263084	0.413986	0.52495	-0.147293	-0.208404	-0.208404
TraesCS7A02G085900.1	-0.396494	-0.312225	-0.436254	0.939881	0.940872	0.865985	-0.634546	-0.455248	-0.511971
TraesCS3D02G432000.1	-0.522685	-0.633675	-0.438093	0.708717	0.944176	0.988149	-0.267624	-0.246915	-0.53205
TraesCS7B02G309100.3	-0.520309	-0.194181	-0.451857	0.210756	-0.105271	0.506087	-0.0145958	0.418108	0.151264
TraesCS2A02G383600.1	-1.45468	-1.2956	-1.43545	0.765179	0.772016	0.601648	0.425947	0.799098	0.821846
TraesCS5A02G291700.1	-1.01506	-0.821155	-1.1687	0.850591	0.909809	0.488863	0.339541	0.390122	0.0259933
TraesCSU02G034700.2	-1.87371	-1.87371	-1.87515	1.28965	1.34848	0.989077	0.89449	0.416224	0.684641
TraesCS2A02G366900.1	-0.0348262	-0.0479916	-0.126117	-0.275536	-0.409303	-0.403651	0.48193	0.430649	0.384845
TraesCS3A02G166500.1	-1.19415	-1.28625	-1.21845	1.09511	1.03005	0.982068	0.20335	0.0896289	0.298638
TraesCS7D02G535400.1	-0.374274	-0.374274	-0.374274	0.0565462	-0.372832	0.0119849	0.956284	0.441301	0.0295388
TraesCS4D02G347800.1	-0.850907	-0.686742	-1.05818	0.0847447	-0.189262	0.0861382	0.830162	1.04431	0.739734
TraesCS4B02G266000.1	0.632543	0.436757	0.66031	-0.836293	-0.968384	-1.07688	0.27868	0.356001	0.517262
TraesCS6D02G211900.1	0.00304388	0.207606	0.0679572	0.85207	0.74689	0.751186	-1.13796	-0.752745	-0.738045
TraesCS2A02G274800.1	0.587241	0.122738	0.160691	-1.1409	-1.1409	-1.1409	0.549297	0.96411	1.03861
TraesCS5D02G281300.1	-0.874441	-0.863455	-0.775641	-0.0478793	0.0910625	-0.0501424	0.909669	0.807761	0.803067
TraesCS2B02G332300.1	0.110651	0.377678	0.14402	-0.872392	-0.964846	-1.10224	0.771969	0.789833	0.745325
TraesCS2A02G338900.1	-0.535563	-0.302902	-0.535563	0.0722997	-0.00150155	0.141607	0.285739	0.492299	0.383586
TraesCS1D02G191100.1	-1.0523	-1.25217	-0.902297	1.70819	1.54861	1.52087	-0.73323	-0.362372	-0.475294
TraesCS4A02G157700.3	-0.0913419	0.206254	-0.64698	-0.520487	-0.603571	-1.10641	0.940429	0.561708	1.2604
TraesCS6B02G270000.1	-2.29383	-2.07008	-2.04318	1.61693	1.46274	1.46633	0.217966	0.721937	0.921183
TraesCS3A02G488800.1	-0.387418	-0.553999	-0.561533	0.29358	0.0922595	0.113704	0.424552	0.378708	0.200146
TraesCS5B02G174900.1	-0.316125	-0.244362	-0.27348	0.243612	0.133833	0.217937	0.0778407	0.105031	0.055713
TraesCS3B02G406100.1	-0.529258	-0.529258	-0.529258	0.870734	0.87619	1.01572	-0.453383	-0.458868	-0.262621
TraesCS4A02G306000.1	0.050269	-0.141492	-0.496505	-0.525051	-0.529671	-0.423748	0.642437	1.00107	0.422695
TraesCS4A02G397800.1	-0.471128	-0.608519	-0.568084	0.206802	0.258816	0.430102	0.283801	0.356261	0.11195
TraesCS3D02G212200.1	-0.368402	-0.27275	-0.678742	0.188363	0.00113168	0.0927206	0.524772	0.535382	-0.0224749
TraesCSU02G079900.1	-0.341539	-0.422858	-0.407851	-0.124155	-0.303167	-0.109734	0.365566	0.742794	0.600944
TraesCS3B02G057900.2	-0.12957	-0.120957	-0.13101	0.404595	0.489541	-0.132452	-0.115243	-0.132452	-0.132452
TraesCS6D02G148100.1	-0.775516	-0.795461	-0.734828	0.113436	-0.0102725	0.0341951	0.848796	0.749337	0.570313
TraesCSU02G172000.1	-0.0991181	-0.269043	-0.269043	0.479418	0.561212	0.326461	-0.269043	-0.1918	-0.269043
TraesCS6B02G360000.1	-0.403606	0.543926	0.141555	0.495412	0.149938	0.56602	-0.246827	-0.608925	-0.637494
TraesCS1A02G381800.1	-0.888493	-0.749768	-0.769229	0.220421	0.185732	0.180936	0.685977	0.402184	0.732239
TraesCS3D02G005400.1	-0.134027	-0.0878137	0.119694	-0.535657	-0.535657	-0.535657	0.613602	0.609694	0.485822
TraesCS3A02G433800.1	0.373697	0.113953	0.26543	-0.625206	-0.556646	-0.733387	0.339253	0.30166	0.521247
TraesCS7B02G190900.2	-0.575459	-0.954464	-0.96864	-0.808244	-0.867379	-0.911509	1.95371	1.97423	1.15775
TraesCS5A02G005500.8	-0.582334	0.254054	0.76579	0.0487541	0.18799	0.5904	-0.172579	-0.47271	-0.619365
TraesCS4D02G109800.1	-0.125316	-0.0873126	-0.117088	-0.194331	-0.194331	0.0456781	0.145947	0.219263	0.30749
TraesCS2B02G512100.1	-0.275867	-0.39373	-0.435938	-0.616012	-0.738954	-0.205797	0.789268	1.02238	0.85465
TraesCS7B02G287700.1	-0.0310624	0.263489	-0.322161	-0.539752	-0.497247	-0.486814	0.690663	0.464436	0.458449
TraesCS7D02G455900.1	-1.72433	-1.60898	-1.75722	2.6863	2.48368	2.5214	-1.08803	-1.18454	-0.328282
TraesCS5B02G326400.2	-0.3	-0.407018	-0.252565	0.448971	0.469548	0.464037	-0.253862	-0.0735947	-0.0955154
TraesCS2D02G428600.1	0.0152467	0.0395547	-0.0421724	-0.407985	-0.367174	-0.502313	0.370028	0.555645	0.339171
TraesCS2A02G377700.1	-0.182005	-0.160902	-0.179173	0.399173	0.381062	0.342173	-0.207743	-0.207743	-0.184842
TraesCS2B02G321500.1	-0.277202	0.0415704	0.106699	0.440437	-0.287266	0.429066	-0.225144	-0.0731413	-0.155018
TraesCS3D02G290500.1	-1.6792	-1.72818	-1.62602	0.245898	0.13701	0.361842	1.47153	1.31552	1.5016
TraesCS6D02G355200.1	-0.605042	-0.99042	-0.797076	-1.06383	-0.90151	-0.885823	1.60975	1.7887	1.84525
TraesCS4A02G243400.2	0.351256	0.217289	0.428537	-0.550503	-0.381527	-0.473624	-0.349612	0.424743	0.333441
TraesCS7B02G093000.1	-0.439973	-0.374727	-0.355231	-0.0675959	0.159463	0.260072	0.197915	0.249764	0.370313
TraesCS5A02G122200.5	-0.124363	-0.384991	-0.384991	0.0501044	0.0329292	-0.082818	-0.00204689	0.538729	0.357447
TraesCS4D02G084400.3	-0.0148656	0.235378	-0.317818	-0.142955	-0.859577	-0.883598	0.826276	0.681528	0.475631
TraesCS3B02G588500.1	0.195558	0.399311	0.481092	-0.636229	-0.524183	-0.576924	0.157188	0.286339	0.217847
TraesCS3A02G140000.1	-0.483934	-0.483934	-0.211313	0.669223	0.967607	0.684066	-0.325597	-0.409428	-0.406691
TraesCS4D02G034200.2	-0.386242	0.0105043	-0.534463	0.498517	0.772787	0.570517	-0.165473	-0.468036	-0.298111
TraesCS2B02G115400.1	-0.218495	-0.281709	-0.297244	-0.10602	0.0337431	-0.0297203	0.225824	0.362429	0.311192
TraesCSU02G042600.1	-0.235424	-0.223929	-0.235424	0.248972	0.703426	0.404271	-0.212524	-0.213944	-0.235424
TraesCS1D02G061400.1	-0.174791	-0.00743976	0.20708	-0.84149	-0.824445	-0.720183	0.78267	0.853476	0.725122
TraesCS6A02G004500.1	0.115882	0.228493	0.293812	-0.282468	-0.282468	-0.282468	0.0150164	0.178012	0.0161898
TraesCS6B02G398100.1	-0.278986	-0.257506	-0.278986	0.467757	0.550457	0.526719	-0.237743	-0.278986	-0.212725
TraesCS6B02G092800.1	-0.269046	-0.269046	-0.269046	0.462137	0.539133	0.61301	-0.269046	-0.269046	-0.269046
TraesCS7A02G011700.2	0.150224	0.419129	0.318023	-0.822101	-0.822101	-0.822101	0.361226	0.537982	0.67972
TraesCS1B02G356800.1	-0.377419	-0.452381	-0.30616	-0.0344607	-0.0942346	-0.0972391	0.525652	0.436357	0.399885
TraesCS3B02G547300.1	-0.74237	-0.371393	-0.682569	1.35399	1.21537	1.35644	-0.866157	-0.400002	-0.863309
TraesCS3D02G078900.1	-0.261538	-0.109236	0.0285126	0.389722	0.544391	0.535805	-0.327892	-0.352122	-0.447642
TraesCS4B02G111300.1	-0.416674	-0.50504	-0.717568	1.12097	0.886253	1.03978	-0.400394	-0.459684	-0.547643
TraesCS7D02G313400.1	-0.604543	-1.00574	-0.37786	-0.121752	-0.136405	-0.165452	0.795378	1.044	0.572372
TraesCS6D02G067100.1	-0.605171	-0.405318	-0.71394	0.666768	0.828859	0.897613	-0.150344	-0.33973	-0.178738
TraesCS5D02G242400.1	-0.172934	-0.530301	-0.679046	1.02759	0.310066	0.692868	-0.152709	-0.177184	-0.318352
TraesCS7A02G516600.2	1.22723	-1.0364	-1.00642	0.72616	0.916677	0.803961	0.432963	-1.0364	-1.02777
TraesCS1A02G132600.4	-0.127984	-0.127984	-0.127984	0.429794	0.464652	-0.126542	-0.127984	-0.127984	-0.127984
TraesCS5B02G228300.1	0.0121882	-0.000996798	0.0773682	-0.768122	-0.640489	-0.644621	0.647704	0.680118	0.636849
TraesCS1B02G179500.1	0.552278	0.415901	-0.0361592	-0.0244669	-0.181511	-0.181511	-0.181511	-0.181511	-0.181511
TraesCS6B02G425000.1	-1.05263	-1.68705	-1.18764	1.19514	1.14972	0.95096	-0.208871	0.443286	0.397084
TraesCS3B02G254800.1	0.23097	0.0186887	0.125757	0.453626	-0.0581269	0.031456	-0.307252	-0.0808469	-0.414271
TraesCS1A02G258000.1	-0.301911	-0.667043	-0.484351	-0.417294	-0.333619	-0.279681	0.59539	0.975889	0.91262
TraesCS1B02G002100.1	0.0389668	0.0560404	0.123733	-0.727642	-0.651755	-0.749724	0.70419	0.66624	0.539951
TraesCS2B02G391700.1	-0.456598	-0.736916	-0.560891	1.01455	1.08496	1.01561	-0.419999	-0.230009	-0.710717
TraesCS7A02G364500.1	-0.391552	-0.366725	-0.357185	0.824466	0.5232	0.869277	-0.406938	-0.320964	-0.373579
TraesCS3D02G525600.1	0.0733736	0.049126	-0.0261621	-0.280324	-0.327164	-0.25403	0.293891	0.267384	0.203905
TraesCS2B02G250400.2	-0.727495	-0.371351	-0.727495	0.173227	0.428254	0.676318	0.142771	0.00629315	0.399478
TraesCS4A02G083100.1	0.572151	0.604905	0.393442	-0.971061	-0.952973	-0.712386	0.245327	0.352291	0.468303
TraesCS5B02G556300.1	0.512841	0.638583	0.536272	-0.795969	-1.20602	-1.40778	0.430907	0.790282	0.500883
TraesCS2D02G582600.1	-0.248934	-0.248934	-0.248934	0.499527	0.513202	0.435435	-0.248934	-0.248934	-0.203492
TraesCS5D02G486300.1	0.168087	1.12881	-0.510886	-0.509444	-0.510886	-0.510886	0.603481	0.652612	-0.510886
TraesCS1D02G053500.1	-1.29007	-1.55398	-1.38313	1.58975	1.55776	1.60022	-0.136892	-0.264483	-0.119178
TraesCS2A02G157600.1	0.400055	0.272658	0.133616	-0.701324	-0.391268	-0.364132	0.267526	0.283503	0.0993669
TraesCS4A02G098600.2	-0.341129	-0.313975	-0.308323	0.596216	0.663912	0.599226	-0.313975	-0.240824	-0.341129
TraesCS7B02G178200.1	-0.67399	-0.67399	-0.67399	1.32384	1.38121	1.20532	-0.67399	-0.67399	-0.540426
TraesCS6B02G189800.1	-0.113557	-0.389089	0.785274	-0.494014	-0.57737	-0.269454	0.0542059	0.437304	0.566701
TraesCS6A02G216900.3	-0.931651	0.0428785	-0.931651	0.059667	-0.931651	-0.284567	0.750473	1.42393	0.802571
TraesCSU02G019700.1	-0.932121	-0.954349	-0.993877	0.739759	0.665853	0.738734	0.387845	0.0310597	0.317096
TraesCS4B02G190100.1	-1.2048	-1.07364	-1.16167	1.72002	1.62638	1.73488	-0.698907	-0.258003	-0.684267
TraesCS5D02G403400.1	-0.504936	-0.438934	-0.405944	0.843071	0.726411	0.834353	-0.526049	-0.311272	-0.2167
TraesCS5D02G494000.1	0.360671	0.477575	0.411219	-0.80219	-0.738725	-0.763351	0.429649	0.404917	0.220234
TraesCS5D02G277200.1	0.474303	0.448211	0.722137	-1.1149	-1.20913	-1.40597	0.668591	0.594026	0.822736
TraesCS1B02G422600.1	-0.537601	-0.537601	-0.537601	1.17037	0.901756	1.15349	-0.537601	-0.537601	-0.537601
TraesCS1A02G165900.1	0.510766	0.896237	0.22006	-0.792702	-1.1004	-1.02201	0.300838	0.69891	0.288307
TraesCS3D02G310300.1	0.511687	0.521858	0.743057	-0.689647	-0.576827	-0.702125	0.159117	-0.0482775	0.0811572
TraesCS2B02G163300.1	0.624806	0.714834	1.05969	-1.29937	-1.35295	-1.35644	0.831866	0.68318	0.0943894
TraesCS3D02G262600.10	-0.0780653	-0.274828	-0.283458	0.585229	0.818864	-0.129004	-0.283458	-0.0718226	-0.283458
TraesCS7B02G203500.2	0.030082	-0.13856	-0.13856	-0.13856	-0.13856	-0.13856	0.338599	0.308226	0.0158935
TraesCS2A02G419600.2	-0.0768543	-0.309196	-0.518338	0.82137	0.560272	0.809924	-0.250502	-0.518338	-0.518338
TraesCS5A02G276700.5	-0.554657	-0.554657	-0.551774	0.980898	1.32309	0.83821	-0.373236	-0.554657	-0.553215
TraesCS6A02G235300.2	-0.044698	-0.282262	-0.282262	0.145345	0.223629	-0.0276676	-0.282262	0.223629	0.326548
TraesCS5D02G476400.1	-0.314151	-0.322093	-0.392814	0.494146	0.812754	0.544512	-0.0517769	-0.36657	-0.404008
TraesCS2A02G203300.3	0.0114462	-0.553436	-0.60441	0.740112	0.832973	-0.605852	-0.605852	0.211362	0.573659
TraesCS4A02G107000.1	-1.1918	-0.906824	-1.47665	1.62237	1.55595	1.56796	-0.524376	-0.605213	-0.0414078
TraesCS4D02G199900.1	0.349922	-0.40966	0.338802	0.717974	-0.0256099	0.257551	-0.40966	-0.40966	-0.40966
TraesCS3A02G537100.1	-0.244243	-0.301153	-0.179048	0.495442	0.449901	0.541959	-0.181652	-0.281467	-0.299738
TraesCS7D02G239500.1	-0.718209	-0.654897	-0.504246	0.54463	0.269976	0.457197	0.330956	0.0901545	0.184439
TraesCS4A02G489700.1	-0.0900963	-0.152167	-0.172861	-0.425781	-0.521773	-0.435532	0.513006	0.663713	0.62149
TraesCSU02G046800.3	-0.794016	-0.127427	-0.666703	-0.751856	-0.183921	0.110814	0.489862	1.27982	0.643426
TraesCS4A02G389900.1	0.9035	0.778492	0.84045	-0.888667	-0.789759	-0.827716	0.0905098	-0.166067	0.0592564
TraesCS5B02G556500.1	0.716997	0.631317	0.633645	-1.20374	-1.11335	-1.0833	0.400487	0.314428	0.703517
TraesCS2D02G536800.1	-0.29374	-0.446897	-0.446897	0.97695	0.686667	0.864606	-0.446897	-0.446897	-0.446897
TraesCS6D02G188900.1	-0.0555663	0.00926994	-0.0380789	-0.12914	-0.13771	-0.147774	0.194781	0.112854	0.191364
TraesCS7B02G369400.1	-0.745134	-0.745134	-0.745134	1.44738	1.46026	1.56317	-0.745134	-0.745134	-0.745134
TraesCS3A02G260000.1	-1.06124	-1.26098	-1.03495	1.39614	1.49741	1.47054	-0.29993	-0.18307	-0.52392
TraesCS3B02G394100.2	0.538129	-0.79415	0.0602449	0.27967	0.526046	0.918226	-0.738954	0.00493757	-0.79415
TraesCS3B02G310400.1	-0.446223	-0.446223	-0.402179	-0.0912067	-0.185595	-0.351311	0.766658	0.565273	0.590808
TraesCS5A02G004800.1	-0.712573	-0.662943	-0.653218	1.32832	1.39076	1.44738	-0.712573	-0.712573	-0.712573
TraesCS2D02G512600.1	0.446551	0.81525	0.346154	-0.681037	-0.615571	-0.479499	0.17171	-0.0288605	0.0253026
TraesCS3B02G344300.2	-0.066151	0.402753	0.363621	-0.378816	-0.378816	-0.378816	-0.378816	0.614677	0.200364
TraesCS6B02G137700.1	-0.85296	-0.516105	-0.234721	0.114209	0.395575	0.535505	0.529984	-0.127873	0.156387
TraesCS1D02G281800.1	-0.0979032	-0.293336	-0.0713424	0.457515	0.418862	0.516011	-0.246661	-0.341572	-0.341572
TraesCS2A02G315600.1	-0.711113	-0.699765	-0.558903	0.657486	0.370428	0.58848	-0.165698	0.383582	0.135503
TraesCS2B02G615600.1	-0.102289	-0.245719	0.175154	0.717528	0.699632	0.577789	-0.829069	-0.310876	-0.68215
TraesCS2A02G125200.1	-1.14648	-1.08601	-1.14876	1.11453	1.07135	1.15418	0.213984	-0.173585	0.000799434
TraesCS7B02G123100.1	-0.0972579	-0.127301	-0.212951	0.338954	0.321653	0.176295	-0.118091	-0.124664	-0.156636
TraesCS3A02G264200.1	0.465876	0.301637	0.311228	-0.38609	-0.461974	-0.434588	0.00883687	0.136331	0.0587436
TraesCS1D02G031600.1	0.0170867	0.00273889	-0.136587	0.548988	0.355154	0.546387	-0.159334	-0.515851	-0.658583
TraesCS5D02G408600.1	-0.576348	-0.820554	-0.746806	0.423119	0.35217	0.263938	0.138516	0.663881	0.302084
TraesCS7D02G339000.1	-0.504514	-0.504514	-0.504514	1.03799	1.08381	0.905284	-0.504514	-0.504514	-0.504514
TraesCS2D02G334700.2	0.669726	0.393665	0.415311	-1.01015	-1.01015	-0.649503	0.180783	0.452428	0.557884
TraesCS3D02G273900.3	-0.0450054	-0.349528	-0.390568	-0.397764	-0.397764	-0.397764	0.868873	0.83735	0.27217
TraesCS6B02G071600.1	0.808015	0.444402	0.286861	-1.41228	-1.31031	-1.6083	0.779148	0.813243	1.19922
TraesCS4D02G264300.1	-0.9366	-0.872689	-0.710049	0.196326	0.329781	0.124423	0.477431	0.792098	0.599279
TraesCS1B02G161300.1	-0.72394	-0.691568	-1.10042	1.43706	1.51288	1.39021	-0.614909	-0.571671	-0.637649
TraesCS4B02G138300.1	-0.732454	-0.517286	-0.656045	0.431605	0.568472	0.716648	0.174362	0.393077	-0.378378
TraesCS7B02G256800.1	-0.0697147	-0.0944503	-0.0183902	-0.292996	-0.323184	-0.327003	0.473783	0.25711	0.394845
TraesCS3D02G437300.1	-0.304646	-0.304646	-0.184294	0.377029	0.625145	0.606087	-0.253622	-0.304646	-0.256409
TraesCS7D02G397600.1	-0.19916	-0.555063	-0.230913	-0.758622	-0.841722	-0.734211	0.990308	1.04747	1.28192
TraesCS3A02G535700.2	0.228016	-0.487376	-0.246127	0.911551	0.719753	0.756515	-0.23953	-0.701844	-0.940958
TraesCS2A02G216600.1	-0.362737	-0.29125	-0.450879	0.28724	0.453702	0.428827	-0.0835077	-0.0394526	0.0580569
TraesCS7D02G012900.1	0.0116691	-0.0060329	-0.0407983	-0.187454	-0.114319	-0.0764222	0.170943	0.243367	-0.00095298
TraesCS3B02G386400.4	-0.185103	-0.185103	-0.185103	-0.185103	0.204464	0.47208	-0.185103	-0.185103	0.434075
TraesCS4A02G298200.1	-0.0447309	-0.0339315	0.247327	-0.910277	-0.854798	-0.834213	0.967291	0.59881	0.864523
TraesCS4D02G325500.1	-0.294053	-0.354745	-0.443396	0.735362	0.623597	0.767866	-0.248759	-0.510865	-0.275007
TraesCS6B02G188500.1	-0.800117	-0.800117	-0.800117	1.42639	1.4725	1.62561	-0.523918	-0.800117	-0.800117
TraesCS3D02G534600.1	-0.148586	-0.120653	-0.108258	0.251567	0.349677	0.320429	-0.181392	-0.181392	-0.181392
TraesCS7D02G030800.1	-0.290483	-0.443715	-0.183906	0.688026	0.95653	0.964828	-0.556998	-0.623117	-0.511164
TraesCS4B02G084700.2	-0.342012	-0.342012	-0.342012	0.216746	0.452092	-0.342012	0.15981	-0.342012	0.881411
TraesCS5D02G213300.1	0.818326	-0.640581	-0.626225	0.063406	-0.640581	-0.640581	0.387989	0.0293532	1.24889
TraesCS3B02G490600.2	-0.897048	-0.384062	0.087724	1.01675	0.839774	0.417939	0.165074	-0.349104	-0.897048
TraesCS7B02G145300.1	0.386714	-0.235279	-0.235279	0.247053	0.209388	0.33324	-0.235279	-0.235279	-0.235279
TraesCS5A02G011000.1	-0.450704	-0.444225	-0.387194	0.603456	0.649611	0.248637	0.082705	-0.107891	-0.194394
TraesCS6B02G210100.4	-0.518113	-0.371361	-0.315161	0.244823	0.202764	0.317726	0.600967	-0.31157	0.149924
TraesCS3B02G094400.3	-0.268842	-0.268842	0.00258383	0.416426	0.267211	0.181116	0.00138806	-0.268842	-0.0621986
TraesCS3B02G291400.2	-0.367518	-0.503772	-0.336598	0.637474	0.626217	0.754101	-0.162735	-0.391469	-0.2557
TraesCS5A02G241300.1	-0.137673	-0.302361	-0.860139	0.965239	0.955436	0.82468	-0.572076	-0.46398	-0.409126
TraesCS1D02G124500.3	-1.5004	0.738077	1.62888	-1.5004	-1.5004	-1.5004	1.18374	2.30747	0.143452
TraesCS3A02G537600.1	-1.09505	-0.9202	-1.02718	1.36192	1.30521	1.42791	-0.438597	-0.175885	-0.438115
TraesCS6D02G274500.1	-0.07015	0.236789	0.0375638	0.265875	0.309508	0.386228	-0.577552	-0.250598	-0.337665
TraesCS6B02G449400.1	0.394891	-0.0778619	0.249492	-0.744654	-0.610013	-0.825055	0.435125	0.27188	0.906197
TraesCS2D02G051800.1	-0.583503	-0.583503	-0.58062	1.20184	1.19974	1.09367	-0.583503	-0.583503	-0.58062
TraesCS5B02G153600.1	-0.338529	-0.261381	-0.521522	0.777462	0.792363	0.614897	-0.375275	-0.242498	-0.445517
TraesCS5B02G179100.1	0.0788888	0.235858	0.224035	-0.624837	-0.750572	-0.601396	0.627467	0.571602	0.238953
TraesCS1B02G229100.2	0.118487	-0.452947	-0.452947	0.800437	0.453174	0.658752	-0.219059	-0.452947	-0.452947
TraesCS7A02G321100.1	0.177991	0.253371	0.403205	-0.97659	-0.797671	-0.922958	0.66444	0.596433	0.60178
TraesCS2A02G136700.1	-0.593285	-0.619501	-0.643679	1.29448	1.11083	1.13725	-0.615374	-0.59735	-0.47338
TraesCS6A02G248500.1	-0.492777	-0.492777	-0.492777	-0.13438	0.89679	-0.492777	0.210324	0.514419	0.483954
TraesCS2B02G161600.1	-0.179984	-0.0988365	0.0779401	-0.219474	-0.186957	-0.2324	0.292667	0.310601	0.236444
TraesCS7D02G381700.1	-1.14728	-0.940538	-1.17269	0.107288	0.163103	-0.0953905	0.829121	1.18077	1.07562
TraesCS6A02G347700.1	0.624705	0.64158	0.468977	-1.30225	-1.06928	-1.60913	0.747511	0.452715	1.04518
TraesCS3A02G388200.1	0.828346	0.859459	0.76769	-1.43592	-1.52703	-1.52461	0.808985	0.623373	0.599703
TraesCS2D02G004900.1	-0.182068	-0.217692	-0.197635	0.399606	0.261538	0.415506	-0.106661	-0.186297	-0.186297
TraesCS2B02G402900.1	-0.927352	-1.18429	-0.769497	1.05729	1.30638	1.20511	-0.447717	0.147474	-0.387403
TraesCS7A02G171300.1	-0.864907	-1.04672	-1.06057	0.533157	0.780202	0.623031	0.49951	0.0876164	0.44868
TraesCS7A02G182600.1	-0.21637	-0.377291	-0.377291	0.409306	0.271635	0.240008	0.0988318	-0.194598	0.145769
TraesCS7A02G221700.1	0.198164	0.419099	-0.218574	-0.375373	-0.565672	-0.171707	-0.109392	0.994064	-0.170609
TraesCS7B02G145400.1	0.671031	0.733315	0.660792	-1.00743	-0.772575	-0.925803	0.285913	0.224117	0.130639
TraesCS3B02G315900.1	-0.645726	-0.484777	-0.295996	1.18833	1.12804	1.20725	-0.781965	-0.607131	-0.708027
TraesCS4B02G090000.2	-0.152188	-0.152188	-0.152188	0.235174	0.041899	0.162798	-0.0438309	-0.0358233	0.0963467
TraesCS3B02G012800.1	-0.610068	-0.610068	-0.610068	0.982569	1.11894	1.5589	-0.610068	-0.610068	-0.610068
TraesCS6B02G025700.1	-0.299391	-0.32452	-0.336695	0.536157	0.726372	0.710324	-0.369293	-0.247272	-0.395681
TraesCS1A02G141200.1	-0.0775683	-0.0953206	-0.16571	0.135292	0.121171	0.0620312	-0.10774	0.0233239	0.10452
TraesCS7B02G206700.1	-0.607379	-0.388464	-0.537504	0.429299	0.375636	0.585182	-0.0635213	0.0926454	0.114105
TraesCS6D02G226300.5	-0.2968	-0.2968	-0.00637558	0.210107	-0.2968	-0.295358	0.640544	0.638283	-0.2968
TraesCS7B02G199400.1	-0.529005	-0.3588	-0.281211	-0.00951379	-0.252767	-0.00511398	0.518219	0.574567	0.343625
TraesCS3B02G102800.1	0.716864	0.738676	0.468021	-0.655507	-0.845806	-0.845806	0.0291878	0.194034	0.200336
TraesCS3D02G391300.4	-0.467683	-0.0351325	-0.396445	1.01738	0.789821	0.542892	-0.467683	0.113027	-1.09618
TraesCS6A02G336600.1	-0.122766	-0.135182	-0.18336	0.460135	0.520744	0.343281	-0.238552	-0.34557	-0.29873
TraesCS6D02G302300.2	-0.498995	-0.322672	-0.390638	0.835001	0.866137	0.88118	-0.498995	-0.498995	-0.372022
TraesCS6B02G293300.1	-0.532796	-0.378369	-0.580134	0.931127	1.00115	1.16293	-0.516396	-0.691606	-0.39591
TraesCS5D02G496300.3	-0.357181	-0.357181	-0.0833669	0.108532	0.0433568	0.183838	-0.357181	0.531124	0.288059
TraesCS5D02G397100.1	-0.00541174	0.0288846	-0.241312	-0.413587	-0.626467	-0.558829	0.344386	0.60926	0.863076
TraesCS6D02G290200.3	-0.169025	-0.169025	-0.169025	-0.169025	-0.169025	-0.169025	-0.169025	0.791487	0.39169
TraesCS7A02G189600.1	-0.514993	-0.514993	-0.514993	1.02503	0.0814647	0.835504	-0.514993	0.632964	-0.514993
TraesCS6A02G270800.8	-0.378792	-0.378792	0.256266	0.695028	-0.378792	0.766559	-0.158462	-0.0442237	-0.378792
TraesCS5B02G522000.1	0.0650288	-0.038092	0.145319	-0.574779	-0.546345	-0.763491	0.302403	0.887574	0.522381
TraesCS5B02G209200.1	-0.397397	-0.62181	-0.769585	1.33677	1.32637	1.25018	-0.72446	-0.890299	-0.509771
TraesCS2D02G460800.1	0.344836	-0.228399	-0.113614	0.764884	1.28251	0.865817	-0.768498	-1.23666	-0.910882
TraesCS6B02G333700.3	-0.355747	-0.895774	-0.895774	0.0340165	0.583456	-0.0606588	0.254135	0.616705	0.719642
TraesCS6B02G471600.1	-0.665488	-0.523122	-0.763573	1.05532	1.20713	1.08892	-0.491122	-0.317564	-0.590502
TraesCS3D02G384700.1	-0.355919	-0.404155	-0.347572	0.00727084	0.0330723	0.00401297	0.408959	0.425288	0.229043
TraesCS5B02G217000.1	-0.120925	-0.135518	-0.217823	0.330927	0.171938	0.336706	-0.0526112	-0.162434	-0.15026
TraesCS4D02G212800.1	-0.575649	-0.428926	-0.514453	0.00481216	-0.250048	0.0031718	0.606617	0.51001	0.644465
TraesCS2A02G126100.1	-1.01247	-0.816619	-0.71847	0.787148	0.856497	0.673029	-0.0156757	0.194534	0.0520226
TraesCS2A02G138900.1	-0.345115	-0.159628	-0.464139	0.369359	0.432714	0.49043	-0.00785813	-0.161966	-0.153798
TraesCS1B02G181800.1	-0.879731	-1.12569	-0.910219	1.46187	1.52211	1.58497	-0.439349	-0.548892	-0.665066
TraesCS1A02G133700.1	-0.230421	0.446749	0.631138	-0.230421	0.304637	-0.230421	-0.230421	-0.230421	-0.230421
TraesCS3D02G034200.2	-0.237815	-1.09099	-1.80292	-0.179994	-0.21604	-0.56965	1.64201	1.5528	0.902611
TraesCS6D02G168900.1	-0.325976	-0.411401	-0.411401	0.891942	0.709615	0.781425	-0.411401	-0.411401	-0.411401
TraesCS4A02G471300.2	-0.0751349	-0.159199	-0.102616	0.177655	0.1879	0.224851	0.00558712	-0.0998439	-0.159199
TraesCS5A02G298400.1	-0.821527	-0.464256	-0.121975	0.846139	0.511897	0.778267	-0.301482	0.394463	-0.821527
TraesCS7B02G311500.1	-0.399826	-0.228073	-0.471229	0.514056	0.536734	0.579764	-0.162134	-0.0908757	-0.278418
TraesCS5D02G022400.1	-0.228802	-0.232965	-0.223269	0.336158	0.451347	0.454803	-0.132318	-0.237141	-0.187813
TraesCS3D02G400200.1	-0.175145	-0.199183	-0.334014	0.577031	0.535942	0.786959	-0.3797	-0.469592	-0.342298
TraesCS6D02G078500.2	0.0043074	-0.370871	-0.370871	-0.370871	-0.15178	-0.171748	0.178059	0.82888	0.424896
TraesCS7A02G027700.1	-0.585462	-0.585462	-0.585462	1.19778	1.12603	1.18896	-0.585462	-0.585462	-0.585462
TraesCS5B02G551900.1	0.655038	0.905425	0.767442	-0.745249	-0.930495	-0.886671	0.400305	-0.465008	0.299214
TraesCS6B02G386000.1	-0.184988	-0.500969	-0.295838	0.417649	0.371315	0.333779	-0.233467	0.121649	-0.0291306
TraesCS3A02G285200.1	-0.155963	-0.164481	-0.111753	-0.249962	-0.249962	-0.180437	0.320248	0.467708	0.324602
TraesCS3B02G452500.1	-0.288807	-0.288807	-0.240571	0.60572	0.531678	0.400939	-0.288807	-0.214302	-0.217044
TraesCS7B02G149100.1	-0.40344	-0.396042	-0.382576	0.166194	0.230542	0.534675	-0.0278797	0.175328	0.103199
TraesCS5D02G011900.1	-0.636586	-0.788445	-0.788445	1.45217	1.55865	1.56798	-0.788445	-0.788445	-0.788445
TraesCS5B02G315600.2	-0.593463	-0.787872	-0.476203	1.5623	1.53163	1.33825	-1.29051	-0.597912	-0.686211
TraesCS5A02G115900.1	-0.719663	-0.760155	-0.88775	0.0992044	0.128684	0.018983	0.699572	0.670602	0.750523
TraesCS7B02G431500.4	-0.190216	-0.275375	-0.371637	-0.371637	1.02835	0.667501	-0.178812	0.0634582	-0.371637
TraesCS2A02G410100.1	0.63066	0.720043	0.572129	-0.61233	-0.849983	-0.850996	0.142398	0.176121	0.0719582
TraesCS7B02G096900.2	-0.794271	-0.348545	1.07915	-0.794271	-0.429139	-0.794271	0.138546	1.19705	0.745756
TraesCS3D02G535400.1	0.126959	0.215321	-0.138116	-0.364854	-0.694644	-0.624309	0.525816	0.439169	0.514657
TraesCS4D02G316600.1	-0.473701	-0.0316859	-0.524221	-0.492345	-0.652965	-1.1925	1.19078	0.969813	1.20682
TraesCS5A02G233500.3	0.14256	-0.383509	0.00715893	-0.383509	-0.383509	-0.383509	0.64718	0.61577	0.121366
TraesCS5D02G553900.1	-0.162259	-0.190828	-0.120439	0.284257	0.342237	0.316078	-0.138412	-0.190828	-0.139804
TraesCS1D02G291500.1	-0.215746	-0.362805	-0.480808	0.7525	0.697614	0.825205	-0.441181	-0.505365	-0.269415
TraesCS6B02G362400.1	-0.29899	-0.161487	-0.144537	-0.224485	-0.29899	-0.29899	0.497607	0.590094	0.339779
TraesCS2D02G044900.1	0.551553	0.34465	0.425309	-0.507123	-0.519425	-0.559792	-0.0651184	0.170098	0.159848
TraesCS3A02G196700.1	-1.46747	-0.83956	-0.759078	1.30088	1.29805	1.46637	-0.168441	-0.45466	-0.376099
TraesCS7D02G159800.2	-0.727482	-0.801439	-1.51073	-1.51073	-1.1659	-1.51073	1.63087	3.03623	2.55992
TraesCS5A02G327800.1	-0.332341	-0.456726	-0.480656	0.129485	0.358282	0.00803281	0.337544	-0.0482611	0.484641
TraesCS1D02G431000.1	-0.30382	-0.204861	-0.30382	0.541771	0.328449	0.635783	-0.30382	-0.149366	-0.240317
TraesCS6B02G437200.1	-0.804119	-0.656464	-0.6628	1.16652	1.25791	1.10967	-0.421304	-0.671717	-0.317692
TraesCS2D02G251800.2	0.497488	0.471445	0.441999	-1.38644	-1.44427	-1.41207	1.00605	0.860822	0.964977
TraesCS7D02G261800.1	-1.57339	-1.73642	-1.51577	0.598833	0.594235	0.567883	1.03253	0.940332	1.09177
TraesCS4D02G186800.1	0.403329	0.333867	0.332158	-1.51611	-1.45608	-1.45655	1.12818	1.07866	1.15254
TraesCS1B02G258200.1	-0.187752	-0.123195	-0.143486	0.32668	0.284773	0.187406	-0.0913105	-0.124538	-0.128578
TraesCS6A02G221700.1	-0.0509544	-0.391232	0.0114903	-0.391232	-0.391232	-0.391232	-0.315357	0.98617	0.933579
TraesCS1B02G297000.1	-0.665809	-0.314181	-0.665809	0.118276	0.605019	0.583333	-0.665809	0.599027	0.405953
TraesCS1B02G057800.1	-0.0695306	-0.276174	-0.276174	0.179055	0.450657	0.0166079	0.343943	-0.276174	-0.092211
TraesCS4B02G160500.1	-0.568288	-0.547862	-0.679821	0.835863	0.583938	0.878485	-0.0639478	-0.190396	-0.247971
TraesCS2B02G585100.2	-0.299102	1.09784	0.374659	-1.21367	-1.18086	-1.19077	0.773655	0.879218	0.759026
TraesCSU02G166900.1	-0.667747	-0.678062	-0.656578	-0.0574683	-0.20086	-0.066679	0.828584	0.684874	0.813937
TraesCS4A02G486500.1	-0.496092	-0.496092	-0.496092	1.02295	0.914249	0.942733	-0.436737	-0.477458	-0.477458
TraesCS3A02G018100.1	-0.527151	-0.588213	-0.469818	0.958276	0.803588	0.986772	-0.442596	-0.352324	-0.368534
TraesCSU02G142100.1	-0.634405	-0.594141	-0.687074	1.22264	1.21661	1.25165	-0.595465	-0.556259	-0.623557
TraesCS7B02G372000.1	-0.394465	-0.269848	-0.386268	0.496721	0.562424	0.230581	-0.209548	-0.0179576	-0.0116392
TraesCS2D02G207100.1	-0.546669	-0.312156	-0.528621	-1.72823	-1.71862	-1.24525	2.0162	1.89632	2.16704
TraesCS4A02G204700.1	-0.391927	-0.27869	-0.359044	-0.0937534	-0.0126694	-0.0052301	0.463136	0.32072	0.357458
TraesCS6A02G285100.1	-0.588173	-0.6417	-0.829423	1.16595	1.23318	1.22051	-0.374644	-0.554318	-0.631382
TraesCS2A02G552400.1	-0.397382	-0.48187	-0.176882	-0.166694	-0.0559971	0.0212904	0.251442	0.621683	0.38441
TraesCS1D02G034300.1	0.661105	0.751154	0.618085	-0.747607	-0.747607	-0.747607	0.0297599	0.225453	-0.0427353
TraesCS4D02G312300.1	-0.638591	0.124969	-0.653768	1.17307	0.939927	0.970768	-0.635239	-0.669964	-0.611173
TraesCS3D02G412700.2	0.648421	0.644753	0.735021	-0.872064	-0.767061	-0.879728	0.422861	-0.10204	0.169838
TraesCS2A02G221000.1	-0.00183469	-0.218305	-0.191524	-1.15982	-1.11175	-1.22838	1.33647	1.07684	1.49831
TraesCS6A02G091100.1	-0.761619	-0.839566	-0.787814	0.622641	0.500583	0.657407	0.0941226	0.329774	0.184471
TraesCSU02G096300.1	-0.173793	-0.198113	-0.158273	0.528718	0.293484	0.22842	-0.145697	-0.198113	-0.176633
TraesCS3A02G096600.1	-0.0402282	0.0430744	0.102768	-0.556243	-0.556243	-0.556243	0.562116	0.477268	0.523732
TraesCS6D02G121900.1	-0.610724	-0.610724	-0.610724	1.13731	1.25202	1.22399	-0.5597	-0.610724	-0.610724
TraesCS2A02G371700.1	-0.0946245	-0.152672	-0.0757831	0.269751	0.2346	0.171793	-0.100053	-0.0932705	-0.15974
TraesCS4A02G398800.1	0.82582	0.551829	0.460331	-0.681688	-0.535382	-0.545046	0.0280155	-0.131895	0.0280155
TraesCS5D02G024600.1	0.339536	0.434738	0.252937	0.671219	0.630493	0.371626	-0.924776	-0.788318	-0.987455
TraesCS3B02G144900.1	-1.1198	-0.991909	-1.28587	1.1662	1.77677	1.61948	-0.181532	-0.594334	-0.389015
TraesCS5B02G007200.1	-0.257832	0.177626	0.138047	-0.464755	-0.463339	-0.490493	0.389213	0.560531	0.411002
TraesCS7A02G310300.1	-0.236915	-0.279559	-0.279559	-0.0407726	-0.176565	-0.279559	0.398512	0.485126	0.409292
TraesCS5A02G301300.1	-0.461535	-0.361261	-0.454629	-0.0241725	-0.0385585	-0.155758	0.45584	0.489889	0.550186
TraesCS5A02G134300.1	0.316733	0.292342	0.93049	-1.63165	-0.863998	-1.44704	0.919331	0.650524	0.833266
TraesCS5B02G395400.1	-1.51901	-1.40998	-1.36533	0.469526	0.500329	0.193559	0.732371	1.36008	1.03845
TraesCS2A02G107600.1	-0.641434	-0.706999	-0.855795	1.29223	1.33119	1.3432	-0.672332	-0.496152	-0.593905
TraesCS7A02G508900.2	-0.157985	-0.0165523	-0.157985	0.382042	0.382042	-0.157985	-0.157985	0.0423937	-0.157985
TraesCS5D02G398100.1	-0.376392	-0.317965	-0.373802	0.531276	0.545029	0.527817	-0.172449	-0.153444	-0.210072
TraesCS7D02G071200.1	0.743827	0.634306	0.542272	-0.892816	-0.872162	-0.876996	0.136257	0.289159	0.296153
TraesCS7A02G177200.1	-0.520942	-0.348302	0.0558468	-0.408717	-0.572998	-0.398471	0.827855	0.923253	0.442475
TraesCS3B02G520300.1	-0.246116	-0.246116	-0.246116	0.399124	0.478098	0.599474	-0.246116	-0.246116	-0.246116
TraesCS4A02G121500.1	-1.55139	-1.50759	-1.44095	0.339288	0.112552	0.426102	1.28719	1.18399	1.15081
TraesCS7A02G327800.1	0.0305136	0.342895	0.455721	-1.41513	-1.30774	-1.76075	0.569239	1.47286	1.6124
TraesCS1A02G124200.1	-0.0844017	0.175476	-0.0764584	-0.183297	-0.517809	-0.509764	0.607049	0.187896	0.40131
TraesCS5A02G521500.1	-0.619989	-0.529828	-0.726533	1.35902	1.10971	1.1651	-0.632123	-0.517396	-0.607957
TraesCS6B02G183800.1	-0.633351	-0.685893	-0.661089	1.09824	1.17869	1.20572	-0.565293	-0.322319	-0.614709
TraesCS2D02G453100.1	-1.36448	-1.4645	-1.41712	1.55879	1.72747	1.54973	-0.244862	-0.575218	0.230185
TraesCS1B02G253900.1	0.473997	0.619452	0.512079	-0.62116	-0.758664	-0.610892	0.295441	0.109797	-0.0200502
TraesCS7B02G109100.1	-1.32988	-1.41483	-1.38666	1.31829	1.24293	1.31615	-0.0882403	-0.141544	0.483787
TraesCS1B02G431200.1	-0.438876	-1.16309	-1.16309	-0.0940754	-0.58681	0.0272087	1.07783	1.04823	1.29266
TraesCS2B02G505100.1	-0.842054	-1.14493	-1.20286	1.40477	1.42722	1.32539	-0.196451	-0.357342	-0.413735
TraesCS1A02G325400.1	-0.838986	-0.689506	-0.844773	1.28278	1.35431	1.24377	-0.56358	-0.479745	-0.464276
TraesCS6B02G041100.1	1.04983	0.0208743	1.09694	-0.847271	-0.654626	-0.722541	0.258233	-0.324498	0.12306
TraesCS7A02G095300.1	0.529162	0.49147	0.681184	-1.09054	-1.00919	-1.25385	0.121711	1.02235	0.507716
TraesCS2A02G337100.1	-0.859642	-1.32321	-0.593857	0.702592	0.829255	0.871333	-0.0341956	0.108142	0.29958
TraesCS1D02G305000.1	0.479037	0.632605	0.122365	-1.06033	-1.22297	-0.628031	0.502094	0.61651	0.558721
TraesCS5D02G077900.1	0.0686875	0.0159972	-0.0117235	-0.193144	-0.193144	-0.193144	-0.193144	0.36169	0.337925
TraesCS2D02G557300.2	-1.55892	-1.26808	-0.969096	0.611259	0.649901	0.465024	0.614623	0.52597	0.929316
TraesCS2D02G410900.1	0.00686504	-0.120752	-0.0941098	-1.11222	-0.949606	-0.924852	0.801726	1.19177	1.20118
TraesCS3B02G199800.2	-0.382006	-0.488843	-0.511857	0.500791	0.457441	0.758798	-0.517391	0.0657225	0.117344
TraesCS6A02G343900.1	-0.481316	-0.625319	-0.528581	0.621398	0.505778	0.330054	0.0677169	0.0209687	0.0892996
TraesCS4B02G101800.3	-0.855368	-0.932532	-0.850454	1.30508	1.3528	1.06122	-0.639694	-0.219157	-0.221904
TraesCS6B02G387800.1	0.628402	0.535265	0.465047	-0.865451	-1.15257	-1.08675	0.648183	0.316538	0.511337
TraesCS3B02G338900.1	-0.371855	-0.40325	-0.40325	0.818936	0.673309	0.758315	-0.346666	-0.349444	-0.376096
TraesCS6D02G379200.1	-0.415917	-0.471113	-0.471113	0.836316	0.991463	0.799117	-0.420089	-0.377553	-0.471113
TraesCS2B02G482000.1	-0.902872	-0.650654	-0.911114	1.25046	1.19535	1.16195	-0.315902	-0.508391	-0.318823
TraesCS2D02G181100.1	0.191866	0.0852732	-0.0366051	1.0023	0.918553	0.672084	-0.943449	-1.11532	-0.774703
TraesCS2A02G349200.2	-0.114353	0.725007	-0.370726	0.579283	0.353077	-0.00420559	-0.38936	-0.38936	-0.38936
TraesCS5A02G227500.1	-1.82561	0.440728	-1.87083	0.868935	1.09834	1.16112	1.08138	0.923963	-1.87802
TraesCS2B02G583900.2	-0.529971	-0.332106	-0.201135	0.0578737	0.416385	0.283964	0.14268	0.246554	-0.0842446
TraesCS1B02G408600.1	-0.154259	-0.12569	-0.154259	0.32704	0.26905	0.220919	-0.154259	-0.154259	-0.0742836
TraesCSU02G139400.1	0.708638	0.601053	0.583092	-1.42195	-1.02611	-1.21211	0.573558	0.698698	0.495128
TraesCS4B02G251700.1	0.0329085	0.0170659	0.285132	-0.873383	-0.914184	-0.971666	0.682617	0.830772	0.910737
TraesCS3A02G188500.1	0.0141765	-0.296207	-0.274971	-0.11902	-0.220669	-0.201761	0.368938	0.316564	0.412949
TraesCS3B02G003100.6	-0.275524	-0.261169	0.603397	0.362318	0.673076	-0.275524	-0.275524	-0.275524	-0.275524
TraesCS3B02G268500.1	-0.650905	-0.781732	-0.512903	0.379492	0.230231	0.230231	0.0683992	0.452283	0.584904
TraesCS6B02G202700.2	-0.822307	-0.884429	-0.884429	-0.754816	0.110513	-0.514823	1.32814	1.38819	1.03396
TraesCS7B02G343600.2	-0.268766	-0.487857	-0.296294	0.272577	0.356127	0.193817	0.111461	-0.00862613	0.12756
TraesCS2D02G304400.1	-0.201712	-0.201712	-0.201712	0.425895	0.386133	0.289885	-0.201712	-0.201712	-0.0933546
TraesCS4B02G302400.1	0.645209	0.924767	0.530628	-0.699884	-1.02231	-1.13927	0.195057	0.0968584	0.468941
TraesCS3D02G075800.3	0.704557	0.765453	0.88451	-1.35548	-1.4621	-1.22168	0.46373	0.742539	0.478465
TraesCS3D02G430200.1	-0.124209	-0.290835	-0.26022	0.522218	0.559881	0.712384	-0.368981	-0.375802	-0.374436
TraesCS2A02G186100.1	-0.162275	-0.206319	-0.206319	0.430595	0.443526	0.31975	-0.206319	-0.206319	-0.206319
TraesCS2B02G119000.1	-0.414618	-0.326757	-0.270614	0.564271	0.656609	0.677055	-0.229598	-0.307799	-0.348549
TraesCS7B02G326300.1	0.112923	0.0215459	0.0215459	-0.36295	-0.464747	-0.600675	0.4368	0.340875	0.494681
TraesCS6B02G124600.1	-0.302365	-0.294778	-0.184354	0.482724	0.513297	0.426464	-0.152011	-0.315098	-0.173879
TraesCS4A02G304500.2	-0.257844	-0.344628	-0.197972	0.381332	0.678273	0.0689664	-0.344628	-0.344628	0.361129
TraesCS2B02G122200.1	-0.545889	-0.555035	-0.459634	-0.32057	-0.549312	-0.239083	0.820916	0.98331	0.865297
TraesCS6D02G293500.2	-0.316635	-0.316635	-0.298001	-0.316635	0.361436	-0.316635	0.420619	-0.316635	1.09912
TraesCS2D02G425700.1	-0.366689	-0.245546	-0.452193	0.842864	0.802006	0.846052	-0.626774	-0.361165	-0.438555
TraesCS6D02G124300.1	-0.00937234	-0.133146	-0.124742	0.0974508	0.146879	0.289946	-0.0820842	-0.114999	-0.0699323
TraesCS7D02G189000.1	-0.414684	-0.14087	-0.185711	0.344046	0.648129	0.437315	-0.211796	-0.275869	-0.200559
TraesCS5B02G305400.1	0.234402	0.090503	0.408643	-0.578997	-0.599656	-0.65624	0.373036	0.371622	0.356686
TraesCS2D02G355700.1	-0.123323	-0.124765	-0.0667948	-0.124765	0.376037	0.437905	-0.124765	-0.124765	-0.124765
TraesCS2D02G491900.1	0.0202013	-0.25103	0.0694174	0.30067	0.380044	0.412324	-0.25103	-0.367844	-0.312752
TraesCS3A02G481600.1	-0.283563	-0.0788657	-0.344303	0.546339	0.54556	0.647741	-0.344303	-0.344303	-0.344303
TraesCS2D02G133500.5	-0.158271	-0.311298	-0.482505	-0.138813	0.606315	-0.014704	0.637847	-0.478184	0.339613
TraesCS5D02G007500.1	0.209685	0.393508	0.357571	-0.604405	-0.525964	-0.574148	0.238641	0.34611	0.159002
TraesCS7D02G552700.1	0.598209	0.620411	0.622138	-0.817633	-0.882881	-0.853184	0.27995	0.181489	0.251501
TraesCS3D02G455900.1	-0.284028	-0.313458	-0.309216	0.419822	0.200407	0.449326	-0.073975	-0.0244659	-0.0644128
TraesCS3B02G127800.1	-0.424046	-0.41036	-0.48251	0.447816	0.471417	0.349354	0.0435918	-0.00786312	0.012601
TraesCS3D02G304800.1	-0.810923	-0.886041	-0.609158	-0.457042	-0.663258	-0.566853	1.08957	1.43962	1.46408
TraesCS7A02G063700.2	-0.561587	1.1738	-0.468388	-0.379579	-0.306719	-0.567347	-0.476493	1.9697	-0.383384
TraesCS3B02G046500.1	0.0891572	-0.38177	-0.00325846	-0.38177	-0.38177	-0.38177	0.605187	0.397279	0.438715
TraesCS2B02G619500.1	-0.163206	-0.108864	-0.0724064	0.143878	0.264906	0.177905	-0.146267	-0.0564942	-0.0394517
TraesCS5D02G354700.1	-1.32929	-1.07298	-1.39275	1.16854	1.32834	1.17937	0.0910508	-0.0951052	0.122827
TraesCS5B02G049800.1	-0.0323753	0.119403	0.00255081	-1.39802	-1.13803	-1.25766	1.22063	1.26354	1.21996
TraesCS3D02G010000.1	-0.422244	-0.439052	-0.434551	-0.118929	-0.171329	-0.161997	0.502289	0.75472	0.491094
TraesCS5B02G165200.2	0.368788	-0.916327	-0.96177	1.48607	-0.383556	-0.869563	1.89183	0.307862	-0.923334
TraesCS2B02G520800.3	0.195923	-0.431967	-0.249702	-0.54415	-0.667208	-0.139846	0.237987	0.706844	0.892118
TraesCS5A02G067000.1	-0.2383	-0.143317	-0.149715	-0.0518044	-0.0955995	-0.129341	0.260506	0.251794	0.295777
TraesCS2A02G510300.1	-0.48585	-0.514419	-0.450916	0.919074	1.14459	0.930778	-0.514419	-0.514419	-0.514419
TraesCS4A02G253900.1	-0.246202	-0.107387	-0.160777	0.300754	0.328142	0.28786	-0.152642	-0.156704	-0.093045
TraesCS7B02G134500.1	-0.979237	-0.902839	-0.985713	0.762152	0.96525	0.939359	0.138156	0.0509056	0.0119672
TraesCS6B02G293900.1	0.0828473	-0.0201969	-0.187623	-1.15235	-0.962254	-1.14493	1.07367	1.27567	1.03517
TraesCS1A02G241600.1	0.0097714	-0.469459	-0.469459	-0.396324	0.245116	0.0665937	0.454261	0.184976	0.374525
TraesCS6B02G161300.1	-1.01173	-0.981872	-0.963517	1.08034	1.08314	1.12477	-0.147071	0.0410356	-0.225093
TraesCS6B02G230900.2	-0.203945	-0.203945	-0.203945	0.00769057	0.675761	0.540216	-0.203945	-0.203945	-0.203945
TraesCS2A02G100900.1	-1.27222	-1.1554	-0.846355	-0.547118	-0.127225	-0.733169	1.62689	1.27978	1.77481
TraesCS7A02G424700.1	-1.07999	-0.929292	-1.03335	1.52334	1.5623	1.52165	-0.541323	-0.418622	-0.60472
TraesCS2D02G315500.1	-0.931232	-1.34141	-1.35359	1.76492	1.7186	1.61635	-0.586116	-0.546413	-0.341104
TraesCS1B02G401300.1	0.563823	0.566194	0.627972	-0.653257	-0.768609	-1.01061	0.331868	0.229216	0.113399
TraesCS5A02G190600.1	-0.268036	-1.78556	-0.709689	0.0180765	0.131295	0.275867	0.803001	0.758921	0.776129
TraesCS5B02G446100.1	0.687785	0.366836	0.636879	-0.63731	-1.10592	-1.13654	0.213703	0.471707	0.502867
TraesCS3D02G364700.2	-0.563998	-0.680416	-0.615174	0.939347	0.874953	1.06476	-0.364954	-0.35338	-0.301135
TraesCS3A02G356800.1	-0.246969	-0.182839	-0.325579	0.337082	0.385475	0.590515	-0.182839	-0.190701	-0.184146
TraesCS1B02G264400.1	-0.92659	-0.885111	-1.07601	0.708168	0.795476	0.854781	0.439256	-0.0159779	0.106013
TraesCS7D02G069900.1	-2.14919	-1.95875	-1.78597	0.994241	0.949661	0.962511	0.911311	0.992249	1.08393
TraesCS7B02G304900.2	-0.892682	-0.641311	-0.87055	0.720804	1.04136	0.593242	-0.726945	0.450554	0.325523
TraesCS4D02G029500.2	-0.0224997	-0.395452	-0.395452	0.0396433	-0.171412	0.243317	0.0127165	0.192393	0.496745
TraesCS6B02G393900.1	-0.43044	-0.447988	-0.337564	0.47894	0.68963	0.648349	-0.21769	-0.151505	-0.231734
TraesCS6D02G094700.1	0.596151	0.316053	0.422767	-0.883498	-0.964433	-1.07036	0.339185	0.512293	0.731841
TraesCS3A02G258300.3	0.150962	-0.410846	-0.192052	-0.622523	-0.489518	-0.407569	0.147252	0.781388	1.04291
TraesCS7A02G410100.2	0.00655843	-0.923233	-0.923233	0.649657	0.758891	1.29586	-0.923233	-0.156849	0.215582
TraesCS5A02G060800.2	-0.810949	-0.810949	-0.183342	-0.810949	0.211242	-0.45932	1.03102	1.01565	0.817592
TraesCS7D02G201300.1	-1.84778	-1.85451	-1.14065	1.47535	1.60811	1.50508	0.267283	0.0235124	-0.0364057
TraesCS4B02G185000.1	-1.21434	-1.15527	-1.27408	0.68038	0.831477	0.970775	0.36143	0.41343	0.386203
TraesCS2A02G151300.1	-0.250105	-0.225116	-0.14236	-0.675945	-1.09403	-0.844871	1.0431	1.11512	1.0742
TraesCS5A02G113400.1	0.574736	0.436091	0.360894	-0.775823	-0.791625	-0.697821	0.336023	0.105914	0.451612
TraesCS3A02G016800.2	-0.0181034	-0.46171	-0.258822	0.571096	0.576726	0.703076	-0.46171	-0.190284	-0.460268
TraesCS3D02G332900.1	-0.280983	-0.252128	-0.223839	-0.113563	-0.0467168	0.172293	0.277687	0.147898	0.319353
TraesCS3A02G046900.1	-0.552494	-0.346372	-0.437775	-0.543903	-0.550035	-0.531718	0.989996	1.115	0.857302
TraesCS4D02G296800.1	0.0523652	0.119541	-0.220681	-0.690793	-0.903159	-0.846751	0.787239	0.854123	0.848117
TraesCS1A02G355100.1	-1.08653	-0.789594	-0.974423	0.0858188	-0.0267652	0.144033	0.914378	1.00862	0.724461
TraesCS1B02G360700.2	-0.244847	0.00225519	-0.710561	-0.510182	-0.560001	-0.370283	0.86717	0.765562	0.760887
TraesCS2D02G279300.2	0.990039	0.793691	0.657446	-1.1903	-1.2959	-1.14198	0.453052	0.475232	0.258721
TraesCS3D02G357600.1	-0.385875	-0.468033	-0.791388	-0.980082	-0.942027	-1.03277	1.60238	1.49411	1.50368
TraesCS1B02G156000.1	-0.585713	-0.706495	-0.32434	0.40992	0.30766	0.437153	0.155731	0.385344	-0.0792604
TraesCS4B02G358500.1	0.844276	0.865529	0.899664	-1.0507	-0.929468	-1.07035	-0.0624572	0.299063	0.204442
TraesCS7D02G145800.1	-0.421222	-0.421222	-0.296894	0.45613	0.732584	0.941669	-0.421222	-0.148601	-0.421222
TraesCS5D02G530900.1	-0.457983	-0.449847	-0.482668	0.814426	0.748785	0.786577	-0.214571	-0.294873	-0.449847
TraesCSU02G142700.1	-0.437043	-0.674508	-0.76277	0.338214	0.483297	0.142489	0.129374	0.306843	0.474104
TraesCS6A02G323600.3	-0.206021	-0.314081	-0.198604	-0.0894006	0.0797621	-0.138231	-0.425113	0.627303	0.664386
TraesCS7B02G225600.2	-0.886764	-0.820443	-0.925413	1.20283	1.09797	1.28718	-0.225433	-0.459657	-0.270261
TraesCS6D02G058200.1	0.62812	0.624078	0.671125	-1.03471	-1.03873	-1.08515	0.393293	0.3994	0.442578
TraesCS2B02G461500.1	-0.556449	-0.61446	-0.87587	0.216413	0.2939	0.251862	0.198687	0.702119	0.383798
TraesCS2A02G100000.2	-0.227745	-0.278769	-0.278769	-0.278769	0.732727	0.842246	-0.278769	0.0466174	-0.278769
TraesCS1B02G024300.1	-0.0749669	-0.197657	-0.448942	-1.1735	-1.16529	-0.988316	1.38578	1.3235	1.33939
TraesCS3D02G434500.1	-0.0836793	-0.0121851	0.0108801	-0.242349	-0.250554	-0.200684	0.193335	0.280383	0.304852
TraesCS7B02G368200.1	-0.883627	-1.25323	-0.662511	-0.256844	-0.524659	-0.341733	1.14265	1.6703	1.10966
TraesCS1B02G477100.1	-0.21148	-0.21148	-0.21148	0.447531	0.296441	0.524908	-0.21148	-0.21148	-0.21148
TraesCS1D02G007800.3	-0.596029	-0.903701	-1.02799	1.18571	1.1181	1.18556	-0.349209	-0.362116	-0.250323
TraesCS4B02G064100.1	-0.684292	-0.658806	-0.591443	1.08687	1.07276	1.02977	-0.319099	-0.296615	-0.63914
TraesCS5B02G347900.1	-0.272254	-0.400179	-0.40143	0.349977	0.278361	0.481997	-0.0737577	0.046696	-0.00941064
TraesCS1A02G201900.1	-0.338114	-0.234136	-0.217512	-0.00595439	-0.203414	-0.218693	0.464097	0.3753	0.378427
TraesCS1D02G260200.1	-1.38682	-1.42122	-1.20334	0.406446	0.379357	0.417876	0.867879	0.832362	1.10747
TraesCS6B02G402000.1	-0.109459	-0.214689	-0.229022	-0.889911	-0.939818	-0.973765	1.01341	1.29194	1.05131
TraesCS2D02G274100.2	-0.046694	-0.0441518	0.043311	-0.228115	0.0361215	-0.228115	0.131406	-0.0697776	0.406014
TraesCS7A02G257100.1	-1.52853	-1.50314	-1.5431	1.82871	1.77392	1.87416	-0.252145	-0.277695	-0.372167
TraesCS2A02G506000.1	0.435587	0.347589	0.0164665	-1.25122	-1.56002	-1.31976	1.04464	1.20721	1.0795
TraesCS1B02G392300.1	-0.233213	-0.322834	-0.169472	0.5185	0.513939	0.524559	-0.282607	-0.219225	-0.329649
TraesCS1A02G331800.1	-0.265081	-0.0707481	-0.19135	0.390185	0.486401	0.475932	-0.271851	-0.256998	-0.296489
TraesCS7D02G306800.2	0.403307	0.170554	0.401919	0.571125	-0.184895	0.781712	-1.03456	-0.311943	-0.797218
TraesCS1A02G120100.2	-0.515888	-0.515888	-0.515888	0.693877	0.676306	0.737496	-0.271001	-0.370537	0.0815238
TraesCS6A02G192700.1	-0.6633	-1.40369	-1.91971	1.31142	1.03876	1.19749	0.65391	-0.405206	0.190322
TraesCS1A02G157800.1	-0.589132	-0.161377	-0.685825	-0.538088	-0.396487	-0.294125	0.796821	0.991784	0.876427
TraesCS4B02G232400.1	-0.693522	-0.64234	-0.556357	0.598069	0.706865	0.74992	0.0221993	-0.25969	0.0748556
TraesCS5D02G087800.1	-0.172563	-0.137005	-0.221381	0.220643	-0.246424	-0.196766	0.422144	0.42479	-0.0934385
TraesCS3A02G325100.1	-0.135441	-0.24203	-0.389605	0.74537	0.619839	0.676447	-0.581167	-0.466134	-0.227279
TraesCS4A02G269900.1	-0.501063	-0.549318	-0.735528	-0.100093	-0.246755	-0.0674004	0.79829	0.845708	0.55616
TraesCS3B02G239400.1	-0.628745	-0.530399	-0.557108	1.01717	0.981869	1.15854	-0.454978	-0.546167	-0.440172
TraesCS3B02G003100.1	0.404049	-0.101583	-0.436202	0.75151	0.570734	0.365347	-0.752348	-0.482118	-0.319388
TraesCS6B02G248700.1	0.707407	0.62547	0.737604	-1.43786	-1.49442	-1.59543	0.734621	0.741931	0.980676
TraesCS4D02G115500.1	0.246046	0.105591	0.0650605	-1.15511	-1.18898	-0.925944	0.74747	1.09859	1.00727
TraesCS5B02G464300.1	-0.317963	-0.373158	-0.195559	0.465189	0.444874	0.367554	-0.179071	-0.147883	-0.063982
TraesCSU02G238700.1	-0.730352	-0.635103	-0.573903	1.29258	1.27414	1.18502	-0.606534	-0.47806	-0.727785
TraesCS2B02G416700.1	-0.305245	-0.27195	-0.301041	0.558724	0.380002	0.27597	-0.13096	-0.0570219	-0.148478
TraesCS5A02G043200.1	-0.0963665	0.522349	0.0973206	-1.11435	-1.37257	-1.26823	1.30257	1.24144	0.687828
TraesCS1A02G328700.1	-0.320565	-0.336008	-0.30295	-0.124233	-0.0567434	-0.223474	0.429808	0.540631	0.393534
TraesCS3A02G088800.1	-0.700008	-1.06789	-1.07035	0.761067	1.43836	0.806352	-0.102719	0.164819	-0.229624
TraesCS1D02G056100.1	0.0653207	0.176713	0.102847	-0.859154	-1.03193	-0.88357	0.823539	0.810616	0.795618
TraesCS4A02G357400.1	-1.59705	-1.43261	-1.52614	0.733965	0.673408	0.643321	0.589235	1.10397	0.811891
TraesCS5B02G018000.1	0.198993	0.0530895	0.127453	-0.512471	-0.557538	-0.614121	0.482815	0.417979	0.4038
TraesCS3B02G006500.1	-1.21569	-1.41918	-1.29277	1.09374	0.913698	1.15981	0.223074	0.229191	0.308126
TraesCS7D02G321500.1	-0.22206	-0.22206	-0.22206	0.690973	-0.22206	0.862004	-0.22206	-0.220618	-0.22206
TraesCS5D02G191400.2	-0.243653	-0.243653	-0.243653	0.571102	0.368935	0.521882	-0.243653	-0.243653	-0.243653
TraesCS1A02G431800.1	0.225815	0.336646	0.349142	-0.778936	-0.791226	-0.730797	0.535084	0.280339	0.573932
TraesCS3B02G149600.1	-0.770389	-0.630596	-0.928857	1.47298	1.43619	1.0564	-0.969778	-0.263834	-0.402109
TraesCS2A02G031100.1	-0.225446	-0.0745692	-0.183827	0.323893	0.337295	0.249892	-0.228264	-0.142046	-0.0569291
TraesCS7A02G287900.1	0.848781	0.857103	0.816277	-1.4964	-1.27961	-1.07813	0.582571	0.23786	0.511547
TraesCS4B02G105300.1	-0.577586	-0.237309	-0.577586	-0.388552	-0.577586	-0.577586	1.20985	0.803143	0.923216
TraesCS4B02G187200.1	-0.355814	-0.430319	-0.430319	-0.00700998	-0.286273	-0.103782	0.606712	0.615823	0.390983
TraesCS3A02G008100.1	-0.358791	-0.311982	-0.197443	0.47922	0.590657	0.466641	-0.20497	-0.187468	-0.275863
TraesCS4B02G247700.1	-0.036817	0.126987	0.0451021	-0.200951	-0.0890582	-0.276826	0.20757	0.173132	0.0508614
TraesCS3B02G024500.1	-0.7185	-0.7185	-0.7185	1.36625	1.45974	1.48501	-0.7185	-0.7185	-0.7185
TraesCS1B02G130000.1	-0.200783	-0.276925	-0.228562	0.807567	0.665835	0.61169	-0.436797	-0.471012	-0.471012
TraesCS7D02G357400.1	-0.516662	-0.640108	-0.685332	1.23769	1.60827	1.16289	-0.788904	-0.630765	-0.747083
TraesCS3A02G079200.4	-0.483809	0.500234	-0.483809	0.758031	-0.475179	0.911802	0.0729884	-0.483809	-0.316451
TraesCS3B02G452800.3	-0.0629805	-0.719328	-0.736537	0.0683427	0.151768	0.68408	0.444247	0.430821	-0.260414
TraesCS5A02G514900.1	-0.656371	-0.43963	-0.585259	1.04822	1.1476	1.38317	-0.606813	-0.840795	-0.450123
TraesCS4B02G152400.3	0.209266	-0.00605733	-0.368948	0.259592	0.331492	0.215052	-0.368948	-0.074989	-0.19646
TraesCS5B02G251800.1	-0.307208	-0.559039	-0.552964	-0.444405	-0.355025	-0.38277	0.846839	0.944965	0.809606
TraesCS3B02G112900.1	0.249249	0.226207	0.0700876	-0.468652	-0.477032	-0.519676	0.278582	0.453384	0.187849
TraesCS3A02G044100.1	-0.183092	-0.400729	-0.659872	0.536026	0.224536	0.692452	-0.131786	-0.0886893	0.011154
TraesCS2A02G489600.2	-1.42732	-1.26592	-1.47526	0.954127	0.767415	1.03049	0.704023	0.222513	0.489937
TraesCS1B02G152500.1	-1.04822	-0.608862	-0.555597	-1.03672	0.649554	0.520785	1.52297	1.58568	-1.02959
TraesCS7A02G450900.1	-0.757904	-0.799147	-0.755103	1.46539	1.5294	1.40656	-0.526527	-0.799147	-0.763523
TraesCS7A02G122200.2	0.0577042	-0.0704576	0.0517096	-0.130532	0.350832	0.566583	-0.0879982	-0.26248	-0.475361
TraesCS4D02G295000.7	-0.0116353	-0.25331	-0.259104	0.58994	0.703774	0.799905	-0.384899	-0.461319	-0.723352
TraesCS2D02G274200.2	0.0129782	-1.21353	-0.85626	0.556241	0.674385	0.769053	-0.502476	0.478004	0.081605
TraesCS1A02G403900.2	-0.153672	-0.850556	-0.520572	0.711136	1.19838	0.785894	-0.850556	-0.00255949	-0.317491
TraesCS3D02G272200.2	-0.151869	-0.175555	-0.213991	0.573441	0.432171	0.177777	-0.213991	-0.213991	-0.213991
TraesCS2A02G016400.1	-0.762997	-0.647519	-0.636024	0.632066	0.822927	0.857433	-0.0735483	-0.0516485	-0.140691
TraesCS7A02G331700.1	-1.34527	-1.04765	-1.05198	1.02064	0.975297	0.950906	0.30269	-0.259687	0.455061
TraesCS3D02G307100.6	-0.304475	-0.304475	-0.303033	0.319392	0.0369414	0.207499	-0.304475	-0.125601	0.778227
TraesCS4B02G180400.1	-0.877488	-0.720875	-0.908598	-0.145725	-0.0668388	0.162353	0.88181	0.857746	0.817615
TraesCS6B02G002495.1	-0.0785941	-0.129618	-0.129618	0.210659	0.264347	0.228778	-0.129618	-0.129618	-0.106718
TraesCS3D02G260500.1	-0.381551	-0.381551	-0.381551	0.451136	0.413385	0.273801	0.102845	0.0352887	-0.131802
TraesCS6B02G315400.1	-1.24356	-1.21682	-1.27654	-0.668754	-0.680884	-0.679363	1.9761	2.02289	1.76694
TraesCS6A02G272800.1	0.0922015	0.141111	0.141111	0.324129	0.117804	0.265948	-0.0814354	-0.500435	-0.500435
TraesCS2A02G289500.1	-0.159463	0.19448	-0.0283712	-0.428491	-0.461732	-0.560493	0.493094	0.378409	0.572568
TraesCS5B02G142100.1	-0.262223	-0.266411	-0.153517	0.503722	0.465513	0.313884	-0.266411	-0.148355	-0.186203
TraesCSU02G003000.1	-0.516625	-0.492305	-0.516625	0.984177	0.97651	1.0693	-0.516625	-0.471182	-0.516625
TraesCS7B02G186900.2	-0.277257	-0.277257	-0.277257	-0.277257	0.377178	0.832438	-0.277257	-0.277257	0.453926
TraesCS7A02G474000.2	0.487113	-0.498939	0.461484	-1.06923	-1.23273	-1.23273	0.784125	1.17326	1.12764
TraesCS6A02G222200.1	0.645683	0.400942	0.647427	-0.936447	-0.884492	-0.904795	0.220284	0.286692	0.524706
TraesCS1A02G154500.2	-0.395229	-0.395229	-0.395229	-0.395229	-0.117839	-0.173661	1.03987	0.348071	0.484477
TraesCS2B02G414300.1	0.432528	0.224175	0.0825251	-0.400227	-0.355799	-0.505196	0.177012	0.113686	0.231296
TraesCS2B02G196000.1	-0.194465	-0.283964	-0.183659	0.564835	0.512634	0.409356	-0.283964	-0.25681	-0.283964
TraesCS7A02G553800.3	-0.00656995	-0.320253	-0.0595041	1.16475	0.766634	1.09491	-0.879989	-0.879989	-0.879989
TraesCS3D02G340900.1	0.0218715	0.00509577	-0.0767285	0.258658	0.260679	-0.0265863	-0.215891	-0.114203	-0.112895
TraesCS7B02G221300.2	-0.553712	-0.443288	-0.388278	0.338984	0.39036	0.33354	-0.148481	0.161398	0.309478
TraesCS3B02G284900.4	-0.766669	-0.768111	-0.768111	0.322065	0.302966	0.687644	-0.768111	2.52644	-0.768111
TraesCS4D02G057800.1	-0.283435	-0.283435	-0.283435	0.235604	0.571757	0.422322	0.187492	-0.283435	-0.283435
TraesCS2A02G424700.1	-0.373959	-0.373959	-0.373959	-0.373959	-0.373959	-0.373959	0.807461	1.39666	0.0396349
TraesCS3B02G563600.1	-0.860165	-0.813361	-0.740959	0.538886	0.4192	0.397438	0.230606	0.439061	0.389294
TraesCS7A02G266900.1	-0.232537	-0.516281	-0.427552	0.204716	0.044251	0.216101	0.309413	0.122398	0.279492
TraesCS7B02G430000.1	-0.677365	-0.468224	-0.430045	1.09156	0.896979	1.31468	-0.372854	-0.677365	-0.677365
TraesCS3A02G021800.1	-0.135446	-0.196846	-0.00676004	0.264815	0.460798	0.222616	-0.251032	-0.105698	-0.252448
TraesCS5B02G541000.1	-0.28422	-0.36556	-0.291054	-0.225436	-0.245208	-0.331344	0.610437	0.812677	0.319708
TraesCS3A02G533300.1	-0.505053	-0.509375	1.58554	-0.509375	-0.509375	-0.509375	1.03016	-0.509375	0.436233
TraesCS2A02G391300.1	-0.336291	-0.376132	-0.23078	0.0123334	-0.0751294	0.0167353	0.310033	0.404598	0.274633
TraesCS7A02G148700.1	0.574636	0.626511	0.590094	-0.916325	-1.07596	-0.953093	0.60261	0.372766	0.178757
TraesCS4A02G116800.1	-1.41386	-1.28359	-1.4808	2.11883	2.14827	2.10523	-0.609501	-1.04014	-0.544435
TraesCS6A02G101000.1	-0.527761	0.266659	0.322698	-1.4609	-0.893166	-1.33665	1.50985	1.36423	0.755037
TraesCS4A02G425200.1	-1.95877	-1.95877	-1.95877	2.09278	2.53007	2.71304	-0.313065	-0.746509	-0.40001
TraesCS2B02G254800.1	0.646062	0.395517	0.352666	-1.6291	-1.69825	-1.50926	1.08012	1.09647	1.26578
TraesCS3D02G104800.1	-0.163583	-0.403965	-0.349216	0.722292	0.554762	0.836909	-0.405128	-0.372913	-0.419158
TraesCS2A02G514800.2	0.284449	0.506911	0.357984	-0.957673	-0.965808	-0.674501	0.932199	0.191894	0.324546
TraesCS3A02G493800.1	-0.208445	-0.208445	-0.174229	0.110016	0.201896	0.246784	0.110016	0.0784361	-0.156029
TraesCS4D02G136400.1	-0.299636	-0.282358	-0.174217	0.328788	0.373916	0.289332	-0.0208661	-0.0770529	-0.137905
TraesCS6B02G346600.1	-0.725556	-1.11116	-0.86429	1.56108	1.47826	1.62339	-0.405885	-1.00033	-0.555517
TraesCS2A02G227100.2	-0.651137	0.508492	-0.651137	-0.199069	-0.651137	-0.651137	0.865382	1.05727	0.372473
TraesCSU02G072900.2	-0.22968	0.171073	0.249642	-1.09916	-1.09916	-1.09916	0.934707	1.1512	1.02053
TraesCS7D02G198500.1	-1.12684	-0.605005	-0.825766	0.544504	0.282112	0.682518	0.218156	0.590697	0.239626
TraesCS5A02G236200.1	0.12611	-0.0799547	-0.152239	-0.630603	-0.668869	-0.661764	0.555331	0.720922	0.791066
TraesCS6A02G276300.2	-0.18357	-0.182128	-0.18357	0.136048	0.546743	0.415747	-0.18357	-0.18357	-0.182128
TraesCS2B02G350300.1	-0.373743	-0.383676	-0.393677	0.0416033	0.0582074	0.00305393	0.202947	0.486028	0.359257
TraesCS2D02G379700.1	-1.32349	-1.51043	-1.36865	0.852882	0.869778	0.878732	0.409184	0.596348	0.595642
TraesCS3D02G430100.2	-0.426672	-0.490175	0.0656415	0.679109	0.435065	0.45018	-0.40475	-0.359244	0.0508445
TraesCS1A02G374800.1	-0.466515	-0.20348	-0.466515	1.05755	0.931288	-0.440777	-0.25239	-0.346163	0.187004
TraesCS3B02G345700.2	-0.355175	-0.142294	-0.355175	0.315666	-0.355175	0.45794	-0.0837489	0.0616651	0.456296
TraesCS2B02G542500.1	0.0410363	0.0269513	-0.486034	-0.486034	-0.322535	-0.218199	0.585042	0.63299	0.226782
TraesCS7D02G277300.2	-0.136903	-0.136903	-0.136903	0.294987	-0.118269	0.523021	-0.136903	-0.0152245	-0.136903
TraesCS5D02G269400.1	-0.487942	-0.600308	-0.600308	1.36907	1.04355	1.07686	-0.600308	-0.600308	-0.600308
TraesCS7D02G340800.2	-0.0771739	-0.0771739	-0.0771739	0.201406	0.324457	-0.0771739	-0.0771739	-0.0771739	-0.0628186
TraesCS3B02G166100.1	-0.653509	-0.52641	-0.183347	0.932929	0.772009	1.09756	-0.360885	-0.775923	-0.302425
TraesCS1D02G302100.1	-0.288094	-0.512277	-0.480227	0.918745	0.79958	0.993172	-0.559025	-0.577501	-0.294372
TraesCS2B02G051500.2	0.0869655	0.0980468	0.0222127	-0.666639	-0.666639	-0.666639	0.734445	0.230214	0.828033
TraesCS6B02G051100.1	-1.06225	-1.13096	-0.933739	1.74206	1.71295	1.57564	-0.660784	-0.832955	-0.40997
TraesCS2A02G456300.2	-0.517493	-0.517493	-0.517493	0.3289	0.278274	0.0979236	0.434095	0.26994	0.143345
TraesCS2A02G238200.1	0.10394	0.229471	0.134784	-0.230947	-0.256942	-0.272209	0.148399	0.115717	0.0277875
TraesCS5B02G503200.1	-1.50618	-1.29425	-1.52295	2.05673	2.00587	2.04553	-1.06582	-0.142535	-0.576396
TraesCS5A02G120600.1	0.531761	0.613454	0.772769	-1.01808	-0.950546	-0.916194	0.216578	0.54478	0.205478
TraesCS2A02G325700.1	-0.370253	-0.363663	-0.380861	0.172708	0.0536746	0.185347	0.540508	0.0368355	0.125704
TraesCSU02G102000.1	0.21742	0.232799	0.502352	-0.894036	-0.688142	-0.750094	0.502352	0.412358	0.464992
TraesCS2D02G332200.1	0.29897	-0.0672468	0.508634	-0.834956	-1.3318	-1.04836	0.754162	0.920753	0.799846
TraesCS5A02G524800.1	0.0746748	-0.0491669	0.0376403	-1.07747	-1.03472	-1.13722	1.00436	1.10321	1.0787
TraesCS5D02G554400.1	-0.52197	-0.570179	-0.371593	0.215809	0.508192	0.39509	0.197826	0.160329	-0.0135052
TraesCS5D02G488400.1	-0.569909	-0.514713	-0.569909	0.986398	1.20619	1.17167	-0.569909	-0.569909	-0.569909
TraesCS6D02G012700.2	-0.397143	-0.314376	-0.33792	0.18965	0.232019	0.174938	0.163805	0.325739	-0.0367121
TraesCS4A02G359000.2	0.124946	0.123823	-0.172629	-1.23682	-1.23682	-1.23682	1.15934	1.25606	1.21893
TraesCS1A02G137900.2	-0.260908	-0.903378	-0.628371	1.18103	0.916698	-0.330004	0.116679	0.811636	-0.903378
TraesCS6A02G347800.1	0.273159	0.195649	0.252079	0.269985	0.557699	0.14734	-0.428312	-0.801676	-0.465922
TraesCS4A02G066100.1	-0.231721	-0.234528	-0.272964	0.399688	0.387873	0.69789	-0.235933	-0.23734	-0.272964
TraesCS3A02G242900.1	0.23529	0.311855	-0.0734565	-0.606604	-0.729113	-0.865338	0.660259	0.419103	0.648005
TraesCS7A02G068500.1	0.621941	0.512675	0.626085	-1.70021	-1.50696	-1.74309	0.981783	0.920079	1.2877
TraesCS1D02G390600.1	-0.0734006	-0.143098	-0.232984	0.332091	0.395123	0.510408	-0.296178	-0.232984	-0.258979
TraesCS7B02G064100.1	-0.351107	-0.478136	-0.538875	0.730757	0.721753	0.708445	-0.160363	-0.363829	-0.268645
TraesCS2A02G257800.2	0.408834	0.106826	-0.521714	-0.521714	-0.249093	-0.276827	0.53487	0.250594	0.268224
TraesCS2D02G202000.2	-0.36062	0.371502	0.394765	0.287421	0.167723	-0.0263864	-0.283466	-0.463614	-0.0873237
TraesCS2A02G287900.10	0.621162	0.45893	-0.16961	-0.16961	-0.16961	-0.16961	-0.16961	-0.141041	-0.0910003
TraesCS5B02G356200.1	-1.16858	-1.17874	-1.07504	-0.0818082	0.000802092	0.017458	1.03002	1.04401	1.41187
TraesCS5D02G401900.1	0.0630411	0.194226	0.186093	0.692739	0.736451	0.661492	-0.817362	-0.764266	-0.952415
TraesCSU02G140200.1	0.170765	0.335098	-0.232294	-0.746065	-0.735418	-0.438097	0.121099	0.650825	0.874087
TraesCS4A02G429600.1	-0.352735	-0.134051	0.0243209	-0.657424	-0.546682	-0.758692	0.567315	1.00804	0.849904
TraesCS5A02G111400.1	-0.518979	-0.518979	-0.518979	0.657344	0.431116	0.591384	-0.518979	0.915049	-0.518979
TraesCS6B02G153700.1	-0.0942413	-0.0819745	-0.148636	0.269241	0.157571	0.255343	-0.0833324	-0.170116	-0.103855
TraesCS2A02G326500.2	-0.237295	-0.237295	-0.0132551	0.542595	0.479037	-0.0533325	-0.00586293	-0.237295	-0.237295
TraesCS2B02G446300.1	0.746301	0.618802	0.68581	-0.829291	-0.772789	-0.618196	-0.0750894	-0.0324724	0.276925
TraesCS5A02G328600.1	-0.0399768	0.000437511	0.124212	0.635018	0.563987	0.625451	-0.659305	-0.701284	-0.54854
TraesCS7B02G165400.1	-0.625486	-0.554783	-0.424138	0.403212	0.458951	0.326967	0.00911804	0.257224	0.148934
TraesCS4B02G339800.1	-0.786481	-0.573527	-0.755879	1.34183	1.20024	1.30952	-0.636875	-0.574388	-0.524445
TraesCS7D02G153100.1	0.655536	0.71873	-0.936622	-0.926558	-0.923696	-0.929426	0.88182	0.404795	1.05542
TraesCS7A02G140800.2	-0.520362	-0.676312	-0.461603	-0.353819	-0.614598	-0.560618	1.0399	1.11441	1.033
TraesCS1A02G407000.2	-0.72446	-0.72446	-0.72446	1.2741	1.2475	1.34387	-0.72446	-0.72446	-0.243161
TraesCS1A02G122300.2	0.12551	-1.46856	0.432933	-0.745221	-0.458497	-0.56167	0.246893	1.78815	0.640465
TraesCS1B02G468600.1	0.676318	0.69641	0.798889	-1.10436	-0.894705	-1.13462	0.475603	0.0838663	0.402599
TraesCS3A02G041700.1	-1.11424	-1.09116	-1.29202	0.272328	0.231943	0.114533	0.457071	1.09995	1.3216
TraesCS5A02G540900.1	-0.596119	-0.544492	-0.175559	0.577643	0.841393	0.618745	-0.0844534	-0.404685	-0.232473
TraesCS6A02G413700.1	0.633295	0.721628	0.733568	-1.2215	-1.26766	-1.40642	0.62672	0.640773	0.539598
TraesCS7A02G365400.1	-0.727977	-0.727977	-0.635769	1.14623	1.21688	1.11158	-0.444648	-0.396845	-0.541476
TraesCS3B02G199600.1	-0.740947	-0.481327	-0.881626	-0.161452	0.3014	0.184514	0.837521	0.232202	0.709715
TraesCS2A02G390300.3	-0.840836	-0.840836	0.0798389	0.353252	0.664547	0.447228	-0.148408	0.232299	0.052915
TraesCS6B02G029100.1	-0.317267	-0.0558199	-0.377748	0.783326	0.505119	0.632145	-0.38882	-0.459432	-0.321504
TraesCS3B02G322600.5	-0.149814	-0.149814	-0.149814	-0.00968928	-0.149814	0.0417491	0.437071	0.279936	-0.149814
TraesCS4B02G059400.1	0.783756	0.601461	0.6717	-1.29416	-1.23706	-1.3977	0.589715	0.539424	0.742874
TraesCS4B02G145600.1	0.430933	0.345532	0.27682	-0.316377	-0.559961	-0.246156	0.0576817	0.0585917	-0.0470646
TraesCS1B02G004100.1	-0.0344258	0.0109331	-0.119561	-1.1246	-1.1246	-1.1246	1.32033	1.18428	1.01225
TraesCS3A02G167400.3	-0.684607	-0.684607	-0.647576	0.806476	0.941131	0.801335	-0.684607	-0.0551339	0.20759
TraesCS6D02G313000.1	0.401572	0.370919	0.556186	-1.0737	-1.14824	-1.30225	0.589878	0.845017	0.760622
TraesCS1B02G378000.1	-1.35207	-1.30479	-1.23338	1.47323	1.47298	1.56009	-0.18938	-0.264867	-0.161817
TraesCS6A02G271200.2	0.571021	0.904929	0.747876	-0.802639	-1.11329	-1.23648	0.540477	0.337723	0.0503821
TraesCS5A02G431200.1	-1.02751	-0.541715	-1.12545	0.858572	1.03544	0.668154	-0.0266498	-0.343318	0.502475
TraesCS5B02G392500.2	-0.374536	-0.374536	-0.375978	0.427249	0.428901	0.0612496	-0.0277458	0.305696	-0.0702994
TraesCS5A02G216900.1	-0.221399	-0.13369	-0.00478144	0.415932	0.466897	0.250249	-0.225578	-0.273815	-0.273815
TraesCS1B02G085800.1	-0.455127	-0.455127	-0.28136	-0.0415333	-0.165883	0.338977	0.476934	0.0659234	0.517198
TraesCS7B02G203300.1	0.226412	0.314197	0.179014	-0.300755	-0.313991	-0.245185	0.0782636	0.131961	-0.0699172
TraesCS4D02G175700.1	0.0743391	-0.0801357	-0.0611452	-0.682634	-0.792573	-0.615907	0.588912	0.893767	0.675376
TraesCS7D02G358300.1	0.214056	0.468399	0.336504	-0.629937	-0.766653	-0.70376	0.366686	0.361039	0.353666
TraesCS1D02G245900.1	-0.654153	0.221991	-1.6228	1.2449	1.24451	1.36325	-0.11843	-1.17284	-0.506432
TraesCS6B02G455500.1	-0.746902	-0.896792	-1.2549	1.60888	1.56393	1.51921	-0.705061	-0.474565	-0.613797
TraesCS5A02G362100.1	0.519835	0.382249	0.0544073	-0.28587	-0.28587	-0.28587	-0.28587	-0.28587	0.472859
TraesCS1D02G242400.1	0.338326	0.385426	0.42804	-0.356698	-0.462818	-0.510309	-0.0572667	0.281691	-0.046391
TraesCS3D02G038000.3	-0.183007	-0.0451954	-0.101738	0.345508	0.518041	0.266635	-0.358167	-0.145098	-0.296979
TraesCS1D02G117100.1	-0.297776	-0.268296	-0.390012	0.468669	0.891738	0.72351	-0.23142	-0.521559	-0.374853
TraesCS6D02G293900.1	0.574251	0.577642	0.596338	-1.46546	-1.29294	-1.35108	0.575776	0.932348	0.853136
TraesCS3D02G191700.1	-0.033639	-0.336981	-0.336981	0.039309	0.121401	-0.194241	-0.104321	0.674514	0.17094
TraesCS3A02G267700.1	0.457501	0.626137	0.64014	-0.656161	-0.652364	-0.669916	0.0341223	0.155641	0.0648984
TraesCS3D02G491300.1	-0.300451	-0.300451	-0.300451	0.138906	0.146334	-0.300451	0.66006	-0.0938081	0.350313
TraesCS6D02G055200.2	-1.15762	-1.28826	-1.2339	1.55217	1.48658	1.43856	-0.114246	-0.115645	-0.56765
TraesCS6A02G399600.1	0.462382	0.676493	0.480861	-1.1207	-1.19533	-1.04873	0.582587	0.774882	0.38756
TraesCS7B02G003100.4	-0.261069	-0.261069	-0.261069	0.35623	0.126294	0.0411042	-0.0271806	0.290816	-0.004058
TraesCS7B02G159400.1	0.791324	0.598174	0.613353	-0.770275	-0.629089	-0.596364	-0.043776	-0.0596203	0.096272
TraesCS4B02G066800.2	-0.797152	-0.779509	-0.821223	0.0468953	-0.110384	-0.132995	0.834188	0.713284	1.0469
TraesCS1A02G404500.1	-1.18174	-1.12803	-1.14167	1.39089	1.34766	1.37806	-0.119547	-0.292864	-0.252752
TraesCS7A02G015200.1	-0.27369	-0.309216	-0.310549	0.820638	0.879093	0.178873	-0.359366	-0.281509	-0.344274
TraesCS4B02G188200.1	-1.33753	-1.23894	-1.36478	0.312591	0.326664	0.25701	1.07313	0.939224	1.03263
TraesCS4B02G101900.1	-0.300058	0.235	-0.300058	0.390583	0.0264798	0.410997	0.13717	-0.300058	-0.300058
TraesCS3D02G537000.1	-1.24727	-0.925095	-1.0194	1.01333	0.696765	1.01927	-0.405767	0.569445	0.298714
TraesCS5B02G035100.1	-0.0227735	0.098311	-0.0426731	-0.507341	-0.442688	-0.453072	0.484823	0.424972	0.460442
TraesCS2A02G295100.2	-0.678692	-0.681566	-0.4918	0.560217	0.516374	0.518879	0.0339532	-0.02505	0.247685
TraesCS1D02G137500.1	0.106509	0.0749852	0.392231	-0.366498	0.43176	0.460508	-0.366498	-0.366498	-0.366498
TraesCS2A02G340900.1	-0.199015	-0.144873	-0.263898	0.434765	0.287988	0.467286	-0.117242	-0.235328	-0.229682
TraesCS2D02G225200.1	-0.210808	-0.210808	-0.210808	-0.210808	-0.210808	-0.210808	0.570762	0.904892	-0.210808
TraesCS2A02G555400.1	-0.772939	-0.599572	-0.770122	0.0666791	0.170515	-0.035034	0.715506	0.679555	0.545413
TraesCS3D02G138800.1	0.664046	0.464611	0.556422	-0.767345	-0.543638	-0.660101	0.0860603	-0.0686046	0.268548
TraesCS3A02G027700.2	-0.157013	-0.129859	-0.157013	-0.157013	-0.157013	0.0866559	0.510198	0.318072	-0.157013
TraesCS7B02G351000.1	-1.54872	-1.57362	-1.21607	1.78676	1.89072	1.82817	-0.359718	-0.526419	-0.281102
TraesCS4D02G282400.1	-0.425652	-0.476501	-0.364512	0.986572	1.04046	0.861638	-0.593705	-0.633545	-0.394758
TraesCS5B02G526300.1	-0.0852783	0.0675339	0.0886131	-0.633285	-0.479114	-0.612724	0.503501	0.75814	0.392613
TraesCS4A02G197700.1	0.305904	0.379141	0.4019	-1.30109	-1.29649	-1.25237	0.82273	1.03843	0.901846
TraesCS4B02G029600.1	-0.789463	-1.00084	-0.513989	1.48715	1.47044	1.4012	-0.611097	-0.831229	-0.612184
TraesCS1B02G119700.1	-0.392243	-0.265271	-0.392243	0.48903	0.231623	0.478023	-0.194378	-0.0248724	0.0703324
TraesCS6D02G295500.1	-0.661193	-0.661193	-0.661193	1.75484	1.09027	1.12205	-0.661193	-0.661193	-0.661193
TraesCS4A02G455300.1	0.024798	0.368946	0.311102	-0.826401	-0.826401	-0.826401	0.628301	0.566466	0.579591
TraesCS6B02G209900.1	-0.518008	-0.948264	-1.18013	-0.0715479	-0.0858003	0.259922	1.03389	0.572124	0.937817
TraesCS5A02G265500.3	-0.530122	-0.530122	-0.530122	0.224338	-0.432511	-0.0120901	1.34958	0.00493598	0.456107
TraesCS6B02G164900.1	-0.606404	-0.481333	-0.578867	1.32883	1.29742	1.27217	-0.74369	-0.713923	-0.774197
TraesCS6A02G090100.1	-0.614141	-0.535747	-0.535747	0.470695	0.192506	0.420152	0.100341	0.0283266	0.473614
TraesCS3A02G538400.1	-0.874749	-0.835877	-0.759594	0.899047	0.950577	1.15963	-0.253638	-0.106111	-0.179283
TraesCS4B02G333800.1	-0.829462	-0.865063	-1.07831	1.40688	1.31442	1.41158	-0.434459	-0.50513	-0.420452
TraesCS1A02G170900.1	-0.101878	-0.51497	-0.518864	0.859648	0.812392	0.830104	-0.287863	-0.770634	-0.307936
TraesCS7B02G269000.3	-0.211627	-0.211627	-0.211627	0.0963841	-0.211627	0.370447	0.218123	0.113759	0.0477959
TraesCS6B02G047900.1	-0.29345	-0.269183	-0.312217	0.621961	0.523528	0.46066	-0.403596	-0.460029	0.132327
TraesCS2A02G311900.1	-0.63585	-0.63585	-0.63585	0.271041	1.24032	1.71493	-0.63585	-0.0470453	-0.63585
TraesCS1B02G019000.1	0.0384714	0.0928561	-0.0358882	-0.289438	-0.422773	-0.49869	0.451589	0.219345	0.444528
TraesCS4D02G225500.2	0.363866	-0.125677	0.515869	-0.125677	-0.125677	-0.125677	-0.125677	-0.125677	-0.125677
TraesCS5D02G090100.4	-0.308042	-0.690986	-0.462013	0.91593	0.575051	0.694169	-0.117611	-0.280645	-0.325853
TraesCS3D02G538400.1	-0.506337	-0.354853	-0.614152	0.421097	0.500787	0.269321	0.209701	0.111576	-0.0371403
TraesCS5A02G182300.1	0.385995	-0.185319	0.0843229	-0.570775	-0.367522	-0.68714	0.559572	0.212809	0.568058
TraesCS5A02G009100.1	-0.286712	-0.286712	-0.286712	0.405715	0.6332	0.484751	-0.0901051	-0.286712	-0.286712
TraesCS7B02G129700.1	-0.0372095	0.0905236	0.0274382	-0.0828853	-0.130054	-0.132878	0.0893128	0.0624143	0.113338
TraesCS2D02G193100.1	-0.391093	-0.360357	-0.445541	-0.441675	-0.325505	-0.491428	0.809838	0.88821	0.757551
TraesCS5A02G453900.1	-0.655315	-0.38245	-0.492976	-0.576074	-0.400471	-0.844056	0.874955	1.33943	1.13696
TraesCS5A02G071800.1	0.881014	0.718835	0.731848	-0.935002	-1.18782	-1.26216	0.408934	0.261959	0.382388
TraesCS3A02G120100.1	0.144974	-0.0303171	0.094915	0.527509	0.201008	0.442897	-0.334434	-0.618419	-0.428134
TraesCS5D02G424400.1	0.863384	0.835673	0.939172	-1.07107	-1.03851	-1.01042	-0.0511178	0.283668	0.249222
TraesCS6D02G333900.1	-0.103909	-0.103909	-0.103909	0.157923	0.209918	0.255612	-0.103909	-0.103909	-0.103909
TraesCS7A02G346600.2	-0.058961	-0.058961	-0.058961	0.224368	0.188359	-0.058961	-0.058961	-0.058961	-0.058961
TraesCS2D02G489900.1	-1.46833	-1.30902	-1.74926	1.21047	1.10812	1.02911	0.397178	0.327616	0.454107
TraesCS1D02G432300.1	0.614503	0.62754	0.289563	-0.470043	-0.479834	-0.885581	0.0855998	0.0425775	0.175674
TraesCS5A02G321000.1	-0.378055	-0.378055	-0.378055	0.741633	0.754193	0.772505	-0.378055	-0.378055	-0.378055
TraesCS7D02G184000.1	-0.264188	-0.389931	-0.357141	0.162784	0.581079	0.334736	-0.128173	0.0933072	-0.0324726
TraesCS3B02G197700.2	-1.39269	-0.924591	-1.06771	1.08162	1.19354	1.19609	-0.0792097	0.245795	-0.252844
TraesCS5A02G448900.1	-0.415824	-0.126318	-0.161427	0.826304	0.501012	0.431289	-0.425128	-0.267403	-0.362506
TraesCS2A02G488400.1	-0.61753	-0.589148	-0.890151	0.476661	0.400863	0.0524577	0.632407	0.236822	0.297617
TraesCS2B02G117000.1	-0.605275	-0.572192	-0.473868	0.416254	0.442271	0.198535	0.0419489	0.1713	0.381027
TraesCS6A02G190600.1	-1.08961	-0.74731	-1.39325	0.408408	0.391024	0.845678	0.402832	0.3827	0.799525
TraesCS1A02G233100.1	-0.142958	-0.207516	-0.200509	-0.0863227	-0.0157488	-0.124273	0.353366	0.158951	0.26501
TraesCS3B02G342936.1	-0.168691	-0.0834435	-0.189752	-0.00419677	-0.112644	-0.0873907	0.234801	0.153516	0.257801
TraesCS7D02G309600.1	0.0641891	-0.129898	-0.0914618	-0.129898	0.181605	0.480802	-0.115543	-0.129898	-0.129898
TraesCS5B02G316900.1	-0.192888	0.0027272	-0.215942	-0.479348	-0.66357	-0.47045	0.984236	0.707707	0.327528
TraesCS3B02G500400.1	-0.185721	-0.196128	-0.284979	0.358488	0.292094	0.452264	-0.0473928	-0.214523	-0.174102
TraesCS5A02G035700.1	0.485901	0.166596	-0.117099	-1.13648	-0.65153	-0.8882	0.652926	0.425256	1.06263
TraesCS2B02G511700.1	-0.23011	-0.23011	-0.23011	0.546415	0.387188	0.44706	-0.23011	-0.23011	-0.23011
TraesCS5A02G194900.2	0.824698	0.495736	-0.170452	-0.227509	0.0468592	-0.218583	-0.593762	-0.201994	0.0450072
TraesCS5B02G057200.1	-0.197746	-0.219051	-0.244311	-0.739821	-0.821649	-0.757897	1.08452	0.834668	1.06129
TraesCS7D02G372000.1	-0.908645	-0.717534	-0.697977	0.043044	0.045683	0.0435722	0.684807	0.764501	0.742549
TraesCS2B02G618100.3	0.378678	-0.363759	0.17726	-0.363759	-0.0522558	-0.240755	-0.0189305	0.0766618	0.406859
TraesCS2D02G142700.1	-0.294007	-0.453664	-0.627431	-0.136861	-0.251141	0.020574	0.877952	0.583581	0.280998
TraesCS6D02G377200.1	-0.303032	0.158562	0.712187	0.131983	0.0571435	0.453072	-0.651264	0.0868548	-0.645505
TraesCS5D02G163900.1	-0.377685	-0.342088	-0.393539	-0.206884	-0.156741	-0.219949	0.895916	0.252002	0.548967
TraesCS3A02G248800.11	-0.124908	-0.20761	-0.155194	-0.206168	0.0336199	-0.0249179	0.170901	0.390755	0.123522
TraesCS4A02G113400.1	-0.209578	-0.876789	-0.876789	-0.240802	-0.0200023	0.191538	0.595179	0.678046	0.759198
TraesCS2D02G014800.1	-0.322636	-0.556262	-0.396387	-0.806056	-0.743147	-0.65931	1.21394	1.23888	1.03098
TraesCS1A02G410300.1	-1.02684	-1.30397	-1.29961	0.163561	0.176933	0.0454238	1.04074	1.0754	1.12837
TraesCS1D02G174700.1	-0.279678	-0.295812	-0.391253	0.531374	0.534887	0.275777	-0.125332	-0.186492	-0.0634699
TraesCS4A02G031600.1	-0.103509	-0.0169213	-0.544992	-0.529209	0.0741857	-0.423314	1.13127	0.927495	-0.51501
TraesCS1B02G364200.2	-0.692234	-0.647358	-0.551938	1.36747	1.53281	1.28479	-0.42761	-1.05556	-0.810364
TraesCS7B02G106100.1	-0.629466	-0.826567	-0.932957	1.11609	1.12299	1.09117	-0.117214	-0.554571	-0.269475
TraesCS4D02G251700.1	0.610662	0.651263	0.48657	-0.487899	-0.765512	-1.01407	0.216989	0.0850121	0.216989
TraesCS4B02G160800.1	0.147284	0.21612	0.0820578	-0.764087	-0.906864	-0.879897	0.655359	0.642094	0.807935
TraesCS7A02G356100.2	-0.0423495	0.29759	0.191113	0.749688	0.22815	0.751076	-0.651981	-0.889545	-0.633742
TraesCS3D02G205700.11	-0.317284	-0.317284	-0.0602734	0.331642	-0.144796	-0.0687491	-0.187671	0.179434	0.584983
TraesCS4D02G157600.1	-1.34601	-1.45975	-1.25651	0.821119	0.826179	0.890022	0.763701	0.0725272	0.688714
TraesCS4D02G154600.1	-0.246155	-0.246155	-0.246155	0.548781	0.66841	0.259736	-0.246155	-0.246155	-0.246155
TraesCS2D02G508900.1	0.574146	0.555759	0.571731	-1.36808	-1.41247	-1.36015	0.808749	0.823325	0.80699
TraesCS5A02G439300.1	-0.544486	-0.698722	-0.623073	0.614241	0.666801	0.515898	0.0446133	-0.115179	0.139906
TraesCS4B02G092900.1	-0.668161	-0.761106	-0.700311	1.518	1.60146	1.58804	-1.04115	-0.770827	-0.765958
TraesCS1B02G267600.1	-0.221514	-0.191532	-0.221514	0.4807	0.392017	0.372078	-0.221514	-0.19436	-0.19436
TraesCS2A02G324500.1	0.170031	0.241356	0.202341	-0.932216	-0.997953	-0.90308	0.621506	0.573426	1.02459
TraesCS4D02G035400.1	-0.508685	-0.537685	-0.386833	0.879182	0.956978	0.610337	-0.0334012	-0.568348	-0.411544
TraesCS4A02G031600.2	-0.43749	-0.43749	-0.43749	0.16753	-0.43749	1.19757	-0.43749	-0.43749	1.25984
TraesCS1D02G312500.2	-0.306863	-0.331385	-0.276123	0.48731	0.828429	0.737695	-0.401774	-0.401774	-0.335513
TraesCS5B02G272800.1	-0.186966	-0.201675	-0.388173	-0.101728	-0.177242	-0.23155	0.484383	0.442428	0.360522
TraesCS7A02G006400.1	-0.377954	-0.354696	-0.369702	0.635773	0.608883	0.695977	-0.147702	-0.358773	-0.331806
TraesCS3D02G177600.1	-0.363259	-0.363259	0.691242	-0.363259	0.841508	0.646805	-0.363259	-0.363259	-0.363259
TraesCS3A02G105500.2	-0.174807	-0.40501	-0.40501	-0.40501	0.354572	0.0279493	0.485631	0.926695	-0.40501
TraesCS1A02G360300.1	-0.64436	-0.672194	-0.924031	0.767227	0.629186	0.736976	0.0402061	0.0421106	0.0248785
TraesCS4B02G113600.1	-0.644889	-0.79487	-0.633155	0.550164	0.588934	0.393162	0.118187	0.0965681	0.325899
TraesCS7B02G215500.2	-0.363665	-0.0452036	-0.363665	0.636335	0.504231	0.229928	-0.14086	-0.0934351	-0.363665
TraesCS3B02G408500.1	-0.442531	-0.552401	-0.754035	1.14785	1.31567	1.35599	-0.754035	-0.754035	-0.562472
TraesCS2B02G250700.4	-0.350143	-0.206097	-0.28664	0.0283686	0.228071	0.120784	0.116615	0.140427	0.208614
TraesCS2D02G555200.1	-0.200419	-0.242119	-0.23228	-0.21557	-0.214186	-0.208663	0.423738	0.422849	0.46665
TraesCS3A02G072900.1	-0.138691	-0.182565	-0.113428	0.329378	0.382846	0.506317	-0.244413	-0.257588	-0.281856
TraesCS4A02G425100.1	-1.14891	-1.16739	-1.04937	1.50317	1.53781	1.43894	-0.551752	0.0768344	-0.639341
TraesCS1A02G428100.1	0.0680873	0.236946	0.152976	-1.30734	-0.925529	-0.639501	0.790909	0.728187	0.89526
TraesCS5D02G398400.1	-0.901155	-0.937979	-1.0585	0.938658	0.89347	0.747347	0.133333	0.105013	0.0798136
TraesCS3A02G322100.1	-0.568491	-0.629928	-0.467882	1.16168	0.893634	1.06424	-0.415895	-0.498222	-0.539141
TraesCS4D02G259200.1	-0.673896	-0.549141	-0.549141	0.407531	0.155233	0.197184	0.429358	0.500159	0.0827137
TraesCS2D02G030000.1	-0.364269	-0.327238	-0.364269	0.704746	0.819694	0.624143	-0.364269	-0.364269	-0.364269
TraesCS4B02G254700.1	-0.339451	-0.27499	-0.348352	0.689417	0.716499	0.498369	-0.276202	-0.353464	-0.311826
TraesCS7D02G331600.1	-0.190948	-0.19165	-0.145408	-0.894195	-0.800301	-0.807807	1.16232	1.05823	0.809752
TraesCS1D02G153400.1	0.681867	-0.0716472	-0.128618	-1.06539	-0.662893	-0.623922	0.986175	0.2472	0.63723
TraesCS6D02G077200.1	-0.271384	-0.205371	-0.347264	0.235009	0.458939	0.281794	0.000755271	-0.11798	-0.0344993
TraesCS4B02G059700.1	-0.0927099	0.00865984	-0.320891	0.334764	0.508138	0.411529	-0.344977	-0.325677	-0.178835
TraesCS3D02G497700.1	-0.280707	-0.288682	-0.000326681	0.809209	0.816662	0.824076	-1.05255	-0.266201	-0.561478
TraesCS3A02G358000.2	0.044248	0.14453	0.435935	0.147377	0.150218	-0.206418	-0.284825	-0.214923	-0.216142
TraesCS7D02G344000.1	-0.760866	-0.666251	-0.672903	-0.532009	-0.518768	-0.502089	1.12758	1.35548	1.16983
TraesCS6B02G398200.1	-0.333217	-0.37866	-0.37866	0.54658	0.872302	0.68829	-0.350091	-0.345854	-0.32069
TraesCS3D02G346900.2	-0.520287	0.351557	-0.479044	0.411018	0.655397	0.865972	-0.458165	-0.306162	-0.520287
TraesCS7A02G226200.1	-0.168659	0.194762	-0.35367	0.910678	0.723874	0.803327	-0.654947	-1.11145	-0.343915
TraesCS7B02G243000.1	-1.78438	-2.1083	-1.90308	1.48625	1.53823	1.45656	0.386802	0.409668	0.51827
TraesCS7A02G130100.1	-0.200134	-0.27064	-0.361628	-0.203637	-0.0633732	0.045889	0.718912	0.0760578	0.258555
TraesCS3B02G022300.1	-1.2672	-1.39796	-1.12571	1.52893	1.44781	1.63819	-0.433854	-0.111989	-0.278221
TraesCS4A02G119300.1	-0.384317	-0.384317	-0.384317	0.694293	0.753842	0.729383	-0.384317	-0.320814	-0.319434
TraesCS6B02G322300.3	-0.575294	-1.74778	-0.553694	1.6762	1.6371	1.49619	-0.281546	-1.74778	0.0966046
TraesCS1D02G257300.1	-0.816585	-0.709844	-0.774591	-0.403375	-0.439479	-0.371726	1.18706	1.28165	1.04689
TraesCS3D02G322200.1	-0.0751942	-0.0535731	-0.318364	0.511418	0.211249	0.563862	-0.368446	-0.297422	-0.173528
TraesCS5D02G343400.1	-0.0493278	-0.0928294	0.0716329	0.288699	0.235952	0.262087	-0.264596	-0.211684	-0.239934
TraesCS1B02G047000.1	-0.40769	-0.575446	-0.44495	0.671817	0.836576	0.757686	-0.383375	-0.27689	-0.177728
TraesCS2B02G255100.1	0.720813	-0.319028	-0.319028	-0.319028	0.386729	0.806624	-0.319028	-0.319028	-0.319028
TraesCS6D02G097300.1	-1.06656	-0.980847	-1.27683	0.890161	0.929626	0.944812	0.285352	0.285948	-0.0116638
TraesCS2B02G627900.1	-1.39739	-1.49992	-1.0917	0.937549	0.863027	0.9158	0.388576	0.593776	0.290281
TraesCS3A02G424800.1	0.39429	0.355095	0.231248	-1.07512	-1.2457	-1.46986	0.975575	1.01591	0.818564
TraesCS7A02G007600.1	0.0885718	0.185969	0.161296	-0.974964	-0.923913	-0.945189	0.89602	0.699685	0.812524
TraesCS3B02G242500.1	-0.0109292	0.0262032	-0.0415869	-0.156341	-0.160373	-0.219435	0.112274	0.202945	0.247244
TraesCS6D02G182600.1	-0.479151	-0.420175	-0.954236	0.350275	0.187197	0.321963	0.286994	0.401344	0.30579
TraesCS6B02G292800.1	-0.863866	-1.00399	-0.849536	1.6424	1.37397	1.2412	-0.537232	-0.532022	-0.470925
TraesCS7D02G287600.2	-0.0842875	-0.0842875	-0.0842875	0.0714617	0.0727562	0.0996753	0.177544	-0.0842875	-0.0842875
TraesCSU02G073200.7	0.507627	0.808381	-0.107037	-0.34243	-0.324001	-0.411627	-0.0335432	0.368064	-0.465434
TraesCS1D02G430800.1	-0.433771	-0.487004	-0.457051	0.881579	1.02157	1.10216	-0.648285	-0.475699	-0.503492
TraesCS3A02G509500.1	-0.713635	-0.713635	-0.713635	1.10603	1.57413	1.60164	-0.713635	-0.713635	-0.713635
TraesCS3D02G466100.4	-0.194684	0.262648	-0.194684	-0.194684	-0.194684	-0.194684	-0.194684	0.411285	0.494168
TraesCS4A02G346500.4	-0.723574	-0.723574	-0.723574	0.128424	-0.15117	0.448273	0.92765	0.282903	0.534643
TraesCS2A02G318000.1	0.581237	0.403224	0.707874	-1.29039	-1.85724	-1.40601	0.912339	1.15875	0.790215
TraesCS3D02G351700.1	-0.319571	-0.327631	-0.251544	0.505472	0.620251	0.497891	-0.148009	-0.289085	-0.287775
TraesCS2A02G206600.1	-0.163304	-0.260902	-0.0988364	0.155518	0.243956	0.419934	-0.226729	-0.0478267	-0.0218102
TraesCS1B02G257300.1	-1.02936	-0.974953	-0.851417	1.22671	1.14436	1.20262	-0.081788	-0.286861	-0.34931
TraesCS2B02G060200.1	0.134156	0.399419	0.205931	-0.995029	-0.764788	-0.761855	0.759476	0.519071	0.503618
TraesCS3B02G204100.1	-0.0411729	-0.0325138	-0.357082	-0.487755	-0.340362	-0.537254	0.59405	0.525337	0.676753
TraesCS7D02G162300.2	-1.62592	-1.35991	-1.37566	0.480379	0.531848	0.568077	0.877983	1.05892	0.844292
TraesCS3D02G003900.1	-0.480315	-0.480315	-0.480315	0.987486	1.00511	0.889291	-0.480315	-0.480315	-0.480315
TraesCS5A02G262200.1	-0.141383	-0.445894	-0.445894	0.738704	0.587617	0.858033	-0.445894	-0.445894	-0.259394
TraesCS7D02G045000.1	0.782009	0.857803	0.678402	-0.769268	-0.676429	-0.756341	-0.147164	0.131327	-0.10034
TraesCS4A02G093500.1	0.445066	0.221986	-0.0400857	-0.81321	-0.691338	-0.724973	0.261037	0.717389	0.624128
TraesCS2B02G440700.1	-0.687579	-0.610336	-0.687579	1.30989	1.48331	1.25503	-0.687579	-0.687579	-0.687579
TraesCS7A02G344500.1	-1.11563	-1.13361	-1.15511	0.848539	0.834617	0.75467	0.220251	0.170397	0.575868
TraesCS5A02G528600.1	-0.313877	-0.319383	-0.305657	-0.343023	-0.384266	-0.242834	0.753893	0.811711	0.343436
TraesCS2A02G274700.1	-1.16772	-1.23733	-0.992378	1.36564	1.41156	1.52665	-0.359778	-0.304524	-0.242118
TraesCS1D02G073100.1	-0.202732	-0.236584	-0.2407	0.210967	0.399084	0.21998	-0.023026	-0.0325096	-0.0944791
TraesCS1B02G409800.1	-0.970473	-0.886923	-1.25894	0.937212	0.780561	0.774984	0.233307	0.0158357	0.374436
TraesCS4A02G107800.1	-0.418047	-0.342996	-0.320567	-0.0733289	-0.0978008	0.0164678	0.442347	0.322556	0.47137
TraesCS1B02G075500.1	-0.401619	-0.467914	-0.455507	0.245883	0.393405	0.393405	0.0805931	0.29648	-0.0847243
TraesCS2D02G579300.1	-0.230277	-0.128331	0.0286762	-0.328416	-0.648252	-0.368759	0.478041	0.671584	0.525733
TraesCS6D02G152300.1	0.721434	0.538333	0.551919	-0.583292	-0.681029	-0.292477	0.0103441	-0.268401	0.00316952
TraesCS5D02G139800.1	-1.12807	-1.19003	-1.21996	1.07356	1.14493	1.12841	0.124148	0.0238108	0.0432033
TraesCS7B02G328000.1	0.502471	0.474541	0.681451	-0.835373	-0.864409	-0.644283	0.122452	0.24361	0.31954
TraesCS3A02G207200.4	-0.604848	-0.604848	-0.604848	-0.604848	-0.604848	-0.604848	0.497474	2.01269	1.11893
TraesCS3D02G001900.1	0.520146	0.942894	0.883421	-1.14427	-1.23236	-1.22039	0.480761	0.327444	0.442364
TraesCS6B02G217200.1	-0.372206	-0.531545	-0.641239	1.02005	1.36452	0.902256	-0.641239	-0.591609	-0.508992
TraesCS5A02G388700.1	-0.0784072	-0.162369	-0.143581	-0.136929	-0.11193	-0.15967	0.273788	0.382414	0.136684
TraesCS6B02G069800.1	-0.728469	-0.777119	-0.82546	1.45907	1.46297	1.43247	-0.944621	-0.423525	-0.655312
TraesCS5D02G260700.1	-0.483427	-0.483427	-0.483427	-0.234893	-0.20842	-0.228833	0.760242	0.708767	0.65342
TraesCS3B02G311900.3	-0.191486	-0.191486	0.095395	-0.191486	-0.191486	-0.191486	0.637145	-0.191486	0.416377
TraesCS7D02G271100.1	0.511071	0.288952	0.473582	-0.683808	-0.928758	-0.765791	0.40502	0.098863	0.60087
TraesCS6D02G275300.2	-0.726569	0.167958	-0.726569	-0.0439958	-0.311892	-0.00672859	0.850195	-0.0521085	0.849711
TraesCS1B02G123600.1	-0.571475	-0.460758	-0.727387	0.304645	0.156011	0.214787	0.318438	0.479694	0.286046
TraesCS2A02G528700.3	-0.348813	-0.395734	-0.518738	0.136614	-0.0740706	-0.189901	0.47548	0.42312	0.492042
TraesCS3D02G034700.1	0.326156	0.343538	0.0129452	-0.816486	-0.777132	-0.889065	0.563213	0.679565	0.557266
TraesCS3D02G493900.1	-0.162293	-0.19061	-0.187753	0.171642	0.291135	0.32153	-0.116752	-0.0739234	-0.0529764
TraesCS3A02G446600.1	-0.145421	-0.58926	-0.225686	0.720643	0.955222	0.786555	-0.471091	-0.391118	-0.639846
TraesCS2B02G567500.1	0.262621	0.285456	0.106212	-0.385384	-0.385384	-0.385384	0.189928	0.697318	-0.385384
TraesCS3B02G085600.1	0.26117	0.203745	-0.258184	-0.960398	-0.960398	-0.960398	1.13519	0.782901	0.756373
TraesCS6D02G017100.3	-0.338643	-1.32506	-1.33363	0.638557	1.41787	1.02672	-1.32506	0.501673	0.737582
TraesCS6A02G080200.1	0.0267447	0.272524	0.150414	-0.526055	-0.524632	-0.544689	0.512588	0.200333	0.432774
TraesCS6B02G151500.1	-0.427075	-0.509465	-0.654816	1.28817	0.961541	0.886698	-0.441936	-0.585802	-0.517313
TraesCS5B02G262500.1	0.269311	0.663041	0.456184	-0.802531	-0.786691	-0.794589	0.338949	0.366952	0.289375
TraesCS5A02G498200.1	-0.187363	-0.365094	-0.43047	-0.306304	-0.17359	-0.0552164	0.568165	0.387183	0.56269
TraesCSU02G043000.1	-0.0707909	0.0156922	-0.394434	-0.30993	-0.354541	-0.393209	0.434645	0.674963	0.397606
TraesCS6B02G082900.1	0.143246	0.0765481	0.157177	-0.915684	-0.76277	-1.05729	0.790143	0.839844	0.728791
TraesCS2A02G384100.1	-0.440737	-0.294547	-0.467466	0.579922	0.545324	0.801871	-0.260758	-0.205074	-0.258534
TraesCS4B02G108400.1	-0.793169	-0.743996	-0.332781	0.859087	0.707782	0.805332	0.0298958	-0.0766188	-0.455531
TraesCS4B02G135400.1	-0.279979	-1.03273	-0.716582	0.156938	-0.228674	0.090276	0.820869	0.754286	0.435595
TraesCS4A02G016800.1	-0.470542	-0.787036	-0.677412	1.1355	1.12976	1.22394	-0.372677	-0.666769	-0.514766
TraesCS7B02G267000.4	0.58912	-0.10128	-0.114345	0.292847	0.247215	0.463533	-0.629351	-0.629351	-0.118389
TraesCS2A02G031400.1	-0.375674	-0.375674	-0.375674	0.736025	0.732683	0.770981	-0.375674	-0.375674	-0.361319
TraesCS1A02G082700.1	0.366287	0.935376	0.149044	-0.924787	-0.864989	-0.88795	0.47719	0.32647	0.423359
TraesCS7B02G216700.1	-0.431701	-0.431701	-0.431701	0.958416	0.951795	0.679998	-0.431701	-0.431701	-0.431701
TraesCS4A02G033500.1	-0.220452	-0.575996	-0.480489	1.08162	0.8904	1.11088	-0.507698	-0.649131	-0.649131
TraesCS4A02G111100.3	-0.478454	-0.478454	-0.478454	-0.478454	0.374344	-0.0670275	0.697231	-0.104388	1.01366
TraesCS3B02G293100.3	-1.29053	-1.60783	-1.60783	2.13212	1.92261	2.08314	-0.284752	-1.30566	-0.0412625
TraesCS4A02G309200.1	0.151821	0.265681	0.240745	-0.263853	-0.28439	-0.226117	0.0156549	-0.00869947	0.109158
TraesCS3D02G145200.2	0.54686	0.663023	0.397152	-1.01683	-0.710459	-1.25917	0.50297	0.646131	0.230326
TraesCS6A02G119800.1	-0.245545	-0.367967	-0.427748	0.153511	0.100631	0.250324	0.140471	0.159063	0.23726
TraesCS5A02G249700.2	-0.566157	-1.22882	-0.678902	0.491898	0.274531	0.11089	0.400655	0.641054	0.554848
TraesCS7D02G437500.1	0.238908	0.31142	0.281949	-0.193587	-0.282854	-0.121406	-0.114264	-0.0572241	-0.0629423
TraesCS1B02G415700.1	-0.785447	-1.01811	-0.733594	0.100252	0.286987	0.313024	0.704795	0.770578	0.361513
TraesCS4B02G253300.2	0.675769	0.744908	0.686411	-0.884331	-0.654426	-1.00272	0.26421	0.0655076	0.104672
TraesCS6A02G013700.1	-0.850104	-0.778599	-0.504926	1.51505	1.48602	1.54447	-0.506497	-0.983225	-0.922189
TraesCS3B02G439000.1	0.408504	0.457003	0.542987	-1.18359	-1.21364	-1.16285	0.591746	0.792079	0.767752
TraesCS1B02G455700.1	0.661665	0.423844	0.381351	-0.634279	-0.764703	-0.672287	-0.061193	0.375321	0.290279
TraesCS2D02G033200.1	-0.504425	-0.296532	-0.24139	0.619242	0.195127	1.73406	-0.504425	-0.504425	-0.497229
TraesCS4D02G158000.1	0.57381	0.470219	0.401712	-1.08357	-1.05035	-1.01986	0.671225	0.527689	0.509128
TraesCS2B02G435900.1	-0.124751	-0.436665	-0.0170246	0.946429	0.739754	0.750274	-0.707967	-0.554132	-0.595918
TraesCS6B02G458347.1	0.307817	0.574933	0.229522	-1.20164	-1.23315	-1.13344	0.845892	0.868932	0.741133
TraesCS6A02G187200.1	0.165236	0.190377	0.243084	-0.338647	-0.311245	-0.399386	-0.0602491	0.190377	0.320454
TraesCS2A02G465600.1	-0.116589	-0.116589	-0.129363	0.020786	0.108022	0.0946581	0.0361204	0.0156381	0.0873161
TraesCS2D02G081400.1	-0.605075	-0.419221	-0.674773	1.48733	1.60341	1.35576	-0.891126	-0.928157	-0.928157
TraesCS2D02G570900.1	-0.105101	-0.169754	-0.230109	-0.369285	-0.318421	-0.240594	0.0063917	0.861465	0.565407
TraesCS2A02G064000.1	-0.791341	-0.75431	-0.791341	1.43917	1.54208	1.62009	-0.751501	-0.757126	-0.755717
TraesCS1A02G341400.1	0.391774	0.0979094	0.103583	-0.405697	-1.0028	-0.88701	0.603676	0.376233	0.722332
TraesCS1B02G249400.1	-0.208626	-0.181353	-0.163898	-0.216909	-0.276265	-0.250527	0.587674	0.373581	0.336324
TraesCS6B02G137100.1	0.191639	0.433083	0.00483453	-1.00308	-1.00308	-1.00308	0.73677	0.912634	0.730276
TraesCS1B02G334200.2	-0.102191	-0.871963	-0.518075	-0.0962805	-0.20657	0.280545	0.206647	0.632403	0.675487
TraesCS1B02G298400.2	-0.462394	-0.567175	-0.669871	1.38486	1.27023	1.0843	-0.698363	-0.839796	-0.501799
TraesCS5D02G222700.1	0.589624	0.647561	0.693344	-1.016	-0.957162	-0.980204	0.24701	0.413808	0.362021
TraesCS6A02G037300.1	-0.219367	-0.191404	-0.188769	0.334335	0.358857	0.311251	-0.156231	-0.0519838	-0.196689
TraesCS4B02G126300.9	-0.595009	0.380988	-0.595009	-0.595009	-0.213172	0.0548363	0.86652	0.336296	0.35956
TraesCS4A02G267300.1	-0.330209	-0.27444	-0.268092	0.708926	0.426196	0.702477	-0.289788	-0.347503	-0.327567
TraesCS2D02G204400.1	-0.495011	-0.495011	-0.495011	1.04848	0.985771	0.93581	-0.495011	-0.495011	-0.495011
TraesCS5A02G276200.2	-0.728074	-0.728074	-0.728074	1.46916	1.58372	1.24792	-0.728074	-0.660435	-0.728074
TraesCS3A02G347600.3	-0.293844	-0.293844	-0.293844	0.124076	-0.293844	0.0532546	-0.293844	1.07073	0.221162
TraesCS1D02G317500.1	-0.257415	0.15382	-0.446449	-0.373315	-0.164306	-0.194276	0.768297	0.419074	0.0945699
TraesCS2B02G289900.1	-0.265993	-0.171082	-0.153627	0.305441	0.521439	0.362547	-0.162999	-0.265993	-0.169732
TraesCS5A02G233500.1	0.319142	0.574318	0.688145	-1.27388	-1.59088	-1.50302	0.925959	0.918122	0.942088
TraesCS6B02G428400.4	-0.426226	-0.426226	-0.426226	0.658519	1.0447	0.854136	-0.426226	-0.426226	-0.426226
TraesCS2B02G528800.1	-0.0958332	-0.0958332	-0.0958332	0.346712	-0.0958332	0.158761	-0.00497972	-0.0958332	-0.0213277
TraesCS4D02G334100.1	0.33327	0.571906	0.776615	-0.637987	-0.694849	-0.380189	0.0722482	0.0135616	-0.0545742
TraesCS7D02G439400.1	-0.239118	-0.278958	-0.0660776	0.359811	0.284688	0.130297	-0.0328541	-0.0487551	-0.109033
TraesCS6B02G387200.1	-0.0902152	-0.140938	-0.0741405	0.182664	0.140811	0.368604	-0.131204	-0.139543	-0.116039
TraesCS1A02G039100.1	-0.157016	-0.0580574	-0.157016	-0.157016	-0.0433154	-0.157016	0.541647	-0.157016	0.344805
TraesCS5B02G473500.2	-0.753745	-0.753745	-0.753745	1.62809	1.35093	1.54345	-0.753745	-0.753745	-0.753745
TraesCS3B02G394400.1	-0.00402748	-0.0623561	-0.265706	0.511127	0.558476	0.320804	-0.413585	-0.487518	-0.157215
TraesCS6D02G346800.1	-0.637875	-0.659355	-0.659355	1.38084	1.20458	1.23556	-0.639297	-0.622324	-0.602772
TraesCS5A02G389100.1	0.006128	0.0107834	-0.0972764	-0.419204	-0.472786	-0.459846	0.549142	0.436702	0.446357
TraesCS7B02G133300.1	-2.40119	-2.75997	-2.22584	1.34133	1.3015	1.47156	1.16569	0.939791	1.16713
TraesCS1A02G313500.2	-0.0639379	-1.03553	-1.03553	0.380772	0.603241	0.35459	-0.254797	0.249579	0.801608
TraesCS6D02G370200.1	0.642155	0.627755	0.576635	-1.57117	-1.52571	-1.58966	0.612523	1.04864	1.17884
TraesCS4A02G156600.2	-0.146593	-0.899644	-0.52898	0.903232	0.426973	1.03839	-0.360625	-0.0881951	-0.344555
TraesCS4A02G084600.1	-0.749179	-1.13731	-0.79373	-0.0166074	0.0576383	-0.0810121	0.857965	0.962306	0.899932
TraesCS1A02G007100.1	-0.273869	-0.273869	-0.273869	0.408704	0.690345	0.544164	-0.273869	-0.273869	-0.273869
TraesCS1B02G325300.1	-0.648067	-0.626157	-0.661374	0.331367	0.565468	0.314473	0.143911	0.405563	0.174816
TraesCS6B02G300300.1	-1.02519	-0.493527	-0.903967	1.07458	1.12893	1.18142	-0.507019	-0.167002	-0.288228
TraesCS2A02G444100.4	-0.522128	-0.516369	-0.260297	0.317831	-0.282119	-0.374171	0.670066	0.354438	0.61275
TraesCS3D02G211500.2	-0.110086	-0.130378	-0.098047	0.37092	0.179787	0.18527	-0.11143	-0.072956	-0.21308
TraesCS7A02G383900.1	-0.0992312	-0.303372	-0.00354116	0.354725	0.539808	0.205564	-0.303372	-0.263532	-0.127049
TraesCS3D02G527000.1	0.0822988	0.216513	0.258613	-0.329811	-0.331112	-0.16191	0.0852262	0.0881476	0.0920337
TraesCS7B02G165600.1	-0.289127	-0.338124	-0.414889	0.0821498	0.147302	0.0841086	0.29499	0.267672	0.165918
TraesCS4D02G176300.2	-0.719764	-0.598085	-0.641154	1.14655	1.2533	1.20396	-0.66318	-0.498196	-0.483424
TraesCS7A02G488600.2	0.214141	0.222187	0.353599	0.775605	0.903042	0.88851	-0.705091	-2.05728	-0.594709
TraesCSU02G149400.1	0.173631	-0.0552891	-0.053382	-0.651747	-0.651747	-0.651747	0.546118	0.579071	0.765093
TraesCS7A02G183900.1	-0.121759	-0.142739	-0.1176	-0.0739609	-0.0915302	-0.0820432	0.170144	0.178061	0.281427
TraesCS2B02G282000.1	-0.742161	-0.69507	-0.859856	-0.558854	-0.498088	-0.366209	1.01199	1.26447	1.44378
TraesCS4B02G281200.1	-0.010835	-0.0446852	-0.0632069	-1.23095	-1.17785	-1.29701	1.19965	1.24713	1.37776
TraesCS7D02G120700.1	-0.215528	-0.215528	0.318534	0.0378563	0.436155	0.282212	-0.215528	-0.215528	-0.212645
TraesCS3A02G008000.1	-0.377928	-0.360938	-0.375082	0.674514	0.855611	0.672453	-0.362346	-0.346931	-0.379353
TraesCS1A02G099300.1	-1.08666	-0.827757	-0.975812	1.52275	1.43215	1.48056	-0.40031	-0.420328	-0.724595
TraesCS7A02G002300.1	0.411589	0.471677	0.14824	-1.04837	-1.04837	-1.04837	0.739483	0.717167	0.656947
TraesCS3A02G365700.1	-0.474761	-0.58214	-0.51036	-0.211057	-0.0984152	-0.166562	0.687104	0.62705	0.729142
TraesCS2B02G565000.1	0.402743	0.42931	0.471109	-0.551081	-0.551081	-0.551081	-0.369661	0.513802	0.205942
TraesCS2D02G349100.1	0.261946	0.168148	0.283795	-0.561494	-0.449111	-0.308641	0.182758	0.184937	0.237663
TraesCS1B02G153600.3	-1.03623	-0.427424	-0.874023	0.847779	-1.0105	1.01131	0.537626	0.470674	0.480791
TraesCS2A02G293900.2	-0.499239	-0.499239	-0.499239	-0.499239	-0.415174	-0.499239	1.07511	0.923533	0.91273
TraesCS7A02G367100.1	-0.498343	-0.498343	-0.498343	0.932477	0.931406	1.0111	-0.478286	-0.44176	-0.459907
TraesCS2A02G024900.1	-0.418182	-0.418182	-0.418182	0.853244	0.826705	0.70217	-0.418182	-0.418182	-0.291209
TraesCS4D02G153900.1	-0.375587	-0.375587	-0.375587	-0.375587	0.113956	0.698233	0.192931	0.372015	0.125215
TraesCS5B02G422500.1	-0.603347	-0.59263	-0.53123	0.97127	1.10442	1.20497	-0.559646	-0.55184	-0.441963
TraesCS6D02G235500.1	-0.813836	-1.04783	-1.04647	0.93578	0.798775	0.764373	0.234718	-0.146925	0.321408
TraesCS5D02G103900.4	-0.183033	-0.183033	-0.183033	0.456662	-0.183033	0.550755	-0.183033	0.0907812	-0.183033
TraesCSU02G046300.2	-0.652202	-0.619868	-0.586992	1.22036	0.871303	0.136156	-0.0994232	-0.0137448	-0.255593
TraesCS5B02G337600.1	-0.142795	-0.123077	-0.161445	0.445693	0.260948	0.352994	-0.207768	-0.267123	-0.157428
TraesCS1B02G314900.4	-0.0488104	0.0401946	-0.24897	-0.449348	-0.449348	-0.141337	0.407438	0.643536	0.246645
TraesCS7D02G172400.1	-0.0952111	0.0669594	-0.341261	0.516914	0.649328	1.06767	-0.142649	-0.759429	-0.962317
TraesCSU02G012500.1	-0.532508	-0.414638	-0.355298	-0.601601	-0.47403	-0.319786	0.828668	0.928809	0.940385
TraesCS6B02G424600.2	-0.279915	-0.420039	-0.420039	-0.217151	0.33271	0.00863932	-0.0227837	0.49376	0.524819
TraesCS5D02G371100.11	-0.161855	-0.161855	-0.161855	0.500807	-0.161855	0.208868	-0.161855	0.261454	-0.161855
TraesCS7D02G106100.1	0.141675	0.257225	0.240516	-0.465241	-0.465241	-0.459482	0.72126	0.494529	-0.465241
TraesCS3D02G246000.1	-0.444818	-0.549112	-0.617623	0.839447	0.775381	0.773183	-0.155311	-0.310573	-0.310573
TraesCS5D02G152300.1	-0.316113	-0.225915	-0.267875	0.453928	0.421104	0.425624	-0.23421	-0.128824	-0.127719
TraesCS6D02G167700.1	-0.244139	-0.423325	-0.716107	0.204568	0.768805	0.61273	-0.0941134	-0.285286	0.176867
TraesCS7D02G209000.1	-1.8073	-1.61501	-1.85256	0.330244	0.319215	0.338835	1.35756	1.51396	1.41506
TraesCS6B02G219700.1	0.574208	0.754707	0.671675	-1.04759	-1.09415	-0.961072	0.472924	0.162486	0.46681
TraesCS7D02G075200.1	0.545792	0.622879	0.51258	-1.35532	-1.35532	-1.35532	0.548107	0.996877	0.839716
TraesCS4A02G310100.1	-0.341863	-0.286668	-0.341863	0.676771	0.604493	0.71472	-0.341863	-0.341863	-0.341863
TraesCS2B02G317500.1	-0.497196	-0.497196	-0.497196	-0.497196	-0.497196	-0.497196	1.82473	-0.497196	1.65564
TraesCSU02G121400.1	-0.602953	-0.602953	-0.602953	1.39163	1.20893	1.01716	-0.602953	-0.602953	-0.602953
TraesCS4A02G038500.2	-0.205936	-0.205936	-0.205936	-0.205936	-0.205936	-0.205936	0.732161	0.709393	-0.205936
TraesCS2B02G255900.2	0.66298	0.643913	0.657051	-0.945485	-1.17609	-1.16398	0.385301	0.499333	0.436977
TraesCS5D02G194000.1	-1.11959	-1.04921	-1.11959	1.34272	1.35808	1.0596	-0.362572	-0.051268	-0.0581643
TraesCS2B02G264100.1	-0.297058	-0.549986	-0.538701	-0.5667	-0.368526	-0.613293	0.364037	1.74403	0.826199
TraesCS6B02G405200.1	0.907643	-0.212709	-0.212709	0.153543	-0.212709	-0.212709	-0.212709	-0.0249412	0.0273
TraesCS1B02G157700.1	-0.326135	-0.563589	-0.235937	0.673865	0.731405	0.737996	-0.359302	-0.207407	-0.450897
TraesCS1D02G029200.1	0.6123	0.626607	0.542612	-0.796905	-1.02225	-1.09482	0.4353	0.424955	0.272198
TraesCS1D02G184300.1	-0.179671	-0.219943	-0.276988	0.616665	0.893962	0.629533	-0.614704	-0.727557	-0.121296
TraesCS7D02G357500.1	-0.617712	-0.617712	-0.518754	0.820581	0.933188	0.713993	-0.241422	-0.00890303	-0.463259
TraesCS6A02G226900.1	-0.0996771	0.0509221	0.0390219	0.244357	0.529334	0.694715	-0.522629	-0.631264	-0.304779
TraesCS3A02G002000.1	0.0329465	0.384566	-0.0160571	-0.381182	-0.475019	-0.494541	0.115106	0.335288	0.498892
TraesCS7B02G322800.1	0.406652	0.399833	0.260894	-1.29989	-1.21832	-1.3925	0.818863	0.843797	1.18066
TraesCS5D02G102100.1	-0.359989	-0.369158	-0.504036	0.817893	0.84363	0.897595	-0.422696	-0.45162	-0.45162
TraesCS3A02G192200.1	-0.116437	-0.116437	-0.116437	0.127232	0.297157	0.274231	-0.116437	-0.116437	-0.116437
TraesCS5B02G321500.1	-0.764636	-0.764636	-0.764636	1.62741	1.41456	1.4136	-0.632388	-0.764636	-0.764636
TraesCS6D02G041000.1	0.418933	0.211208	0.403238	-0.529039	-0.535441	-0.57446	0.201891	0.126269	0.277403
TraesCS6B02G418400.1	0.14412	0.275735	0.110515	-1.13072	-0.92554	-1.13154	0.815612	1.08444	0.757382
TraesCS3B02G217500.1	-1.38036	-1.12522	-1.31653	0.740289	0.690261	0.657329	0.644761	0.41884	0.670626
TraesCS7B02G165100.3	-0.347207	-0.347207	-0.347207	0.128915	-0.347207	0.234867	-0.347207	0.140279	1.23197
TraesCS5B02G121400.3	-1.36726	-1.14851	-1.1804	1.23837	1.13413	1.06649	-0.0110499	-0.0623616	0.330583
TraesCS7B02G184300.10	0.470466	0.471414	-0.134554	-0.134554	-0.134554	-0.134554	-0.134554	-0.134554	-0.134554
TraesCS7A02G197100.1	-1.08594	-1.09701	-1.55382	1.44491	1.43127	1.52985	-0.310987	-0.184859	-0.173418
TraesCS1B02G471700.2	-0.531557	-0.531557	-0.531557	0.731478	0.605291	0.718192	-0.144194	-0.159719	-0.156378
TraesCS2B02G433100.2	-0.274337	-0.359606	-0.29455	-0.239631	-0.115326	0.105139	0.482315	0.441652	0.254343
TraesCS2A02G475400.1	-0.290799	-0.868715	-0.692601	-0.45616	-0.430298	-0.280036	1.01003	1.00463	1.00395
TraesCS7B02G065200.2	0.10992	0.0736597	0.0818848	-1.58696	-1.46367	-1.81426	1.43568	1.79664	1.3671
TraesCS1B02G255000.1	0.196048	0.373665	0.44365	-0.510764	-0.355623	-0.371833	0.191228	-0.101347	0.134976
TraesCS3B02G342600.3	0.291067	0.0270574	-0.952602	0.478218	0.918058	0.469092	-0.242429	-0.589712	-0.39875
TraesCS2A02G006800.1	-0.202489	-0.18179	-0.174956	0.292634	0.298538	0.399972	-0.147939	-0.129323	-0.154646
TraesCS2B02G343400.1	-0.783139	-0.460043	-0.385942	0.977332	1.16677	1.08616	-0.444123	-0.726683	-0.430336
TraesCS7B02G255100.1	-0.282798	-0.282798	-0.282798	0.0517704	-0.282798	-0.282798	0.237247	0.445776	0.679196
TraesCS2D02G586100.1	-1.37585	-0.793199	-1.21557	0.772773	0.758265	0.800783	0.547093	0.0668119	0.438896
TraesCS2D02G374200.1	-0.600553	-0.72795	-0.555676	0.654673	0.495864	0.499059	0.0483085	0.219444	-0.0331706
TraesCS4D02G233700.1	-0.348871	-0.298862	-0.321624	0.60856	0.372886	0.516442	-0.0787484	-0.327032	-0.122751
TraesCS5A02G031000.1	0.81733	0.450188	0.324968	-0.780715	-0.662492	-0.770892	-0.0748835	0.442821	0.253676
TraesCS1D02G226500.1	-0.209289	-0.135916	-0.203724	-0.133269	-0.213477	-0.172136	0.459168	0.270151	0.338492
TraesCS7A02G272400.3	-0.654677	-0.469698	-0.739041	-0.286858	-0.608116	-0.357427	0.835688	1.20641	1.07372
TraesCS4A02G455900.1	0.0367726	-0.0369032	0.171918	1.00546	0.797581	0.95476	-0.938026	-1.14698	-0.844583
TraesCS5D02G161800.2	-0.184167	-0.184167	-0.184167	-0.124811	0.204299	-0.141522	-0.184167	0.401757	0.396944
TraesCS7A02G046700.1	0.0322524	-0.0251499	-0.0208973	-0.245592	-0.416602	-0.439123	0.34556	0.456469	0.313082
TraesCS2B02G550200.1	0.622652	0.674381	0.602254	-1.30498	-1.16921	-1.30726	0.641336	0.643884	0.596941
TraesCS7A02G036100.1	0.921261	0.946519	0.766306	-1.06052	-0.890568	-0.926564	-0.143922	0.0953058	0.292183
TraesCS2D02G571700.1	0.386068	0.592647	0.324415	-0.656065	-0.711813	-0.769803	0.324919	0.114899	0.394733
TraesCS6A02G195800.2	-1.00277	-1.00277	0.0826526	1.05624	1.09619	0.187527	0.357311	0.0948387	-0.869209
TraesCS1B02G003200.1	-0.459917	-0.459917	-0.388154	0.834042	0.789225	0.814494	-0.359612	-0.330304	-0.439859
TraesCS6B02G062600.1	0.55919	0.413184	0.0992575	-1.07334	-1.08407	-1.57305	1.04353	0.763139	0.85216
TraesCS1A02G393900.1	0.490217	0.799778	0.548112	-1.10812	-0.851819	-0.865239	0.516053	0.264956	0.206062
TraesCS3D02G328200.2	-0.610517	-0.610517	-0.610517	0.131058	0.338084	0.340325	0.274667	0.497171	0.250247
TraesCS5B02G069200.7	-0.649451	-0.4316	-0.172292	-0.20903	0.529423	0.0598394	0.16202	0.694241	0.0168509
TraesCS5B02G547300.1	-0.328801	-0.328801	-0.328801	0.543831	0.596439	0.634673	-0.328801	-0.130936	-0.328801
TraesCS5D02G463600.1	0.63962	0.37741	0.432998	-1.13125	-1.03193	-1.16188	0.473772	0.645317	0.75595
TraesCS4D02G010400.2	-0.462528	-0.347146	-0.483735	-0.00478622	-0.0311749	0.191349	0.336488	0.479352	0.322182
TraesCS5B02G101800.1	-0.583815	-0.668047	-0.570043	1.36692	1.30264	1.31075	-0.824167	-0.503661	-0.830577
TraesCS2B02G030300.2	-0.660937	-0.220516	-0.369333	-0.0492921	-0.0184661	-0.390707	0.534411	0.429239	0.7456
TraesCS4B02G226100.1	0.583155	0.45636	0.483922	-1.02189	-1.00665	-1.1071	0.501511	0.64873	0.461959
TraesCS4B02G015800.1	-0.49318	-0.320012	-0.11209	-1.0852	-1.29244	-1.17262	1.19278	1.75837	1.52439
TraesCS3B02G480000.1	-0.599583	-0.661679	-0.476008	1.17745	1.23329	1.05579	-0.716127	-0.400687	-0.612436
TraesCS1A02G213800.1	-0.257838	-0.545964	-0.288693	0.381851	0.418395	0.606522	-0.279482	-0.0016039	-0.0331865
TraesCS3B02G285500.1	0.82287	0.79556	0.802251	-1.16535	-1.22603	-1.12598	0.510735	0.251228	0.334711
TraesCS3A02G199400.7	0.225959	-0.200574	-0.200574	-0.200574	-0.200574	-0.200574	0.320477	0.657009	-0.200574
TraesCS5D02G379100.1	-0.339235	-0.260523	-0.328489	0.41994	0.317614	-0.016768	0.103181	0.0120549	0.0922252
TraesCS5A02G212500.2	-1.36936	-1.06479	-1.42936	0.149374	0.0887305	-0.0807738	0.886382	1.58984	1.22996
TraesCS3A02G419400.2	-0.725554	-0.522082	-0.700706	-0.37478	-0.363158	-0.333013	0.860974	0.934688	1.22363
TraesCS1B02G305300.1	0.0588433	0.21909	0.915084	-0.0954582	0.272113	0.863479	-0.744384	-0.744384	-0.744384
TraesCS1D02G453800.1	-0.310217	-0.291582	-0.310217	0.536177	0.579646	0.647327	-0.255021	-0.310217	-0.285897
TraesCS7D02G161100.1	-0.515929	-0.48736	-0.418319	1.03004	0.951872	0.961748	-0.515929	-0.515929	-0.490192
TraesCS3A02G246200.1	-0.724496	-0.704706	-0.709957	1.21687	1.2279	1.41198	-0.379898	-0.599851	-0.737843
TraesCS2A02G396100.1	-0.646197	-1.01445	-1.14802	1.41294	1.13205	1.34101	-0.450244	-0.378246	-0.248842
TraesCS5D02G173500.1	-0.698528	-1.01752	-0.660984	0.953096	1.12004	0.841672	-0.421673	0.0444025	-0.160509
TraesCS6A02G018200.1	-0.0932484	-0.0770171	-0.153503	0.293258	0.529307	0.350691	-0.293627	-0.293627	-0.262232
TraesCS2B02G253700.3	-0.0617046	0.139679	-0.0636269	0.528372	0.440231	0.377857	-0.648589	-0.648589	-0.0636269
TraesCS5B02G428000.2	-0.51028	-0.51028	-0.51028	0.64741	0.745523	0.106078	1.05239	-0.51028	-0.51028
TraesCS6D02G049300.1	-1.06363	-1.21627	-1.16455	0.965494	1.02784	0.983636	0.280186	0.187446	-0.000158205
TraesCS7A02G303300.2	-0.156486	-0.156486	-0.156486	-0.156486	0.502525	0.180368	-0.156486	0.256024	-0.156486
TraesCS7B02G459600.2	-0.423295	-0.331817	-0.480325	0.887406	0.895399	1.18875	-0.638662	-0.600226	-0.49723
TraesCS7B02G140600.1	-0.551111	-0.578228	0.542309	-0.644618	-0.275693	-0.513789	0.914999	1.04014	0.0659929
TraesCS6B02G285800.1	-0.702976	-0.826692	-0.896572	1.40151	1.37288	1.34138	-0.753263	-0.341419	-0.594855
TraesCS4B02G014700.1	-0.624929	-0.617506	-0.570171	1.45425	1.38919	1.38988	-0.814521	-0.743122	-0.863065
TraesCS7B02G190200.1	0.108284	0.362422	0.181064	-0.57334	-0.502781	-0.410943	0.407567	0.0159625	0.411765
TraesCS7D02G284200.2	-0.531368	-0.726436	-0.414587	-0.177687	-0.271994	-0.0415323	0.782762	0.680589	0.700253
TraesCS5D02G134800.1	-0.562822	-0.486947	-0.517379	1.00375	1.16052	0.875471	-0.524386	-0.457144	-0.491059
TraesCS1A02G434100.1	0.40354	0.343584	0.5386	-0.658316	-0.798959	-0.506883	0.333105	-0.0259862	0.371315
TraesCS6B02G051000.1	-0.201371	-0.201371	-0.201371	0.290225	0.510564	0.407438	-0.201371	-0.201371	-0.201371
TraesCSU02G172100.1	-0.487057	-0.487057	-0.487057	1.02289	1.13494	0.764511	-0.487057	-0.487057	-0.487057
TraesCS7A02G484400.2	-0.463435	-0.459185	-0.43673	0.246901	-0.479124	-0.46912	1.28286	1.25123	-0.473399
TraesCS3A02G056300.1	-0.473319	-0.350704	-0.460185	1.2399	1.24713	1.20467	-0.602994	-0.713188	-1.09131
TraesCS3D02G357300.1	0.688208	0.524418	0.615075	-0.584233	-0.756852	-0.764061	-0.0810295	0.150817	0.207658
TraesCSU02G026800.1	0.333179	0.568356	0.242764	-0.588109	-0.486777	-0.555845	0.237171	0.221069	0.0281925
TraesCS5B02G305500.1	0.116986	0.371209	0.411277	-0.601956	-0.646	-0.646	0.347493	0.407806	0.239184
TraesCS1D02G210100.1	-0.760019	-0.730745	-0.68792	0.637219	0.836515	0.802235	0.0892686	0.107328	-0.293882
TraesCS5D02G103300.2	-0.368053	-0.754313	-0.363645	0.460434	0.559514	0.340599	0.273549	0.34801	-0.496095
TraesCS6A02G041000.1	-0.152131	-0.239896	-0.165741	-0.850274	-0.782055	-0.724809	0.836455	1.24005	0.838404
TraesCS5B02G111700.1	0.891129	0.202359	1.03157	-0.709141	-0.552097	-0.709141	-0.0113672	-0.225777	0.0824647
TraesCS1B02G264000.1	-0.132435	-0.132435	-0.132435	0.253825	-0.132435	0.192952	-0.132435	0.347831	-0.132435
TraesCS2D02G569800.1	0.634452	0.522972	0.516507	-1.10086	-1.15372	-1.3181	0.556763	0.753716	0.588274
TraesCS2B02G210000.1	1.03159	0.671359	0.791368	-0.937624	-0.850783	-1.04556	-0.0170362	0.244739	0.111948
TraesCS2B02G238300.1	0.184298	0.208981	0.166175	-0.93165	-1.04879	-0.969256	0.695672	0.903749	0.790816
TraesCS2B02G273800.1	-0.166273	-0.166273	0.106347	0.327374	0.312957	-0.166273	-0.166273	-0.166273	0.0846882
TraesCS3D02G371600.1	-0.753189	-0.801079	-0.794301	0.822248	0.809326	0.624395	-0.0234715	0.0143419	0.101729
TraesCS2B02G503900.1	-0.457736	-0.469231	-0.32301	0.57559	0.615438	0.682195	-0.233164	-0.202994	-0.187088
TraesCS4D02G360200.1	0.319501	0.0836758	0.318821	-0.521036	-0.37086	-0.462581	0.153989	0.0860757	0.392414
TraesCS3B02G310100.1	-0.15884	-0.195871	-0.195871	0.364844	0.468612	0.271931	-0.195871	-0.195871	-0.163065
TraesCS2D02G491100.1	-0.20443	-0.20443	-0.20443	0.422243	0.432485	0.371851	-0.20443	-0.20443	-0.20443
TraesCS3A02G104800.1	-0.112502	-0.112502	-0.0257183	0.0354558	-0.0559186	-0.112502	0.144509	0.160118	0.0790606
TraesCS1A02G378100.1	0.176594	0.148754	-0.201561	-0.446674	-0.325832	-0.477135	0.21694	0.486734	0.422179
TraesCS6B02G259600.1	-0.227269	-0.227269	-0.227269	-0.023128	-0.0407682	0.0524997	0.273533	0.646938	-0.227269
TraesCS3D02G418000.3	-0.0696812	-0.0696812	0.125666	0.129441	-0.0696812	0.16298	-0.0696812	-0.0696812	-0.0696812
TraesCS5A02G075000.1	-0.230008	-0.308518	-0.439533	-0.178478	-0.323042	-0.335258	0.645601	0.573595	0.595641
TraesCS1D02G114600.1	-0.443425	-0.443425	-0.443425	0.878503	0.784932	0.839904	-0.362086	-0.367551	-0.443425
TraesCS2A02G313500.1	0.29211	0.281881	0.393683	-1.18647	-1.23282	-1.12575	0.846164	0.771412	0.95979
TraesCS7B02G343400.1	-0.280952	-0.280952	-0.280952	0.640484	0.53708	0.508151	-0.280952	-0.280952	-0.280952
TraesCS5A02G386000.1	-0.739992	-0.739992	-0.739992	1.72389	1.3304	1.38566	-0.739992	-0.739992	-0.739992
TraesCS3D02G362700.1	-0.349558	-0.25021	-0.262095	-0.130389	-0.254161	-0.121942	0.544502	0.482541	0.341313
TraesCS3B02G296100.6	-0.381366	-0.0388112	-0.316483	-0.381366	0.10612	0.420207	0.181304	-0.381366	0.791761
TraesCS4A02G126400.1	-0.549409	-0.549409	-0.367989	0.841258	1.32086	0.952921	-0.549409	-0.549409	-0.549409
TraesCS3A02G025300.1	-1.41867	-1.09078	-1.30163	1.78421	1.76447	1.78135	-0.628667	-0.69588	-0.194402
TraesCS6A02G033400.1	-0.682483	-0.798343	-0.944829	1.29613	1.5033	1.3957	-0.799587	-0.637289	-0.332593
TraesCS4A02G072400.3	-0.441714	-0.441714	0.139396	1.42302	0.193344	-0.441714	-0.441714	0.452813	-0.441714
TraesCS4B02G347400.1	-0.840207	-0.891545	-0.811637	-1.09202	-1.15366	-0.760797	1.80521	1.68415	2.06051
TraesCS3D02G474400.1	-0.0964825	-0.0964825	-0.0964825	0.217344	0.106405	-0.0964825	-0.0964825	0.255146	-0.0964825
TraesCS1D02G109200.4	-0.0342275	-0.343114	-0.464676	0.356	0.294316	0.364137	-0.251993	0.0778729	0.00168333
TraesCS4D02G103500.1	-0.261893	-0.407362	-0.285142	-0.080341	0.0512964	0.0263321	0.361836	0.197306	0.397967
TraesCS4A02G386900.1	-0.0955444	-0.194417	-0.125043	0.0851059	-0.070545	-0.127755	0.174771	0.250861	0.102565
TraesCS2A02G079500.1	-0.376655	-0.310956	-0.240171	0.492485	0.426247	0.493848	-0.173777	-0.153374	-0.157646
TraesCS3D02G375900.1	-1.09874	-0.85461	-1.07311	0.471057	0.28183	0.446266	0.469189	0.573431	0.784685
TraesCS5B02G110900.1	0.746979	0.717355	0.761812	-1.11299	-1.33062	-1.30724	0.55868	0.426496	0.539519
TraesCS4A02G275400.1	-0.546368	-0.546368	-0.546368	1.19951	1.02749	1.02264	-0.546368	-0.546368	-0.517799
TraesCS6B02G410900.4	0.134864	-0.0647996	-0.302363	0.238656	-0.0783231	0.627428	-0.302363	0.049265	-0.302363
TraesCS2D02G341700.1	-0.268134	-0.350735	-0.244713	-0.167811	-0.171119	-0.106365	0.648015	0.312888	0.347973
TraesCS7D02G426800.2	-0.682127	-0.747715	-0.633099	0.0267822	-0.208623	0.0173075	0.62236	0.976519	0.628596
TraesCS1B02G262000.2	0.0901237	0.855011	0.232799	-0.712116	-0.736733	-0.773555	0.450136	0.494247	0.100087
TraesCS1D02G372100.1	-0.476751	-0.473922	-0.29414	0.972995	0.99179	0.973254	-0.533052	-0.608603	-0.551572
TraesCS1A02G287600.8	0.265671	0.103704	-0.110289	0.315857	-0.0875291	0.131993	-0.150348	-0.274808	-0.194251
TraesCS4B02G011800.1	-0.549715	-0.593289	-0.490154	0.688264	0.752526	0.680661	-0.304677	-0.0874677	-0.0961482
TraesCS3B02G473100.1	-0.670889	-0.492511	-0.492511	1.03622	0.909333	0.997948	-0.386716	-0.277981	-0.622897
TraesCS1B02G111200.1	-0.70102	-0.776895	-0.692831	1.40484	1.45914	1.4422	-0.741271	-0.617266	-0.776895
TraesCS3A02G218500.2	-0.169445	-0.169445	-0.169445	-0.169445	-0.169445	0.142058	-0.169445	1.04406	-0.169445
TraesCS2B02G545600.3	-0.85157	0.0639931	-0.660673	-0.61883	-0.668861	-1.0194	1.47203	1.18682	1.09648
TraesCS6D02G082200.1	0.459304	0.531786	0.552063	-1.30693	-1.35014	-1.26136	0.723683	0.902462	0.749134
TraesCS2B02G462700.1	0.0455176	-0.027261	0.000962133	-0.0755624	-0.0854198	-0.0546635	0.0685602	0.112338	0.0155282
TraesCS3D02G189400.1	0.13349	-0.609824	-0.0815596	0.702442	0.319249	1.24323	-1.35657	-0.141199	-0.20926
TraesCS2B02G208400.3	-0.611064	-0.305956	-0.354014	0.637074	0.705279	0.206682	-0.314576	-0.174618	0.211193
TraesCS5A02G386500.1	0.306373	0.449223	0.267196	-0.486796	-0.563457	-0.584451	0.254117	0.305739	0.0520557
TraesCS6A02G029300.1	-0.319239	-0.437701	-0.426646	0.910074	0.713608	0.936536	-0.494285	-0.441869	-0.440478
TraesCS1A02G289300.1	0.13569	-0.186821	0.195244	-1.45926	-1.34219	-1.27395	1.37143	1.29972	1.26013
TraesCS5D02G484900.1	-0.594598	-0.380022	-0.475265	-0.27398	-0.341053	-0.384732	0.792618	0.752857	0.904174
TraesCS7A02G246200.1	0.0663554	0.105286	-0.0300661	0.807023	0.713532	0.670914	-0.72835	-0.915228	-0.689467
TraesCS2B02G264000.1	0.159662	0.263562	0.387708	-1.28168	-1.2744	-1.22407	1.10468	0.786606	1.07793
TraesCS5D02G314100.1	-0.584443	-0.319006	-0.52786	0.251481	0.368636	0.194606	0.303082	-0.175188	0.488692
TraesCS3D02G336900.2	-0.341854	-0.471102	0.0956367	0.689267	0.961634	0.763997	-0.630502	-0.469895	-0.597182
TraesCS2D02G237200.3	-0.337359	-0.337359	-0.337359	-0.117029	-0.144534	-0.115792	0.58788	0.289313	0.51224
TraesCS4A02G326200.1	-0.331245	-0.41667	-0.201302	-0.043718	0.157674	-0.00091147	0.325767	0.121371	0.389035
TraesCS7A02G358000.1	-0.533957	-0.209722	-0.533957	0.194617	0.64045	0.365992	0.274223	0.33631	-0.533957
TraesCS1A02G048100.1	-0.29599	-0.224227	-0.261774	0.262767	0.150795	0.329748	-0.0462414	0.0869538	-0.00203113
TraesCS7B02G348100.3	-0.000521187	-0.499283	-0.499283	0.299805	0.630989	0.599002	0.0575146	-0.499283	-0.0889415
TraesCS2B02G138200.1	0.31833	0.766142	0.466083	-0.923643	-0.855579	-0.821415	0.258773	0.527018	0.26429
TraesCS1B02G022600.1	-0.105268	0.129592	-0.179914	-0.744257	-0.748357	-0.711866	0.755913	0.961109	0.643047
TraesCS5D02G258200.2	-0.258403	-0.258403	-0.258403	0.076165	-0.258403	-0.258403	0.500326	-0.00865456	0.72418
TraesCS1D02G407600.1	0.0206656	-0.0956183	0.225356	-0.502731	-0.559467	-0.576665	0.473042	0.713506	0.301911
TraesCS5A02G377800.1	0.110797	0.0233341	0.11351	-0.494334	-0.592616	-0.583799	0.386786	0.349871	0.686451
TraesCS2A02G421600.1	-0.320439	-0.320439	-0.320439	0.727099	0.46532	0.608594	-0.297539	-0.29896	-0.243196
TraesCSU02G129700.1	-0.292927	-0.322934	-0.123364	-0.8	-0.934239	-1.07469	1.11638	1.08539	1.34639
TraesCS2A02G133900.1	0.805463	0.707421	0.668198	-1.09578	-1.11468	-1.11221	0.400724	0.31081	0.430052
TraesCS7B02G150600.1	-0.385829	-0.54686	-0.377358	1.07417	0.971792	0.861592	-0.389799	-0.538651	-0.669056
TraesCS2B02G263600.1	-0.586662	-0.626723	-0.822889	0.127617	0.0481141	0.160088	0.540464	0.62612	0.533871
TraesCS6B02G405400.1	-0.236158	-0.493168	-0.388832	-0.123562	0.118476	-0.209839	0.471785	0.299271	0.562027
TraesCS7B02G383900.1	0.369219	0.215811	0.424758	-0.82751	-0.253674	-0.844775	0.327922	0.215291	0.372958
TraesCS4D02G248000.1	-0.106646	-0.171619	-0.230975	-0.230975	-0.0765209	-0.11195	0.384442	0.245148	0.299096
TraesCS4D02G149400.1	0.824909	0.855474	0.85286	-0.938504	-0.971264	-0.921041	0.0266611	0.243737	0.0271687
TraesCS5A02G468000.1	-1.18819	-0.886305	-1.05238	0.385401	0.499057	0.554993	0.503072	0.654223	0.530127
TraesCS3D02G173300.2	-0.934849	-0.926392	-0.970762	0.892959	0.92942	0.745342	-0.00759204	0.245406	0.0264684
TraesCS4B02G044000.1	-0.0380875	0.0391033	-0.0614021	0.256716	0.218508	0.276332	-0.307302	-0.187645	-0.196222
TraesCS1D02G231600.1	-0.883072	-0.814994	-0.859377	1.42668	1.32621	1.27236	-0.525502	-0.415688	-0.526616
TraesCS7D02G324600.1	0.344706	0.259299	0.193205	-0.888795	-1.17602	-1.48242	0.662333	0.95219	1.1355
TraesCS3D02G227500.2	-1.30565	-0.786011	-0.966317	1.64317	1.41199	1.65603	-0.624716	-0.230505	-0.797986
TraesCS7A02G397700.2	-1.22992	-0.799289	-0.39431	0.0645314	0.11251	-0.256708	1.10545	0.570661	0.827078
TraesCS1B02G323100.1	-0.562526	-0.497157	-0.502405	0.760279	0.696208	0.728823	-0.186377	-0.305167	-0.131679
TraesCS6D02G207100.1	-2.29904	-2.09586	-2.02357	0.978884	1.03383	0.975283	1.14124	1.40693	0.882302
TraesCSU02G158200.1	-0.520506	-0.520506	-0.520506	0.524937	0.139418	0.186135	0.364678	-0.520506	0.866856
TraesCS1A02G171100.9	-0.00795184	-0.222271	-0.256487	-0.256487	-0.175147	-0.256487	0.738455	0.692861	-0.256487
TraesCS5A02G161200.5	-0.155918	-0.155918	-0.155918	0.0998846	0.228132	-0.155918	0.16601	-0.155918	0.285565
TraesCS2A02G340400.2	-0.820134	-0.71083	-0.783548	0.430998	0.274693	0.474038	0.366822	0.42496	0.343002
TraesCS2D02G069000.1	0.810435	0.489575	0.884953	-0.832353	-0.88165	-1.18283	0.193059	0.192368	0.326447
TraesCSU02G126200.1	0.0391236	-0.0239824	0.137614	0.16751	0.318886	0.272118	-0.28109	-0.387723	-0.242455
TraesCS5D02G453500.1	-0.131269	-0.131269	-0.131269	-0.131269	0.3948	0.524083	-0.131269	-0.131269	-0.131269
TraesCS6B02G434100.1	-0.329457	-0.333653	-0.274647	0.0383792	0.00553952	0.0925464	0.12756	0.320587	0.353146
TraesCS1D02G373800.1	-0.8533	-1.22256	-1.07387	1.05957	1.14506	1.20802	-0.181634	-0.0832602	0.00198353
TraesCS2D02G427500.1	-0.484642	-0.361703	-0.399406	0.105714	0.409585	0.392036	0.353263	0.020716	-0.0355631
TraesCS3D02G196700.7	0.580388	0.666003	1.06005	-1.29873	-1.3986	-1.20744	0.449557	0.828267	0.3205
TraesCS6D02G388700.1	0.35399	0.423726	0.693619	-0.763659	-0.878882	-0.908974	0.282562	0.338776	0.458842
TraesCS2B02G181600.1	-1.42576	-1.67486	-1.32585	-0.212236	-0.178527	-0.328601	1.707	1.62234	1.8165
TraesCS7A02G561900.1	-0.10905	-0.10905	-0.0975541	-0.10905	-0.10905	-0.10905	-0.10905	0.339851	0.412001
TraesCS1D02G427300.1	-0.255194	-0.41998	-0.41998	0.00440441	0.343856	0.132889	0.16113	0.319004	0.133872
TraesCS2A02G561100.1	-0.458591	-0.458591	-0.458591	0.905981	0.969015	0.876549	-0.458591	-0.458591	-0.458591
TraesCS2D02G222300.1	-0.201295	-0.208181	-0.160653	0.554508	0.21168	0.524083	-0.271684	-0.176773	-0.271684
TraesCS1D02G096000.1	0.408668	0.300608	0.1008	-0.389052	-0.374645	-0.516559	0.377395	0.0490692	0.0437159
TraesCS1A02G076500.1	-0.186307	-0.121424	-0.186307	0.226203	0.430991	0.395767	-0.186307	-0.186307	-0.186307
TraesCS6A02G195500.2	-0.203475	-0.232971	-0.166697	0.624018	0.508919	0.693786	-0.378822	-0.722514	-0.122244
TraesCS3B02G000500.1	0.102997	0.398523	0.37595	-0.37732	-0.291336	-0.302593	-0.149083	0.0713725	0.171489
TraesCS7B02G301400.1	-0.359921	-0.336506	-0.378195	0.833518	0.755626	0.858315	-0.458549	-0.469283	-0.445003
TraesCS7D02G412400.1	0.57588	0.563887	0.360882	-1.05384	-0.675914	-1.14457	1.00546	-0.490274	0.858481
TraesCS3A02G142600.1	-0.414013	-0.414013	-0.414013	0.554631	0.738495	0.784481	-0.207369	-0.347751	-0.280449
TraesCS7D02G383300.1	-0.35674	-0.193288	0.0266313	0.553333	0.768737	0.674561	-0.440495	-0.51637	-0.51637
TraesCS5D02G339500.1	-1.05997	-1.01199	-0.977949	1.41709	1.62168	1.59952	-0.38884	-0.466244	-0.733304
TraesCS4B02G088800.4	-0.0880589	-0.0157025	0.231835	0.691044	1.0223	0.740724	-0.425486	-0.904421	-1.25224
TraesCS7B02G173600.1	0.226952	0.252408	0.447833	-1.25596	-1.17788	-1.24894	0.930913	0.925958	0.898716
TraesCS1A02G346400.1	-0.266134	-0.256788	-0.291813	-0.00578163	-0.0651414	0.0306604	0.309421	0.477247	0.0683308
TraesCS1B02G169900.3	-0.261912	-0.261912	-0.261912	-0.261912	0.185932	-0.261912	0.301735	-0.240432	1.06232
TraesCS2B02G613900.1	-0.265378	-0.318741	-0.216513	0.373203	0.288811	0.301562	0.0211951	-0.00100061	-0.183139
TraesCS3D02G367800.1	0.22843	0.242141	0.0654304	-0.808637	-0.696494	-0.820168	0.488519	0.653763	0.647015
TraesCS4B02G159600.1	-0.374587	-0.328526	-0.0493592	0.47616	0.477686	0.183512	-0.332531	-0.0996714	0.0473168
TraesCS5B02G280500.3	-0.0249996	0.362997	0.06103	0.350286	0.576429	0.448971	-0.591571	-0.591571	-0.591571
TraesCS4D02G171900.1	0.687669	0.449584	0.530986	-1.07577	-1.29321	-1.32517	0.660932	0.585568	0.779411
TraesCS1D02G345500.1	-1.15352	-1.16681	-1.04507	-0.176378	-0.211162	-0.444644	1.20166	1.41325	1.58267
TraesCSU02G213800.1	-0.616887	-0.616887	-0.616887	0.976706	1.48644	1.14056	-0.616887	-0.519276	-0.616887
TraesCS3D02G359900.1	-0.486552	1.12998	-1.65327	-1.65327	-1.64895	1.7738	-1.62187	4.64539	-0.485267
TraesCS2B02G489600.3	-0.890415	-0.989864	-0.850426	1.50379	1.71301	1.42721	-1.00164	-0.27867	-0.633
TraesCS1D02G058200.1	0.187967	0.130951	0.186162	-0.26483	-0.304873	-0.245218	0.256638	0.0568512	-0.00364803
TraesCS2A02G365700.1	-0.289078	0.139356	0.327792	-0.932183	-0.534467	-0.968411	0.722331	0.531552	1.00311
TraesCS6A02G368800.1	-0.376704	-0.474001	-0.343405	-0.225747	0.00929366	-0.223656	0.519772	0.657162	0.457286
TraesCS5A02G261400.1	-0.706843	-0.68042	-0.693571	1.29715	1.39886	0.90061	-0.533663	-0.597739	-0.384382
TraesCS6A02G313000.1	-0.158867	-0.0788915	-0.158867	0.172265	0.241671	0.256892	-0.106451	-0.0599084	-0.107843
TraesCS6D02G036400.1	0.0703046	0.331007	0.253855	-0.57306	-0.623053	-0.653036	0.507885	0.313395	0.372702
TraesCS3A02G369300.5	-0.331725	0.01083	0.24068	-0.142691	-0.165652	-0.261335	0.485489	-0.0917158	0.25612
TraesCS2A02G583100.1	-0.349956	-0.368015	-0.305101	0.784407	0.612279	0.683478	-0.368015	-0.328034	-0.361043
TraesCS6A02G363400.1	-0.118956	-0.120377	-0.116119	0.197281	0.235545	0.267399	-0.141856	-0.121799	-0.0811173
TraesCS5A02G044000.1	-0.143423	-0.121646	-0.128416	0.325453	0.305498	0.377991	-0.216558	-0.216558	-0.182342
TraesCS3B02G079200.1	-0.0571982	-0.0741713	-0.0668727	-0.247607	-0.247607	-0.316621	0.493205	0.328619	0.188253
TraesCS1D02G231700.1	-0.325713	-0.345515	-0.276008	0.214065	-0.0666645	-0.0456879	0.192648	0.364424	0.288452
TraesCS1A02G120000.1	-1.31325	-0.725515	-1.01619	0.417582	0.399887	0.30559	0.743747	0.540855	0.647294
TraesCS2B02G440500.1	-0.318284	-0.318284	-0.318284	0.524092	0.431036	0.783367	-0.318284	-0.318284	-0.147077
TraesCS3A02G022200.1	-0.647652	-0.49384	-0.799594	1.53096	1.49899	1.41892	-0.950379	-0.685993	-0.871416
TraesCS4B02G320100.1	-0.150498	-0.712479	-0.248558	-0.465493	-0.761715	-0.729415	0.94899	0.865451	1.25372
TraesCS3A02G328600.1	-0.198013	-0.209468	-0.292306	0.197561	0.289043	0.28542	0.0116461	0.0149312	-0.0988152
TraesCS2B02G226800.1	0.0360137	-0.0242476	0.13098	-1.37358	-1.33941	-1.31721	1.18501	1.33213	1.37031
TraesCS2A02G053200.2	0.0377042	0.116435	0.236895	-0.626294	-0.628606	-0.569666	0.533198	0.539389	0.360944
TraesCS3D02G309000.1	-0.606066	-0.580471	-0.391554	0.780198	0.847741	0.839109	-0.25238	-0.183749	-0.452828
TraesCS1A02G168400.3	1.73319	-0.637845	0.652365	-1.12121	-0.628587	-1.12121	0.679121	0.427228	0.01695
TraesCS6B02G312900.1	0.316594	-0.0193858	0.338615	-0.993528	-1.54828	-1.01785	0.983489	0.671816	1.26853
TraesCS1D02G287700.1	-0.128842	-0.399661	-0.262039	-0.32488	-0.30769	-0.36242	0.522843	0.566113	0.696576
TraesCS7A02G366800.1	-0.364569	-0.345935	-0.320525	0.52685	0.522176	0.383892	-0.111185	-0.107558	-0.183148
TraesCS1D02G084500.1	0.347229	0.690283	0.53816	-0.490121	-0.632365	-0.615355	-0.155843	-0.115632	0.433643
TraesCS5B02G200800.2	-0.782504	-0.826981	-0.721435	1.59386	1.51938	1.43771	-0.902856	-0.654321	-0.662847
TraesCS4A02G297900.1	-0.351478	-0.373674	-0.505083	-0.702177	-0.842762	-0.970297	1.09566	1.32179	1.32802
TraesCS4D02G051100.1	0.604859	0.389588	0.334561	-0.895033	-0.916654	-0.743376	0.220338	0.287452	0.718264
TraesCS1B02G367500.1	0.102235	-0.0205438	-0.253205	-0.704768	-0.640852	-0.824258	0.832985	0.846091	0.662316
TraesCS3B02G327200.1	-1.59691	-1.10816	-1.17688	0.403765	0.605828	0.252498	0.848778	0.9234	0.847685
TraesCS7B02G073800.3	-0.284292	0.0318536	-0.28285	0.157191	0.465028	0.112963	0.0306944	0.0537043	-0.284292
TraesCS7B02G368400.1	-0.666504	-0.666504	-0.666504	1.9973	1.29919	0.702543	-0.666504	-0.666504	-0.666504
TraesCS5B02G035500.1	0.363417	0.0967825	0.333904	-0.344627	-0.232825	-0.345851	-0.14177	0.206077	0.0648934
TraesCS3D02G033200.1	-0.454192	-0.454192	-0.454192	0.932619	0.753076	1.03946	-0.454192	-0.454192	-0.454192
TraesCS1D02G239000.1	-0.515892	-0.452953	-0.591767	1.09305	0.909035	0.74908	-0.388879	-0.402733	-0.398942
TraesCS3D02G212700.1	-0.536387	-0.536387	-0.536387	1.04086	1.00116	0.961864	-0.39234	-0.536387	-0.465997
TraesCS1B02G108500.2	-0.27859	-0.244374	-0.268526	0.505496	-0.27859	-0.27859	-0.27859	0.54516	0.576603
TraesCS1D02G072500.1	-0.00671624	-0.0811408	-0.0180935	-1.31945	-1.4691	-1.57552	1.28186	1.63418	1.55397
TraesCS1A02G051300.1	-0.234232	-0.203233	-0.19051	0.568078	0.668562	-0.0187569	-0.200679	-0.127317	-0.261913
TraesCS3D02G408300.1	0.137193	-0.289241	0.0657531	-1.02037	-0.534844	-0.845408	1.01574	0.477778	0.993406
TraesCS4D02G183600.3	-0.591575	-0.379686	-0.38334	-0.327132	-0.167408	-0.204634	0.611773	0.729226	0.712777
TraesCS7B02G158700.2	-0.642372	-0.605341	0.0571799	0.399572	-0.642372	-0.642372	0.962174	1.09963	0.0138958
[truncated: 8,731 more rows]

## Sheet: Subcluster_2
	CT			H6			H12
	Ol-CT-1	Ol-CT-2	Ol-CT-3	Ol-H6-1	Ol-H6-2	Ol-H6-3	Ol-H12-1	Ol-H12-2	Ol-H12-3
TraesCSU02G051900.1	1.39986	1.38085	1.12495	-0.0415956	-0.144084	-0.0886441	-1.10231	-1.3217	-1.20733
TraesCS2A02G489500.1	-1.15022	-0.97764	-0.939564	2.49684	2.38273	2.22421	-1.30298	-1.42661	-1.30677
TraesCS7A02G461700.2	1.00667	0.293062	0.634296	-0.333611	-0.333611	-0.333611	-0.265972	-0.333611	-0.333611
TraesCS5D02G084800.1	1.01447	1.09226	1.07199	-0.879388	-0.931177	-0.899142	-0.257236	-0.0315218	-0.18025
TraesCS6D02G243900.1	1.42234	1.51634	1.52256	-1.50213	-1.69756	-1.7858	0.14262	0.144292	0.237335
TraesCS3B02G549400.1	0.700062	0.768323	0.621045	-0.782959	-1.16544	-0.782416	0.099776	0.281785	0.259822
TraesCS1D02G262100.1	0.839891	0.719935	0.860998	-0.946174	-0.898883	-0.906093	0.0869441	-0.00307801	0.24646
TraesCS2B02G577400.1	1.13118	1.23938	0.914532	-1.05555	-1.16364	-1.10119	-0.169157	0.334382	-0.129927
TraesCS3D02G223300.1	1.33566	1.27734	1.28757	-0.911843	-0.878358	-0.889007	-0.349196	-0.478764	-0.3934
TraesCS1A02G334900.1	0.419594	0.26538	0.445627	-0.259614	-0.309348	-0.473694	0.0855453	-0.194051	0.0205604
TraesCS5B02G381500.1	1.55672	1.48982	1.572	-1.16961	-1.06483	-1.21165	-0.593934	-0.410202	-0.168318
TraesCS7B02G094500.1	-1.38227	-1.48535	-1.32008	2.26973	2.25755	2.27555	-0.908017	-0.955556	-0.751548
TraesCS2A02G083600.1	0.00189805	-0.0279909	-0.0539341	1.45452	1.31605	1.4419	-1.55692	-1.36737	-1.20816
TraesCS5B02G432900.2	0.428426	0.541397	-0.103148	-0.0657617	-0.433133	-0.190683	0.398744	-0.142708	-0.433133
TraesCS3B02G260400.1	1.32155	1.28335	1.02635	-1.44013	-0.937094	-1.69276	-0.27114	0.477486	0.232393
TraesCS4A02G401300.1	-0.739549	-0.742336	-0.790573	1.55964	1.58377	1.47786	-0.790573	-0.790573	-0.767672
TraesCS5D02G081100.1	0.380215	0.73587	0.354752	0.116171	0.168552	-0.143473	-0.577013	-0.506251	-0.528822
TraesCS6D02G149300.1	1.19527	1.22053	1.20021	-1.31347	-1.489	-1.33113	0.168247	0.356128	-0.00677989
TraesCS4A02G103300.1	1.24513	1.13759	1.15691	-1.61788	-1.68968	-1.97215	0.228317	0.656389	0.855372
TraesCS3D02G432600.1	1.1271	1.20871	1.233	-0.407162	-0.41685	-0.230421	-0.685173	-0.993976	-0.835224
TraesCS6D02G380100.7	1.05282	1.264	1.66016	-0.613498	-1.06328	-1.16741	-0.243537	-0.24202	-0.647235
TraesCS6D02G021200.1	1.67777	1.5752	1.63628	-1.49124	-1.58843	-1.57041	-0.0922061	-0.185129	0.038156
TraesCS3B02G128000.2	1.98979	1.93494	1.42143	-1.60971	-1.47898	-1.60579	0.38841	-0.449906	-0.590195
TraesCS2D02G319500.1	0.281544	0.649395	0.753045	-0.376667	-0.489955	-0.545888	-0.197588	-0.151862	0.0779747
TraesCS2A02G129600.5	2.28921	2.44626	1.75768	-1.06698	-1.59055	-0.704414	-1.75404	0.376886	-1.75404
TraesCS6A02G307700.1	2.08516	1.99114	2.05667	-1.55645	-1.58203	-1.67143	-0.501956	-0.589619	-0.231482
TraesCS1B02G272700.1	0.891362	0.873955	0.945533	-1.00132	-1.05861	-1.21482	0.220683	0.01229	0.330929
TraesCS2B02G304400.1	0.970142	0.619696	1.01392	-0.60183	-0.574212	-0.763294	-0.375115	0.0444485	-0.333753
TraesCS6D02G098200.1	0.284588	0.532677	0.426107	-0.165438	-0.328478	-0.190657	-0.309937	-0.110257	-0.138606
TraesCS3A02G321100.1	0.183755	0.477059	0.643342	-0.330818	-0.39312	-0.402061	-0.159674	-0.0765503	0.0580688
TraesCS6B02G265300.1	-0.838575	-0.838575	-0.838575	1.5463	1.7394	1.59519	-0.838575	-0.838575	-0.688015
TraesCS4B02G286400.1	0.749515	0.920919	0.915596	1.00781	1.04625	1.03726	-2.17896	-1.85012	-1.64826
TraesCS6A02G292800.1	3.36681	3.28727	3.3297	-0.107434	-0.0463392	-0.0880382	-3.28718	-3.49069	-2.9641
TraesCS3A02G281200.1	-1.04198	-1.04198	-0.98401	2.09125	2.16279	1.93987	-1.04198	-1.04198	-1.04198
TraesCS1D02G262300.1	1.44376	1.38298	1.39068	-0.563581	-0.468533	-0.175527	-0.829255	-0.812152	-1.36837
TraesCS3D02G397100.1	1.45562	-0.817541	1.68227	0.0120146	-0.398351	-0.875511	-0.875511	0.692521	-0.875511
TraesCS3D02G045600.1	-1.35531	-1.35531	-1.35531	2.81949	2.66545	2.64694	-1.35531	-1.35531	-1.35531
TraesCS4D02G047300.1	1.16192	1.199	1.11354	-1.10135	-1.04612	-1.052	0.0418766	-0.156802	-0.160076
TraesCS4B02G371200.1	0.644366	0.483613	0.886393	-0.447827	-0.359565	-0.231576	-0.161272	-0.444692	-0.36944
TraesCS5A02G537300.1	1.01236	1.10657	1.34696	-0.683102	-0.380373	-0.349532	-0.325925	-0.751608	-0.975346
TraesCS5D02G472000.1	-1.53323	-1.59638	-1.57862	2.47531	2.47146	2.39415	-0.997747	-0.846268	-0.788675
TraesCS3B02G286300.2	0.974351	0.970377	1.07275	-1.13752	-1.25987	-1.17175	0.102821	0.308169	0.140665
TraesCS3A02G276100.1	0.980944	0.848695	0.920007	-0.442968	-0.359593	-0.282408	-0.548386	-0.491248	-0.625043
TraesCS6D02G139100.1	0.964376	0.980486	0.893602	-1.23046	-0.953387	-1.09369	0.0889736	0.21884	0.131266
TraesCS3A02G248000.1	0.851983	0.917747	0.885063	-1.10206	-1.13884	-1.12136	0.195855	0.338174	0.173436
TraesCS3D02G077400.1	0.671111	0.326987	0.775192	-0.280518	-0.279099	-0.303418	-0.303418	-0.303418	-0.303418
TraesCS6D02G016300.1	0.297552	0.333503	0.328824	-0.195559	-0.194211	-0.134832	-0.119402	-0.128383	-0.187491
TraesCS7A02G164100.1	-1.31811	-1.26447	-1.06177	2.69195	2.6611	2.61367	-1.4853	-1.49077	-1.34631
TraesCS2A02G206300.1	0.896442	0.800454	0.944353	-0.886759	-0.842894	-1.08591	0.00844072	0.117601	0.0482673
TraesCS1D02G338000.1	2.97443	3.144	3.01743	-1.47776	-1.54127	-1.54127	-1.54127	-1.49303	-1.54127
TraesCS2A02G366100.1	1.11756	1.01415	0.940848	-0.603713	-0.575861	-0.505866	-0.441621	-0.469537	-0.475958
TraesCS7D02G538200.1	0.455699	0.657265	0.525075	-0.394167	-0.363637	-0.282651	-0.21255	-0.143339	-0.241696
TraesCS6D02G368700.1	0.189434	0.647547	0.73334	-0.292373	-0.147983	-0.321777	-0.283541	-0.267282	-0.257366
TraesCS4B02G198100.1	1.12274	1.01582	1.12938	-0.878478	-0.979081	-0.968348	-0.0459106	-0.418002	0.021878
TraesCS6A02G248000.1	1.32721	1.2709	1.2392	0.376161	0.273612	0.297874	-1.38142	-1.79103	-1.6125
TraesCS6B02G451900.1	-0.928588	-0.997147	-1.12015	2.03657	1.91072	1.94335	-0.914758	-1.00645	-0.923544
TraesCS6D02G274300.2	1.35689	1.57453	1.42797	-1.2245	-1.32256	-1.065	-0.336663	-0.308835	-0.101844
TraesCS7D02G276300.1	1.71169	1.64226	1.64798	-0.509894	-0.531239	-0.584178	-1.13953	-1.24834	-0.988755
TraesCS7A02G452600.1	1.21314	0.939897	1.07543	-0.7893	-0.780949	-0.737207	-0.15202	-0.205967	-0.563024
TraesCS6A02G321700.1	0.774397	0.916349	0.898116	-0.551586	-0.815392	-0.68337	-0.321175	-0.178602	-0.0387364
TraesCS5A02G058700.1	0.751963	0.874284	0.575465	-0.259155	-0.141872	-0.188095	-0.555466	-0.501659	-0.555466
TraesCS2D02G136200.1	2.83631	2.83748	2.83184	-2.26562	-2.32433	-2.34934	-0.531805	-0.528266	-0.50628
TraesCS1D02G178600.1	1.21505	1.11062	1.13249	-1.03264	-1.07646	-0.953135	-0.27452	-0.266938	0.145531
TraesCS6B02G288500.1	0.639348	0.663619	0.393692	-0.405396	-0.405396	-0.405396	-0.192515	-0.0537674	-0.234189
TraesCS7D02G243900.1	1.22631	1.07956	1.16382	-0.966263	-1.00209	-1.10748	-0.202192	-0.222269	0.0306065
TraesCS6B02G454800.1	-0.981045	-0.798127	-0.866007	1.81058	1.82043	1.71227	-0.912014	-0.979905	-0.806187
TraesCS2B02G307400.1	1.38061	1.34602	1.3783	-1.29404	-1.35612	-1.33134	-0.177781	0.00543724	0.048913
TraesCS4A02G226700.1	-0.788637	-0.729281	-0.788637	1.51471	1.52982	1.62793	-0.788637	-0.788637	-0.788637
TraesCS2B02G521600.2	1.97318	1.94168	1.96189	0.729934	0.718696	0.71681	-2.63378	-2.97265	-2.43575
TraesCS4B02G326400.1	0.880916	0.93691	0.872968	-1.34793	-1.23079	-1.32397	0.297371	0.520425	0.394097
TraesCS4D02G020100.2	0.728797	-0.408706	0.488922	-0.408706	-0.408706	0.211411	-0.182198	-0.408706	0.387892
TraesCS2A02G000100.2	-1.2281	-1.2281	-1.2281	2.34709	2.46131	2.56017	-1.2281	-1.2281	-1.2281
TraesCS2D02G499700.1	0.940895	0.691664	0.907543	-1.0317	-0.999347	-1.2891	0.0853752	0.384357	0.310312
TraesCS7D02G163800.1	0.88867	0.704278	0.898354	-0.316315	-0.407048	-0.645729	-0.564657	-0.239579	-0.317975
TraesCS1A02G078800.1	0.726259	0.723795	0.688049	0.916401	0.98837	1.02161	-1.8534	-1.70947	-1.50161
TraesCS1D02G340600.1	1.10069	1.06002	0.838929	0.204201	0.101473	-0.317136	-1.77877	-0.599887	-0.609527
TraesCS6D02G308400.1	1.03246	0.960931	0.975323	-0.96208	-0.892936	-0.974464	-0.134949	0.0207527	-0.0250381
TraesCS5D02G317700.1	1.11479	0.964303	0.84351	-0.795536	-0.760219	-0.812757	-0.241381	-0.322732	0.0100224
TraesCS7B02G434400.1	0.91792	0.637443	0.516078	-0.529828	-0.594155	-0.594155	0.0471579	-0.181672	-0.218788
TraesCS3A02G253800.1	1.14194	1.01085	1.19462	-1.08681	-0.826853	-1.11798	-0.27628	-0.163366	0.123874
TraesCS3D02G500600.2	0.647511	0.951117	0.533184	-0.0479697	-0.258921	-0.18078	-0.518684	-0.48061	-0.644848
TraesCS2A02G067000.1	2.04053	1.99698	2.03277	-1.41843	-1.48321	-1.42785	-0.43875	-0.771495	-0.530547
TraesCS2D02G423500.2	2.07357	1.74893	1.8009	-1.283	-0.837272	-0.573708	-0.750931	-0.98904	-1.18944
TraesCS2B02G253600.1	1.15909	-0.0166213	-0.454914	-0.454914	-0.402498	-0.454914	0.654112	-0.454914	0.425575
TraesCS4D02G226000.1	-1.28613	-1.28613	-1.0658	2.27519	2.33445	2.20994	-1.22125	-1.00755	-0.95271
TraesCS1D02G335900.1	0.955799	0.870128	0.215803	-0.491139	-0.637794	-0.329783	-0.637794	0.00282707	0.0519526
TraesCS6A02G289200.1	1.34024	1.41297	1.45073	-1.78561	-1.7104	-1.43454	0.163883	0.370151	0.19259
TraesCS6A02G215500.1	1.03709	1.05396	1.06918	-1.34438	-1.37971	-1.36907	0.286903	0.321517	0.324513
TraesCS1A02G122500.1	-0.0653335	0.107315	-0.01802	1.34529	1.24013	1.24366	-1.10199	-1.37553	-1.37553
TraesCS1D02G382000.2	0.651147	0.931016	0.778157	-0.59608	-0.625981	-0.50297	-0.445853	-0.111181	-0.0782548
TraesCS5A02G126700.2	0.701963	0.150471	-0.374596	0.244582	-0.374596	0.775964	-0.374596	-0.374596	-0.374596
TraesCS1A02G316900.1	-1.07431	-1.10782	-0.973295	2.24409	2.20126	2.24504	-1.02427	-1.3561	-1.15459
TraesCS7D02G347500.1	1.3748	1.30412	1.36561	-0.641881	-0.493241	-0.686213	-0.729661	-0.85227	-0.641267
TraesCS7D02G240500.1	0.416316	0.7512	0.350519	0.068733	-0.236402	-0.531537	-0.135377	-0.531537	-0.151916
TraesCS5D02G232900.2	-1.12045	-0.969389	-1.2892	2.79118	2.63129	2.52362	-1.5061	-1.58198	-1.47898
TraesCS1D02G400100.1	1.07392	1.01034	0.906411	-0.915398	-0.915075	-1.01409	-0.206852	-0.0315038	0.0922503
TraesCS7B02G186500.3	0.623757	0.293704	0.643167	-0.343726	-0.478437	-0.732902	-0.144688	-0.0534575	0.192584
TraesCS6D02G110000.1	-0.974146	-0.969321	-0.649804	1.72667	1.65952	1.7668	-0.895381	-0.823957	-0.840382
TraesCS2A02G517900.3	1.27972	1.28982	1.30021	-0.542056	-0.522168	-0.535056	-0.701353	-0.819772	-0.749342
TraesCS5A02G394900.1	-0.3677	-0.567037	-0.385904	1.30688	1.20591	1.29836	-0.816804	-1.06184	-0.611864
TraesCS4A02G192800.1	0.582742	0.624816	0.787699	-0.537534	-0.512934	-0.427865	-0.0254439	-0.25775	-0.23373
TraesCS7B02G183100.1	1.1979	1.1663	1.22142	-0.98568	-1.0156	-0.947254	-0.250504	-0.116859	-0.269731
TraesCS5B02G150600.1	1.33509	1.1705	1.14873	-1.20759	-1.36072	-1.31541	0.0721728	0.03446	0.122763
TraesCS3B02G050500.1	1.53779	1.50661	1.40389	-1.68941	-1.76083	-1.9035	0.125977	0.440068	0.33941
TraesCS5D02G434600.1	0.651304	0.800319	0.808372	-0.414021	-0.161433	-0.399109	-0.419026	-0.380684	-0.485722
TraesCS3A02G328300.2	0.804256	0.270306	1.27814	-1.78752	-1.59294	-1.11793	-0.911846	1.81003	1.24751
TraesCS5D02G232800.1	-0.999337	-1.05592	-1.05592	2.12056	2.07254	2.08584	-1.05592	-1.05592	-1.05592
TraesCS2D02G170400.1	1.14431	1.00737	0.987175	0.719527	0.515774	0.564005	-1.57549	-1.80191	-1.56076
TraesCS4A02G035400.2	0.645002	0.993572	0.788733	-0.397576	-0.377098	-0.349288	-0.0120556	-0.95241	-0.338879
TraesCS3B02G563100.1	1.17909	1.21638	1.12062	-0.586017	-0.586017	-0.586017	-0.586017	-0.586017	-0.586017
TraesCS7B02G277300.1	0.909452	1.11829	1.09933	-1.10039	-1.4382	-1.22541	0.186689	0.248054	0.202186
TraesCS1A02G015100.1	1.26227	1.12253	1.16362	-1.33146	-1.32727	-1.38991	0.214013	-0.0302581	0.316468
TraesCS5A02G413500.1	0.843712	1.02453	0.907601	-1.13796	-0.935261	-1.07949	0.154891	0.259527	-0.0375498
TraesCS3A02G363700.1	1.4771	1.45291	1.41892	-1.37864	-1.31995	-1.29545	-0.195205	-0.0985843	-0.0611145
TraesCS5B02G137400.2	1.88384	1.81854	1.20601	-0.910684	-0.910684	-0.910684	-0.547794	-0.910684	-0.717859
TraesCS6D02G199200.1	1.67232	1.54034	1.54875	-0.355032	-0.509211	-0.438262	-1.29079	-1.17944	-0.988668
TraesCS1A02G277100.1	1.54372	1.65181	1.71497	-1.09646	-1.24596	-1.10427	-0.465474	-0.692067	-0.306276
TraesCS2D02G208600.2	1.58686	1.51898	1.11017	-1.00249	-1.55235	-1.29719	0.0974579	-0.109631	-0.351815
TraesCS1B02G393900.1	0.502801	-0.450278	-0.0739879	-0.310154	-0.450278	-0.024819	0.966561	-0.450278	0.290433
TraesCS6D02G082300.1	-0.531514	-0.24521	-0.778112	1.42149	1.40918	1.50863	-0.953387	-0.907001	-0.924087
TraesCS3B02G313500.1	0.857938	0.990468	0.749762	-0.475413	-0.518482	-0.526776	-0.300654	-0.497369	-0.279475
TraesCS3B02G238300.1	-0.812652	-0.812652	-0.0843511	1.49742	1.42905	1.22114	-0.814092	-0.809775	-0.814092
TraesCS3B02G555500.2	0.747897	0.591716	0.83308	-0.512136	-1.1128	-0.720008	0.0354263	0.148136	-0.0113074
TraesCSU02G075700.1	1.59683	0.93559	1.49717	-0.853727	-0.76012	-0.543723	-1.28828	0.273053	-0.856791
TraesCS1D02G041200.1	1.05574	1.11973	1.13838	-0.716048	-0.74054	-0.692454	-0.322039	-0.558997	-0.28377
TraesCS5A02G102700.1	1.02188	1.08918	0.998005	-0.273592	-0.320316	-0.420905	-0.807163	-0.713862	-0.573233
TraesCS6A02G097900.1	1.24749	1.25897	1.04666	-1.22007	-1.09277	-1.29694	0.0210812	0.11529	-0.0797117
TraesCS5D02G342700.1	-0.976196	-0.908276	-0.922658	1.79646	1.76275	1.83233	-0.840926	-0.985773	-0.757705
TraesCS3A02G390700.1	1.16597	0.860194	1.0394	-0.818223	-0.805589	-0.776891	-0.265807	-0.36105	-0.0379971
TraesCS6A02G159800.1	1.611	1.50416	1.55373	-1.06139	-1.05932	-1.11872	-0.450509	-0.626762	-0.352186
TraesCSU02G260700.1	1.65961	1.59199	1.55255	-0.733577	-0.601315	-0.451869	-1.07027	-1.12209	-0.825018
TraesCS6A02G325900.1	-1.28832	-1.20835	-1.28832	2.5953	2.44839	2.50328	-1.18533	-1.28832	-1.28832
TraesCS7A02G226000.2	1.01412	0.823115	1.0275	-0.587904	-0.787733	-0.333479	-0.463042	-0.166859	-0.525723
TraesCS7D02G227400.2	1.04165	1.07742	1.13719	-0.694515	-0.91222	-0.73236	-0.30574	-0.415512	-0.19591
TraesCS5B02G132300.1	1.09097	0.698674	0.544829	-0.353363	-0.503418	-0.611144	-0.168412	-0.313005	-0.385136
TraesCS5D02G055000.1	1.13306	1.00757	1.12182	-0.609941	-0.625291	-0.881691	-0.397857	-0.627115	-0.120564
TraesCS2B02G027000.1	-0.505086	-0.230329	-0.0511135	1.06736	1.11621	1.08993	-1.26659	-0.370336	-0.850045
TraesCS5D02G434100.1	-1.08724	-1.24798	-1.1494	2.23791	2.2319	2.21646	-1.03861	-1.17489	-0.988141
TraesCS4B02G272400.1	1.01525	1.13014	1.04418	-0.787037	-0.86428	-0.968977	-0.210178	-0.090667	-0.268429
TraesCS3D02G366500.1	1.14866	0.600258	0.816792	-0.0245496	0.172	-0.151757	-0.981087	-0.811523	-0.768794
TraesCS3A02G512400.1	1.65911	1.40978	1.425	-0.390311	-0.60469	-0.514113	-0.968627	-1.02267	-0.993469
TraesCS4B02G264100.1	1.00565	0.869487	0.842474	-1.40528	-1.22766	-1.38884	0.420225	0.42007	0.46387
TraesCS2A02G455200.1	0.862437	0.672989	0.543992	-0.485294	-0.336199	-0.324603	-0.561505	0.141724	-0.513541
TraesCS3D02G267000.2	-0.352809	-0.445874	-0.234305	1.19039	1.22546	1.16869	-1.01984	-0.958618	-0.573089
TraesCS1A02G189100.1	0.971495	1.14882	0.715347	-0.167566	-0.731247	-0.559275	-0.631635	-0.596575	-0.149361
TraesCS2D02G512100.1	1.30207	0.928558	0.991515	-0.479399	-0.637134	-0.443439	-0.631542	-0.447117	-0.583516
TraesCS1D02G325300.1	1.48538	1.38791	1.45991	-1.17917	-1.08247	-1.06619	-0.518177	-0.296312	-0.190882
TraesCS2D02G493500.1	1.97638	1.97347	1.9323	0.568142	0.503469	0.598248	-2.34141	-2.7597	-2.4509
TraesCS5D02G322200.1	1.20927	1.12168	1.13514	-0.571039	-0.551429	-0.603845	-0.603845	-0.532082	-0.603845
TraesCS3A02G325400.1	0.818311	0.845494	0.657107	-0.573663	-0.494271	-0.678825	-0.0495793	-0.360387	-0.164187
TraesCS3A02G177700.1	0.945503	0.939081	0.569207	-0.565484	-0.569705	-0.548725	-0.225409	-0.279686	-0.264783
TraesCS2D02G255100.1	0.924451	0.839611	0.85177	-0.914396	-0.912956	-0.999322	0.0215212	0.0880163	0.101304
TraesCS4D02G001900.1	0.63279	0.374216	0.471298	0.798535	0.807757	0.650677	-1.37327	-1.31636	-1.04565
TraesCS6B02G284200.3	1.22268	1.23178	1.13903	-0.216157	-0.657578	-0.528315	-0.804219	-0.566616	-0.8206
TraesCS3D02G298300.1	1.50797	1.53669	1.52884	-0.807619	-1.01869	-1.00651	-0.7408	-0.533705	-0.466176
TraesCS5D02G454000.1	-1.09327	-1.14803	-0.974699	2.18127	2.26539	2.10268	-1.14803	-1.0799	-1.10541
TraesCS3B02G022500.1	0.456415	0.42735	0.28766	-0.535578	-0.255783	-0.290174	0.0835798	-0.408273	0.234803
TraesCS4B02G084700.11	0.508801	0.203714	0.082536	-0.392673	-0.159437	-0.624105	0.303412	-0.624105	0.701857
TraesCS6B02G136700.1	1.58977	1.73745	1.79032	-1.69785	-1.40227	-1.28309	-0.320603	-0.287619	-0.126112
TraesCS4D02G215500.1	1.20331	1.18537	1.13701	-1.14441	-1.16911	-1.07597	0.0516811	-0.126044	-0.0618417
TraesCS6B02G276800.1	0.904722	0.81639	0.82909	-0.0251297	-0.016783	-0.0362261	-0.709375	-0.911164	-0.851525
TraesCS2A02G327600.1	1.01801	1.0654	0.838484	-0.203084	-0.112797	-0.326921	-1.02263	-0.767112	-0.489352
TraesCS3B02G458800.6	1.96952	1.99765	1.89886	-1.64441	-1.45154	-1.46145	-0.428111	-0.36985	-0.51067
TraesCS3D02G395800.1	-0.933694	-0.933694	-0.886854	1.79923	1.61153	1.83057	-0.885458	-0.792261	-0.809366
TraesCS7B02G474800.1	0.848012	1.00709	0.8806	-0.831895	-0.882878	-0.85178	-0.0336345	-0.067473	-0.0680403
TraesCS7A02G073000.1	-0.787808	-1.23882	-0.384426	1.571	1.65396	1.80277	-1.23882	-0.865869	-0.51199
TraesCS3D02G309400.1	1.16142	0.987627	1.05282	-1.09223	-1.15413	-1.35328	-0.24146	0.248369	0.39087
TraesCS1B02G254100.1	1.27495	1.26314	1.25992	-0.628229	-0.734288	-0.720265	-0.579315	-0.616103	-0.519809
TraesCS4A02G035700.3	0.0177345	0.334098	-0.395541	1.72061	1.74648	1.89533	-2.10792	-1.10288	-2.10792
TraesCSU02G213500.1	1.76891	1.50922	1.53411	-1.51108	-1.58322	-1.70024	0.127625	-0.310055	0.16474
TraesCS5B02G161000.1	1.32827	1.03682	1.12627	-1.08389	-1.00231	-1.1387	-0.105034	-0.127162	-0.034264
TraesCS5A02G545500.1	0.788312	0.693311	0.680553	-0.477102	-0.239397	-0.373175	-0.102487	-0.461789	-0.508225
TraesCS3A02G404500.1	2.25356	2.26251	2.2605	-1.6169	-1.71991	-1.5239	-0.571001	-0.679978	-0.664886
TraesCS4A02G442400.1	0.997681	0.821524	0.683083	-0.765143	-0.785753	-0.69646	-0.0113926	-0.283558	0.0400179
TraesCS2A02G234900.1	1.69958	1.68947	1.71407	-1.87287	-1.77752	-1.82787	-0.00119849	0.230441	0.145902
TraesCS3A02G209800.1	-0.949466	-0.95493	-1.03081	1.86605	1.98391	1.8359	-1.03081	-0.829171	-0.890681
TraesCS6D02G077500.1	1.02934	1.05557	1.01024	-0.966575	-1.03972	-1.03112	-0.103525	0.115439	-0.0696394
TraesCS3B02G455200.1	-0.21619	0.0512095	0.0171402	2.74415	2.73474	2.76214	-2.86087	-3.39585	-1.83647
TraesCS5A02G403600.1	1.06113	1.09589	1.16427	0.336472	0.261995	0.284366	-1.39667	-1.42059	-1.38686
TraesCS5A02G193800.2	0.995186	0.457626	1.16945	0.0171055	-0.527874	-0.527874	-0.527874	-0.527874	-0.527874
TraesCS4B02G312200.1	1.14953	1.13472	1.16818	-1.1271	-0.601211	-0.584375	-0.307056	-0.356046	-0.476644
TraesCS4A02G031400.1	1.18825	0.993939	1.16376	-0.638726	-1.00699	-0.813182	-0.645256	-0.352711	0.110924
TraesCS1B02G446900.1	-1.36395	-1.36395	-1.36395	2.45029	2.34357	2.39765	-1.16358	-0.759883	-1.17619
TraesCS7D02G008300.2	1.09831	0.969073	1.09015	-1.3608	-1.2849	-1.40487	0.301322	0.393329	0.198394
TraesCS7D02G270600.1	-1.38287	-1.17436	-1.42411	2.85187	2.71438	2.68742	-1.42411	-1.42411	-1.42411
TraesCS7A02G053900.1	0.568691	0.811096	0.462637	0.01948	0.668177	-0.0158982	-0.405909	-1.22726	-0.881009
TraesCS2A02G501200.1	1.0964	1.15171	1.12096	-1.23741	-1.3867	-1.2052	0.0575076	0.229395	0.173336
TraesCS5B02G380600.1	1.43136	1.28654	0.823284	-0.321414	-0.55009	-0.248979	-0.789247	-0.86003	-0.771433
TraesCS5D02G124700.2	0.419846	0.807767	0.994282	-0.881385	-0.688934	-0.634009	0.293485	-0.0801916	-0.23086
TraesCS6B02G058300.1	-0.893532	-1.05661	-0.915823	1.86749	1.81821	1.80983	-0.887431	-1.02666	-0.715479
TraesCS6B02G447600.1	-0.077027	-0.0667733	-0.386064	1.08901	1.14845	1.09617	-0.712248	-1.20987	-0.88164
TraesCS4A02G041000.3	0.354122	0.982193	1.11617	-0.670576	-0.943191	-1.28596	-0.423195	0.714309	0.156122
TraesCS7A02G549100.3	1.57351	1.35067	1.19673	-0.648442	-0.653798	-1.0274	-1.34354	0.194497	-0.642217
TraesCS7D02G441100.1	2.00665	2.15469	2.14508	0.0888822	-0.0239929	-0.337387	-1.63326	-2.10343	-2.29723
TraesCS6D02G013400.1	1.64497	1.67158	1.61532	-1.01161	-1.05254	-0.937262	-0.5401	-0.815398	-0.574952
TraesCS6A02G190200.2	0.251471	0.690669	0.156155	0.0983072	-0.470778	0.0748958	0.155226	-0.477973	-0.477973
TraesCS5A02G457500.1	1.44508	1.40458	1.35695	-1.04415	-1.10419	-1.10103	-0.327124	-0.339749	-0.290355
TraesCS3D02G389300.2	0.70845	0.59011	0.449198	-0.577248	-0.275075	-0.329928	-0.116768	-0.577248	0.128509
TraesCS1B02G174400.1	1.32497	1.16126	1.29876	-0.971364	-0.905215	-0.806569	-0.520702	-0.289893	-0.291252
TraesCS4B02G341000.1	1.37955	1.24564	1.23654	-0.782752	-0.794825	-0.727414	-0.527445	-0.544592	-0.484695
TraesCS5B02G136400.1	1.82855	1.80618	1.7625	-1.06936	-1.3005	-1.21509	-0.43783	-0.789321	-0.585126
TraesCS1D02G177800.1	1.70695	1.74677	1.63527	-1.51916	-1.38162	-1.49922	-0.325816	-0.259166	-0.104007
TraesCS6B02G158300.2	1.06429	1.00572	1.0048	-1.10507	-1.2264	-1.05122	0.146173	-0.120081	0.281791
TraesCS3B02G287200.1	2.17537	2.31418	2.02708	-1.30955	-0.976971	-1.21036	-1.02691	-1.11939	-0.873448
TraesCS3B02G356300.1	-0.214796	0.168004	0.383823	1.85042	1.95697	1.85635	-2.24782	-1.86188	-1.89107
TraesCS1A02G001000.1	1.47401	1.56574	1.47889	-0.602222	-0.591511	-0.246648	-0.844403	-0.985177	-1.24868
TraesCS3B02G375100.1	-0.219822	-0.206095	-0.222583	0.99981	0.845348	0.96383	-0.825623	-0.728234	-0.606632
TraesCS5B02G134600.2	0.148904	0.485211	0.013619	0.986088	1.00537	1.03382	-1.28597	-1.25679	-1.13025
TraesCS1D02G168300.1	1.44283	-0.811467	1.15459	-0.306592	-0.811467	-0.811467	-0.811467	1.76651	-0.811467
TraesCS7A02G339600.1	-0.4074	-0.314796	-0.243455	1.15831	1.27545	1.05984	-0.95568	-0.855929	-0.716328
TraesCS5B02G102100.1	1.31269	1.20577	1.4748	-0.960644	-1.12403	-0.976973	-0.31423	-0.229908	-0.387482
TraesCS1D02G286500.11	-0.239781	0.370919	0.755161	-0.239781	-0.239781	0.0399872	-0.239781	0.0328393	-0.239781
TraesCS6B02G459700.1	0.200714	0.332746	0.0814972	-0.356858	-0.217824	-0.368129	0.279569	0.0543151	-0.00603042
TraesCS1A02G177600.1	0.428349	0.43671	0.594017	0.0377339	0.0232344	0.0425349	-0.421955	-0.240216	-0.900408
TraesCS1B02G046300.2	0.896406	0.911574	0.808531	-0.993218	-1.44138	-1.6533	0.441191	0.614886	0.415304
TraesCS4A02G177500.3	1.77037	1.7461	1.86288	-1.84109	-1.81873	-1.8714	0.00587305	0.0867956	0.0592117
TraesCS3D02G172600.1	-1.20365	-1.0482	-1.212	2.17083	1.98583	2.18498	-1.05784	-0.888635	-0.931327
TraesCS1A02G068300.1	0.543612	0.253513	-0.377824	-0.377824	0.0357702	-0.377824	1.01779	-0.377824	-0.339388
TraesCS3D02G113600.1	-0.235579	-0.467906	-0.286789	1.23789	1.18589	1.16331	-0.745829	-0.904466	-0.946513
TraesCS5A02G257100.1	1.857	1.62089	1.83029	-0.865089	-0.886191	-0.856733	-0.911929	-0.876305	-0.911929
TraesCS3A02G174500.2	-0.901456	-0.945065	-1.36298	2.02644	2.06382	2.01636	-0.905653	-1.10356	-0.8879
TraesCS4A02G169500.1	-0.579135	-0.244847	-0.375136	1.18207	1.08855	1.06888	-0.788379	-0.437384	-0.914613
TraesCS5B02G210800.1	1.04477	0.911742	1.02407	-1.18315	-1.26865	-1.16385	0.115679	0.104218	0.415181
TraesCS7B02G205600.1	1.74307	1.75045	1.70156	-1.40067	-1.32804	-1.42621	-0.461599	-0.356868	-0.221694
TraesCS7A02G528700.1	1.16633	0.847222	1.01774	-0.120084	-0.214071	-0.196658	-1.01964	-1.02902	-0.451815
TraesCS5D02G392000.1	0.543907	1.13166	0.967464	-0.29084	-0.29191	-0.434667	-0.72273	-0.376766	-0.526123
TraesCS5D02G326200.1	1.51635	1.58992	1.50515	0.896092	1.08131	0.985578	-2.96676	-2.49687	-2.11077
TraesCS3B02G312900.3	0.510302	0.721986	0.870487	-0.350462	-0.350462	-0.350462	-0.350462	-0.350462	-0.350462
TraesCSU02G138800.1	1.29447	1.29609	1.30773	-1.21742	-1.15333	-1.11617	-0.141502	-0.140537	-0.129325
TraesCS7A02G006100.1	-1.55415	-1.33233	-1.27225	2.36264	2.3523	2.42454	-1.23674	-0.678961	-1.06504
TraesCS2A02G522500.1	0.547844	0.561969	0.90629	-0.765828	-0.494162	-0.499856	-0.248415	0.348594	-0.356437
TraesCS6B02G272700.2	0.98761	1.21796	0.928152	-1.0892	-1.26651	-1.2043	0.228552	0.0127529	0.184976
TraesCS2D02G194000.1	1.0344	1.09721	1.06426	-1.35068	-1.33286	-1.33406	0.279361	0.326878	0.215496
TraesCS6B02G177700.1	1.08947	1.0396	1.04699	-0.953274	-0.880354	-0.970229	-0.236838	-0.107093	-0.0282732
TraesCS4D02G040300.1	1.01933	0.963696	0.75591	-0.775718	-0.83833	-0.725361	-0.00723749	-0.269357	-0.122933
TraesCS1D02G428900.1	0.839868	0.837562	0.79673	-0.812977	-0.694036	-0.68701	-0.0358389	-0.191448	-0.0528509
TraesCS4A02G165000.1	0.635728	0.974307	0.740714	-0.552153	-0.84979	-0.0813943	-0.121821	-0.753162	0.00757213
TraesCS4B02G046600.3	-0.141405	-0.141405	0.881495	-0.141405	-0.141405	0.108343	-0.141405	-0.141405	-0.141405
TraesCS4D02G006600.1	2.09952	1.88748	1.99478	-0.614154	-0.555555	-0.680371	-1.43055	-1.35194	-1.34921
TraesCS5A02G317100.1	2.80029	2.79304	2.82049	-1.52669	-1.58226	-1.48713	-1.36104	-1.17302	-1.28368
TraesCS4B02G329400.1	1.41806	1.46217	1.39102	-0.851699	-0.728975	-0.667492	-0.7592	-0.602116	-0.66177
TraesCS3B02G064000.1	1.87456	1.85024	2.06688	-1.19118	-1.19118	-1.19118	-0.300541	-0.987041	-0.930554
TraesCS1A02G056900.1	1.36958	1.5223	1.17599	-1.55961	-0.996192	-1.21628	0.231469	-0.421735	-0.105525
TraesCSU02G130400.1	1.13653	1.111	1.1375	-0.893242	-0.912993	-0.94582	-0.250638	-0.163419	-0.218921
TraesCS2A02G258500.1	-0.769183	-0.904062	-0.904062	1.84569	1.60715	1.83665	-0.904062	-0.904062	-0.904062
TraesCS2A02G075600.1	0.898138	0.931748	0.67958	-0.835622	-1.33195	-0.645969	0.00668892	0.24881	0.0485802
TraesCS3D02G268800.1	-0.29006	-0.254726	-0.19139	1.09716	1.03793	0.987757	-0.953087	-0.553465	-0.880128
TraesCS5D02G566200.1	0.275696	0.241662	0.541887	0.228452	0.0404033	0.149887	-0.590642	-0.532729	-0.354616
TraesCS2A02G517500.1	0.669704	0.848577	0.747207	-0.699885	-0.553399	-0.76281	-0.102958	-0.214029	0.067592
TraesCS3D02G077500.3	1.42446	1.06094	1.77202	-0.707192	-0.362355	-0.939691	-0.827534	-0.805418	-0.61523
TraesCS2D02G347300.1	1.52173	0.933523	1.17183	-0.633048	-0.633048	-0.461842	-0.633048	-0.633048	-0.633048
TraesCS4D02G280800.1	0.758941	0.549817	0.82735	-0.36192	-0.311573	-0.158528	-0.459531	-0.385025	-0.459531
TraesCS1D02G036000.1	1.17983	1.2478	1.35513	-0.670965	-0.670965	-0.670965	-0.670965	-0.470586	-0.62832
TraesCS3B02G207300.1	0.794826	0.796516	0.982391	-0.866942	-0.899394	-0.748896	-0.0445756	0.0674076	-0.0813341
TraesCS4A02G019100.1	1.2147	1.21926	1.19958	-1.37466	-1.41241	-1.31699	0.162592	0.14845	0.15948
TraesCS6A02G147900.5	0.69738	1.1622	0.815626	-0.841958	-0.836632	-0.777393	-0.372918	0.214933	-0.0612415
TraesCS5A02G096100.1	1.14256	1.17002	1.20734	-1.15068	-1.18702	-1.22935	0.131947	-0.0333698	-0.0514424
TraesCS7B02G169100.2	0.71949	0.96423	0.692195	-0.0373175	-0.599233	-0.45986	-0.398892	-0.353835	-0.526777
TraesCS2B02G543400.1	0.627428	0.6873	0.708858	-0.395393	-0.427961	-0.275393	-0.457433	-0.223833	-0.243574
TraesCS2D02G057700.1	-0.799789	-0.760441	-0.997826	1.78628	1.83829	1.89877	-0.991485	-0.90432	-1.06949
TraesCS5B02G118300.2	1.1804	1.32531	1.24596	-1.12406	-1.34154	-1.1125	-0.0835063	0.0402139	-0.13026
TraesCS2D02G268600.1	1.23045	1.2061	1.32925	-1.23248	-1.66215	-1.14165	0.0659701	-0.260359	0.464862
TraesCS5B02G406800.4	0.566792	0.489802	0.565576	0.329941	0.183287	0.434911	-0.782753	-0.780689	-1.00687
TraesCS6D02G192700.1	1.56014	1.67951	1.4032	-2.25052	-1.99728	-1.80502	0.169233	0.385753	0.854976
TraesCS7B02G185600.2	0.978502	0.599295	0.731576	-0.624928	-1.34871	-0.618533	-0.00931583	0.324194	-0.0320824
TraesCS7B02G430400.1	0.7653	0.669735	0.632323	-0.425423	-0.364236	-0.154384	-0.419288	-0.405074	-0.298953
TraesCS6B02G243600.1	0.77162	0.730282	0.886109	-0.0791256	-0.0823245	-0.0373967	-0.705415	-0.642679	-0.84107
TraesCS6D02G344900.1	0.725914	1.25787	0.845873	-0.948839	-0.624721	-0.612864	-0.139294	-0.391166	-0.112776
TraesCS3B02G549000.1	0.143532	0.603168	0.0535703	-0.967544	-1.21486	-1.21486	0.42853	1.78116	0.387308
TraesCS5D02G157200.1	1.48453	1.44006	1.4465	-1.2847	-1.38401	-1.27513	-0.0664255	-0.0988678	-0.261954
TraesCS5D02G417400.1	0.446007	0.353132	0.408995	-0.335924	-0.337133	-0.237839	-0.0437833	-0.150243	-0.103212
TraesCS2D02G507500.1	0.680042	0.704093	0.436771	-0.427064	-0.423051	-0.534083	-0.23074	-0.194945	-0.0110225
TraesCS3A02G192000.1	1.0005	0.915404	0.907872	-1.29796	-1.35172	-1.30302	0.381783	0.394494	0.352646
TraesCS1A02G223300.2	1.32508	1.31637	1.3002	-0.825295	-0.610663	-0.754924	-0.449515	-0.560258	-0.741
TraesCS5A02G311300.1	0.979351	0.963925	0.574653	0.211746	-0.0671992	0.0368917	-0.848157	-1.23712	-0.614087
TraesCSU02G152100.1	0.83206	0.774599	0.765125	-0.794907	-0.755173	-0.835165	-0.0166181	-0.106871	0.13695
TraesCS2B02G414500.1	1.10494	1.07963	1.13414	-1.29725	-0.976028	-1.22099	0.00292705	-0.0808164	0.253446
TraesCS7A02G263000.2	0.782276	0.653343	0.569919	-0.356225	-0.349384	-0.429359	-0.301066	-0.301066	-0.268439
TraesCS2B02G079100.2	0.578363	0.702174	1.00598	-0.803099	-0.774853	-0.872775	-0.190249	-0.0547683	0.409228
TraesCS2A02G097400.1	0.809325	0.65405	0.561346	0.470236	0.412892	0.356343	-1.09852	-1.07149	-1.09418
TraesCS4B02G060100.1	1.0787	0.980858	1.0998	-0.610963	-0.728479	-0.860503	-0.406053	-0.251005	-0.302349
TraesCS1B02G360900.1	1.79319	1.39832	1.56363	-1.07876	-1.24837	-1.19277	-0.386583	-0.504336	-0.344317
TraesCS7D02G465400.1	0.820198	1.07305	0.796337	0.133706	0.389012	0.441968	-1.20052	-1.28042	-1.17334
TraesCS5A02G321300.1	-1.01369	-0.988678	-0.81205	1.81245	1.76535	1.78791	-0.865693	-0.776706	-0.908899
TraesCS3D02G024500.1	-0.335126	-0.57203	-0.437412	1.31275	1.20391	1.1537	-1.05879	-0.734997	-0.532005
TraesCS7D02G551600.1	0.900473	0.768614	0.796101	-1.09749	-0.867774	-1.19051	0.0137165	0.363011	0.313857
TraesCS1D02G312800.2	0.934396	0.858728	0.937951	-0.731525	-0.825557	-0.572602	-0.389276	-0.0201359	-0.19198
TraesCS2A02G391200.1	1.17131	0.863709	0.610774	-0.626636	-0.472743	-0.523619	-0.416852	-0.348295	-0.257653
TraesCS3D02G399700.2	1.62106	1.68261	1.7437	-1.32549	-1.32549	-0.430184	-1.32549	0.365153	-1.00587
TraesCS1D02G155700.1	1.28267	1.06893	1.20206	-1.12587	-1.29147	-1.1376	0.0304615	0.101115	-0.130302
TraesCS2D02G095800.1	0.796005	0.635947	0.524061	0.435918	0.37396	0.313709	-1.07317	-1.18756	-0.818874
TraesCS4A02G105900.1	0.762572	0.912941	0.33512	0.072086	-0.161751	-0.220749	-0.11072	-0.643663	-0.945836
TraesCS4A02G298900.1	1.503	1.24453	1.40797	-1.3226	-1.33748	-1.24782	-0.174627	-0.0715625	-0.00141368
TraesCSU02G269400.1	1.69103	1.33647	1.69789	-0.897019	-0.213037	-0.905224	-0.571821	-1.60345	-0.534831
TraesCS4D02G206600.1	-0.932415	-1.02678	-0.993761	2.08839	2.00101	1.92725	-1.00424	-1.00162	-1.05783
TraesCS1D02G448900.1	1.58335	1.57741	1.48676	-1.16062	-1.20689	-1.15096	-0.268726	-0.556725	-0.303606
TraesCS7B02G478200.1	0.276169	0.671417	0.408917	0.349934	0.238123	-0.227799	-0.712727	-0.373898	-0.630135
TraesCS2D02G425100.2	-0.0568029	0.18757	0.0936608	-0.338179	-0.342501	0.061312	0.885856	-0.342501	-0.148414
TraesCS3D02G127300.2	0.67395	0.775325	0.802676	-0.294751	-0.254475	-0.425681	-0.425681	-0.425681	-0.425681
TraesCS2A02G150600.2	0.470414	0.81412	0.269985	-0.291894	-0.793236	-0.438208	0.307203	-0.106114	-0.23227
TraesCS6D02G305800.1	0.862804	0.977853	0.663619	-0.930968	-0.669382	-0.529757	-0.191976	-0.0182946	-0.1639
TraesCS7B02G329500.1	1.20006	1.18583	1.2385	-0.956448	-0.993545	-1.2151	-0.0785152	-0.346499	-0.0342909
TraesCS7D02G322100.1	1.48086	1.39608	1.35221	-1.67694	-1.71397	-1.83913	0.367735	0.248576	0.384579
TraesCS5A02G548000.5	-1.3961	-1.3961	-1.13067	2.32516	1.99773	2.03939	-1.3961	-0.707251	-0.336055
TraesCS6B02G343300.1	1.46471	1.51116	1.52444	-1.56656	-1.6584	-1.58145	0.151262	0.109527	0.0453045
TraesCS1B02G137200.1	0.726205	1.07075	1.11572	-0.55958	-0.541173	-0.511152	-0.386896	-0.663058	-0.250815
TraesCS6A02G000900.1	1.10901	0.984581	0.869663	-1.56293	-1.63272	-1.90981	0.24353	1.20253	0.696136
TraesCS2A02G332700.1	-1.29287	-1.29287	-1.14752	2.54235	2.63947	2.31369	-1.29287	-1.29287	-1.17651
TraesCS4D02G343000.1	1.22102	1.14016	1.15769	-0.448621	-0.45995	-0.525962	-0.663516	-0.756788	-0.664031
TraesCS3A02G297200.1	-1.05534	-0.859991	-1.05534	1.63284	1.96987	1.80503	-0.955033	-0.915214	-0.566823
TraesCS7D02G375100.1	1.83387	1.78823	2.02943	-1.14833	-0.982623	-1.2116	-0.930639	-0.804836	-0.573511
TraesCS4D02G036500.5	0.389189	0.731651	0.454176	-0.298764	0.174572	-0.203797	-0.189019	-0.219666	-0.838341
TraesCS2A02G142300.1	-0.0442487	-0.179852	-0.164554	1.10194	1.01804	1.14983	-1.13528	-0.78527	-0.960613
TraesCS7B02G455000.1	1.2184	1.14763	1.04996	-0.550855	-0.714256	-0.788931	-0.565231	-0.501047	-0.295675
TraesCS4A02G280500.1	1.34434	1.09739	1.41327	-1.16795	-0.934766	-0.942141	-0.300181	-0.444571	-0.0653822
TraesCS2A02G156400.1	0.0692106	-0.458778	-0.119049	0.84225	1.02297	0.917617	-0.81276	-0.674535	-0.786927
TraesCS6A02G059400.1	0.941387	1.03672	1.13255	-1.07914	-1.12554	-1.06196	-0.00692787	0.00999372	0.152919
TraesCS5B02G353200.1	2.7737	2.63606	2.72271	-1.29717	-1.3714	-1.46155	-1.61305	-1.33667	-1.05264
TraesCS2D02G501700.1	0.920787	1.05904	1.09755	-1.33461	-1.32223	-1.18755	0.159218	0.469949	0.137841
TraesCS6B02G223600.1	1.13064	1.17582	1.17952	-0.800491	-0.869593	-0.787015	-0.429174	-0.295365	-0.30434
TraesCS3D02G413900.1	1.41125	1.3763	1.40188	-1.36793	-1.3655	-1.4428	-0.110044	-0.059338	0.156186
TraesCS4D02G226100.1	1.16311	1.17654	0.967782	-0.743534	-0.76843	-0.811765	-0.282644	-0.182212	-0.518851
TraesCSU02G156000.1	-0.88914	-1.07008	-0.964858	2.14111	1.91999	1.80819	-0.920539	-0.785779	-1.2389
TraesCS5D02G334500.2	1.46631	1.41544	1.33818	0.0175431	-0.176269	0.0224629	-1.37968	-1.36418	-1.33981
TraesCS5D02G170700.1	1.49426	1.3617	1.44639	-0.62271	-0.564321	-0.536197	-0.916855	-1.01081	-0.651462
TraesCS5D02G181600.3	-0.327328	0.40646	0.50455	-0.327328	-0.327328	-0.324445	-0.327328	1.05007	-0.327328
TraesCS7B02G320500.1	1.00829	0.995901	0.84574	-0.480222	-0.448826	-0.480222	-0.480222	-0.480222	-0.480222
TraesCS3A02G146300.1	1.55409	1.77503	1.72898	-1.23013	-1.27452	-1.25395	-0.49316	-0.624438	-0.181905
TraesCS5A02G024900.3	1.37859	1.35464	1.49719	-0.742049	-0.722364	-0.92631	-0.781628	-0.640593	-0.417481
TraesCS5D02G478900.1	0.796874	0.906405	0.830413	-0.931879	-1.07302	-0.96294	0.19632	0.159606	0.0782241
TraesCS1A02G071600.1	-1.79568	0.500635	0.174074	2.8113	2.30984	1.38686	-1.79568	-1.79568	-1.79568
TraesCS3B02G255500.1	0.801164	0.881598	0.927791	-0.828603	-0.74199	-0.619966	-0.167367	-0.191642	-0.0609851
TraesCS3A02G195700.2	1.11581	1.32343	1.41656	-0.826802	-0.826802	-0.826802	-0.826802	0.278206	-0.826802
TraesCS3A02G034600.9	0.191384	0.650245	0.32272	-0.218312	-0.461091	-0.856154	0.317613	-0.306239	0.359835
TraesCS5B02G175000.1	1.08631	1.08614	0.960711	-1.13726	-1.18447	-1.37879	0.150821	0.190825	0.22571
TraesCS3B02G497800.1	-0.775933	-0.775933	-0.775933	1.56975	1.60507	1.48078	-0.775933	-0.775933	-0.775933
TraesCS2A02G193300.1	1.09624	1.13338	1.15806	-0.546332	-0.531264	-0.550625	-0.553782	-0.55292	-0.652763
TraesCS6B02G100000.5	0.412917	0.305813	0.0219815	-0.403478	-0.403478	-0.403478	0.380607	-0.104819	0.193934
TraesCS3D02G524100.1	0.538681	-0.276895	0.596525	-0.132848	-0.276895	0.382116	-0.276895	-0.276895	-0.276895
TraesCS6B02G454500.1	1.09916	1.03269	1.07817	-1.22186	-1.1962	-1.16048	0.180878	-0.0771962	0.264825
TraesCS3A02G347800.1	1.35535	1.5788	1.47304	-0.892972	-0.914842	-0.852179	-0.570908	-0.458732	-0.717556
TraesCS7A02G191400.1	1.32412	1.58934	1.40021	-0.195134	-0.0675837	-0.170461	-1.31136	-1.19705	-1.37209
TraesCS5B02G223700.1	1.31631	1.60671	1.35704	-0.692034	-0.976554	-0.873373	-0.505019	-0.584297	-0.64878
TraesCS3D02G039300.1	-0.735121	-0.843337	-1.03111	2.19379	2.19145	2.10761	-1.37598	-1.5149	-0.9924
TraesCS2D02G314900.1	1.88457	1.87951	1.85834	-1.02386	-1.01216	-1.08818	-0.812382	-0.906468	-0.779372
TraesCS7B02G392900.3	2.11081	2.30746	2.19188	-1.79444	-1.79444	-1.79444	-0.0606562	-0.285509	-0.880645
TraesCS4B02G211400.1	1.51155	1.43573	1.44763	-1.60926	-1.71965	-1.82491	0.207248	0.270407	0.281258
TraesCS4D02G099100.1	1.07556	1.01403	1.10467	-1.01495	-0.885139	-1.15445	-0.302664	-0.188777	0.35172
TraesCS1D02G107000.1	1.33319	1.28744	1.24926	-1.06141	-1.1861	-1.17185	-0.14361	-0.213391	-0.0935286
TraesCS7D02G466700.1	-1.21053	-1.30843	-1.31205	2.32471	2.43816	2.26244	-1.22326	-1.03938	-0.931661
TraesCS3B02G237200.1	1.01937	0.943896	1.00953	-1.02118	-1.03139	-0.832001	0.0081268	-0.0489678	-0.0473783
TraesCS7B02G440100.2	-1.24515	-1.24515	-1.24515	2.39443	2.6319	2.44459	-1.24515	-1.24515	-1.24515
TraesCS6D02G303900.1	0.951565	0.919833	1.27432	-0.535921	-0.507352	-0.535921	-0.494678	-0.535921	-0.535921
TraesCS3B02G436200.1	0.901611	1.07244	0.730221	-1.19818	-1.32976	-1.52519	0.496438	0.420696	0.431716
TraesCS2A02G294600.1	1.7876	1.88531	1.86851	-0.408706	-1.04622	-0.385084	-1.59569	-0.964378	-1.14135
TraesCS1B02G142600.2	0.754484	0.896601	0.719554	-0.934801	-0.86877	-1.18517	0.281063	0.0959572	0.241076
TraesCS2A02G302300.2	1.11396	1.12134	1.14645	-0.939826	-1.0433	-1.08861	-0.356482	0.0706847	-0.0242141
TraesCS7A02G559300.2	1.38673	0.924446	0.339721	-0.00321878	-0.676775	-0.655295	-0.66958	0.0307496	-0.676775
TraesCS2D02G030500.1	1.52457	1.53639	1.4392	-0.480066	-0.204572	-0.0431945	-1.26937	-1.18536	-1.31761
TraesCS5D02G000800.1	0.922945	0.889368	0.715457	-0.959903	-1.04796	-1.10816	0.126997	0.315773	0.145486
TraesCSU02G230200.1	-0.823278	-0.823278	-0.823278	1.61555	1.62509	1.69903	-0.823278	-0.823278	-0.823278
TraesCS7A02G120300.1	1.4674	1.51732	1.47736	-1.74239	-1.84372	-1.83648	0.365862	0.296508	0.298153
TraesCS2B02G124100.1	0.973501	0.759063	1.05321	-0.0594044	0.306646	0.104963	-0.955693	-1.04666	-1.13563
TraesCS6A02G148400.1	1.15982	1.08703	1.14342	-0.815692	-0.84626	-0.931811	-0.224939	-0.322047	-0.249525
TraesCS6D02G206300.2	0.514529	0.604186	-0.315727	-0.315727	0.326744	-0.315727	0.133174	-0.315727	-0.315727
TraesCS4D02G194500.1	-0.904788	-0.857569	-0.578444	2.19295	2.11084	2.27297	-1.42052	-1.43446	-1.38097
TraesCS3A02G011600.1	-1.11106	-1.11106	-1.11106	2.13307	2.52214	2.01112	-1.11106	-1.11106	-1.11106
TraesCS7A02G241600.1	0.766447	0.747767	0.863522	-0.0258175	0.0980985	-0.168192	-0.970439	-0.845173	-0.466214
TraesCS5B02G380500.1	1.04734	1.06873	1.12479	-1.05593	-0.909084	-0.999262	0.167461	-0.334219	-0.109838
TraesCS6D02G235000.1	0.525433	0.847741	0.815931	-0.196914	-0.175184	-0.171338	-0.661535	-0.815098	-0.169035
TraesCS4D02G285100.1	0.901647	0.837097	0.796051	0.679995	0.744978	0.71335	-1.3585	-1.70727	-1.60735
TraesCS7B02G210000.1	1.07488	1.17273	1.26982	-0.837405	-0.955905	-0.799009	-0.576203	-0.123253	-0.225662
TraesCS3A02G405700.1	0.720399	1.46688	0.897742	-0.639975	-1.27947	-0.645387	-0.594773	0.692114	-0.617529
TraesCS1A02G066400.1	1.70714	1.68723	1.71426	-1.74041	-1.77454	-1.5906	0.181933	-0.222468	0.0374564
TraesCS4A02G123300.1	1.20638	0.958253	0.981442	-0.813038	-1.70743	-0.952568	0.494848	-0.0983162	-0.0695763
TraesCS2D02G295500.2	1.22097	1.20687	1.20217	-0.943564	-0.772169	-0.987969	-0.255261	-0.54018	-0.13087
TraesCS3A02G517100.1	-0.747369	-0.877344	-1.07127	3.12579	3.17301	3.01231	-2.45563	-2.11534	-2.04416
TraesCS5B02G408600.1	0.777431	0.763341	0.907157	-0.655618	-0.460759	-0.535871	-0.681628	-0.118982	0.00492856
TraesCS3D02G369200.1	-0.296163	-0.486552	-0.579315	1.24797	1.11794	1.30098	-0.894984	-0.731065	-0.678804
TraesCS5D02G357600.1	2.95275	2.80292	2.83996	-1.45863	-1.4267	-1.60806	-1.5725	-1.36348	-1.16625
TraesCS3D02G446800.1	1.17512	1.1961	1.23881	-0.488595	-0.774758	-0.530585	-0.459972	-0.722648	-0.633481
TraesCS2A02G132200.2	1.5459	1.5102	1.50769	-1.91763	-1.85565	-1.8697	0.305383	0.542272	0.231541
TraesCSU02G234500.1	0.997579	0.914181	1.13786	-0.898112	-0.898112	-0.898112	-0.0907567	-0.304519	0.039986
TraesCS5D02G311200.1	1.043	0.947335	1.09744	-0.922814	-0.956043	-1.15165	-0.385674	0.11476	0.213643
TraesCS3A02G454900.1	1.79974	1.57654	1.75168	-0.49314	-0.849164	-0.957948	-1.02421	-0.941506	-0.861999
TraesCS2B02G623900.1	0.544702	0.533573	0.53059	-0.221129	-0.206126	-0.267094	-0.235019	-0.318601	-0.360896
TraesCS7B02G130900.1	-1.18783	-1.25547	-1.10751	2.09729	2.18429	2.3133	-1.19196	-0.925482	-0.92663
TraesCS6B02G309400.1	3.56639	3.61427	1.90565	-2.38934	-2.38934	-1.14506	0.88567	-1.6889	-2.35935
TraesCS3A02G524400.2	1.49478	1.4274	1.46946	-1.62812	-1.88268	-1.24621	0.0581679	0.240974	0.0662321
TraesCS5A02G229000.1	-0.524247	-0.557391	-0.328954	1.65794	1.20954	1.24219	-1.10632	-0.656363	-0.936396
TraesCS5B02G519500.1	1.41895	1.38705	1.42939	-1.71068	-1.66936	-1.58159	0.279456	0.152102	0.294673
TraesCS2A02G067800.2	1.80873	1.54022	1.7122	-1.39042	-1.12212	-1.54389	-0.614422	-0.386735	-0.00356481
TraesCS7B02G199200.1	0.78681	0.942775	0.998822	-1.10821	-1.09885	-1.01358	0.0883732	0.352634	0.051221
TraesCS2D02G257100.1	0.908558	0.599958	0.927303	-0.860511	-1.03329	-0.947066	0.119122	0.301209	-0.0152821
TraesCS3A02G279100.1	1.40742	1.13634	1.15296	-0.574034	-0.717131	-0.642638	-0.519255	-0.640297	-0.603362
TraesCS1A02G166000.1	-0.866735	-0.866735	-0.866735	1.41303	1.95518	1.56916	-0.866735	-0.6037	-0.866735
TraesCS4B02G010100.1	0.767736	0.51626	0.887265	-0.361877	-0.361877	-0.361877	-0.361877	-0.361877	-0.361877
TraesCS4D02G326400.2	-0.7127	-0.845426	-0.913653	1.69303	1.64094	1.57915	-0.804646	-0.648479	-0.988224
TraesCS5B02G200300.1	-0.882325	-0.882325	-0.882325	1.85363	1.78261	1.6577	-0.882325	-0.882325	-0.882325
TraesCS4B02G225500.1	0.991953	0.942702	0.87311	-0.813752	-0.535833	-0.632048	-0.375814	-0.280576	-0.169742
TraesCSU02G095600.1	-1.09451	-0.946556	-0.612181	1.99905	1.72985	1.85745	-0.955699	-0.882878	-1.09451
TraesCS2B02G546500.1	1.24268	1.08889	-0.11994	-0.532229	-0.773459	0.209854	-0.390515	-0.531009	-0.194278
TraesCS1D02G252900.2	0.897111	1.6284	1.30334	-0.0902155	-0.910333	-0.937573	-1.80566	0.706079	-0.791144
TraesCS2B02G270300.1	1.0597	0.673115	0.665725	-0.737017	-0.861149	-0.57192	-0.111127	0.145698	-0.263029
TraesCS2B02G468200.1	1.25586	1.1326	0.813211	-0.791415	-0.893317	-0.970779	-0.494549	0.129373	-0.180987
TraesCS4D02G014800.1	0.0524951	0.777461	0.349881	-0.220569	-0.124099	-0.0853344	-0.184273	-0.35676	-0.208802
TraesCS2A02G302700.2	1.36193	1.55779	1.5595	-1.33015	-1.59239	-1.34766	-0.0172677	-0.0323176	-0.159429
TraesCS6B02G238200.1	1.19888	1.57524	1.54089	-1.50214	-1.74847	-2.17601	0.543076	0.23363	0.334905
TraesCS5D02G496000.1	-0.247702	-0.534499	-0.769266	1.30089	1.47344	1.57139	-1.02507	-1.02507	-0.744113
TraesCS7A02G050100.2	0.821348	0.673212	0.91305	-0.107179	-1.36126	-0.344535	0.00628796	0.075113	-0.676039
TraesCS4B02G318000.1	0.749822	0.83502	1.06479	-0.590526	-0.342224	-0.400409	-0.486245	-0.403537	-0.426688
TraesCS1A02G033600.1	1.50897	1.41524	1.37322	-1.78148	-1.48933	-1.59904	0.0456007	0.236992	0.28983
TraesCS2D02G028600.1	1.05027	0.685485	1.02961	-0.390534	-0.378575	-0.580452	-0.51116	-0.561892	-0.342753
TraesCS6A02G372100.1	0.929573	0.786758	0.718182	-1.04528	-0.983737	-1.05693	0.114128	0.251838	0.285468
TraesCS4A02G214200.1	-0.637504	-0.391333	-0.770191	1.66045	1.6478	1.71991	-0.610723	-1.01689	-1.60152
TraesCS4A02G213300.1	1.698	1.6917	1.79699	-1.39432	-1.64302	-1.71491	-0.330959	-0.118821	0.0153389
TraesCS5A02G235600.1	0.361509	0.727034	0.737034	-0.0747243	-0.116484	-0.562211	-0.562211	0.0522636	-0.562211
TraesCS3A02G009300.1	-1.15207	-1.08031	-1.15207	2.22492	2.13703	2.2703	-1.08031	-1.08443	-1.08306
TraesCS3A02G178800.1	-0.34903	1.16294	-0.34903	0.203839	-0.34903	0.391682	-0.0133177	-0.34903	-0.34903
TraesCS6D02G230100.1	1.49331	1.42079	1.44314	-0.276232	-0.313494	-0.388582	-1.05095	-1.31564	-1.01234
TraesCS3D02G032000.2	0.597365	0.374332	0.759317	0.557012	0.216932	0.392551	-0.728233	-0.995649	-1.17363
TraesCS7D02G549100.1	1.76426	1.67583	1.68909	-1.76202	-1.91188	-1.90071	0.0910996	0.111216	0.243126
TraesCS3B02G098000.1	0.961211	1.03912	0.94256	-1.00113	-0.829615	-0.888804	-0.101873	-0.0998812	-0.021587
TraesCS5B02G444600.1	-0.803536	-0.855952	-0.855952	1.65729	1.73069	1.51644	-0.855952	-0.855952	-0.677078
TraesCS2D02G221000.1	1.65434	1.54439	1.66127	-1.5519	-1.55297	-1.52231	-0.0671644	-0.143557	-0.0220883
TraesCS6B02G327500.1	-0.231635	-0.314714	-0.215601	1.60266	1.54406	1.5552	-1.46399	-1.33195	-1.14402
TraesCS3D02G346000.1	1.08383	0.998072	1.00906	-0.981088	-1.13017	-1.34854	0.24437	-0.0987204	0.223184
TraesCS7A02G251800.1	-1.48632	-1.59152	-1.12768	2.773	2.7665	2.60875	-1.47328	-1.33307	-1.13638
TraesCS4A02G218400.1	1.54239	1.57106	1.51944	-1.6453	-1.72786	-1.61837	0.0768144	0.190985	0.0908439
TraesCS4A02G319000.1	1.22631	1.18897	1.17329	-1.33913	-1.48962	-1.41439	0.273392	0.0650431	0.316131
TraesCS2D02G134100.1	1.0982	1.13851	1.07797	-1.79912	-1.75177	-1.69497	0.492444	0.802962	0.635777
TraesCS7B02G315100.1	1.78914	1.4907	1.44867	-1.65007	-1.60843	-1.95046	0.131365	0.0779069	0.271177
TraesCS5B02G478100.1	-1.42081	-1.24465	-1.65223	2.76652	2.6533	2.53363	-0.981457	-1.47356	-1.18074
TraesCS5A02G007900.1	2.13381	2.07778	2.0738	-0.69071	-0.711681	-0.709146	-1.38741	-1.42907	-1.35736
TraesCS1B02G200600.1	1.00107	0.875402	0.922279	-1.30269	-1.25451	-1.39045	0.0120655	0.43181	0.705021
TraesCS6B02G356400.1	0.848087	0.657224	0.846465	-0.804059	-0.819424	-0.626457	-0.0886499	0.188023	-0.201208
TraesCS6A02G290600.1	1.78823	1.70074	1.73859	-1.13413	-1.1142	-1.21783	-0.577267	-0.725064	-0.459079
TraesCS4D02G229100.2	0.557117	0.2342	0.46406	-0.228077	-0.109146	-0.20913	-0.297854	-0.31078	-0.100391
TraesCS7B02G020600.1	0.941738	0.855799	0.831	-0.968828	-1.12598	-0.930023	0.0946195	0.0767974	0.22488
TraesCS1B02G076300.1	1.21453	1.32106	1.24647	-1.33348	-1.42901	-1.53885	0.162813	0.282262	0.0742124
TraesCS7B02G326100.1	-1.00196	-1.36822	-1.2073	2.16722	2.27241	2.31963	-1.0837	-1.18298	-0.915093
TraesCS3B02G563100.3	-0.370082	1.64043	1.02585	-0.436996	-0.441421	-0.481114	-0.257203	-0.129128	-0.550327
TraesCS2A02G427200.1	3.03277	2.99103	2.99841	0.248595	0.258823	0.134716	-3.38703	-3.38413	-2.89318
TraesCS4B02G112700.1	-1.0551	-1.30493	-1.14477	1.89227	1.85513	1.95034	-0.713479	-0.700314	-0.779151
TraesCS1B02G294600.2	0.930337	1.36873	0.959239	-0.480312	-0.755288	-0.514513	-0.0786367	-0.33232	-1.09723
TraesCS3A02G418400.1	1.70999	1.6932	1.68229	-1.58513	-1.67252	-1.54359	-0.157516	0.0182394	-0.144965
TraesCS2B02G407800.1	1.00972	1.0527	0.855406	-0.571441	-0.639025	-0.675266	-0.734363	-0.0272727	-0.270459
TraesCS2A02G461300.1	1.79681	1.53536	1.91746	-0.563278	-0.674699	-0.892807	-0.999409	-1.07538	-1.04405
TraesCS4A02G293200.1	1.11378	1.04999	1.07689	-1.05719	-0.950497	-1.04782	0.126484	-0.196364	-0.115277
TraesCS5B02G444100.1	1.13673	1.11331	-0.526386	-0.0215118	-0.526386	-0.526386	0.403405	-0.526386	-0.526386
TraesCS1B02G234300.2	0.758892	0.874209	0.834052	-0.971101	-0.974823	-1.13751	0.2627	0.102899	0.250684
TraesCS5B02G362500.1	2.63048	2.6993	2.60411	-0.870311	-0.756453	-0.681839	-2.04088	-2.11335	-1.47106
TraesCS7B02G063200.1	1.32793	1.31457	1.35955	-0.769303	-0.860156	-0.860156	-0.370613	-0.572093	-0.569732
TraesCS4A02G491482.1	-0.948814	-1.03803	-1.06518	1.85759	1.87424	1.96109	-0.810585	-0.842375	-0.987936
TraesCS3D02G361500.1	1.96044	1.76403	1.88271	-0.292941	-0.180293	-0.389	-1.78884	-1.53284	-1.42327
TraesCS5B02G242700.1	0.572827	0.797421	0.91158	-0.740167	-0.749518	-1.09668	-0.426756	0.313207	0.418089
TraesCSU02G057000.1	1.62872	1.71496	1.64492	-0.931492	-0.965588	-1.0097	-0.648011	-0.535613	-0.898183
TraesCS6B02G426100.1	0.926685	1.11954	0.980169	-0.86122	-1.36689	-1.2517	0.336527	-0.320218	0.437103
TraesCS7A02G256200.1	0.664535	0.919408	0.549419	-0.396059	-0.419455	-0.272571	-0.236341	-0.40771	-0.401226
TraesCS3A02G255400.1	1.00756	1.12911	1.15355	-0.876331	-0.927622	-0.791701	-0.390969	-0.183524	-0.120065
TraesCSU02G050000.1	-1.1461	-1.07602	-0.982835	2.13961	2.22627	2.26478	-1.10287	-1.23664	-1.08619
TraesCS5A02G177400.3	0.0339939	1.18058	0.488639	-0.559757	-0.392119	-0.949551	0.64309	-0.456309	0.0114283
TraesCS5A02G234300.1	1.34417	1.33869	1.28502	-0.544731	-0.463396	-0.651487	-1.0602	-0.431334	-0.816732
TraesCS5D02G157500.1	-0.158003	-0.530633	-0.0603402	1.03574	0.943916	1.15152	-0.828238	-0.566507	-0.987455
TraesCS5B02G520700.1	1.09573	1.1799	1.1923	-1.43901	-1.25857	-1.47928	0.195364	0.361019	0.152551
TraesCS2B02G273900.1	1.37086	1.33065	1.28148	-1.60175	-1.58109	-1.61587	0.311878	0.30183	0.202023
TraesCS7D02G548200.1	1.37117	1.42019	1.28864	-0.834699	-0.496032	-0.677704	-0.776705	-0.695	-0.599858
TraesCS5D02G004700.1	0.463197	0.432033	-0.0681883	1.10149	1.20712	1.18783	-1.47376	-1.54212	-1.3076
TraesCS3A02G369900.2	1.37667	1.23533	1.23286	-1.31099	-1.28922	-1.48021	-0.0202965	0.0484162	0.207443
TraesCS2D02G202200.1	0.924914	0.718247	0.974694	-0.337558	-0.326989	-0.408719	-0.549062	-0.470824	-0.524703
TraesCS2D02G541900.1	1.31077	1.39273	1.32351	-1.48875	-1.41908	-1.38577	-0.112494	0.374242	0.00484957
TraesCS5A02G401600.1	0.983973	0.904356	1.08792	-0.85624	-0.715051	-0.795183	-0.284537	-0.234355	-0.0908795
TraesCS5A02G268300.1	1.2209	1.11409	0.840204	-0.185065	0.233585	0.300066	-1.25133	-1.25133	-1.02112
TraesCS2A02G296400.1	1.34248	1.2442	1.29534	-1.1603	-1.18937	-1.18398	-0.00973806	-0.443003	0.104374
TraesCS3B02G343800.7	0.749557	0.626685	1.05757	-0.582393	-0.597208	-0.579795	-0.25631	0.0192345	-0.437343
TraesCS6A02G132200.1	-1.13024	-1.18683	-1.1934	2.4429	2.26998	2.30677	-1.21464	-1.10772	-1.18683
TraesCS3B02G020700.1	1.13917	0.876845	1.09833	-0.784355	-0.991716	-0.924654	-0.0979315	-0.392664	0.0769744
TraesCS3A02G135400.1	0.351333	0.483225	0.523382	-0.349726	-0.286647	-0.265857	-0.144043	-0.0663032	-0.245363
TraesCS2D02G428100.2	0.302203	0.602331	0.890495	0.0254675	-0.364099	-0.364099	-0.364099	-0.364099	-0.364099
TraesCS1A02G308500.1	1.0046	0.987789	0.967299	-1.32843	-1.39771	-1.24836	0.319488	0.294512	0.400817
TraesCS5A02G391500.1	1.51962	1.4808	1.53512	-0.40317	-0.511383	-0.616451	-0.860193	-1.02475	-1.11959
TraesCS4A02G049900.1	1.01025	1.10101	0.965897	-0.805105	-0.67117	-0.813147	-0.216878	-0.180012	-0.390847
TraesCS1A02G169500.1	0.914501	0.801735	1.08771	-1.05165	-0.872348	-1.03923	0.0407868	-0.071796	0.190296
TraesCS3D02G279700.1	0.925641	0.739346	0.733211	-0.884084	-1.20281	-0.831481	0.101889	0.251223	0.167063
TraesCS4D02G297800.8	0.896579	0.766518	1.06097	-0.804188	-0.0526144	-0.601075	-0.527213	-0.260962	-0.478011
TraesCS1A02G355300.1	-1.04847	-0.850895	-1.00882	3.27235	3.13258	2.96773	-2.15482	-2.15482	-2.15482
TraesCS2D02G148700.1	0.95029	0.897317	0.927458	-1.04524	-1.10453	-1.10548	0.143035	0.200961	0.136195
TraesCS3B02G039900.1	-1.08882	-0.748946	-1.15956	1.93847	1.89662	2.00332	-0.853335	-1.14937	-0.838377
TraesCS3B02G462800.2	2.01268	2.05278	1.99459	-1.69587	-1.30898	-1.75226	-1.14658	0.552503	-0.708861
TraesCS4B02G244400.1	0.764004	0.627609	0.81897	-0.391115	-0.524466	-0.366629	-0.388518	-0.320107	-0.219747
TraesCS3D02G273000.1	0.848402	0.531189	1.00566	-0.589909	-0.69907	-0.771509	-0.216614	0.0170857	-0.125232
TraesCS6D02G239800.3	2.0937	2.48592	2.19714	-1.31794	-1.38295	-1.70508	-1.38539	-1.10566	0.120264
TraesCS5B02G381200.1	0.389506	0.327422	0.513428	-0.325935	-0.270661	-0.4625	-0.140056	-0.0269618	-0.00424176
TraesCS7A02G371900.1	0.858883	1.23534	0.997257	-0.380247	-0.210322	-0.423135	-0.651877	-0.78974	-0.636157
TraesCS2D02G401600.3	0.65424	1.02693	0.963564	-0.930012	-1.32624	-0.985006	0.0452826	0.295015	0.256229
TraesCS5A02G391200.1	1.34494	1.46725	1.45367	-0.687392	-0.61963	-0.655594	-0.826347	-0.688117	-0.788776
TraesCS3A02G414300.1	2.09152	2.15174	2.11209	-1.14126	-1.00852	-1.33785	-0.98919	-1.48643	-0.392096
TraesCS2D02G036900.1	0.578693	0.569294	0.773613	-0.490604	-0.503769	-0.503769	-0.257176	-0.190907	0.0246246
TraesCS5D02G327900.1	0.94362	0.906938	0.820385	-1.00855	-1.23409	-0.904288	0.353771	-0.0562324	0.17844
TraesCS5B02G423800.2	1.2193	1.18057	1.23276	-1.22887	-1.26688	-1.33095	0.0416681	0.122511	0.0298921
TraesCS6D02G222300.1	1.52073	1.48634	1.44749	-1.02561	-0.775467	-0.958466	-0.73761	-0.514593	-0.442819
TraesCS4A02G097000.2	0.372061	0.504144	0.564811	-0.411186	-0.0460533	-0.411186	-0.272371	-0.129043	-0.171177
TraesCS3A02G028200.3	2.05008	1.97119	2.08023	-1.04248	-0.848287	-0.830708	-0.713307	-1.28751	-1.3792
TraesCS4B02G222900.1	1.34888	1.19052	1.13558	-0.625101	-0.681215	-1.01145	-0.662884	-0.255198	-0.439125
TraesCS3A02G351800.2	1.03711	0.910677	0.982253	-0.908141	-1.02123	-1.13137	0.0317965	-0.0501383	0.149052
TraesCS2A02G500400.2	0.996389	0.754175	0.937891	-0.837276	-0.514732	-0.909926	-0.388996	-0.224181	0.186655
TraesCSU02G050500.1	1.68567	1.39376	2.00763	-1.38158	-1.33715	-1.3436	-0.156539	-0.865021	-0.00317372
TraesCS4A02G208400.1	1.12315	1.08247	1.11093	-0.955427	-0.792651	-0.790072	-0.376154	-0.093121	-0.309128
TraesCS2D02G146800.1	0.492922	0.166936	0.410778	-0.387865	-0.192734	-0.551585	0.00461067	0.060773	-0.00383604
TraesCS2A02G185500.2	1.57915	1.1338	1.49078	-0.712477	-0.618403	-0.470491	-0.991223	-1.00451	-0.406628
TraesCS5B02G006500.1	2.09455	2.02527	2.04546	-0.51149	-0.544964	-0.550988	-1.43537	-1.68916	-1.4333
TraesCS7A02G304000.1	0.943993	1.15377	0.931864	-0.628387	-0.697722	-0.537198	-0.480242	-0.235692	-0.450384
TraesCS5D02G547300.1	-0.864042	-0.46972	-0.688554	1.83052	1.89077	1.9007	-1.28511	-1.11549	-1.19907
TraesCS1D02G421100.1	0.887521	0.919915	0.924755	-1.09191	-0.922137	-1.02505	0.0253951	0.100345	0.181159
TraesCS4B02G037900.1	-1.00705	-1.00705	-1.00705	2.03944	1.9906	2.01229	-1.00705	-1.00705	-1.00705
TraesCS1D02G165600.1	1.98324	2.00278	2.00284	-1.1494	-1.1932	-1.18839	-0.801138	-0.785117	-0.871622
TraesCS1B02G396000.2	-1.30366	-1.1409	-1.13068	2.20927	2.05982	2.32838	-1.17307	-0.912658	-0.936505
TraesCS5A02G054900.1	0.79273	0.73721	0.844401	-0.428219	-0.428219	-0.428219	-0.428219	-0.349609	-0.311855
TraesCS1B02G118000.2	-0.839326	1.98956	0.813727	-0.847948	-0.84939	-0.183997	-0.474211	-0.634022	1.0256
TraesCS5A02G310800.1	0.794665	0.492941	0.758199	-0.286627	-0.0152538	-0.242101	-0.613363	-0.676082	-0.212378
TraesCS2B02G065200.1	2.14264	2.12997	2.19187	-1.34381	-1.34381	-1.34381	-0.841993	-0.882286	-0.708757
TraesCS2D02G185300.1	1.09431	1.12758	1.11328	-0.778134	-0.702477	-0.676666	-0.2701	-0.373491	-0.5343
TraesCS2A02G357400.1	0.842055	0.822473	0.822711	-1.20571	-1.00101	-1.15292	0.429398	0.194658	0.248337
TraesCS3B02G145500.2	1.48222	1.17129	0.906985	-0.78142	-0.78142	-0.78142	-0.453732	-0.582297	-0.180199
TraesCS2B02G157100.1	0.971037	0.909377	0.902116	-0.660505	-0.613522	-0.654267	-0.403526	-0.318218	-0.132493
TraesCS2D02G583200.1	-0.994225	-1.10526	-1.10526	2.21609	2.17258	2.03257	-1.10526	-1.05563	-1.05563
TraesCS5D02G525400.1	-1.16012	-0.94227	-1.02524	2.04715	2.15124	2.40961	-1.16012	-1.16012	-1.16012
TraesCS1D02G392000.1	-1.21892	-1.22693	-1.20699	2.38171	2.4905	2.47619	-1.22693	-1.23633	-1.23229
TraesCS1B02G077300.2	1.11058	1.16314	1.00166	-1.74735	-1.50806	-1.78641	0.336525	0.538568	0.891355
TraesCS7B02G429700.1	0.521978	0.449538	0.303466	-0.14736	-0.349668	-0.44865	-0.116238	-0.166589	-0.0464767
TraesCS1B02G299300.1	1.58974	1.37033	0.949266	-1.46121	-1.17009	-1.04478	0.00498062	-0.19762	-0.0406218
TraesCS7A02G014600.4	1.01888	0.87665	0.97738	-0.695579	-1.05251	-0.83936	-0.449674	-0.0878029	0.252023
TraesCS6A02G124100.1	0.569057	0.422125	0.506773	-0.202395	-0.309227	-0.332762	-0.195906	-0.252015	-0.20565
TraesCS5B02G529400.1	1.84937	1.77153	1.88563	-1.62711	-1.57888	-1.79665	-0.139791	-0.163307	-0.200795
TraesCS2D02G205900.2	0.91204	0.906617	0.875186	-1.17017	-1.00853	-0.998953	0.173479	0.203505	0.106829
TraesCS7A02G055800.1	1.80331	1.57802	1.62674	-1.4341	-1.47146	-1.57256	-0.0492496	-0.346812	-0.133873
TraesCS1A02G170700.1	1.70071	1.6182	1.59544	-0.990625	-0.968517	-1.13249	-0.786858	-0.58324	-0.452624
TraesCS3A02G018300.1	-1.24344	-1.49108	-1.42353	2.24564	2.25743	2.21988	-1.07443	-0.767144	-0.723325
TraesCS1A02G196500.1	1.84835	1.83502	1.7991	-1.04533	-1.13558	-1.25568	-0.566504	-0.847255	-0.632123
TraesCS3D02G413800.1	1.13582	1.0798	1.14864	-1.36198	-1.26853	-1.49588	0.118843	0.0965653	0.546713
TraesCS2A02G247300.2	1.03098	1.05125	1.20661	-1.14002	-1.09353	-1.29083	-0.323921	0.270059	0.289384
TraesCS4D02G135000.3	1.26356	1.46663	1.59658	-1.56102	-1.7258	-1.65122	-0.147177	0.683305	0.0751505
TraesCS1B02G475000.1	1.44517	1.50348	1.52252	-1.82707	-1.74228	-1.6317	0.28259	0.292671	0.154624
TraesCS6D02G146300.2	1.47051	1.30323	1.44862	-1.11166	-1.03015	-1.05387	-0.432806	-0.328536	-0.265342
TraesCS4D02G166000.4	2.68784	2.76216	2.74806	-1.32187	-1.44698	-1.51774	-1.72295	-1.04474	-1.1438
TraesCS7A02G391600.1	1.4916	1.50946	1.43	-1.50558	-1.32581	-1.38687	0.0155443	-0.147344	-0.080992
TraesCS7B02G030600.1	1.23454	1.01646	1.13739	-1.30825	-1.20651	-1.4954	0.210462	0.152735	0.25858
TraesCS7B02G433400.1	-0.415512	-0.396233	-0.397145	1.07821	0.995476	1.00966	-0.792546	-0.667315	-0.414588
TraesCS3B02G168300.1	0.935024	0.690032	0.819274	-0.000988256	-0.154383	-0.0625249	-0.722907	-0.685962	-0.817565
TraesCS7A02G005300.1	-1.67533	-1.67884	-1.53903	2.46441	2.39396	2.4728	-0.952999	-0.491539	-0.993428
TraesCS2D02G208600.3	0.35174	0.395483	0.530438	-0.398114	-0.382022	-0.0591094	-0.0969985	-0.0899438	-0.251473
TraesCS4D02G135000.1	2.12221	1.83795	1.65136	-1.76859	-1.66085	-1.61017	0.418429	-0.705372	-0.284974
TraesCSU02G265300.1	1.44921	1.31963	1.51796	-0.654902	-0.242829	-0.383092	-1.25756	-0.839878	-0.908537
TraesCS3B02G004700.1	-1.17152	-1.20356	-1.19663	1.96617	1.85809	1.95507	-0.869418	-0.574914	-0.76329
TraesCS6B02G323100.1	0.507397	0.66576	0.489551	-0.517762	-0.329777	-0.40081	-0.133794	0.0832784	-0.363843
TraesCS4D02G166000.3	2.72281	2.79791	2.84245	-1.42805	-1.63607	-1.10742	-1.18748	-1.49525	-1.5089
TraesCS3B02G214700.1	0.859625	0.909356	0.897764	0.37496	0.264071	0.256753	-1.01807	-1.64474	-0.899719
TraesCS4D02G039200.1	0.934019	1.06749	1.03135	-1.03706	-1.04234	-1.12821	-0.0108571	0.070031	0.11558
TraesCS3D02G328300.1	1.90553	1.87643	1.86823	-0.45946	-0.586245	-0.697274	-1.13803	-1.53053	-1.23865
TraesCS3A02G153300.1	1.16382	0.930071	1.09694	-1.63291	-1.38308	-1.24212	0.228886	0.27289	0.565517
TraesCS6B02G336400.1	1.91562	1.82902	2.07287	-1.24281	-1.1691	-1.17227	-0.758217	-0.765362	-0.709743
TraesCS1B02G391400.1	1.46296	1.43378	1.52023	-1.7697	-1.80728	-1.58773	0.187212	0.196995	0.36354
TraesCS2D02G427700.1	0.652553	0.429517	0.940479	-0.925185	0.760434	0.319477	-0.596642	-0.926627	-0.654006
TraesCS3A02G332900.1	0.924353	0.994231	1.13335	-0.409134	-0.820203	-0.665032	-0.285791	-0.464224	-0.407545
TraesCS1D02G263400.1	-0.434927	-0.405067	-0.375223	1.31825	1.35617	1.31784	-0.832566	-1.2124	-0.73208
TraesCS1D02G213900.3	1.02537	0.982661	1.19295	-0.631406	-0.648578	-0.520171	-0.455419	-0.323322	-0.622087
TraesCS1A02G323400.1	1.70506	1.71927	1.61289	-0.859943	-1.36816	-1.03931	-1.25612	-0.210206	-0.303481
TraesCS4A02G036400.1	1.14636	1.19369	1.14651	-1.07227	-1.04683	-1.14719	-0.0206205	-0.166532	-0.0331206
TraesCS7A02G308600.1	1.0461	1.17319	0.982172	-0.711417	-0.798361	-0.690319	-0.231388	-0.498737	-0.271232
TraesCS4B02G287400.1	1.55923	1.40805	1.37556	-1.66934	-1.77456	-1.8325	0.236987	0.203309	0.493256
TraesCS3B02G004800.1	-0.978113	-1.38584	-1.48564	2.10574	2.14528	2.09339	-0.94664	-0.416534	-1.13164
TraesCS6A02G237800.1	1.0661	0.96977	1.071	-1.30566	-1.23644	-1.08088	0.0694093	0.350365	0.0963369
TraesCS5B02G010800.1	0.788992	0.560844	0.073438	-0.186596	-0.247335	-0.247335	-0.247335	-0.247335	-0.247335
TraesCS5D02G027600.1	0.999389	0.891626	1.13144	-0.206387	-0.204672	-0.288056	-0.788185	-0.975423	-0.559735
TraesCS1B02G226000.1	1.20702	1.24371	1.0389	-1.19497	-1.13632	-1.10755	0.0808963	-0.159102	0.0274203
TraesCS7A02G344300.1	1.43269	1.4314	1.57674	-0.891444	-0.918359	-1.19533	-0.454505	-0.693292	-0.287905
TraesCS5B02G201300.3	1.00166	-0.922823	1.1289	-0.922823	-0.902765	-0.922823	-0.922823	1.2209	1.24261
TraesCS3A02G297400.2	0.938166	0.186364	0.897158	-1.23048	-1.23048	-1.23048	0.787446	1.1982	-0.315911
TraesCS2D02G393900.1	1.07761	0.956785	1.04403	-1.03116	-1.22393	-1.02868	-0.115964	-0.0740057	0.395314
TraesCS3D02G505500.1	2.48342	2.39709	2.32636	-1.57952	-1.67329	-1.88841	-0.735191	-0.662416	-0.668047
TraesCS3B02G091200.1	-0.88624	-0.798706	-0.53454	1.77793	1.813	1.93871	-1.06197	-1.03971	-1.20847
TraesCS2B02G553400.1	0.569045	0.669825	0.674015	0.179355	0.107756	0.198095	-0.703242	-0.953617	-0.741232
TraesCS5A02G395200.1	1.13629	1.36491	1.39041	-0.481668	-0.503939	-0.41355	-0.988664	-0.669487	-0.834308
TraesCS4A02G333800.1	0.92998	0.514846	0.72893	-0.494917	-0.539482	-0.627804	-0.245135	-0.271741	0.00532295
TraesCS1B02G166300.1	0.954857	0.88243	0.936938	-1.06138	-1.11869	-1.24882	0.348124	0.126786	0.179758
TraesCS2B02G204600.2	0.783478	0.911448	0.909286	-0.976294	-0.805794	-0.899405	0.0864871	-0.120016	0.11081
TraesCS4A02G285900.2	0.780797	0.573611	0.958143	-0.352172	-1.29321	-0.778823	-0.146427	0.229585	0.0284944
TraesCS4A02G263200.1	1.24118	1.16887	1.06322	-1.50555	-1.26409	-1.58165	0.24426	0.246103	0.387667
TraesCS1A02G171000.1	0.618784	0.992618	1.13799	-0.658606	-0.430865	-0.416156	-0.658606	-0.658606	0.073446
TraesCS7A02G423900.1	0.639192	0.952635	0.598259	-0.438216	-0.092273	-0.448514	-0.52709	-0.18393	-0.500063
TraesCS6B02G376200.1	-1.02048	-0.481589	-0.928865	1.96297	1.86258	1.93885	-0.776175	-1.34131	-1.21598
TraesCS1B02G469400.1	1.07064	1.11576	0.957375	-1.21455	-1.13737	-1.13965	0.0432691	0.205583	0.0989443
TraesCS5B02G037600.1	1.5029	1.34046	1.12911	-0.741985	-0.764138	-0.812374	-0.624606	-0.436084	-0.593283
TraesCS1B02G137900.1	0.985247	1.05266	1.39661	-0.426868	-0.0813605	-1.68831	0.151054	-0.576378	-0.812653
TraesCS6B02G298300.1	0.868372	1.05891	1.09032	-1.1044	-1.0203	-1.31459	0.0261261	0.269506	0.126071
TraesCS3B02G239100.1	1.30861	1.23416	1.27784	-1.51823	-1.45161	-1.5698	0.113749	0.367513	0.23776
TraesCS5D02G457600.1	0.889815	0.808965	0.750271	-1.14574	-0.906591	-0.663768	0.655097	-0.152725	-0.235324
TraesCS6A02G067500.1	-0.941507	-0.854723	-0.941507	1.95088	1.72161	1.88976	-0.941507	-0.941507	-0.941507
TraesCS7B02G229400.1	1.04807	1.02037	0.806317	-1.27641	-0.998608	-1.14499	-0.114758	0.433014	0.226992
TraesCS3D02G040200.1	0.749452	1.12397	0.653745	-0.333079	-0.402158	-0.297303	-0.540972	-0.412679	-0.540972
TraesCS2A02G284500.1	1.32031	1.29503	1.31558	-0.119725	-0.0154641	-0.150147	-1.16949	-1.34958	-1.12651
TraesCS7A02G127700.3	1.94368	0.562781	1.31938	0.0389553	-0.297234	-0.191672	0.131261	-1.53427	-1.97287
TraesCS1A02G339300.1	1.30248	1.32887	1.31065	-1.21136	-1.20977	-1.12318	-0.141047	0.0227596	-0.279411
TraesCS2B02G405400.1	2.05671	1.82264	1.89795	-1.5884	-1.21096	-1.38842	-0.377341	-0.605122	-0.607074
TraesCS7D02G066500.1	1.10753	1.10365	1.09537	-1.41683	-1.45916	-1.45788	0.340834	0.386965	0.299516
TraesCS2A02G076100.1	1.34717	1.51322	1.37659	-1.31451	-1.14778	-1.14933	-8.79115e-05	-0.370883	-0.254397
TraesCS5A02G377000.1	1.35355	0.981153	0.365043	-0.546589	-0.134098	-0.807589	-0.200904	-0.149471	-0.861099
TraesCS2A02G299200.1	0.962443	0.844116	0.861097	-0.710342	-0.704237	-0.656303	-0.211518	-0.182371	-0.202884
TraesCS6B02G179900.2	-0.689948	-0.836645	-0.890605	1.67722	1.74782	1.6387	-0.901488	-1.15783	-0.587227
TraesCS6B02G092200.1	1.28615	1.30829	1.2236	-0.788329	-0.708158	-0.803885	-0.405016	-0.518913	-0.593735
TraesCS1A02G084300.1	1.53571	1.4417	1.42498	-1.19604	-1.36127	-1.37532	-0.350647	-0.160621	0.0415138
TraesCS7D02G185700.2	-0.336744	0.534311	-0.336744	-0.336744	-0.336744	0.0854893	0.535888	-0.197929	0.389216
TraesCS5D02G032000.1	0.147892	0.502047	0.403954	-0.212551	-0.0105286	-0.39015	-0.39015	0.203443	-0.253958
TraesCS2A02G007500.2	1.20818	1.12397	1.35757	-1.45118	-1.49802	-1.2989	0.149526	0.302312	0.106527
TraesCS3B02G339300.2	1.26259	1.31627	1.36995	-1.2297	-1.25023	-1.26081	-0.0321786	-0.299135	0.123248
TraesCS5A02G513200.1	0.716565	0.996673	0.938215	-1.14326	-1.11524	-1.12039	0.0898719	0.202157	0.435406
TraesCS5A02G423000.1	1.30664	1.22577	1.35295	-0.574458	-0.727738	-0.596354	-0.705028	-0.571397	-0.710382
TraesCS3D02G248300.1	1.21218	1.271	1.33408	-1.19549	-1.22929	-1.09484	-0.17426	-0.107565	-0.015818
TraesCS1B02G129000.1	1.02074	1.09296	1.15504	-1.28293	-1.56008	-1.35364	0.334785	0.269536	0.323598
TraesCS7A02G419200.2	0.987083	0.918424	1.00023	-0.051456	-0.642805	-0.690028	-0.0169255	0.345065	-1.84959
TraesCS1D02G034700.2	0.810209	1.05802	0.977101	-1.12474	-1.23399	-1.39482	0.204681	0.338277	0.365261
TraesCS5D02G153000.1	0.387672	0.615069	0.285901	-0.305925	-0.218826	-0.37353	-0.187117	-0.147743	-0.0555009
TraesCS2D02G387500.1	1.24672	1.48817	1.22714	-0.916683	-1.01667	-0.89546	-1.0791	0.0272088	-0.0813221
TraesCS4A02G201200.1	1.05538	1.01076	0.978887	-1.30992	-1.33177	-1.49168	0.550063	0.152223	0.386054
TraesCS4A02G012400.1	1.2929	0.958481	1.32132	-0.864641	-0.641639	-0.631617	-0.653573	-0.196071	-0.585161
TraesCS7D02G311300.1	0.99947	0.922386	0.899485	-1.0679	-1.02088	-1.14154	-0.243155	0.283768	0.368364
TraesCS4B02G050600.3	0.537165	0.641253	0.674194	0.56451	0.594934	0.534676	-1.04904	-1.36408	-1.13361
TraesCS3D02G141000.2	-0.264391	0.754955	0.365082	-0.000155273	-0.134779	-0.264391	-0.264391	0.0724632	-0.264391
TraesCS3A02G084400.1	1.48396	1.4588	1.40139	-1.89767	-1.75257	-1.74823	0.276578	0.447764	0.329974
TraesCS3B02G245600.2	1.12097	0.980151	0.627126	-0.250025	-1.21646	0.127804	-0.445838	-0.469713	-0.474018
TraesCS4D02G115400.1	1.42004	1.44602	1.33198	-1.33089	-1.43388	-1.5362	-0.20041	0.105131	0.198198
TraesCS3D02G475100.1	-0.89988	-0.89988	-0.89988	1.82324	1.81007	1.76597	-0.89988	-0.89988	-0.89988
TraesCS4D02G267800.1	-0.645925	-0.635975	-0.613748	1.73899	1.71366	1.74174	-1.01576	-1.14046	-1.14253
TraesCS5B02G092600.2	1.90513	1.97019	2.23119	-1.8504	-1.00481	-1.8504	-0.912304	-0.0144775	-0.474111
TraesCS3D02G505400.1	1.80943	1.51964	2.07139	-1.47134	-1.36335	-1.75833	-0.374331	-0.428498	-0.0045978
TraesCS6A02G078400.1	-0.397925	-0.31159	-0.286803	1.45185	1.47391	1.23395	-1.26243	-0.830934	-1.07001
TraesCS6B02G079800.1	0.899559	0.985579	0.779845	-0.812128	-0.753332	-1.14239	-0.182714	-0.119633	0.345217
TraesCS2D02G167500.1	1.14793	1.15816	1.11903	-1.34003	-1.2756	-1.32483	0.0739656	0.36806	0.0733225
TraesCS5B02G002900.2	0.945045	1.02587	1.02273	-0.941128	-0.921321	-0.789384	-0.329902	-0.040528	0.0286169
TraesCS1B02G187500.1	1.22785	1.15462	1.15006	-1.30291	-1.27461	-1.14248	0.238121	-0.0776309	0.0269723
TraesCS5B02G413100.1	1.63713	1.66934	1.66332	-1.44186	-1.38182	-1.35519	-0.338341	-0.207866	-0.244718
TraesCS2D02G191200.1	1.22739	1.18118	1.04722	-1.4946	-1.57493	-1.46666	0.262406	0.467279	0.350718
TraesCS2A02G206200.1	1.49956	1.39103	1.42142	-1.17134	-1.18712	-1.25657	-0.273649	-0.406398	-0.0169243
TraesCS1B02G043200.1	-0.759429	-0.719855	-0.832151	1.98422	1.85896	1.91549	-1.12467	-1.08199	-1.24057
TraesCS2B02G175800.2	0.912141	0.765373	1.01076	-0.755033	-1.32894	-0.720809	0.0791288	0.114212	-0.0768257
TraesCS2A02G261600.2	0.406769	0.884742	1.0556	-0.451321	-0.525266	-0.643815	-0.247063	-0.10772	-0.371925
TraesCS4B02G059300.1	1.26024	1.24521	1.08624	0.535697	0.610814	0.654194	-1.59576	-2.21212	-1.58451
TraesCS6A02G161700.1	0.85172	1.13999	0.836008	-0.354963	-0.564998	-0.456162	-0.47627	-0.446212	-0.529112
TraesCS1A02G169900.1	2.11663	1.91585	2.07788	-1.67487	-1.67487	-1.51783	0.057616	-0.526262	-0.774148
TraesCS3A02G274400.1	-1.00222	-1.18693	-1.03613	2.347	2.31225	2.25215	-1.22326	-1.35625	-1.10661
TraesCS1A02G245500.4	1.35567	1.41896	1.42991	-1.52834	-1.79207	-1.44986	0.41027	-0.0855255	0.24099
TraesCS4D02G240700.1	0.966062	0.853575	0.914515	-1.19083	-1.27555	-1.27545	0.225226	0.336555	0.445901
TraesCS4D02G297800.6	0.695728	0.853892	1.05453	-0.454101	0.0170536	-0.527794	-0.665122	-0.0924599	-0.881724
TraesCS7B02G146200.1	1.34083	1.21426	1.19424	-0.808711	-0.733921	-0.921425	-0.474603	-0.502856	-0.307814
TraesCS5A02G035100.1	1.3509	1.33278	1.35803	-1.69297	-1.78219	-1.65564	0.295419	0.389505	0.404172
TraesCS3B02G080300.2	0.747811	0.546969	1.00683	-1.19947	-1.05019	-1.22689	0.273782	0.450033	0.451114
TraesCS5A02G094800.1	1.25936	0.922738	1.36505	-0.599506	-0.418564	-0.756896	-0.861518	0.0249103	-0.935568
TraesCS5B02G320200.1	-0.382323	-0.805349	-0.832143	1.8186	1.74143	1.69543	-1.11906	-0.856596	-1.25998
TraesCS1B02G266200.1	0.626825	0.673257	0.816477	0.395048	0.470815	0.371708	-1.07158	-1.09047	-1.19208
TraesCS7D02G060600.2	0.921096	1.03548	0.773243	-1.09741	-0.778672	-0.8566	-0.40466	-0.0606274	0.46816
TraesCS6B02G336300.1	1.94632	1.84428	1.90106	-1.65907	-1.67121	-1.79751	-0.264676	-0.325	0.0258118
TraesCS2B02G410000.1	0.270829	0.48424	0.653068	-0.453655	-0.440209	-0.558216	0.236635	0.0209248	-0.213617
TraesCS4B02G237500.1	0.705929	0.644227	0.73828	-0.26974	-0.297221	-0.263567	-0.443072	-0.457092	-0.357744
TraesCS1A02G285400.2	1.27426	1.3344	1.52274	-1.53673	-1.18426	-0.986346	-0.256311	0.196729	-0.364478
TraesCS7B02G029800.4	0.403913	0.655581	0.691801	-0.431203	-0.431203	-0.431203	0.404721	-0.431203	-0.431203
TraesCS3B02G486700.1	1.31369	1.68492	1.53918	-0.657557	-0.486589	-0.33554	-0.693604	-1.39836	-0.966139
TraesCS7D02G256000.1	1.37767	1.68959	1.49133	-0.717909	-0.586521	-0.417114	-0.726258	-1.18359	-0.927199
TraesCS1B02G410400.1	-1.19275	-1.19952	-1.28902	2.17133	2.38454	2.22106	-1.19952	-1.0539	-0.84223
TraesCS6A02G322000.1	1.09791	0.969585	0.745056	-1.10122	-1.06291	-1.08543	0.080126	-0.000277774	0.357164
TraesCS2A02G420900.2	0.341127	0.953298	0.921932	-0.775543	-0.598931	-0.930038	0.313844	-0.168723	-0.0569653
TraesCS3B02G561300.1	0.781125	0.805002	0.732726	-0.891254	-1.27939	-1.1208	0.187432	0.310072	0.475083
TraesCS2B02G555400.2	-0.0395067	0.162217	-0.117166	1.43947	1.47299	1.37454	-1.36075	-1.4816	-1.4502
TraesCS5D02G191800.3	0.604222	0.372539	-0.034199	0.353075	-0.1544	-0.0676887	-0.137095	-0.468227	-0.468227
TraesCS3A02G183900.1	2.01378	2.04996	2.03653	-1.26223	-1.22976	-1.14463	-0.820728	-0.775373	-0.867554
TraesCS3A02G458200.1	0.921824	1.14157	0.942836	-1.15303	-1.24678	-1.23662	0.417795	0.0431913	0.169214
TraesCS6B02G259000.1	1.19731	1.22527	1.11434	-0.324984	-0.0661539	-0.500141	-0.782728	-0.929584	-0.933325
TraesCS2D02G493600.1	1.24845	1.2179	1.13864	-0.261179	-0.106186	-0.241695	-1.06601	-1.07456	-0.855356
TraesCS2B02G521300.1	-0.987544	-0.987544	-0.987544	1.80573	2.18013	1.9394	-0.987544	-0.987544	-0.987544
TraesCS4B02G365600.1	0.540143	0.996203	1.17407	-0.475695	-0.406782	-0.739418	-0.452639	-0.148954	-0.486929
TraesCS3A02G129100.1	0.823776	0.629645	0.873663	-0.4144	-0.381594	-0.378776	-0.367559	-0.4144	-0.370355
TraesCS1A02G236400.1	0.95101	0.702251	0.843272	-0.141908	-0.513647	-0.558244	-0.339569	-0.530301	-0.412864
TraesCS6A02G350300.1	0.709515	0.741984	0.828165	-0.0808498	-0.0286671	-0.0623704	-0.690431	-0.665314	-0.75203
TraesCS5B02G328600.1	0.751967	0.710666	0.703231	0.498664	0.551477	0.307813	-1.32918	-1.32006	-0.874574
TraesCS7A02G200300.1	1.00358	1.02904	1.06218	-1.28039	-1.35687	-1.39869	0.175995	0.361958	0.403187
TraesCS4A02G236800.1	0.932666	0.954839	0.98293	-0.170056	-0.196387	-0.14925	-0.632975	-0.710133	-1.01163
TraesCS2D02G425300.1	2.98753	2.8403	2.91551	0.528635	0.4849	0.339234	-3.83114	-3.24819	-3.01678
TraesCS2D02G185400.2	-0.293142	-0.73345	-0.458664	1.77719	1.77726	1.8593	-1.17085	-1.58652	-1.17112
TraesCS3B02G062600.1	1.72314	1.76759	1.63566	-0.564595	-0.721544	-0.584977	-1.0977	-0.937003	-1.22057
TraesCS1A02G040600.1	1.09076	1.19358	1.20677	-1.2063	-1.1437	-1.21078	0.0582349	-0.00609484	0.0175233
TraesCS6B02G301300.2	1.51879	1.53243	1.60505	-1.54203	-1.40495	-1.5077	-0.130594	-0.044126	-0.02687
TraesCS4D02G035200.1	-0.700896	-0.678046	-0.786561	1.59051	1.60844	1.48662	-0.881255	-0.767675	-0.871141
TraesCS3A02G253600.3	-0.348483	-0.108474	1.06403	0.0618579	-0.0521727	-0.0557015	-0.348483	-0.348483	0.135913
TraesCS4B02G332700.1	1.06703	0.963398	1.09075	0.334429	0.219147	0.285321	-1.26113	-1.57018	-1.12876
TraesCS7D02G124100.1	1.72298	1.71397	2.2008	-1.16378	-1.22386	-1.76785	-0.0740813	-0.776529	-0.631656
TraesCS7B02G245500.1	-0.873199	-0.989699	-1.00019	2.11988	1.98908	2.04952	-0.899444	-1.35268	-1.04327
TraesCS1B02G338600.2	0.996151	0.689307	1.05463	-1.00357	-1.05832	-1.02815	0.259001	0.0616654	0.02928
TraesCS1D02G200000.1	2.09668	2.03017	1.95022	-1.65256	-1.67199	-1.70265	-0.304179	-0.464306	-0.28138
TraesCS1D02G067900.1	1.15313	1.1701	0.688009	-0.570414	-0.535877	-0.679282	-0.536427	-0.137308	-0.551928
TraesCS6B02G227900.1	1.90077	1.76705	1.81187	-1.86792	-1.78312	-1.81496	-0.284032	0.125858	0.144483
TraesCS1D02G402000.1	1.21448	1.22535	1.10922	-0.26287	-0.238844	-0.362152	-0.842191	-0.944694	-0.898292
TraesCS7A02G317400.2	0.677429	0.710658	0.963297	-0.615716	-0.735188	-0.511587	-0.409636	-0.55362	0.474364
TraesCS3B02G379700.1	1.35895	1.5873	1.19895	-1.01138	-0.715722	-0.88613	-0.176397	-0.630991	-0.724587
TraesCS1A02G309200.1	0.998272	0.699574	0.738569	-0.901889	-0.991156	-1.48431	0.8678	0.173342	-0.100203
TraesCS6D02G201500.2	0.874244	0.725421	0.627933	-0.768227	-0.768227	-0.0740149	-0.768227	-0.268444	0.419541
TraesCS4D02G169500.4	0.210127	0.519833	-0.00557163	-0.41374	-0.163991	-0.296045	0.252562	0.0319867	-0.13516
TraesCS6A02G252600.2	1.03027	0.923433	0.939117	-0.805613	-0.870105	-0.779151	-0.122719	-0.126618	-0.18862
TraesCS3A02G210000.1	1.38737	1.27015	1.27861	-1.43096	-1.55459	-1.41202	0.312269	-0.0263564	0.175513
TraesCS5B02G370700.1	0.969847	0.873797	0.969633	-1.2052	-1.24406	-1.25427	0.254047	0.267867	0.368338
TraesCS2D02G451100.2	0.430999	0.852194	0.535388	-0.249318	-0.127012	-0.489346	-0.36532	-0.931892	0.344307
TraesCS2A02G520200.2	0.237431	0.772333	0.549087	0.0659294	-0.339395	-0.302261	-0.526991	-0.0854241	-0.37071
TraesCS3D02G447600.1	1.51173	1.54302	1.47313	-0.546063	-0.544486	-0.528813	-0.78206	-1.06549	-1.06097
TraesCS4B02G371700.1	1.03735	0.885629	1.17861	-0.841238	-0.728462	-0.658402	-0.0569855	-0.455095	-0.361408
TraesCS4A02G298700.1	-0.181463	-0.301873	-0.411221	1.06648	1.00247	1.12835	-0.635034	-0.891318	-0.776389
TraesCS6A02G266700.1	1.1238	0.93043	0.941028	-0.382581	-0.345815	-0.356393	-0.616834	-0.646817	-0.646817
TraesCS3A02G039200.1	-0.819189	-0.819189	-0.819189	1.71363	1.60197	1.59954	-0.819189	-0.819189	-0.819189
TraesCS4D02G266700.1	1.92943	1.89787	1.84961	-0.614778	-0.84334	-0.853363	-1.07181	-1.29495	-0.998677
TraesCS6A02G402000.1	1.8203	1.73615	1.66334	-1.05998	-0.91717	-1.23192	-0.761168	-0.706804	-0.542739
TraesCS3D02G077500.1	1.61822	1.86929	1.74006	-1.16535	-1.36403	-1.36201	-0.337068	-0.495497	-0.503617
TraesCS6A02G072500.1	0.80575	0.876466	0.743812	-0.825995	-0.705175	-1.09228	0.068784	0.00979501	0.118844
TraesCS5D02G387000.2	1.4194	1.43242	1.22334	0.0148042	0.126287	0.169478	-1.10193	-1.33037	-1.95343
TraesCS3B02G022900.1	1.03639	1.21861	1.10937	-0.407634	-0.5243	-0.511684	-0.490364	-0.620165	-0.810221
TraesCS1B02G442300.1	1.02417	1.0272	1.05646	-0.942121	-1.05224	-1.01559	-0.109054	0.0569513	-0.0457815
TraesCS2B02G477300.4	0.936323	0.908018	0.787857	-1.17807	-1.19932	-1.09224	0.405532	0.0685885	0.363316
TraesCS3A02G093000.1	0.839628	1.01507	0.878957	-0.747551	-0.694555	-0.770658	-0.225823	-0.225308	-0.0697564
TraesCS3D02G022100.1	1.64371	1.56621	1.52465	-1.06165	-1.07816	-1.21618	-0.425608	-0.823708	-0.129277
TraesCS2A02G287600.1	1.16992	0.854839	1.13149	-0.831002	-0.708045	-0.570851	-0.337313	-0.303529	-0.405513
TraesCS5D02G107200.1	1.91327	1.46102	1.57379	0.418471	0.499678	0.717715	-2.20602	-2.78301	-1.59492
TraesCS4A02G226900.1	1.89495	1.79435	1.82863	-1.12098	-1.07572	-1.14933	-0.710961	-0.832505	-0.628421
TraesCS7B02G360000.1	1.48295	1.84477	1.55712	-0.63103	-0.775323	-0.244239	-0.50962	-1.31207	-1.41256
TraesCS5D02G447500.2	1.38925	0.945899	0.397237	-1.45955	-0.831942	-0.267987	-0.0766053	-0.122695	0.0263928
TraesCS3D02G106100.1	0.899143	0.798802	0.887397	-1.17413	-0.821068	-1.12148	0.149378	0.209578	0.172378
TraesCS5D02G280800.1	1.18027	1.1421	1.30167	-0.781096	-0.957823	-0.94612	-0.255476	-0.418397	-0.265137
TraesCS5A02G440400.1	1.21547	1.23286	1.03587	-0.891271	-0.79827	-0.794299	-0.194636	-0.468643	-0.337075
TraesCS7B02G260600.1	0.899112	0.757822	0.824282	-0.559645	-0.484902	-0.562122	-0.241185	-0.296817	-0.336545
TraesCS6D02G369300.1	-1.28783	-0.938548	-1.09726	2.66516	2.71432	2.66702	-1.63751	-1.66243	-1.42292
TraesCS3A02G355500.2	1.13789	1.30611	1.32977	-1.54456	-1.59638	-1.18003	0.169626	0.0963224	0.281247
TraesCS1A02G300200.1	1.57555	1.55257	1.45353	-1.11034	-1.07835	-1.16811	-0.470419	-0.474215	-0.280211
TraesCS2B02G411900.1	1.47822	1.40775	1.40622	-1.57177	-1.62842	-1.51804	0.172819	0.0186792	0.234545
TraesCS3B02G218300.2	0.20796	0.41658	0.435728	-0.245273	-0.210508	-0.543932	-0.013861	0.174156	-0.22085
TraesCS2D02G500000.1	0.638973	0.698285	0.758468	-0.163161	-0.0131489	-0.292616	-0.822124	-0.439523	-0.365154
TraesCS2D02G176500.1	0.38132	0.427685	-0.370572	-0.370572	-0.370572	-0.370572	0.59068	-0.370572	0.453177
TraesCS6A02G147900.3	0.787212	1.17753	1.40805	-1.24524	-0.181738	-0.576214	-1.2438	-0.214552	0.0887549
TraesCS3B02G453700.1	0.315879	0.53387	0.503131	-0.241284	-0.342032	-0.309638	-0.155619	-0.104295	-0.200013
TraesCS4B02G225400.1	-1.36887	-1.36887	-1.36887	2.66031	2.88012	2.67281	-1.36887	-1.36887	-1.36887
TraesCS5A02G063800.1	0.864338	0.991961	0.740447	-0.880502	-1.19392	-1.03583	0.249566	0.0240468	0.239892
TraesCS5D02G311300.1	1.17593	1.26858	1.0526	-1.05772	-0.955459	-0.885892	-0.0636687	-0.258258	-0.276115
TraesCS4A02G177500.1	1.82625	1.76759	1.80746	-1.75607	-1.82999	-1.7922	0.260801	-0.373593	0.0897448
TraesCS4A02G272600.1	1.02293	1.09588	1.06975	-1.3617	-1.33795	-1.4442	0.182164	0.513791	0.259335
TraesCS3D02G298600.1	-0.452908	-0.201118	-0.460995	1.35317	1.32888	1.43195	-0.846009	-1.08338	-1.06958
TraesCS3D02G130200.1	1.23108	1.16897	1.23843	-1.44533	-1.53835	-1.5533	0.236973	0.32355	0.33797
TraesCS7B02G338200.1	0.856869	0.874564	0.708188	-1.37803	-1.21051	-1.32458	0.469667	0.388364	0.615479
TraesCS5B02G163500.1	1.18305	1.02322	1.14656	-1.45724	-1.39582	-1.51374	0.245703	0.231595	0.536667
TraesCS4D02G291700.3	0.723895	0.819755	0.854661	0.287833	-0.0961805	-0.458671	-0.102862	-0.555404	-1.47303
TraesCS7A02G285800.6	0.269459	0.0204044	-0.167254	-0.334612	-0.334612	0.0637385	0.663222	-0.2397	0.0593534
TraesCS3D02G136800.1	1.51216	1.54135	1.43681	-0.864519	-0.850136	-0.918054	-0.511705	-0.681361	-0.664542
TraesCSU02G113900.1	2.30898	2.35906	2.26179	-1.98975	-1.80036	-2.22581	-0.922686	0.22625	-0.217474
TraesCS3D02G494400.1	1.04203	1.12937	1.0964	-1.13904	-1.18359	-1.03461	0.124533	-0.0429408	0.00783382
TraesCS4A02G474100.1	1.06094	1.15742	1.07891	-0.79764	-0.975687	-0.729736	-0.42144	-0.123821	-0.248947
TraesCS1D02G271800.1	-0.36818	-0.58328	-0.151369	0.926192	1.0599	1.05869	-0.757455	-0.8611	-0.323393
TraesCS2D02G391800.1	1.33857	1.22671	1.40388	-1.35026	-1.41001	-1.41561	0.108164	-0.167932	0.266488
TraesCS1D02G034700.1	2.37697	2.28159	2.3518	-0.435439	-0.209281	-0.477275	-2.08179	-1.63845	-2.16813
TraesCS5D02G249600.1	0.769755	0.613526	0.828019	-0.218403	-0.461487	-0.412788	-0.654905	-0.106442	-0.357276
TraesCSU02G133300.1	1.02492	1.08992	1.03038	-1.09268	-1.22361	-1.22361	0.369024	0.0697584	-0.0441011
TraesCS5A02G248700.2	-0.602612	1.30865	0.602744	-0.449609	-0.364793	-0.616967	0.289154	0.0718849	-0.238455
TraesCS2A02G188600.1	-0.971269	-1.16155	-1.08333	1.92179	1.82148	1.81457	-0.706704	-0.959068	-0.675926
TraesCS6A02G399400.1	0.81134	1.10228	0.84623	-1.12977	-1.12977	-1.12977	0.29408	0.116337	0.219032
TraesCS2D02G064900.1	1.1064	0.76417	1.15613	0.532319	0.384048	0.446731	-1.51486	-1.30864	-1.5663
TraesCS5A02G229300.1	1.33859	1.27843	1.28533	-1.18096	-1.16363	-1.20306	-0.14181	-0.167767	-0.0451251
TraesCS5D02G401300.1	1.11136	1.01251	0.86209	-1.17161	-1.27585	-1.49006	0.167142	0.248641	0.535779
TraesCS1D02G341100.3	0.981185	0.992707	1.10364	-0.99628	-0.931642	-1.0512	-0.479764	0.0849935	0.296354
TraesCS5D02G268600.1	-1.00906	-1.08945	-1.16752	2.1018	2.10821	1.99047	-1.03322	-0.900974	-1.00026
TraesCS4D02G323400.1	1.58444	1.48432	1.4751	-1.57128	-1.69647	-1.72121	-0.0111239	0.0172969	0.438927
TraesCS1D02G250900.2	1.15863	0.312254	0.243248	-0.648584	-0.385381	-0.348579	-0.000951117	0.0437773	-0.37441
TraesCS2A02G448000.2	0.815436	0.55183	0.58293	-0.246835	-0.259818	-0.295367	-0.459648	-0.471217	-0.21731
TraesCS7A02G087800.1	1.18783	1.01395	0.870523	-0.815368	-0.859562	-0.882177	-0.127886	-0.276801	-0.110504
TraesCS7D02G232200.1	1.74781	1.64956	1.73116	0.263277	0.270758	0.238443	-2.19322	-1.6817	-2.02608
TraesCS2D02G113500.1	0.829974	0.925173	0.88235	-0.667305	-0.699378	-0.875608	-0.192543	-0.0440858	-0.158577
TraesCS2A02G162100.1	-0.0449176	-0.351524	-0.394137	1.16551	1.05056	1.05252	-0.932087	-0.836121	-0.709805
TraesCS3D02G341400.1	2.09457	2.09493	2.11377	-1.21102	-1.08746	-1.06145	-0.896498	-1.05832	-0.988523
TraesCS5B02G464100.1	0.922552	0.92274	1.0128	-0.970569	-0.963878	-0.938903	-0.00103803	-0.0327734	0.0490663
TraesCS2A02G555300.1	1.13508	1.42652	1.36396	-1.9212	-1.84897	-1.97283	-0.106998	1.33366	0.590769
TraesCS4A02G384800.1	-0.30045	-0.324623	-0.175512	0.972905	0.951443	1.0456	-0.597077	-0.633519	-0.938768
TraesCS1A02G120800.1	1.1904	1.20038	1.24174	-1.51319	-1.45358	-1.5762	0.13735	0.387083	0.386017
TraesCS5D02G178200.2	1.53115	1.50089	1.51252	-1.47766	-0.928671	-1.24314	0.19987	-0.450242	-0.644712
TraesCS3D02G209200.2	-0.4621	-0.599381	-0.271898	1.27762	1.2478	1.19543	-0.71311	-0.806959	-0.867404
TraesCS2B02G220100.1	1.24132	1.14146	1.19455	-0.834653	-0.782731	-0.874602	-0.48398	-0.345121	-0.25624
TraesCS7D02G227300.1	2.33203	2.20156	2.23593	-1.3856	-1.38696	-1.44294	-0.919094	-0.975678	-0.659252
TraesCS6D02G317700.1	-1.26428	-1.36319	-1.27867	2.85747	2.81021	2.8485	-1.55022	-1.57292	-1.48688
TraesCS3D02G017700.2	1.23012	1.58915	1.34016	-0.756138	-0.911577	-0.628731	-0.34755	-0.534113	-0.981321
TraesCS7D02G377200.1	0.99375	1.0465	1.08108	-1.00972	-1.01397	-0.937723	-0.103803	0.0820033	-0.138119
TraesCS5A02G320300.1	1.12803	1.21985	1.21409	0.652658	0.0643805	0.469129	-1.32761	-1.44891	-1.97162
TraesCS5B02G161000.3	1.23969	1.38273	0.823889	-1.05718	-0.904926	-1.25881	0.052108	0.270258	-0.547759
TraesCS5B02G201200.1	1.11616	1.25923	1.21431	-1.31802	-1.54026	-1.44442	0.279371	0.243925	0.189709
TraesCSU02G008700.1	-0.807815	-0.721032	-0.780661	1.55002	1.54212	1.64082	-0.807815	-0.807815	-0.807815
TraesCS3A02G265900.2	1.66843	1.56653	1.58424	-2.13901	-1.9554	-1.66514	0.0419575	0.535212	0.363176
TraesCS2A02G350800.1	-1.22463	-1.12971	-1.22463	2.4419	2.44315	2.27694	-1.22463	-1.22463	-1.13377
TraesCS1B02G331900.1	0.710107	0.738521	0.58702	-1.03352	-1.2318	-0.855603	0.217701	0.463984	0.403597
TraesCS2D02G489700.1	-1.36241	-1.27859	-1.0248	2.78003	2.78911	2.74398	-1.53781	-1.63872	-1.4708
TraesCS3D02G418900.2	-0.403563	-0.355175	-0.193249	1.15209	0.843166	1.14394	-0.81557	-0.886148	-0.48549
TraesCS2A02G582100.1	2.96416	3.08344	2.95794	-1.49486	-1.28935	-1.30426	-1.94268	-1.4006	-1.57379
TraesCS4D02G065600.1	0.763595	0.627753	0.770228	-0.396804	-0.294052	-0.276857	-0.39433	-0.34332	-0.456214
TraesCS6A02G258600.5	1.92884	1.87712	1.96644	-1.6509	-1.73704	-1.62593	-0.564863	-0.216601	0.0229439
TraesCS4A02G442300.2	1.17042	1.05057	0.958383	-1.02152	-1.11283	-0.990557	0.00944251	-0.067006	0.00309168
TraesCS7A02G509200.3	0.0692944	0.0809291	0.411868	-0.0373512	-0.116193	-0.0386096	0.100495	-0.235217	-0.235217
TraesCS1B02G418800.1	-0.99042	-1.03902	-0.741311	1.71871	1.86804	1.81283	-0.766867	-1.05442	-0.807544
TraesCSU02G050600.1	0.953425	0.850512	0.834302	-1.11853	-1.07151	-1.47403	0.304892	0.287837	0.433102
TraesCS3D02G061500.1	0.560037	0.538341	0.545415	1.36444	1.36416	1.33895	-1.68686	-1.99733	-2.02715
TraesCS4D02G166200.1	1.33259	1.30031	1.4134	-1.33464	-1.50076	-1.3746	-0.0361009	0.207811	-0.00801789
TraesCS3A02G482200.1	-1.24161	-1.34892	-1.28092	2.55397	2.59907	2.50579	-1.30098	-1.3531	-1.13331
TraesCS5D02G277800.1	1.32497	0.858543	1.15599	-0.276089	0.37046	-0.247246	-0.811535	-1.52523	-0.849866
TraesCS3A02G278000.1	1.3638	1.5489	1.48268	-0.762974	-0.758807	-0.693712	-0.81539	-0.738147	-0.626356
TraesCS2A02G523500.2	1.60183	1.55315	1.56953	-1.78942	-1.7023	-1.57286	0.0481483	0.14117	0.150736
TraesCS1D02G090800.1	1.02749	1.09274	0.82592	-0.947997	-0.55846	-0.708485	-0.306476	-0.240098	-0.184637
TraesCS4D02G184700.1	0.386541	0.559602	0.504951	-0.411674	-0.555656	-0.386895	0.183593	-0.170931	-0.109531
TraesCS7A02G262200.2	1.20362	1.26365	1.50729	-1.11363	-1.43826	-1.46923	0.195497	-0.0930153	-0.0559217
TraesCS2D02G393400.1	1.13196	0.681582	0.812524	-0.335332	-0.571271	-0.394975	-0.728493	-0.630701	0.0347089
TraesCS7B02G416800.1	0.413226	0.477262	0.543845	-0.280036	-0.590376	-0.472681	-0.104949	-0.050349	0.0640592
TraesCS3B02G101300.1	0.548926	0.727792	0.675632	-0.331563	-0.331563	-0.331563	-0.331563	-0.331563	-0.294533
TraesCS3B02G192400.2	1.04968	0.222696	0.964518	-0.376397	-0.701784	-0.312217	-0.176717	0.0320044	-0.701784
TraesCS7D02G035600.1	0.882965	0.84151	0.975109	0.202615	0.173322	-0.236074	-1.01728	-0.859976	-0.962188
TraesCS3B02G438000.1	2.50077	2.53093	2.58081	-1.62214	-1.83058	-1.73843	-0.794438	-0.772859	-0.854062
TraesCS7A02G078500.1	-0.004386	0.882117	0.892601	-0.421226	-0.421226	-0.421226	-0.421226	0.335798	-0.421226
TraesCS3B02G018400.1	1.9892	1.9747	1.99254	-1.08527	-1.11187	-1.31597	-0.562516	-0.989693	-0.89113
TraesCS1D02G036900.1	0.898404	0.882003	0.69314	-0.775597	-0.581152	-0.703107	-0.385161	-0.0574313	0.0289013
TraesCS4A02G440600.1	1.72876	1.63128	1.43864	-1.1931	-1.17258	-1.32458	-0.265577	-0.455802	-0.387044
TraesCS7D02G364900.1	1.65766	1.76341	1.56106	0.126406	0.0376641	0.151839	-1.66079	-1.98707	-1.65018
TraesCS2D02G314900.3	2.34196	2.02792	2.72656	0.130741	-0.706072	0.564057	-1.36801	-2.85858	-2.85858
TraesCS5A02G468600.2	1.20672	1.25626	1.11082	-1.65893	-1.79881	-1.79796	0.146614	0.858892	0.6764
TraesCS1D02G422700.2	0.596314	1.40482	-0.459785	-0.216477	-1.7108	-0.511067	1.1635	0.671791	-0.938301
TraesCS4B02G006800.1	1.4949	1.49103	1.63121	-0.784276	-0.761375	-0.784276	-0.784276	-0.751469	-0.751469
TraesCS4D02G297800.4	0.157057	0.591443	0.746481	-0.223215	-0.225398	0.00337745	-0.340147	-0.148833	-0.560767
TraesCS1D02G284400.1	1.41077	1.3596	1.31133	-1.00157	-1.08839	-1.05324	-0.314567	-0.284998	-0.338934
TraesCS1D02G452300.1	1.27742	1.41937	1.57545	-1.53185	-1.75174	-2.01127	0.340657	0.685186	-0.00322381
TraesCS2A02G432900.1	0.587384	0.764948	0.875681	-0.893641	-0.745256	-0.800959	-0.240943	0.093112	0.359674
TraesCS7A02G277600.1	-0.216726	-0.117775	-0.0704783	0.977421	0.944274	1.00158	-0.962869	-0.912963	-0.642461
TraesCS5B02G157600.1	-0.302308	-0.121289	0.171832	1.67282	1.74378	1.6681	-1.66698	-1.66007	-1.50588
TraesCS7B02G489800.1	1.1235	1.10216	1.16968	-1.47223	-1.25431	-1.36512	0.198653	-0.0259915	0.523657
TraesCS2A02G357100.1	1.02777	1.00675	1.01325	-1.69634	-1.66098	-1.70166	0.373227	0.81122	0.826759
TraesCS5D02G378300.1	0.508892	0.474607	0.475868	-0.48251	-0.398076	-0.539975	0.100819	-0.0380748	-0.101551
TraesCS2A02G407700.2	1.09953	1.09586	1.05542	-0.629284	-0.668843	-0.649092	-0.522403	-0.320108	-0.461086
TraesCS2B02G204500.1	1.02642	0.940221	1.03831	-1.21179	-1.26199	-1.32259	0.343371	0.156038	0.29201
TraesCS5D02G498200.1	1.05264	1.19859	0.99989	-1.02758	-0.986095	-1.07244	0.0802619	-0.129987	-0.115279
TraesCS2A02G202300.1	1.38313	1.47443	1.45798	-1.48083	-1.56768	-1.37289	0.0541489	0.0269297	0.0247651
TraesCS7D02G107900.1	-0.487015	-0.404772	-0.483084	1.4829	1.34294	1.32931	-0.94129	-0.948047	-0.890942
TraesCS3B02G525300.1	0.485805	0.392023	0.252441	-0.16514	-0.064624	-0.252603	-0.149385	-0.1438	-0.354717
TraesCS4A02G472500.1	0.966078	0.91867	0.931249	-1.23207	-1.28594	-1.27156	0.306814	0.284154	0.382604
TraesCS1A02G220300.1	1.35437	1.18833	1.3888	-0.32582	-0.272658	-0.265337	-1.09559	-1.09559	-0.876501
TraesCS6D02G397200.2	1.33288	1.00817	0.85679	-1.02203	-0.759535	-0.719191	-0.885648	0.132303	0.0562713
TraesCS4D02G208800.1	0.484639	0.462811	0.573523	1.06404	1.08314	1.04618	-1.53974	-1.42264	-1.75195
TraesCS5B02G349200.1	1.52313	1.57836	1.54986	-1.46167	-1.45612	-1.2714	-0.199913	0.044094	-0.306338
TraesCS7D02G365400.4	0.501627	0.770786	0.503564	-0.657356	-0.217999	-0.306859	-0.29896	-0.185389	-0.109413
TraesCS1A02G262300.1	0.96767	1.13729	1.0919	-0.613085	-0.689262	-0.456573	-0.493257	-0.420101	-0.52458
TraesCS5A02G012400.1	1.08106	1.27592	1.31309	-0.549439	-0.661806	-0.661806	-0.557469	-0.577742	-0.661806
TraesCS1A02G391600.4	0.228793	0.438319	0.531576	-0.225723	-0.857991	-0.857991	0.891328	-0.0473425	-0.100968
TraesCS6D02G371100.1	1.38551	1.39437	1.34248	-0.274708	-0.296276	-0.291414	-1.19052	-1.07136	-0.998081
TraesCS6D02G251800.1	1.32764	1.11488	1.17397	-1.29616	-1.39261	-1.61497	-0.030605	0.241824	0.476024
TraesCS3B02G269700.1	0.532573	0.716466	1.0748	-0.692887	-1.20337	-0.613879	0.523693	-0.00104758	-0.336346
TraesCS6B02G309400.3	0.960719	0.857378	3.05876	-0.794238	-0.734041	-1.13798	-2.71866	0.452683	0.055382
TraesCS5A02G360000.1	1.32921	1.14715	0.746925	-0.963561	-0.550399	-0.553028	-0.525746	-0.432095	-0.19846
TraesCS5B02G015700.1	0.918238	1.10856	1.29234	-0.713048	-0.741008	-0.89019	-0.682905	-0.0266923	-0.265293
TraesCS3A02G396800.1	2.33013	2.08163	2.27066	-0.704203	-0.748845	-0.705241	-1.54819	-1.48141	-1.49452
TraesCS1A02G394400.1	1.18678	1.24846	1.03214	-0.706414	-0.691564	-0.485613	-0.495405	-0.515399	-0.572987
TraesCS5B02G061600.1	0.691801	0.413617	0.700759	-0.319999	-0.36963	-0.339647	-0.29102	-0.190756	-0.295125
TraesCSU02G062000.1	1.32288	1.34775	1.22206	-1.01276	-1.35744	-1.34841	-0.00378721	-0.101056	-0.0692429
TraesCS3B02G255000.1	-0.175959	0.7689	0.46281	-0.175959	-0.175959	-0.175959	-0.175959	-0.175959	-0.175959
TraesCS4B02G010400.2	1.33106	1.44514	1.45948	-1.49228	-1.77884	-1.43206	0.608029	0.127145	-0.267666
TraesCS5D02G026000.1	1.08033	1.18534	1.15654	-1.41302	-1.5025	-1.40431	0.277887	0.323603	0.296118
TraesCS7A02G479700.1	-0.447459	-0.546305	-0.444956	1.31757	1.20519	1.19411	-0.74394	-0.7479	-0.786303
TraesCS4D02G316400.1	0.916975	0.919686	0.943486	0.3324	0.14746	0.0447335	-1.30316	-0.964167	-1.03742
TraesCS6A02G109000.1	-0.92979	-1.02825	-1.01002	1.88995	1.89654	1.84394	-0.939579	-0.776512	-0.946268
TraesCS3A02G022600.2	0.0344327	0.00874726	-0.0912943	1.16143	1.14747	1.11837	-1.1592	-1.14196	-1.078
TraesCS4D02G168800.1	1.30817	1.18951	1.20863	-1.4998	-1.29626	-1.34928	0.0350402	-0.0053056	0.409298
TraesCS5A02G155300.5	1.18546	1.26377	1.22544	-1.30252	-1.23487	-1.23487	0.0743339	-0.0593302	0.0825879
TraesCS3D02G501100.3	0.760054	0.835968	0.675258	-0.782827	-0.831022	-0.76809	-0.197535	0.153065	0.155129
TraesCS6A02G241400.1	1.50763	1.62786	1.5883	-1.37304	-1.41163	-1.29309	-0.172806	-0.235945	-0.237284
TraesCSU02G005100.1	2.18014	2.2021	2.21591	-1.82355	-1.71134	-1.90798	-0.420858	-0.446862	-0.287556
TraesCS2D02G330100.1	-1.11036	-1.11036	-1.11036	2.28881	2.18874	2.18463	-1.11036	-1.11036	-1.11036
TraesCS6B02G176200.2	1.16973	1.3149	1.22489	-1.01221	-1.12631	-0.941157	-0.175077	-0.234447	-0.220312
TraesCS3B02G493700.1	1.96185	2.0955	2.14955	-0.921084	-0.965877	-1.01087	-1.08046	-1.18528	-1.04335
TraesCS6A02G340500.1	1.26394	0.832336	0.916051	-0.047991	-0.693231	-0.19141	-0.693231	-0.693231	-0.693231
TraesCS5D02G210200.1	0.877993	0.959962	0.765909	-0.73086	-0.880519	-0.751226	-0.285583	0.0190736	0.0252499
TraesCS6B02G204600.1	-0.405118	-0.424442	-0.221828	1.14824	1.16948	1.19129	-0.915273	-0.852656	-0.689689
TraesCS6B02G250500.1	0.9451	1.16809	1.01144	-0.483857	-0.292583	-0.0906121	-0.386853	-1.22111	-0.649613
TraesCS3B02G290800.1	-0.0690724	-0.26354	-0.221456	1.11286	1.07185	0.83564	-0.80832	-0.789751	-0.868209
TraesCS7B02G329800.1	0.97794	0.948426	0.987527	-1.05538	-0.929624	-1.05072	-0.0693981	-0.0101954	0.201425
TraesCS5B02G153600.3	0.713142	0.890294	0.737783	-0.883185	-1.08575	-0.427614	0.135297	0.00749426	-0.0874623
TraesCS2B02G445900.1	0.809591	0.940455	0.89283	-0.40834	-0.400227	-0.340794	-0.497838	-0.497838	-0.497838
TraesCS7D02G191700.1	1.31251	1.43216	1.48171	-1.15592	-1.18112	-1.00692	-0.506966	-0.151815	-0.22364
TraesCS1B02G436700.1	0.979915	0.812061	0.76239	-1.19216	-1.09896	-1.36584	0.32917	0.305745	0.46768
TraesCS7A02G394500.4	0.890179	0.743568	0.850992	-0.677317	-0.494908	-0.631188	-0.509516	0.474165	-0.645976
TraesCS6A02G305400.1	-0.529433	-0.564338	-0.424815	1.58053	1.57905	1.56474	-0.916482	-1.10869	-1.18057
TraesCS3B02G078100.1	2.94098	2.94415	2.95661	-1.59681	-1.59681	-1.59681	-1.54857	-1.30756	-1.19518
TraesCS5D02G044400.1	1.90943	1.86282	1.89823	-1.58674	-1.6049	-1.57122	-0.265367	-0.428979	-0.213268
TraesCS2A02G462300.1	0.890444	0.696739	1.03841	-0.25166	-0.109202	-0.222326	-0.582388	-0.74522	-0.714801
TraesCS7D02G549900.1	1.41535	1.35256	1.42198	-0.172311	-0.0565382	-0.0656334	-1.36551	-1.09856	-1.43134
TraesCS5D02G217200.1	-0.713593	-0.597387	-0.773759	1.90757	1.76456	1.64059	-1.03394	-1.05379	-1.14025
TraesCS2A02G172900.1	-1.43799	-1.43799	-1.43799	2.74152	2.86813	3.01829	-1.43799	-1.43799	-1.43799
TraesCS1B02G434100.2	1.52008	1.37166	1.44507	-1.32175	-1.47306	-1.54852	-0.123103	0.0476076	0.0820046
TraesCS3D02G194700.1	1.5672	1.52437	1.61296	-0.934443	-0.927824	-1.12268	-0.628718	-0.443395	-0.647472
TraesCS6B02G243500.1	1.29261	1.51071	0.743106	-0.167219	-0.59459	-0.585699	-0.222036	-0.84029	-1.1366
TraesCS2A02G289300.1	-0.418944	-0.445126	-0.311426	1.41023	1.32866	1.31076	-0.916124	-1.00481	-0.953218
TraesCS3D02G425600.1	1.03284	0.953027	0.954643	-0.285081	-0.468899	-0.412607	-0.588534	-0.635173	-0.550214
TraesCS2A02G493600.2	1.36265	1.30445	1.2327	0.502081	0.534372	0.482733	-1.84913	-1.85663	-1.71322
TraesCS4B02G319900.1	0.996714	1.03231	1.0361	-0.898515	-1.03603	-0.895361	-0.127537	-0.0192243	-0.0884653
TraesCS2A02G284100.1	0.648452	0.563973	0.565406	-0.0698499	-0.131992	-0.0862613	-0.340768	-0.477735	-0.671224
TraesCS3B02G429600.1	1.12427	0.945165	0.927007	-0.833541	-1.01648	-0.861282	-0.254452	-0.0672735	0.0365922
TraesCS5A02G061200.1	0.889182	0.982189	0.90261	-0.423171	-0.556012	-0.328856	-0.410032	-0.515401	-0.54051
TraesCS4D02G360000.1	0.957365	0.840964	0.980449	0.422213	0.414906	0.663986	-0.992456	-1.98112	-1.30631
TraesCS6D02G016900.1	1.12778	1.32947	1.27414	-0.67134	-0.60132	-0.544214	-0.640288	-0.661995	-0.612235
TraesCS2D02G127200.1	0.918842	0.765529	0.787183	-1.17542	-1.17458	-1.45104	0.183263	0.686375	0.459844
TraesCS5B02G137400.1	1.05479	1.10392	1.44728	-0.901456	-0.858986	-0.783126	-0.311314	-0.509651	-0.241455
TraesCS5A02G225100.2	0.929782	0.592522	0.940445	-0.501038	-0.305691	-0.358298	-0.501038	-0.295646	-0.501038
TraesCS5D02G175800.2	0.616715	0.450183	0.540735	-0.401323	-0.0561621	-0.229317	-0.0897364	-0.509499	-0.321595
TraesCS5D02G084400.1	1.2925	1.23206	1.32848	-1.18833	-1.1572	-1.30421	0.107212	-0.366528	0.0560222
TraesCS3B02G227900.1	1.44464	1.45146	1.33469	-0.89843	-0.837528	-0.879416	-0.620717	-0.532673	-0.462019
TraesCS4B02G070500.3	-0.110083	0.740467	1.22621	0.0992202	0.387978	0.0560475	-0.973229	-0.926388	-0.500221
TraesCS5D02G326500.1	1.70896	1.66199	1.6333	-1.36469	-1.51182	-1.60441	-0.555814	0.233034	-0.200561
TraesCS5D02G387100.1	0.884708	0.821466	0.896062	-0.422639	-0.571809	-0.414602	-0.487197	-0.375073	-0.330916
TraesCS2B02G372900.1	1.05444	1.02002	1.04753	-0.671417	-0.712483	-0.718954	-0.196265	-0.577135	-0.245736
TraesCS5D02G154300.1	1.74879	1.64875	1.60707	-1.21437	-1.09453	-1.32488	-0.370883	-0.436011	-0.563931
TraesCS6D02G318600.1	0.395119	0.818684	0.621578	-0.506317	-0.494531	-0.470088	-0.196512	-0.330487	0.162553
TraesCS3A02G060300.1	0.970956	1.0089	1.03716	-1.37623	-1.07675	-1.28109	0.188869	0.388653	0.139541
TraesCS7B02G194600.1	0.996209	0.852162	1.11225	-0.686114	-0.927592	-1.16858	-0.0320154	-0.333269	0.186944
TraesCS7B02G308800.1	0.745409	0.983705	0.839498	-0.586201	-0.707763	-0.4282	-0.509926	0.0461451	-0.382668
TraesCS2D02G519000.1	0.19458	0.905569	0.504704	-0.288765	-0.482154	-0.367866	-0.266062	0.25505	-0.455055
TraesCS3A02G178700.2	0.852873	0.904661	0.637954	-0.0157678	-0.226986	-0.0327694	-0.804977	-1.01637	-0.298616
TraesCS1A02G364200.1	1.43717	1.50597	1.43956	-1.44036	-1.39723	-1.32657	-0.137986	0.0129789	-0.0935466
TraesCS6A02G294700.1	-1.11823	-1.11823	-1.11823	2.31553	2.16836	2.22547	-1.11823	-1.11823	-1.11823
TraesCS1D02G330600.1	1.02846	0.932559	0.64443	-0.215742	-0.137164	-0.268155	-0.857418	-0.945429	-0.18154
TraesCS6B02G266800.2	1.15967	1.03365	1.16561	-0.783482	-0.796801	-0.776269	-0.47536	0.147393	-0.674416
TraesCS6B02G356500.1	0.87659	0.618128	1.04585	-0.479281	-0.70356	-0.735135	-0.147311	-0.196333	-0.278944
TraesCS2A02G004600.1	0.562317	0.298851	0.388481	-0.285465	-0.430161	-0.374443	-0.160176	-0.0899138	0.0905091
TraesCS7D02G343300.1	1.25136	1.29126	1.24767	-0.938574	-0.936209	-0.900556	-0.343794	-0.2505	-0.42066
TraesCS5D02G288700.1	0.609756	0.507979	0.316295	-0.143564	-0.0792294	-0.222023	-0.405659	-0.33018	-0.253374
TraesCS1A02G328100.1	1.51941	1.29305	1.29766	-1.06813	-0.69709	-0.758263	-0.640564	-0.719727	-0.226337
TraesCS1D02G049000.1	-0.799642	-0.689631	-0.909573	1.59896	1.76525	1.72755	-0.910716	-0.939582	-0.842615
TraesCS7D02G060000.1	0.923133	0.862825	0.859492	-0.852253	-0.790738	-0.86736	-0.125983	-0.093323	0.0842066
TraesCS3B02G506900.1	-0.295264	-0.368476	-0.289576	1.26794	1.05588	1.1849	-0.690246	-1.13209	-0.733076
TraesCS2B02G311000.1	1.38811	1.48171	1.49238	-0.602779	-0.992863	-0.682139	-0.60619	-0.860034	-0.618191
TraesCS6A02G400000.1	0.80962	0.86198	0.867326	-0.812477	-0.821283	-0.918007	0.0476607	0.0261199	-0.0609393
TraesCS2D02G097600.1	1.70266	1.5585	1.88069	-0.608191	-0.716745	-0.863885	-0.886018	-0.993204	-1.07381
TraesCS3B02G129800.5	0.96187	0.837659	0.90698	-0.0441939	-0.1233	-0.0869557	-0.525413	-1.31381	-0.612841
TraesCS4A02G223200.1	-0.519857	-0.457042	-0.311166	1.20404	1.10222	1.28444	-0.668204	-0.64024	-0.994185
TraesCS1D02G177000.1	1.74496	1.70336	1.6943	-0.599092	-0.246156	-0.413064	-1.30647	-1.62469	-0.953139
TraesCS2D02G547400.1	1.05388	0.985589	1.19659	-0.720196	-0.418763	-0.917285	-0.331095	-0.292363	-0.556353
TraesCS7D02G535400.2	0.909183	0.915303	0.938527	-0.346646	-0.361367	-0.235494	-1.17284	-0.503812	-0.142856
TraesCS3D02G131200.1	1.83878	1.86587	1.80864	-1.19246	-1.13306	-1.25309	-0.72959	-0.640726	-0.564357
TraesCS6A02G317401.1	-0.465297	-0.628749	-0.282488	1.18725	1.37415	1.18027	-0.788379	-0.788379	-0.788379
TraesCS7B02G159100.1	1.29813	1.19213	1.155	-0.975377	-1.12099	-1.08097	-0.325276	0.157559	-0.300209
TraesCSU02G098700.1	1.08975	0.920536	0.932347	-0.946595	-0.9899	-1.18237	0.143093	-0.0470535	0.0801942
TraesCS5D02G477700.1	0.388539	0.444567	0.684895	-0.489985	-0.206968	-0.346457	-0.30445	0.0873113	-0.257452
TraesCS4B02G292800.1	1.8745	1.90237	1.89704	-1.32549	-1.66762	-1.68451	-0.280249	-0.197011	-0.519028
TraesCS2B02G372700.1	1.15131	1.09421	1.26518	-1.40333	-1.5681	-1.41757	0.297713	0.187974	0.392616
TraesCS5D02G169900.1	0.835382	0.659409	1.09612	-0.616903	-0.359789	-0.319896	-0.281928	-0.764972	-0.247427
TraesCS5A02G325200.1	1.7153	1.53561	1.4904	-0.760746	-0.81177	-0.81177	-0.81177	-0.773333	-0.771929
TraesCS1B02G159900.2	1.06085	1.0296	1.03963	-1.00822	-0.76031	-1.08976	-0.0617387	-0.0696342	-0.140419
TraesCS2B02G307200.1	0.854898	0.512898	0.958252	-0.512473	-0.701135	-0.844911	-0.276845	-0.0337103	0.0430261
TraesCS5D02G324600.2	0.791256	0.549014	-0.367081	-0.367081	0.187754	-0.367081	-0.367081	0.30738	-0.367081
TraesCS5B02G101100.1	1.29789	1.30247	1.38908	-0.505175	-0.625704	-0.840837	-0.846206	-0.637389	-0.534128
TraesCS6D02G239800.1	2.33606	2.30542	2.21971	-1.97776	-1.40827	-1.43278	0.209054	-0.32608	-1.92535
TraesCS2D02G425200.1	2.9827	2.82021	2.84685	1.06209	1.10712	0.922315	-3.87046	-4.41484	-3.45599
TraesCS6A02G008400.1	-1.02472	-1.02472	-1.02472	2.07995	2.08898	1.97942	-1.02472	-1.02472	-1.02472
TraesCS5B02G419300.1	1.02739	1.15464	1.09973	-1.45986	-1.43622	-1.48859	0.28203	0.422438	0.398442
TraesCS5A02G466800.1	1.74039	1.46552	1.53956	-1.96499	-1.69849	-1.97686	0.506951	0.0577804	0.330146
TraesCS3A02G288200.3	1.25368	1.07014	0.729869	-1.14569	-0.773859	-0.596347	0.109105	-1.2587	0.611806
TraesCS3A02G253700.2	0.714052	0.508451	0.748192	-0.504354	-0.385089	-0.372318	-0.46941	-0.00248445	-0.237039
TraesCS5A02G392000.1	-0.100383	-0.0600637	-0.333128	1.02699	1.03025	0.949208	-0.713183	-0.842735	-0.956958
TraesCS3D02G183100.2	0.856251	1.28964	1.13383	-0.737974	-0.737974	-0.787605	-0.503091	-0.259534	-0.253543
TraesCS1A02G373500.1	1.00525	0.805338	0.725669	-0.462456	-0.508128	-0.510943	-0.299055	-0.36756	-0.388115
TraesCS7D02G387200.1	1.43261	1.463	1.39147	-1.36484	-1.48713	-1.22691	-0.0470438	-0.0575045	-0.103662
TraesCS4A02G010800.1	1.18789	1.12338	0.974433	-0.971327	-0.628047	-0.74226	-0.424843	-0.557978	0.0387579
TraesCS5A02G175200.2	1.24509	0.569266	0.545753	-1.43583	-0.849264	-0.831787	0.00802747	0.896149	-0.147411
TraesCS2B02G520800.1	0.041222	0.636301	-0.313794	-0.313794	0.106284	-0.313794	0.785164	-0.313794	-0.313794
TraesCS2A02G133700.1	1.02112	0.963968	1.05959	-0.650722	-0.616204	-0.663812	-0.574713	-0.226564	-0.312665
TraesCS1D02G276500.3	1.38565	0.667365	0.735435	-1.13917	-1.0268	-1.13917	0.126271	0.413211	-0.022801
TraesCS4A02G052400.1	1.00525	0.715577	0.944872	-1.08435	-1.14529	-1.02711	0.162489	0.0605696	0.367992
TraesCS6D02G219700.1	2.04189	2.01149	2.16817	-1.57734	-1.57438	-1.58926	-0.628966	-0.371583	-0.480017
TraesCS1D02G351500.1	1.47828	1.45708	1.60217	-0.86587	-1.14929	-0.901813	-0.515819	-0.660217	-0.444521
TraesCS6A02G018000.1	0.862716	0.790072	0.811504	-1.19975	-1.23245	-1.16027	0.380398	0.2879	0.459881
TraesCS5B02G512800.1	0.884736	-0.254734	0.604441	-0.254734	-0.254734	-0.254734	-0.254734	-0.254734	0.0392253
TraesCS4A02G343400.1	0.762581	0.837507	0.821614	-0.774242	-0.919771	-0.918974	-0.066114	0.140749	0.11665
TraesCS7B02G342900.1	-0.698705	-0.648184	-0.62405	1.7203	1.61067	1.69788	-1.05352	-1.06128	-0.943109
TraesCS5B02G197700.1	0.717294	0.986185	0.841339	-1.01345	-1.01345	-1.01345	0.140999	0.0617361	0.292808
TraesCS4A02G206400.1	1.80398	1.7571	1.76049	-1.76107	-1.81719	-1.81819	0.141585	-0.154229	0.0875252
TraesCS1B02G374900.1	0.625634	0.80122	0.549396	0.271759	0.0125521	0.0917038	-0.661376	-0.78311	-0.907779
TraesCS5A02G309800.1	0.212578	0.456037	0.417965	-0.296372	-0.321672	-0.314398	-0.035927	-0.00339479	-0.114816
TraesCS2A02G374100.2	0.844925	0.389127	0.545685	-0.508763	-0.556777	-0.53257	0.232682	-0.255997	-0.158312
TraesCS1B02G309400.1	1.00947	0.797187	0.896292	-0.928457	-1.11059	-0.933326	0.247074	0.0415832	-0.0192349
TraesCS5A02G145700.1	0.807531	0.823699	0.512594	-0.414861	-0.451203	-0.284553	-0.334109	-0.0861818	-0.572916
TraesCS3D02G385300.2	1.22993	-0.350696	0.557732	-0.350696	-0.350696	0.316515	-0.350696	-0.350696	-0.350696
TraesCS5B02G219500.1	0.766873	0.955694	0.688101	-0.471361	-0.404927	-0.489147	-0.300983	-0.431134	-0.313117
TraesCS4B02G039400.1	0.179762	0.977461	0.723892	-0.607851	-0.0436421	-0.678712	0.00786329	-0.15023	-0.408542
TraesCS4D02G010700.1	0.94991	0.86022	0.980582	-0.246368	-0.237845	-0.353221	-0.454919	-0.839393	-0.658965
TraesCS2D02G401600.1	-0.251869	0.619975	0.647307	-0.251869	-0.251869	-0.251869	-0.113054	-0.106518	-0.0402337
TraesCS2B02G507700.2	2.1392	2.12504	1.9131	-1.20337	-1.0849	-1.33799	-0.834558	-1.223	-0.493522
TraesCS5A02G468400.1	1.31367	1.33106	1.35828	0.115719	0.00645535	0.0858406	-1.39358	-1.47655	-1.34089
TraesCS3D02G148600.1	0.369267	0.485305	0.330201	0.163617	0.231086	0.209139	-0.797277	-0.509897	-0.481441
TraesCS2A02G468800.1	2.38376	2.48421	2.43656	-1.88488	-1.92064	-1.7381	-0.652184	-0.544357	-0.564368
TraesCS5D02G108700.1	0.935742	0.914587	0.852214	-1.16264	-1.23479	-1.00091	0.210017	0.300449	0.185328
TraesCS4D02G360100.1	-1.28468	-1.28468	-0.86245	2.49184	2.50097	2.29305	-1.28468	-1.28468	-1.28468
TraesCS6A02G288100.2	-0.316041	0.549482	0.82931	-0.316041	-0.316041	-0.316041	0.517456	-0.316041	-0.316041
TraesCS5A02G245200.2	1.0116	0.522633	0.891181	-1.03891	-1.1855	-0.753209	0.30332	0.0500562	0.198834
TraesCS5B02G015100.1	-1.02932	-1.07755	-1.06129	2.17789	2.11714	2.19237	-1.03857	-1.12041	-1.16025
TraesCS6A02G023300.2	0.841012	0.90254	0.657753	-0.400218	-0.400218	-0.400218	-0.400218	-0.400218	-0.400218
TraesCS6A02G213700.1	-0.0774803	-0.161222	-0.0851743	1.18935	1.17456	1.24258	-0.926986	-1.30901	-1.04661
TraesCS7B02G016800.1	1.27861	1.22073	1.27698	-1.04332	-0.843103	-0.928559	-0.405289	-0.559057	0.00300986
TraesCS2A02G436100.2	1.18378	1.20094	1.12944	-1.04867	-0.991489	-0.877832	-0.373333	0.0259245	-0.248754
TraesCS7A02G189100.2	0.818243	0.536117	0.68026	-0.388781	-0.277568	-0.0621872	-0.459355	-0.455486	-0.391243
TraesCS4D02G179700.2	1.18695	1.39181	1.28464	-0.802553	-0.597406	-0.431122	-0.472105	-1.04071	-0.519507
TraesCS4A02G304400.1	0.894331	0.623646	0.74034	-0.380676	-0.380676	-0.354938	-0.380676	-0.380676	-0.380676
TraesCS2B02G163300.3	0.770021	1.30814	1.03113	-1.18269	-0.999993	-0.688014	-0.112983	-0.566328	0.440713
TraesCS2B02G080000.1	2.12783	2.14915	2.1067	-1.04464	-1.21523	-1.28607	-0.831941	-0.991545	-1.01425
TraesCS6D02G260200.1	2.41244	2.31292	2.27966	-1.57362	-1.5755	-1.61755	-0.703786	-0.770364	-0.764194
TraesCS5B02G520200.1	-0.804592	-0.77133	-0.845835	1.56992	1.78037	1.50155	-0.808804	-0.845835	-0.775446
TraesCS3D02G403300.1	0.767236	1.22068	0.753793	-0.204656	-0.332647	-0.0416403	-0.619164	-0.750004	-0.793601
TraesCS7A02G196300.1	0.632494	0.710681	0.597358	-0.32485	-0.221835	-0.16311	-0.292647	-0.447286	-0.490805
TraesCS2B02G290500.1	0.963104	1.02222	1.02713	-1.26152	-1.31913	-1.34802	0.24269	0.355678	0.317847
TraesCS2B02G180400.1	1.19436	1.08866	0.869025	-0.944899	-1.08642	-0.952352	-0.239398	-0.0990515	0.170082
TraesCS3D02G464300.1	0.831725	0.771476	0.993868	0.262631	0.173031	0.369562	-1.02946	-1.27964	-1.09319
TraesCS1B02G042300.1	2.26787	1.87522	1.86672	-0.970492	-0.944675	-0.993396	-1.1891	-0.919311	-0.992833
TraesCS1D02G328000.1	1.31753	1.10138	1.22506	-0.998461	-0.833204	-0.979917	-0.242191	-0.297222	-0.292968
TraesCS6D02G358500.1	1.03412	1.04965	1.05842	-0.881762	-0.902092	-0.819268	-0.17953	-0.14102	-0.218517
TraesCS2D02G528500.2	1.98081	1.8717	1.85319	-0.703379	-0.64863	-0.814939	-1.32214	-1.07517	-1.14145
TraesCS3B02G035600.1	0.790717	0.841703	0.863146	-0.966218	-0.988443	-1.08804	0.139244	0.311232	0.0966607
TraesCS1D02G189800.1	-1.14085	-1.0217	-1.33452	2.53367	2.16932	2.18402	-0.469926	-1.27632	-1.64369
TraesCS6D02G199600.2	0.313913	0.63417	0.521032	-0.607528	-0.458375	-0.265492	-0.0423866	0.00597638	-0.10131
TraesCS7A02G237000.1	0.78401	0.806262	0.803925	-1.17692	-0.96496	-1.22038	0.343864	0.385386	0.238815
TraesCS3B02G131100.1	-1.07726	-1.07726	-1.07726	2.10178	2.18623	2.17552	-1.07726	-1.07726	-1.07726
TraesCS5A02G119300.1	0.432296	-0.116551	0.877904	-0.410163	-0.141674	-0.547667	0.875587	-0.761791	-0.20794
TraesCS6D02G163500.1	0.44371	0.633134	0.702252	-0.149172	-0.150055	-0.23366	-0.287029	-0.552784	-0.406395
TraesCS4A02G396700.1	0.89577	1.05842	0.950097	-0.930231	-0.735464	-0.610242	-0.0790467	-0.259657	-0.289649
TraesCS7A02G145900.1	0.0840706	0.415151	0.327931	-0.261989	-0.211963	-0.20002	0.0663806	-0.0254768	-0.194085
TraesCS2A02G517900.1	1.58557	1.29976	0.860274	-1.00522	-1.0651	-1.6688	-0.155725	0.0320481	0.11719
TraesCS2A02G012200.2	0.861579	0.406731	0.807495	-1.12683	-0.674765	-1.12683	-0.847064	1.17622	0.523472
TraesCS2D02G065500.1	2.6141	2.24712	2.50881	0.0278271	0.0857288	-0.243619	-2.44079	-2.18848	-2.61071
TraesCS2D02G397700.1	0.969562	0.902706	0.937429	-1.23443	-1.28355	-1.35203	0.446502	0.294437	0.319369
TraesCS4B02G009900.1	1.21815	1.232	1.16556	-1.17417	-1.0751	-1.27674	0.12447	0.0201693	-0.23434
TraesCS6A02G377900.1	0.696507	0.465868	0.721938	-0.672562	-0.386071	-0.490042	-0.197001	-0.0751917	-0.0634465
TraesCS6D02G224600.1	0.92007	1.238	0.117919	-0.424653	-0.782648	-1.37624	-0.0618341	0.212564	0.156824
TraesCS2B02G457600.1	1.75622	1.79402	1.85146	-0.687822	-0.779995	-0.744851	-1.10831	-0.925054	-1.15566
TraesCS4B02G005900.1	1.3819	1.63422	1.37279	-1.07222	-1.0937	-0.993398	-0.225016	-0.414729	-0.589845
TraesCS3D02G390700.1	1.34379	1.12723	1.24875	-0.540747	-0.590649	-0.501608	-0.622594	-0.918627	-0.545551
TraesCS4B02G153700.2	1.5195	1.46863	1.62857	-0.52077	-0.827642	-0.695414	-0.857624	-0.857624	-0.857624
TraesCS2D02G286000.1	1.073	1.43296	0.772472	-0.660447	-0.924122	-1.09661	-0.152501	-0.338733	-0.106017
TraesCS7D02G016800.1	0.968246	0.954143	1.01083	-1.21828	-1.23991	-1.18431	0.195286	0.216057	0.297932
TraesCS3A02G417200.1	1.45484	1.29941	1.25724	-0.765602	-0.866618	-0.8257	-0.688144	-0.353565	-0.511863
TraesCS5D02G321900.1	1.15374	1.13926	1.18581	-1.24912	-1.10877	-1.07142	-0.0825706	0.0606563	-0.0275702
TraesCS1A02G213600.1	1.53783	1.52671	1.52794	-0.499668	-0.543616	-0.649773	-1.14165	-0.944549	-0.81323
TraesCS4D02G244000.2	0.101063	0.515329	0.472284	-0.243129	-0.23792	-0.266802	-0.16444	-0.161972	-0.0144144
TraesCS3B02G186100.1	0.930428	1.31931	1.09807	-0.457586	-0.386207	-0.272819	-0.539746	-0.685082	-1.00637
TraesCS6D02G389500.1	1.32823	1.19246	1.25229	-1.55468	-1.6396	-1.67183	0.310415	0.172266	0.610444
TraesCS5A02G253200.1	1.11147	1.14885	1.12265	-0.960046	-1.02546	-1.00165	-0.182491	-0.0117108	-0.201621
TraesCS7B02G167600.1	1.16506	1.04145	1.25991	-1.35716	-1.44777	-1.38328	0.322789	0.107237	0.291762
TraesCS5A02G362100.3	0.801706	0.686745	0.503403	-0.403315	-0.371182	0.350706	-0.553874	-0.553874	-0.460314
TraesCS2B02G515500.1	0.86813	0.855456	0.976869	-0.68468	-0.777315	-0.7625	-0.290645	0.0640163	-0.249332
TraesCS5A02G086700.2	0.940279	0.528913	1.3354	-0.983061	-0.794027	-0.804187	0.166199	0.221706	-0.611223
TraesCS7A02G191200.1	1.41875	1.22921	1.2638	-1.23441	-1.32102	-1.14918	-0.214166	-0.190158	0.197174
TraesCS2B02G444500.1	3.1359	2.97958	2.82285	-0.359201	-0.280033	-0.388718	-2.65797	-2.59716	-2.65524
TraesCS6D02G153100.1	1.39371	1.43484	1.2615	-1.48177	-1.46579	-1.54126	0.109814	0.277458	0.0114976
TraesCS4A02G043500.1	0.916842	0.904024	0.72689	-1.17089	-1.14459	-1.27249	0.364763	0.389432	0.286019
TraesCS7D02G514500.1	-1.0264	-0.883655	-1.0264	2.02079	2.05443	1.9404	-1.0264	-1.0264	-1.0264
TraesCS1B02G075200.1	2.353	2.3285	2.34982	-1.68397	-1.73281	-1.80428	-0.576217	-0.570017	-0.664021
TraesCS7D02G217500.1	-0.0291764	-0.411589	-0.323333	1.06154	1.18494	0.98459	-1.05769	-0.771043	-0.63824
TraesCS6D02G185200.1	0.179051	0.928503	0.0984635	-1.23725	-0.440651	-0.191107	0.877452	-0.193204	-0.0212592
TraesCS4B02G198000.1	-1.34715	-1.46405	-1.11776	2.7271	2.53839	2.46663	-1.21504	-1.41279	-1.17534
TraesCS6D02G264200.1	1.50452	1.30013	0.873504	-1.17465	-1.35045	-1.58052	0.110401	0.215172	0.101886
TraesCS4D02G109500.1	1.1791	1.16177	1.18254	-1.36924	-1.19306	-1.02545	0.178756	-0.150599	0.0361902
TraesCS7B02G056600.1	0.180318	-0.0717556	-2.21776	2.13979	2.0703	2.09621	-2.10273	0.123373	-2.21776
TraesCS2B02G272300.1	1.11253	1.03075	1.01177	-0.885977	-0.904219	-0.914312	-0.040821	-0.35561	-0.0541154
TraesCS3D02G519600.1	0.676025	0.590273	0.763853	-0.143339	-0.136909	-0.110216	-0.673925	-0.65451	-0.311251
TraesCS4B02G158500.1	1.56972	1.47104	1.54424	-1.78216	-1.83387	-1.86072	0.226416	0.284663	0.380666
TraesCS4B02G223100.1	1.54421	1.47753	1.4667	-1.26412	-1.27535	-1.38618	-0.196791	-0.253251	-0.112743
TraesCS6B02G045000.1	-1.00465	-1.00465	-1.00465	1.95512	1.9662	1.94395	-0.93289	-0.95921	-0.95921
TraesCS2B02G133200.1	0.73556	0.963438	0.829671	-0.27194	-0.383573	-0.388223	-0.565151	-0.571748	-0.348034
TraesCS6B02G002800.1	1.12591	1.26174	1.29594	-1.52025	-1.52025	-1.52025	0.409538	0.0937503	0.373886
TraesCS1A02G384000.1	-1.17534	-1.38773	-1.28187	2.43887	2.33186	2.52692	-1.17731	-1.08817	-1.18724
TraesCS3A02G498700.1	2.90238	2.84376	2.83608	-2.03515	-1.97541	-2.08044	-0.899496	-0.964327	-0.627399
TraesCSU02G081300.1	-1.02564	-1.02564	-1.02564	2.04458	1.9584	2.15084	-1.02564	-1.02564	-1.02564
TraesCS5D02G329200.1	1.79185	1.6751	1.74758	-0.280674	-0.257835	-0.320647	-1.47093	-1.56498	-1.31945
TraesCS1A02G076900.2	1.64393	1.85621	1.78165	-0.840531	-0.306055	-0.810377	-1.0441	-1.14036	-1.14036
TraesCS5B02G359800.1	1.35156	1.41338	1.3482	-1.17307	-1.22221	-1.09636	-0.0886233	-0.138548	-0.394344
TraesCS1A02G036200.1	0.897352	0.84966	0.893904	-1.39047	-1.53118	-1.27547	0.584977	0.461152	0.51007
TraesCS1A02G253400.1	0.951679	0.954489	0.945393	-1.03425	-1.22395	-1.17312	0.143095	0.308101	0.128563
TraesCS3B02G533800.1	1.2327	0.899569	0.682889	-0.569238	-0.505071	-0.600704	-0.109271	-0.220474	-0.810399
TraesCS5A02G049400.1	-0.865173	-0.945148	-0.945148	1.92136	1.80138	1.86817	-0.945148	-0.945148	-0.945148
TraesCS1D02G270800.1	0.109585	0.470004	0.635878	0.161045	-0.532509	0.478143	-0.310297	-0.730375	-0.281474
TraesCS1A02G023700.1	-0.54968	-0.584214	-0.306049	1.21368	1.16252	1.25089	-0.772704	-1.15565	-0.258795
TraesCS7D02G338800.2	-0.204044	0.500828	0.378994	-0.204044	0.0481297	-0.204044	-0.204044	0.0922668	-0.204044
TraesCS6D02G380100.4	0.954865	0.602921	0.879314	-0.215718	-0.501416	-0.501416	-0.501416	-0.215718	-0.501416
TraesCS4A02G011700.1	1.52876	1.45496	1.60742	-1.38281	-1.18017	-1.25415	-0.182692	-0.0799986	-0.511325
TraesCS3D02G211700.1	1.46008	1.59379	1.65207	-1.52321	-1.49708	-1.40433	0.0665771	-0.362927	0.0150404
TraesCS2B02G485100.1	1.09098	0.987782	1.07812	-0.677277	-0.613526	-0.555478	-0.737706	-0.30423	-0.268663
TraesCS5D02G148500.2	-0.0850837	-0.46161	-0.646642	1.3284	1.52961	1.41913	-1.16684	-0.866244	-1.05072
TraesCSU02G134600.1	0.816349	0.737885	0.781975	-1.18853	-1.14648	-1.24021	0.357623	0.467546	0.413847
TraesCS1D02G058300.1	2.72158	2.72109	2.73948	-1.65205	-1.74458	-1.77324	-0.989894	-0.893602	-1.12877
TraesCS3A02G225800.1	0.8515	0.318164	-0.402861	0.0286569	-0.0939624	-0.111521	0.218628	-0.404302	-0.404302
TraesCS4A02G232500.1	1.70788	1.5191	1.45406	-1.20307	-1.44779	-1.69516	-0.120086	0.030797	-0.245733
TraesCS4D02G263100.1	1.78052	0.965762	2.10346	-1.07253	-0.715304	-0.426352	-0.842817	-0.350604	-1.44213
TraesCS3B02G376800.1	1.03387	0.646134	0.655936	-0.560084	-0.313581	-0.589177	-0.417274	-0.532422	0.0765979
TraesCS3B02G343800.10	0.789822	1.29427	0.306915	-0.971611	-0.538968	0.00374798	-0.0747724	-0.225391	-0.584013
TraesCS5D02G031300.2	2.05216	2.04319	2.01062	-0.188387	-0.229784	-0.220652	-1.6926	-1.90058	-1.87397
TraesCS6D02G152700.1	1.51404	1.41377	1.46512	-1.0578	-1.07238	-1.11433	-0.373935	-0.513258	-0.261225
TraesCS3D02G362800.1	1.05672	1.15104	1.01313	-0.734431	-0.551309	-0.592005	-0.287478	-0.61379	-0.441871
TraesCS1D02G096400.1	0.777601	0.832003	0.66018	0.251281	0.446985	0.247192	-1.13679	-0.959364	-1.11909
TraesCS7A02G056600.1	0.73951	0.77226	0.756007	-1.13991	-1.02451	-1.33302	0.33064	0.513018	0.386004
TraesCS6A02G199900.8	-0.290118	0.29225	-0.174043	1.09122	0.336416	0.694961	-1.31939	-0.00789095	-0.6234
TraesCS6D02G323900.1	1.34611	1.1825	1.33414	-1.16995	-1.35221	-1.18866	-0.100391	-0.0445144	-0.00702894
TraesCS1B02G080400.1	1.16652	1.02504	1.1182	-1.02573	-0.909365	-0.96562	0.0925692	-0.310116	-0.191497
TraesCS6B02G424200.1	1.9603	1.90808	1.80343	-1.58158	-1.67243	-1.56407	-0.278466	-0.302825	-0.272439
TraesCS1D02G112300.2	1.21881	1.16284	1.05669	-1.32484	-1.39723	-1.27792	0.234718	0.338828	-0.0118915
TraesCS1A02G168400.1	1.26638	1.52525	1.38994	-1.64185	-1.41689	-1.6101	0.0298305	0.276959	0.180493
TraesCS5A02G315800.2	1.31867	1.40495	1.37531	-0.916802	-1.1524	-1.0048	-0.381154	-0.301235	-0.342543
TraesCS3A02G397700.1	0.997838	0.811478	0.970155	-0.745062	-0.664049	-0.966843	-0.249966	-0.0745815	-0.0789705
TraesCS4D02G006500.1	1.9057	1.56297	1.43116	-1.29043	-1.04068	-1.19417	-0.570591	-0.481429	-0.322525
TraesCS2A02G401600.1	-0.83292	-1.05572	-1.05572	1.88105	2.04626	1.83686	-1.00053	-0.824292	-0.994986
TraesCS1B02G201800.1	1.4953	1.54091	1.65741	-0.26494	-0.0933826	0.243478	-1.72332	-1.44712	-1.40834
TraesCS6B02G170300.2	0.996518	-0.0510579	0.757227	-0.172283	-0.684257	-0.315768	0.0931106	-0.684257	0.0607656
TraesCS1D02G264700.1	0.895833	0.909474	0.746214	-1.10255	-1.25331	-1.43954	0.389209	0.424047	0.430617
TraesCS2D02G006500.1	0.764738	0.618463	0.613312	0.885524	0.829403	0.955435	-1.56376	-1.53522	-1.56789
TraesCS1A02G151000.2	-0.913399	-0.913399	-0.913399	1.77992	1.57589	1.7992	-0.913399	-0.588012	-0.913399
TraesCS3D02G196700.4	0.331501	0.519249	0.692016	-0.276757	-0.488889	-0.343304	-0.280013	0.00939524	-0.163199
TraesCS2B02G280600.3	0.957708	0.030135	-0.454261	-0.454261	0.108409	-0.454261	0.161155	-0.290762	0.396138
TraesCS7B02G370600.1	-0.918551	-1.13584	-1.03905	2.06916	2.19702	2.11281	-0.999834	-1.07673	-1.20898
TraesCS4D02G025500.2	1.18817	1.53592	1.02803	-0.858321	-0.858321	-0.858321	0.539482	-0.858321	-0.858321
TraesCS2B02G501900.1	-1.32965	-1.23339	-1.32965	2.3719	2.14958	2.24384	-1.06182	-0.886047	-0.92475
TraesCS5B02G466700.1	1.35287	1.30155	1.26281	-1.10944	-1.1119	-1.18218	-0.251791	-0.243748	-0.0181687
TraesCS3A02G395700.1	2.66179	2.65396	2.65883	-1.42618	-1.51952	-1.61098	-0.943852	-1.30207	-1.17198
TraesCS3B02G309700.3	0.526297	0.280773	0.41158	0.0935329	-0.404278	0.00733556	-0.275848	-0.618402	-0.0209905
TraesCS3A02G024200.1	1.38861	1.38905	1.28347	-0.425201	-0.536522	-0.507342	-1.07489	-0.861272	-0.655903
TraesCS3A02G098700.1	1.10263	1.12576	1.08039	-0.496391	-0.713457	-0.78527	-0.461962	-0.627411	-0.224282
TraesCS3B02G415900.1	0.937195	0.854735	0.788168	-1.27728	-1.26904	-1.38516	0.318064	0.466567	0.566755
TraesCS2D02G273900.1	1.03176	0.820293	1.14803	-0.54444	-0.55723	-0.666298	-0.119325	-0.774593	-0.338189
TraesCS5B02G527000.1	1.22211	1.25343	1.31552	-0.486299	-0.877268	-0.235705	-0.829983	-0.59418	-0.767627
TraesCS5D02G189500.1	1.26577	1.29451	1.25677	-0.799502	-0.800207	-0.749657	-0.443061	-0.472109	-0.552514
TraesCS1D02G123400.2	2.24274	1.72084	2.21278	-1.49949	-1.49949	-1.49949	0.147598	-0.341796	-1.4837
TraesCS1B02G153600.5	0.686102	0.507567	-0.130268	0.528664	0.958584	-0.740968	-0.740968	-0.738085	-0.330627
TraesCS5D02G488900.1	-0.813699	-0.746972	-0.837058	1.92278	1.81155	1.78361	-1.00791	-1.05615	-1.05615
TraesCSU02G139700.3	-0.791899	-0.791899	-0.791899	1.63732	1.62413	1.48995	-0.791899	-0.791899	-0.791899
TraesCS2A02G403100.5	0.277571	0.190851	0.00120691	-0.178646	0.200284	-0.0865558	-0.0929422	-0.0463387	-0.26543
TraesCSU02G265500.1	1.44921	1.31963	1.51796	-0.654902	-0.242829	-0.383092	-1.25756	-0.839878	-0.908537
TraesCS3D02G440200.1	1.65752	1.41234	1.32777	-1.41143	-1.63083	-1.66082	-0.0688124	0.354989	0.0192879
TraesCS2B02G278200.1	0.556898	0.75337	0.807894	-0.441334	-0.441334	-0.577072	-0.463886	0.0541522	-0.248689
TraesCS2D02G371400.1	0.620221	0.186618	0.867945	-0.218028	-0.42687	-0.270751	-0.24708	-0.274335	-0.23772
TraesCS5D02G196200.2	1.07982	0.0758407	1.35963	-0.459217	-0.459217	-0.459217	-0.459217	-0.219208	-0.459217
TraesCS7A02G297900.1	0.853049	0.848011	1.10839	-0.503357	-0.44655	-0.344994	-0.463358	-0.64673	-0.404465
TraesCS6D02G065900.1	1.33806	1.43883	1.44402	-0.805254	-0.935457	-0.818016	-0.5899	-0.491683	-0.580597
TraesCS4B02G291500.1	0.957327	1.07554	0.927222	-1.0392	-0.922942	-1.01892	-0.208491	0.0172952	0.212174
TraesCS3B02G210300.1	0.793169	0.693413	0.835467	-0.718872	-0.779508	-0.483345	-0.0972374	-0.0293005	-0.213787
TraesCS3B02G422500.1	1.39703	1.37643	1.39458	-1.21273	-1.36246	-1.22301	0.00294967	-0.259576	-0.11322
TraesCS2A02G317000.1	1.61392	1.56286	1.56104	-1.2399	-1.22146	-1.25129	-0.291028	-0.419004	-0.315126
TraesCS3D02G309700.4	0.342875	0.192863	0.260882	-0.191186	0.159311	-0.191186	-0.191186	-0.191186	-0.191186
TraesCS3A02G108900.1	2.27207	2.20395	2.17585	-1.70951	-1.69444	-1.80364	-0.584639	-0.2591	-0.600532
TraesCS4B02G067300.1	0.961286	0.986759	0.841276	-1.0915	-1.11956	-1.31497	-0.108855	0.63667	0.208896
TraesCS1A02G099000.1	1.27636	1.2886	1.2614	-0.894653	-0.936668	-0.94908	-0.384303	-0.329975	-0.331678
TraesCS4B02G168900.2	0.842161	-0.384347	0.693579	-0.384347	0.309864	-0.384347	0.076133	-0.384347	-0.384347
TraesCS6D02G155500.1	1.02326	1.11282	1.1467	-0.898901	-1.07985	-0.994806	-0.264019	-0.0113311	-0.0338621
TraesCS5D02G157600.1	0.219315	0.231068	0.226133	1.38083	1.38662	1.31157	-1.63881	-1.56766	-1.54906
TraesCS5A02G461100.1	1.15591	1.05368	1.07745	-0.549043	-0.583933	-0.509998	-0.570912	-0.509998	-0.563156
TraesCS5B02G246600.1	1.1169	1.10195	1.13423	-0.86166	-0.881321	-0.94279	-0.262448	-0.172016	-0.232848
TraesCS3A02G495300.1	-0.811796	-0.908784	-0.885884	2.07414	1.93551	2.16308	-1.07118	-1.29076	-1.20432
TraesCS7A02G335600.1	1.26344	1.26623	1.20742	-0.894237	-0.980226	-0.935268	-0.28579	-0.327523	-0.314037
TraesCS6A02G344000.4	-1.02634	-1.21561	-1.12418	1.93461	1.93821	1.95106	-0.913056	-0.728586	-0.816112
TraesCS4B02G235500.1	0.985081	1.04826	0.956756	-0.814091	-0.712452	-0.74742	-0.231419	-0.217279	-0.267435
TraesCS7A02G470700.2	1.12583	0.359094	0.0714136	0.170248	-0.522179	-0.240036	0.0799925	-0.522179	-0.522179
TraesCS3D02G094800.1	0.406431	0.481853	0.285346	-0.160083	-0.217369	-0.182487	-0.279564	-0.309099	-0.0250281
TraesCS2A02G425800.2	-0.908967	-0.838269	-0.827224	1.76789	1.77878	1.70397	-0.818691	-0.902512	-0.954979
TraesCS2A02G207500.1	-0.0102605	-0.0415821	0.0900572	1.2475	1.31082	1.21073	-1.21544	-1.56034	-1.03149
TraesCS7D02G290500.1	1.21591	1.22693	1.13871	-0.902209	-0.954582	-0.810442	-0.209148	-0.327683	-0.37749
TraesCS4A02G286400.1	0.890537	0.82042	0.899357	-1.37864	-1.20257	-1.28731	0.450838	0.427197	0.380171
TraesCS1B02G139500.1	-1.52192	-1.65694	-1.60846	2.36272	2.38511	2.3609	-0.802705	-0.686833	-0.831878
TraesCS1B02G273900.1	-0.181709	-0.236256	-0.405697	1.12768	1.10299	1.10438	-0.637657	-0.964377	-0.90935
TraesCSU02G167700.1	3.5923	3.50547	3.54717	-0.555033	-0.57711	-0.660768	-2.97476	-2.93071	-2.94658
TraesCS3B02G401800.2	0.99697	0.778383	1.03039	-1.0192	-1.12823	-0.954082	-0.0512918	0.174473	0.172588
TraesCS2D02G101100.1	2.44149	-0.780694	0.881511	-0.780694	-0.780694	-0.780694	0.155143	-0.780694	0.425324
TraesCS3D02G040800.2	-0.400357	-0.628098	-0.361461	1.28876	1.03775	0.947699	-0.628098	-0.628098	-0.628098
TraesCS3D02G030800.1	0.957139	1.17949	1.11369	-0.98704	-1.08044	-0.972944	-0.12291	0.0643369	-0.151324
TraesCS5B02G328900.1	0.749671	0.539769	1.02643	-0.301201	-0.323997	-0.302392	-0.578591	-0.412518	-0.39717
TraesCS2B02G413000.1	-1.36679	-1.47659	-1.529	2.98537	2.96189	2.91049	-1.42735	-1.529	-1.529
TraesCS2A02G359600.1	1.31793	1.1435	1.23582	-0.925123	-1.36971	-1.17686	0.00172398	-0.0271341	-0.200145
TraesCS2D02G461200.1	-0.558535	0.118993	-0.0991425	1.90796	1.90165	1.33866	-1.36078	-1.83231	-1.41649
TraesCS2B02G542000.3	1.41941	1.12538	1.20565	-0.198759	-0.586225	-0.251497	-0.361567	-2.40594	0.0535572
TraesCS5A02G186200.1	1.03993	0.890981	0.73716	0.185765	0.225112	0.151455	-0.944901	-1.09541	-1.1901
TraesCS7A02G549900.1	-1.08477	-1.08477	-1.08477	2.13277	2.06139	2.23586	-1.08477	-1.08477	-1.00616
TraesCS2A02G173200.1	0.818046	0.657834	0.622416	-0.384632	-0.414615	-0.414615	-0.34011	-0.243408	-0.300915
TraesCS6A02G151700.1	-0.116415	-0.0328777	-0.074877	1.2687	1.26193	1.2548	-1.24543	-1.14464	-1.17119
TraesCS3D02G225700.3	0.918863	1.06194	1.01809	-0.628868	-0.608602	-0.628338	-0.17952	-0.284376	-0.669185
TraesCS1D02G367000.1	-0.312803	-0.388549	-0.169456	0.953406	1.13263	0.860245	-0.805126	-0.667622	-0.602727
TraesCS4B02G366400.1	0.19407	0.441865	0.387663	-0.399762	-0.233089	-0.353482	0.00922468	-0.0129636	-0.033525
TraesCS7B02G381900.1	-1.25962	-1.06475	-1.23313	1.96439	1.89396	1.89946	-0.752192	-0.625269	-0.822843
TraesCS4D02G143200.1	1.55421	1.60202	1.58695	-1.18182	-1.14041	-1.14314	-0.458943	-0.360235	-0.458638
TraesCS4B02G164500.1	0.131612	0.518635	0.300401	-0.195603	-0.951772	-0.49865	0.595678	-0.951772	1.05147
TraesCS1D02G181300.1	0.448381	1.12095	0.91656	-0.021227	0.149524	0.257663	-0.330948	-1.29601	-1.24489
TraesCS2B02G023400.3	0.703666	0.455853	0.394734	-0.544869	-0.544869	-0.544869	0.261662	-0.544869	0.36356
TraesCS6B02G364600.1	1.45577	1.15907	0.831912	-0.742466	-1.19453	-1.05966	-0.203942	0.0852341	-0.331389
TraesCS7A02G030400.1	-0.432156	-0.349519	-0.321825	1.14311	1.12482	1.1308	-0.817678	-0.939547	-0.538006
TraesCS5D02G387000.1	1.04149	0.997121	1.18181	-0.0108718	-0.17145	-0.290415	-1.26598	-0.794906	-0.686808
TraesCS1A02G076900.1	3.4042	3.26026	3.36281	-1.31914	-1.49362	-1.3586	-2.05726	-1.82952	-1.96912
TraesCS7A02G368000.1	0.402829	0.301981	0.503801	-0.178147	-0.0328476	-0.166253	-0.27062	-0.34509	-0.215653
TraesCS1A02G319300.1	0.497712	0.504225	0.403296	0.173334	-0.0403661	-0.0140663	-0.598098	-0.50621	-0.419826
TraesCS2D02G339600.1	1.02595	0.973437	0.997624	-1.14596	-1.11815	-1.22243	0.0576763	0.110113	0.321737
TraesCS1D02G185300.1	1.06204	1.04241	1.16231	-0.834558	-0.729611	-0.862352	-0.334194	-0.339511	-0.166531
TraesCS5B02G153200.1	1.25598	1.16418	1.15926	-1.04645	-1.12312	-1.06339	-0.123413	-0.13934	-0.0837004
TraesCS6B02G411900.1	0.978939	0.962729	1.00223	-0.60472	-0.693702	-0.724474	-0.271664	-0.325877	-0.323462
TraesCS5B02G106800.1	1.09713	0.983965	1.09544	-0.064188	-0.107146	-0.23603	-0.882457	-1.16529	-0.721424
TraesCS4D02G016700.1	2.13848	2.19973	2.17258	-1.42487	-1.13463	-1.1632	-0.829099	-1.29089	-0.668103
TraesCS3A02G191700.3	1.47261	1.50121	1.51499	-1.27685	-1.39323	-1.23036	0.0966715	-0.496511	-0.188533
TraesCS4D02G350700.3	0.0992177	-0.159444	-0.310905	1.22005	1.26	1.10202	-1.1449	-0.974434	-1.09161
TraesCS2A02G174500.1	0.748098	0.724163	0.582913	-0.429115	-0.506298	-0.533452	-0.220786	-0.278858	-0.086666
TraesCS2A02G228300.4	1.21635	1.03068	-0.198968	-0.581912	0.238574	-0.581912	0.0410186	-0.581912	-0.581912
TraesCS4A02G473600.1	0.950596	0.907704	0.958444	-0.616121	-0.857051	-0.835782	-0.560235	-0.0343278	0.0867738
TraesCS6B02G151600.1	-0.269782	1.3271	-0.333285	-0.333285	-0.333285	-0.333285	0.303629	-0.333285	0.305484
TraesCS7D02G366600.1	0.554421	0.55622	0.641058	0.0804698	0.0814696	0.100828	-0.694497	-0.639099	-0.68087
TraesCS7D02G482600.1	1.25537	0.645608	-0.813299	-0.798943	0.510936	1.25949	-0.813299	-0.432569	-0.813299
TraesCS4B02G204500.1	0.954888	0.889776	0.882791	-0.934442	-0.922113	-0.977586	-0.0152854	-0.0425223	0.164494
TraesCS3B02G428100.1	2.12495	2.22155	2.25885	-1.15657	-1.27065	-1.16894	-0.880354	-1.29755	-0.83129
TraesCS2D02G569700.1	2.2172	2.18367	2.10917	-1.86528	-1.72373	-1.88224	-0.419598	-0.388669	-0.230527
TraesCS3A02G454400.2	1.19087	1.3484	1.12768	-0.974898	-1.14454	-1.07019	-0.196465	0.0432778	-0.324138
TraesCS6B02G177600.1	0.795041	0.769926	0.708322	-0.418987	-0.503001	-0.410848	-0.349734	-0.23919	-0.35153
TraesCS1A02G302600.2	0.877112	1.25478	0.994056	-1.04736	-0.928225	-1.21115	0.127375	0.0182435	-0.0848313
TraesCS5D02G158200.1	1.79283	1.35197	-0.74024	0.608559	-0.0922345	-0.727313	-0.74024	-0.713086	-0.74024
TraesCS5D02G238700.1	-0.616268	-0.973538	-0.76315	1.60202	1.60468	1.72067	-0.714115	-0.973538	-0.886755
TraesCS7B02G412200.1	0.271673	0.836349	0.22522	-0.62518	-0.62518	-0.231215	0.573314	-0.62518	0.200199
TraesCS6B02G367800.1	-1.06598	-1.0744	-1.01244	2.01552	1.95089	1.9518	-0.849905	-0.949423	-0.966067
TraesCS1B02G097200.1	1.29275	1.26881	1.35237	-1.05629	-1.05949	-0.922802	-0.173404	-0.396794	-0.305148
TraesCS4D02G295000.1	-0.50384	1.3597	1.4882	0.175133	-0.50384	-0.50384	-0.50384	-0.50384	-0.50384
TraesCS3A02G135800.1	1.37651	1.33886	1.33912	-1.20317	-1.28526	-1.18906	-0.0136948	-0.223501	-0.139804
TraesCS3D02G498600.1	1.48295	1.84477	1.55712	-0.63103	-0.775323	-0.244239	-0.50962	-1.31207	-1.41256
TraesCS6A02G093600.1	1.48544	1.38203	1.32567	-1.2046	-0.858292	-1.41782	-0.104452	-0.575439	-0.0325406
TraesCS2A02G036900.1	1.59926	1.52927	1.64117	-1.1622	-1.30877	-1.29817	-0.412983	-0.326429	-0.261151
TraesCS2D02G200700.1	1.27149	1.18333	1.21831	-0.631163	-0.616737	-0.649426	-0.608473	-0.703783	-0.46355
TraesCS2B02G455900.1	1.50355	1.5499	1.59123	-1.32539	-1.36377	-1.31283	-0.321872	-0.0603041	-0.260506
TraesCS3A02G231000.1	1.08638	1.02949	1.27294	-0.441855	-1.54949	-0.536649	-0.147039	-0.619947	-0.0938364
TraesCS3B02G271300.1	1.1817	1.36264	1.28437	-1.67926	-1.32862	-1.7848	0.191829	0.357236	0.414899
TraesCS4D02G182600.3	1.48231	1.26856	1.36994	-1.53552	-1.06067	-1.45022	0.00321359	-0.429135	0.351525
TraesCS2D02G525600.1	1.15507	1.41086	1.41019	-1.78435	-1.55338	-1.57379	0.209151	0.532744	0.1935
TraesCS4A02G309300.1	-1.28396	-1.28396	-1.28396	2.56594	2.44983	2.55962	-1.28396	-1.22046	-1.21908
TraesCS3D02G151400.1	0.859263	0.599558	0.858027	-0.696368	-0.52302	-0.579635	-0.0394331	-0.406367	-0.0720246
TraesCS5D02G303000.1	0.822556	0.816062	0.852266	-1.16774	-1.19772	-1.23686	0.335591	0.432367	0.343471
TraesCS4B02G227600.1	0.815969	0.69513	0.610415	-0.00298013	0.00398756	-0.0115421	-0.488252	-0.606493	-1.01623
TraesCS5D02G326500.3	1.50321	1.64824	1.68469	-1.65957	-1.45873	-1.22346	0.0567213	-0.24186	-0.309253
TraesCS5B02G557100.1	1.10417	1.05423	0.692698	-0.636119	-0.811603	-0.667279	-0.33056	-0.128839	-0.276703
TraesCS5A02G426600.1	0.493456	0.235874	0.457418	-0.117817	-0.138191	-0.103976	-0.308116	-0.239102	-0.279547
TraesCS3B02G064100.1	1.02319	1.06118	0.715995	-0.850108	-0.878993	-1.03727	-0.120459	0.0915321	-0.0050728
TraesCS3B02G013300.1	1.35033	1.29108	1.50501	-0.693088	-0.690292	-0.686108	-0.635482	-0.704326	-0.737132
TraesCS3B02G335000.1	1.13194	1.20916	1.33617	-1.78772	-1.53742	-1.50298	0.204512	0.632542	0.313788
TraesCS4B02G032300.1	0.882078	1.3644	1.00863	-1.15725	-1.08381	-0.859886	0.0324916	-0.164169	-0.0224855
TraesCS4B02G122300.1	2.52132	2.40424	2.43525	-1.70979	-1.95192	-1.88466	-0.676675	-0.703223	-0.434543
TraesCS1A02G249700.1	-1.31241	-1.31241	-1.31241	2.72048	2.63048	2.52351	-1.31241	-1.31241	-1.31241
TraesCS7D02G283600.1	1.20054	1.28969	1.27605	-1.27364	-1.324	-1.30738	0.0567299	0.0581714	0.0238389
TraesCS3A02G123000.1	0.379734	0.44966	0.381502	-0.204344	-0.145875	-0.1497	-0.244683	-0.237881	-0.228412
TraesCS1B02G439800.1	0.724806	0.550731	0.790637	-0.0585056	-0.279786	-0.36204	-0.642255	-0.450861	-0.272728
TraesCS6B02G266800.1	1.71715	1.88324	1.89035	-1.68978	-1.61369	-1.5871	-0.0566853	-0.503631	-0.0398468
TraesCS6D02G066100.4	0.679975	0.545132	0.304346	-0.168466	-0.0616223	-0.0222694	-0.559722	-0.291456	-0.425916
TraesCS3D02G268200.2	0.856699	1.09513	0.713896	-0.456132	-0.515643	-0.742865	-0.214697	-0.317703	-0.418681
TraesCS3D02G113100.3	0.429923	0.305153	1.0996	-0.841503	-0.841503	0.250028	-0.841503	0.795876	-0.356076
TraesCS6A02G222100.1	1.22339	0.935069	1.0862	-0.56204	-0.320377	-0.637567	-0.600622	-0.738301	-0.385753
TraesCSU02G039900.2	-0.227833	0.756821	0.336068	0.836491	0.550283	0.415335	-1.60579	-0.170161	-0.891214
TraesCS2B02G340300.1	2.14898	2.02322	2.10631	-1.40294	-1.39877	-1.49119	-0.682308	-0.860974	-0.442318
TraesCS3D02G286900.1	0.892449	0.805354	0.78864	-0.957437	-0.941607	-1.07244	0.0136412	0.104159	0.367245
TraesCS6A02G033300.1	-1.18312	-1.18312	-1.18312	2.28194	2.35293	2.24086	-1.04824	-1.13907	-1.13907
TraesCS5B02G454700.1	-0.871492	-0.871492	-0.748488	1.45332	1.70527	1.94736	-0.871492	-0.871492	-0.871492
TraesCS5A02G460300.1	-1.18079	-1.39093	-1.16041	2.44617	2.42316	2.31028	-1.22392	-1.29037	-0.933203
TraesCS2A02G446700.1	0.578693	0.985808	0.956799	-0.82813	-0.683127	-0.705646	-0.629723	0.377282	-0.0519558
TraesCS5B02G063600.1	-1.26303	-1.29983	-1.21668	2.65406	2.46561	2.53884	-1.24165	-1.33335	-1.30398
TraesCS7A02G338500.1	-1.26302	-1.16271	-1.08669	2.30453	2.32447	2.21479	-1.21199	-1.1242	-0.99518
TraesCS2D02G162600.1	-1.54829	-1.46287	-1.54829	2.76901	2.66537	2.43265	-1.16645	-1.19215	-0.948974
TraesCS3B02G395600.1	2.09064	2.3647	2.37995	-1.06268	-0.906559	-1.17052	-1.43152	-1.00378	-1.26024
TraesCS2B02G538800.1	2.67147	2.92182	2.53846	-1.09156	-0.880125	-1.47267	-1.43218	-1.78528	-1.46994
TraesCS1D02G278800.1	1.14916	1.05249	1.05045	-1.40343	-1.00404	-1.11641	0.0840903	0.143899	0.0437845
TraesCS3B02G483500.2	0.95139	1.03684	0.947987	-0.956655	-0.906721	-1.19232	-0.10655	0.38887	-0.162841
TraesCS3B02G108200.1	0.755423	0.760291	0.871121	-0.631776	-0.607966	-0.826674	-0.208323	-0.0922867	-0.0198096
TraesCS3A02G433000.2	2.4239	2.38175	2.39486	-1.78572	-1.77367	-1.85337	-0.592884	-0.590239	-0.604635
TraesCS2D02G567100.1	-1.40329	-1.46126	-1.46126	2.93689	2.84377	2.87788	-1.46126	-1.41023	-1.46126
TraesCS5B02G414300.1	2.40574	2.28903	2.34987	-1.57173	-1.59434	-1.47969	-0.754415	-0.853629	-0.790825
TraesCS3D02G318700.1	1.22012	0.734656	1.17145	-1.10061	-0.965644	-1.01455	-0.433664	0.0750612	0.313183
TraesCS6D02G348700.2	1.06511	0.784363	0.928261	-0.462957	-0.462957	-0.462957	-0.462957	-0.462957	-0.462957
TraesCS7A02G226000.1	0.641115	0.888916	0.919779	-0.670149	-0.384609	-0.832335	-0.163057	-0.134364	-0.265295
TraesCS5D02G255800.1	0.772144	0.928307	0.934868	-0.843895	-1.1879	-1.06783	0.148377	0.107286	0.208643
TraesCS7A02G227100.1	1.9352	1.79836	1.84683	-1.2893	-1.30473	-1.3872	-0.599232	-0.650135	-0.349793
TraesCS7D02G050400.2	1.10912	1.11083	1.30631	-0.915138	-0.705223	-0.936256	-0.116015	-0.640246	-0.213384
TraesCS2B02G024500.2	2.50504	2.17259	2.46846	-1.21063	-1.21063	-1.21063	-1.09294	-1.21063	-1.21063
TraesCS4B02G264500.1	-1.22753	-1.22753	-1.22753	2.51555	2.41019	2.43945	-1.22753	-1.22753	-1.22753
TraesCS6A02G288000.1	1.06828	1.13043	1.06035	-1.15195	-1.01623	-1.09202	0.000893733	0.0279781	-0.0277243
TraesCS7A02G529900.1	-0.971565	-1.04324	-0.997519	1.96447	1.9372	1.98563	-0.994914	-0.961873	-0.918188
TraesCS2B02G228300.1	1.52893	1.54323	1.59856	-1.76624	-1.59441	-1.66899	0.0852177	0.0756777	0.198033
TraesCS7D02G389500.2	-0.926133	-0.9025	-0.78097	1.74536	1.79761	1.8366	-0.833837	-1.21275	-0.72337
TraesCS4B02G089500.1	1.97466	1.89071	1.94381	-1.26108	-1.26824	-1.28025	-0.613069	-0.808815	-0.577727
TraesCS6D02G065100.1	0.86929	0.828044	0.790486	-0.0559895	-0.346257	-0.232527	-0.617682	-0.617682	-0.617682
TraesCS7D02G192200.1	1.89382	1.61241	1.8521	-0.558759	-0.566076	-0.646117	-0.989223	-1.60438	-0.993769
TraesCS4A02G283900.1	-0.869268	-0.798538	-1.03346	1.9458	1.87534	1.88928	-0.866208	-1.12314	-1.0198
TraesCS2D02G540700.1	0.171718	-0.267961	-0.118385	1.3334	1.26147	1.22575	-1.24058	-1.04259	-1.32282
TraesCS7B02G259400.1	-0.115783	-0.472921	-0.858941	3.12121	2.94168	2.89989	-2.6366	-2.45864	-2.41989
TraesCS2D02G397900.1	1.03719	1.01924	1.0558	-0.504722	-0.567354	-0.705291	-0.560589	-0.426624	-0.347637
TraesCS5D02G240800.1	0.434661	0.637205	0.532306	-0.333648	-0.429068	-0.228458	-0.241195	-0.0785049	-0.293298
TraesCS2D02G359700.1	1.67795	1.64905	1.6279	-1.55973	-1.14069	-1.42547	-0.438098	-0.481725	0.0908099
TraesCS3A02G277200.1	1.51538	1.38595	1.37243	-1.3945	-1.59717	-1.30563	0.0784886	-0.118147	0.0632018
TraesCS7D02G244300.1	1.09468	1.04609	1.05838	-1.09232	-1.10977	-1.08723	-0.0149731	0.0400521	0.0650829
TraesCS2D02G155700.1	1.5714	1.55883	1.40629	-1.19395	-1.21808	-1.35802	-0.320288	-0.194838	-0.251351
TraesCS4B02G089700.1	1.0735	0.754183	0.695615	-0.693197	-0.904826	-0.747158	-0.182582	0.0171208	-0.0126567
TraesCS4B02G070500.1	1.28262	0.812311	0.890087	-0.186254	-0.779847	-0.779847	0.197617	-0.779847	-0.656843
TraesCS3D02G356900.1	1.72722	1.73638	1.71965	-1.38515	-1.56798	-1.64159	-0.225826	-0.30947	-0.0532246
TraesCS5A02G044900.1	-0.0158621	-0.125612	-0.0547048	1.03014	1.2277	1.11908	-1.04749	-1.20631	-0.926933
TraesCS2A02G342600.1	2.43019	2.32694	2.37304	-1.41849	-1.44438	-1.50633	-0.948937	-1.13773	-0.674296
TraesCS5B02G380600.4	1.35427	1.39776	1.54513	-0.531292	-0.749957	-0.962722	-1.35473	-0.389102	-0.309357
TraesCS6A02G266800.1	1.48039	1.45438	1.60695	-1.38135	-1.43082	-1.29103	-0.269779	-0.108895	-0.0598318
TraesCS5D02G417900.1	1.02448	0.862397	1.18211	-1.02728	-1.11259	-1.10651	0.273667	0.0119636	-0.108244
TraesCS1D02G149900.1	0.793574	0.652055	0.723363	-0.614764	-0.728036	-0.569507	0.0926164	-0.188279	-0.161022
TraesCS5A02G094700.1	1.26299	1.78928	1.81464	0.186877	-0.782983	-0.16864	-1.15353	-1.64146	-1.30718
TraesCS7A02G374800.1	1.12317	1.15669	1.10701	-0.825284	-0.819783	-0.812936	-0.354498	-0.574241	-0.000126351
TraesCS1A02G384800.1	1.32102	1.62828	1.43373	-0.697305	-0.520012	-0.339773	-0.686552	-1.21537	-0.924016
TraesCS5B02G268300.1	1.11356	1.10072	1.05223	0.267565	0.284118	0.29871	-1.38597	-1.45981	-1.27113
TraesCS4A02G398300.1	1.36566	1.39286	1.2213	-1.62042	-1.46422	-1.7357	0.174637	0.329805	0.33607
TraesCS4A02G068400.1	1.51261	1.03217	1.31457	-0.653379	-0.812168	-0.952637	-0.424823	-0.560147	-0.456196
TraesCS1A02G311100.1	0.941892	1.00849	0.656061	-0.310898	-0.150481	-0.247873	-0.763315	-0.580481	-0.553392
TraesCS3A02G321700.5	1.05732	1.14259	1.46367	-0.828882	-0.921439	-0.235656	-0.455886	-0.967968	-0.253746
TraesCS2A02G025500.1	0.829059	0.929377	1.05212	-0.468426	-0.468426	-0.468426	-0.468426	-0.468426	-0.468426
TraesCS5A02G029700.1	1.00039	0.916337	0.905186	-1.34321	-1.4016	-1.22934	0.245114	0.454429	0.452687
TraesCS2A02G036100.1	0.437582	0.777274	0.424172	0.40827	0.0835259	-0.00913856	-0.654676	-0.734811	-0.732198
TraesCS7A02G464200.1	-0.165969	0.795245	0.658064	-0.519432	-0.215024	-0.182843	-0.244613	0.120293	-0.245721
TraesCS7D02G184700.1	1.37643	1.40048	1.39246	-1.58499	-1.68424	-1.7559	0.272481	0.266465	0.316817
TraesCS3D02G227300.1	0.80156	0.522504	0.753854	-0.470231	-0.503551	-0.483467	-0.251797	-0.26545	-0.103422
TraesCS7B02G424600.1	1.10394	1.11216	1.22627	-0.894356	-1.07054	-0.997954	-0.237022	-0.192344	-0.0501504
TraesCS5A02G063200.3	0.802468	0.837586	0.787925	-0.73505	-0.72163	-0.682602	0.0038844	0.0915848	-0.384167
TraesCS6A02G005900.1	-0.346986	-0.968961	-0.362529	1.59146	1.74868	1.47326	-0.807472	-1.02407	-1.30338
TraesCS2A02G581000.1	2.33167	2.34843	2.32897	-0.705507	-0.685772	-0.618	-1.64307	-1.59242	-1.76429
TraesCS5D02G153600.1	1.56769	1.65376	1.51249	-0.769091	-0.738842	-1.01846	-0.752153	-0.666118	-0.789276
TraesCS7D02G220200.2	0.469006	0.67153	0.229315	-0.289723	-0.289723	0.0787657	-0.289723	-0.289723	-0.289723
TraesCS4D02G329400.1	1.01923	1.00157	1.00093	-0.197248	-0.269404	-0.238156	-0.783846	-0.93653	-0.596549
TraesCS6A02G223000.1	-1.10514	-0.952455	-1.08098	2.0419	1.80914	1.92599	-0.885839	-0.811083	-0.94154
TraesCS4B02G261400.1	0.830404	0.96118	0.781322	-1.08844	-1.18398	-1.13605	0.199768	0.373644	0.262154
TraesCS3B02G203700.1	-0.26416	-0.390362	-0.263762	1.11466	1.09971	1.16269	-0.857322	-0.810559	-0.790891
TraesCS2A02G238400.1	1.05998	1.10379	1.0814	-1.28097	-1.41653	-1.27709	0.240063	0.307714	0.181656
TraesCS4B02G274700.1	0.894184	0.872045	0.593609	-0.199609	-0.372076	-0.392478	-0.499049	-0.477096	-0.419529
TraesCS7A02G127700.1	0.494859	0.940684	1.10953	-1.14958	-0.813231	-1.08779	0.214775	0.056012	0.234735
TraesCS2D02G006300.1	1.6265	1.23084	1.6462	-0.873672	-1.3391	-1.65932	0.15439	-0.921216	0.135378
TraesCS7B02G095300.4	-0.160787	-0.700814	-0.218482	1.27848	0.834243	1.0698	-0.700814	-0.700814	-0.700814
TraesCS6A02G337100.4	-1.43351	-1.4247	-1.38416	2.60558	2.60405	2.50776	-1.23918	-1.02602	-1.20982
TraesCS3A02G362800.2	0.857538	0.874692	0.931483	0.593133	0.629198	0.517486	-1.46083	-1.40325	-1.53944
TraesCS7D02G245000.1	1.07836	1.2668	1.29712	-0.589665	-0.510231	-1.05224	-0.5142	-0.43871	-0.537235
TraesCS5B02G185200.2	1.3739	1.40012	1.46856	-1.08275	-0.122008	0.368875	-0.562526	-2.03657	-0.8076
TraesCS3B02G548300.1	1.10738	1.07164	1.17264	-0.966517	-1.01379	-0.912443	-0.0902106	-0.252377	-0.116331
TraesCS5B02G014700.1	2.26093	2.22693	2.24508	-1.12216	-1.12216	-1.12216	-1.12216	-1.12216	-1.12216
TraesCS5D02G404500.1	1.10707	0.994537	1.17102	-0.561805	-0.619737	-0.409417	-0.67592	-0.379988	-0.625761
TraesCS3D02G538900.1	1.05	0.245123	1.14624	-0.492996	-0.492996	-0.492996	-0.351563	-0.492996	-0.117817
TraesCS3D02G197400.2	0.939663	0.931395	0.858187	-1.05778	-1.10274	-0.890423	0.441444	-0.28273	0.162989
TraesCS2B02G576100.3	0.993834	1.52323	-0.762762	-0.043798	0.403953	0.173829	-0.762762	-0.762762	-0.762762
TraesCS5D02G238300.1	1.28982	1.22278	1.237	-1.06402	-1.03977	-1.07332	-0.187984	-0.253982	-0.130532
TraesCS1D02G079100.1	3.31797	3.37081	3.35473	-1.48308	-1.45293	-1.43703	-1.89016	-1.89016	-1.89016
TraesCS5D02G486300.2	0.968736	0.659122	1.20779	0.134912	-0.056577	0.118204	-1.15105	-1.6251	-0.256048
TraesCS5A02G165400.1	0.596024	0.942398	0.926077	-0.414063	-0.525904	-0.579865	-0.405564	-0.402389	-0.136715
TraesCS1A02G000900.1	1.59524	1.69132	1.67126	-0.630564	-0.451033	-0.247448	-1.02568	-1.54545	-1.05764
TraesCS2D02G271600.3	0.546019	0.96165	0.968755	-0.768565	-1.05663	-0.219896	-1.05663	0.681923	-0.0566284
TraesCS3B02G300800.1	1.52298	1.49942	1.3805	-1.3329	-1.31114	-1.18488	-0.166982	-0.167251	-0.239742
TraesCS1B02G456600.1	1.59903	1.50601	1.41846	-0.591495	-0.696516	-0.305826	-1.13171	-0.812975	-0.984976
TraesCS3A02G135500.1	1.77374	1.93617	1.82137	-1.13893	-1.13039	-1.15369	-0.684958	-0.827563	-0.595762
TraesCS5B02G285400.1	-1.4842	-1.24689	-1.26577	2.22196	2.20906	2.21134	-1.03638	-0.82153	-0.787597
TraesCS3A02G226600.1	1.64654	1.52806	1.68072	-0.834764	-0.837359	-0.910608	-0.834764	-0.842563	-0.595253
TraesCS7A02G454600.1	-0.192084	-0.399086	-0.323814	1.26817	1.4488	1.10085	-0.99298	-0.680103	-1.22976
TraesCS3D02G122300.1	0.533804	0.235885	-0.386108	0.156893	-0.386108	0.652328	-0.386108	-0.0344795	-0.386108
TraesCS1D02G341700.1	1.07941	1.10899	0.92942	-0.972206	-1.11272	-0.936369	-0.35793	0.101575	0.159827
TraesCS3B02G468900.2	1.83638	1.9109	1.84848	-1.28892	-1.48769	-1.4787	-0.472782	-0.389082	-0.478591
TraesCS2A02G246800.1	0.105595	0.612471	0.40889	-0.248293	-0.248293	-0.248293	-0.00584289	-0.248293	-0.127941
TraesCS4B02G124300.1	1.42547	1.40717	1.34499	-0.604833	-0.89839	-0.774266	-0.586262	-0.649289	-0.664588
TraesCS1A02G165700.2	1.50851	1.75085	1.7636	-1.47912	-1.37455	-1.23831	-0.33874	0.053695	-0.64594
TraesCS1B02G310300.1	2.04397	2.00663	1.98604	-1.45977	-1.63112	-1.64924	-0.6453	-0.262386	-0.38883
TraesCS2B02G417900.1	0.576128	0.631999	0.356364	-0.122682	-0.145137	-0.338591	-0.269126	-0.332136	-0.35682
TraesCS2A02G424800.1	2.94747	2.83057	2.77538	0.0442948	-0.0606698	0.263773	-3.19996	-3.11528	-2.48559
TraesCS1B02G470900.1	-0.954404	-1.04661	-1.04661	2.02223	2.08662	1.99182	-0.959828	-1.04661	-1.04661
TraesCS5D02G565100.1	-0.405509	-0.292491	-0.526083	1.43821	1.46751	1.37728	-0.94957	-1.07142	-1.03793
TraesCS5B02G463300.1	-1.18584	-1.19133	-1.09943	2.44972	2.26083	2.30098	-1.26035	-1.26035	-1.01424
TraesCS7B02G196900.3	0.742887	0.961406	-0.641715	0.781594	0.718368	-0.637394	-0.641715	-0.641715	-0.641715
TraesCS3B02G256800.1	2.2444	2.21266	2.27715	-2.03349	-1.8824	-1.96451	-0.413421	-0.212521	-0.227865
TraesCSU02G265100.1	0.704186	0.882526	1.17588	-0.0592605	-0.0933506	0.0970123	-1.26261	-0.684754	-0.759629
TraesCS6A02G392600.3	0.941769	1.80489	1.31244	-1.22081	-0.960483	-1.14298	-0.652152	-0.171417	0.0887426
TraesCS7B02G306100.2	1.14277	1.31117	1.38418	-0.991902	-0.934619	-0.849061	-0.358984	-0.275829	-0.427728
TraesCS6B02G346700.1	-0.87431	-0.87431	-0.87431	2.03872	2.17148	1.03566	-0.87431	-0.87431	-0.87431
TraesCS2A02G493200.1	-0.912686	-0.912686	-0.854716	1.75498	1.83148	1.83169	-0.912686	-0.912686	-0.912686
TraesCSU02G184200.1	0.956681	0.835307	0.85289	-0.250527	-0.199084	-0.233826	-0.715156	-0.657681	-0.588603
TraesCS1B02G227100.1	0.916171	0.895615	0.948894	-0.216633	-0.166313	-0.306896	-0.747775	-0.724081	-0.598981
TraesCS1A02G251400.2	0.686904	0.988653	1.21487	-0.538766	-1.45257	-0.883074	-0.509957	-0.191335	0.685266
TraesCS3A02G127800.1	0.828991	0.274586	0.486605	0.160593	-0.115473	-0.133271	-0.735166	-0.422618	-0.344247
TraesCS4D02G004400.1	-1.00368	-1.00368	-1.00368	1.86066	1.99993	2.03054	-1.00368	-1.00368	-0.872745
TraesCS7A02G376500.3	0.969141	0.791282	0.00992257	0.241857	0.0525433	0.347364	-0.712696	-1.23375	-0.465668
TraesCS4A02G110600.1	-0.571541	-0.657317	-0.377068	1.83227	1.86894	1.93928	-1.22743	-1.33348	-1.47366
TraesCS5B02G535200.1	0.469177	0.670224	0.677613	-0.374285	-0.223301	-0.390935	-0.215296	-0.261652	-0.351546
TraesCS1A02G033500.1	2.66868	2.62542	2.64893	-0.890959	-0.944954	-0.867721	-1.73094	-1.73912	-1.76935
TraesCS4B02G100700.1	1.14438	1.01685	1.1513	-1.24789	-1.64156	-1.39536	0.247071	0.458058	0.267163
TraesCS7A02G245300.1	1.23614	1.25362	1.26092	-1.22955	-1.11525	-1.13896	-0.258161	-0.0442667	0.0355149
TraesCS2A02G257200.1	1.13543	0.898448	0.766841	-0.764835	-0.921348	-0.8024	-0.0668513	-0.0958458	-0.149439
TraesCS3B02G007500.1	-0.94125	-0.821181	-0.772203	2.21975	2.00225	1.8274	-1.15483	-1.16665	-1.19327
TraesCS4A02G303400.2	1.1072	1.10472	1.18822	-1.61322	-1.86145	-1.70221	0.515654	0.731732	0.529354
TraesCS6A02G033800.1	0.819246	0.735134	0.987759	-0.653506	-0.698537	-0.759262	-0.218708	-0.172551	-0.0395742
TraesCS7D02G010000.2	0.85983	0.715073	0.751813	-0.795778	-0.865704	-0.808264	0.11082	-0.225024	0.257234
TraesCS6B02G266800.5	2.3011	2.14891	2.29464	-1.80491	-1.58458	-1.55153	-0.485294	-0.380527	-0.937806
TraesCS3D02G348300.1	0.36181	0.139728	0.673081	-0.269527	-0.269527	-0.269527	0.173018	-0.269527	-0.269527
TraesCS4D02G334900.1	-0.86155	-0.86155	-0.86155	1.68491	1.69402	1.79036	-0.86155	-0.86155	-0.86155
TraesCS3D02G223300.4	1.1347	0.923616	0.40489	-0.613669	-0.574463	-0.677872	0.012303	-0.041214	-0.568288
TraesCS5D02G157000.2	0.4933	1.00163	0.580997	-0.502734	-0.876926	-0.392515	-0.226861	-0.169639	0.0927503
TraesCS3D02G007600.2	1.35764	0.986574	0.511879	0.0522042	-1.5332	0.0655092	-0.142097	0.341508	-1.64002
TraesCS3D02G440200.2	0.968962	0.795066	0.930868	-0.763161	-0.803725	-0.975252	-0.0601298	-0.221591	0.128962
TraesCS3D02G500600.1	0.917252	0.694105	0.941272	-0.103545	-0.0346805	0.0580075	-1.22579	-0.504451	-0.742174
TraesCS2A02G032500.1	1.59029	1.59461	1.60046	-1.60902	-1.54218	-1.79076	0.0811819	0.0232705	0.0521572
TraesCS4A02G344900.1	-0.993793	-0.995156	-1.0765	2.0412	1.92962	2.08845	-0.919451	-0.997885	-1.0765
TraesCS2A02G272400.1	1.15855	1.29246	1.28988	-1.31516	-1.34352	-1.27025	0.151835	0.115387	-0.0791858
TraesCS4A02G184100.1	0.897897	0.899819	0.913604	-1.18817	-1.17832	-1.2791	0.401414	0.272572	0.260287
TraesCS4A02G189000.1	0.938526	1.07486	0.975079	-1.11349	-1.14523	-1.11065	-0.0394663	0.379397	0.0409722
TraesCS2B02G447500.1	2.37838	2.34759	2.2879	1.54554	1.5273	1.39543	-3.99488	-3.66583	-3.82143
TraesCS6B02G245100.1	1.01175	1.07004	1.06693	-1.20734	-1.21844	-1.19844	0.149541	0.203482	0.122488
TraesCS4D02G263500.1	1.06607	0.986008	1.07934	-0.274217	-0.305727	-0.319915	-1.15369	-0.524051	-0.55382
TraesCS2B02G242200.1	-0.179222	-0.370877	-0.382169	1.03779	1.0274	0.999149	-0.762908	-0.704517	-0.664649
TraesCS7B02G388000.1	0.9844	0.855179	0.970768	-0.794934	-0.678234	-0.662085	-0.193032	-0.431796	-0.0502646
TraesCS4B02G070100.1	1.5356	1.51685	1.39539	-1.11087	-1.08269	-1.10094	-0.433151	-0.41547	-0.304732
TraesCS3D02G229400.2	0.480226	0.410071	0.401443	0.69667	0.14433	-0.302323	-0.804152	-0.210662	-0.815602
TraesCS2B02G530500.2	-0.64365	1.22583	0.866806	-0.64365	-0.64365	-0.64365	0.585938	-0.64365	0.539678
TraesCS4B02G038900.1	-0.923535	-0.923535	-0.923535	1.67792	1.92826	1.88958	-0.878092	-0.923535	-0.923535
TraesCS5A02G315900.1	0.479701	0.603651	0.907484	-0.137266	-0.15406	-0.257803	-0.456414	-0.573693	-0.4116
TraesCS7B02G373000.1	1.20934	1.13741	1.24245	-1.39224	-1.41108	-1.43614	0.25599	0.0963296	0.297941
TraesCS6A02G383700.1	1.03175	0.874634	0.82835	-1.3383	-1.23451	-1.07798	0.205469	0.240218	0.47036
TraesCS1D02G215400.1	1.4766	1.23972	1.37862	-1.40849	-1.7414	-1.56996	0.22263	0.102559	0.299728
TraesCS7B02G084000.1	0.672602	0.806235	0.753765	2.17765	2.16039	2.0185	-2.90028	-2.93491	-2.75396
TraesCS1A02G403300.1	1.59928	1.48401	1.52978	-1.08967	-1.09179	-1.23189	-0.395807	-0.641789	-0.162127
TraesCS3B02G419200.1	-0.507555	0.268128	1.04187	-0.211244	-0.507555	-0.231356	0.356384	-0.21713	0.00846038
TraesCS4D02G266700.2	1.5684	1.57102	1.63278	-1.08977	-0.906328	-0.801664	-0.615607	-0.624999	-0.733834
TraesCS3A02G417100.1	1.72994	1.70989	1.69431	-1.64704	-1.86754	-1.90422	0.0611538	0.0597808	0.16373
TraesCS1A02G171000.2	1.37707	1.29766	1.30154	-1.42028	-1.41354	-1.44835	-0.092086	0.142788	0.255187
TraesCS6B02G298700.1	0.990881	1.02589	0.930448	-0.930506	-1.02037	-0.997978	0.00111489	0.0609269	-0.0604085
TraesCS7D02G006100.1	-1.27578	-1.08752	-1.19032	2.22304	2.2011	2.28106	-1.19315	-1.01058	-0.94786
TraesCS3D02G277600.1	1.17066	1.16204	1.11287	-0.73134	-0.741192	-0.71716	-0.296589	-0.569099	-0.390189
TraesCS6D02G307600.1	0.845265	0.734785	0.878845	-0.137604	-0.046625	-0.0705783	-0.695572	-0.860849	-0.647666
TraesCS3D02G084400.1	2.03501	2.05883	2.077	-1.73955	-1.4658	-1.66715	-0.493926	-0.398754	-0.405658
TraesCS2A02G254600.4	1.09311	0.980352	0.209661	-0.874121	-1.31088	-0.577961	-0.0338427	0.435584	0.0780932
TraesCS6D02G222900.1	-0.216928	-0.958503	-0.179453	1.08449	1.09461	1.5638	-0.958503	-0.471016	-0.958503
TraesCSU02G063800.1	2.13629	2.35128	2.28858	-1.78309	-1.77619	-1.66878	-0.590445	-0.363564	-0.59408
TraesCS5A02G216400.1	0.621902	0.461235	0.715141	-0.444983	-0.257391	-0.444983	-0.0768186	-0.129121	-0.444983
TraesCS6A02G153700.1	1.84783	1.7023	1.82872	-0.699831	-0.725511	-0.922902	-1.20267	-1.02252	-0.805415
TraesCS5D02G165000.1	-0.141799	0.0815039	-0.0234011	2.42038	2.2516	2.39513	-2.5012	-2.27135	-2.21086
TraesCS3B02G561600.1	1.39861	1.29211	1.33096	-0.684242	-0.613514	-0.705722	-0.705722	-0.705722	-0.606763
TraesCS5A02G057500.1	2.83032	2.93495	2.9357	-0.220723	0.0218676	0.144132	-3.29283	-2.61837	-2.73505
TraesCS3A02G227900.1	0.560888	0.310472	0.478072	-0.614482	-0.758268	-0.293599	0.0540252	-0.436801	0.699694
TraesCS7A02G084800.1	1.0791	1.2016	0.939076	-0.549439	-0.549439	-0.515223	-0.549439	-0.506795	-0.549439
TraesCS6A02G303800.1	1.3172	1.22707	1.19833	-1.48126	-1.50747	-1.49428	0.138775	0.279946	0.321688
TraesCS7D02G475600.1	-0.649637	-0.575056	-0.975132	1.64995	1.46633	1.64619	-0.630236	-1.09652	-0.835886
TraesCS2B02G608900.1	2.65765	2.62141	2.56018	-1.93642	-2.03453	-1.99682	-0.677979	-0.726536	-0.46696
TraesCS5D02G004900.1	0.649711	0.773194	0.674664	-0.453337	-0.376306	-0.50434	-0.233584	-0.334415	-0.195587
TraesCS3B02G386600.1	0.769246	0.915795	1.09161	-0.837922	-0.820911	-0.625342	-0.0764195	-0.399707	-0.0163461
TraesCS5B02G162600.1	1.76589	1.71718	1.74534	-1.79347	-1.75931	-1.76035	0.106455	-0.0517561	0.0300218
TraesCS7D02G451800.1	0.697473	1.37575	0.150926	-0.348869	-0.482358	-0.469813	-0.677706	-0.376703	0.131297
TraesCS6D02G155700.1	1.03477	1.06144	1.09695	-0.897614	-0.830456	-0.886071	-0.131824	-0.107396	-0.339806
TraesCS4A02G019800.1	-1.0435	-1.0504	-1.0435	2.15553	2.03624	1.96097	-1.0014	-1.05734	-0.956602
TraesCS3A02G365600.1	0.951051	0.52111	0.961945	-0.00399545	-0.0297198	-0.46128	-0.691033	-0.723685	-0.524392
TraesCS1A02G161200.2	0.18434	1.39162	0.675791	-0.558097	-0.558097	-0.558097	-0.151016	0.131649	-0.558097
TraesCS2D02G305500.1	1.01956	1.00915	-0.54055	0.417424	-0.527861	0.32532	-0.719424	-0.719424	-0.264195
TraesCS1D02G132000.1	1.40106	1.27342	1.22678	-1.06851	-0.979981	-1.1749	-0.120074	-0.213443	-0.344358
TraesCSU02G096900.1	2.13236	2.17853	2.09259	-1.58495	-1.69512	-1.61049	-0.432949	-0.521293	-0.558677
TraesCS7B02G262100.3	0.668052	1.17398	0.915532	0.326505	-0.278529	0.0245948	-1.3246	-0.629982	-0.87556
TraesCSU02G138400.2	1.79123	1.72371	1.75143	-1.05627	-1.06819	-1.18341	-0.676687	-0.723899	-0.557912
TraesCS4B02G197200.1	0.911984	1.01964	0.707336	-1.00058	-0.924257	-1.22487	0.240929	0.109975	0.159848
TraesCS7D02G351300.1	-0.965135	-0.992496	-0.992496	1.92076	1.86556	1.81729	-0.992496	-0.764045	-0.896932
TraesCS3A02G368600.1	1.53991	1.44617	1.65818	0.0192785	0.12572	0.105863	-1.70305	-1.54167	-1.65039
TraesCS2D02G291100.1	0.102824	0.503393	0.467107	-0.385691	0.122231	-0.020558	-0.217049	-0.385691	-0.186568
TraesCSU02G077900.1	1.03822	1.03689	1.03744	-0.879144	-0.889644	-0.814245	-0.160748	-0.111821	-0.256943
TraesCS7B02G233400.1	-0.441936	-0.90765	-0.90765	1.60154	1.54125	1.61089	-0.90765	-0.90765	-0.681141
TraesCS4A02G411600.2	0.1102	-0.176681	0.857535	-0.176681	0.092352	-0.176681	-0.176681	-0.176681	-0.176681
TraesCS5D02G386500.2	1.01014	1.00087	0.93774	-0.792377	-0.700613	-0.844907	-0.308463	-0.208971	-0.093418
TraesCS2A02G580800.1	1.43533	1.33969	1.09757	-0.144492	0.188645	0.151485	-0.538254	-1.37337	-2.1566
TraesCS2B02G005700.1	-0.913444	-0.913444	-0.913444	1.60383	2.03048	1.84635	-0.913444	-0.913444	-0.913444
TraesCS2B02G336800.1	2.29722	2.27484	2.29316	-0.735206	-0.719586	-0.732387	-1.49917	-1.33064	-1.84823
TraesCS7B02G396600.1	-0.191596	-0.39141	-0.275244	1.09145	1.18105	1.10502	-0.817442	-0.784708	-0.917121
TraesCS3B02G242400.1	1.20147	1.16399	1.18815	-1.62985	-1.55848	-1.76658	0.336393	0.550937	0.513977
TraesCS6A02G140800.2	0.704291	0.819582	0.758839	0.136052	0.123954	0.205575	-1.31711	-0.695762	-0.735426
TraesCS5D02G181600.1	1.12404	1.14317	1.12633	-1.40762	-1.33528	-1.62276	0.349132	0.152129	0.47086
TraesCS5A02G053800.1	0.23865	0.493784	0.251321	-0.303324	-0.252607	-0.253885	-0.0999651	-0.0391873	-0.0347855
TraesCS1B02G117500.1	0.406262	0.172581	0.00459141	1.15013	1.03967	0.904607	-1.24372	-1.55663	-0.877498
TraesCS2D02G596600.1	1.25564	1.19423	1.18222	-1.19323	-1.32146	-1.18603	0.0380673	-0.0673685	0.0979489
TraesCS2A02G207900.1	1.05637	0.97235	0.950944	-1.08745	-1.10856	-1.14403	0.0140865	0.0718947	0.274389
TraesCS7B02G122800.1	-0.164676	-0.415059	-0.1342	1.08007	1.13007	0.997936	-0.854376	-0.824872	-0.814893
TraesCS1B02G226500.1	1.23158	1.20447	1.21822	-0.880709	-0.931959	-0.765756	-0.343217	-0.165829	-0.5668
TraesCS5A02G043000.1	0.842288	0.566549	0.764121	-0.620978	-0.658237	-0.65405	-0.0584399	-0.0948712	-0.086382
TraesCS5D02G489000.1	1.24767	1.23147	1.05095	-0.39135	-0.175958	-0.691276	-0.930543	-0.980428	-0.360535
TraesCS4B02G325800.1	1.23094	1.15015	1.14252	-1.49304	-1.49576	-1.51932	0.361931	0.29422	0.328371
TraesCS6D02G273500.2	-0.674968	-0.854656	-0.810262	1.68036	1.70691	1.80498	-0.942432	-1.02797	-0.881964
TraesCS7B02G185100.1	1.3604	0.0837014	-0.445926	0.737864	0.053434	-0.447368	-0.447368	-0.447368	-0.447368
TraesCS7A02G348600.1	0.661011	0.531185	0.460184	-0.371636	-0.286566	-0.335269	-0.239453	-0.253426	-0.166032
TraesCS2D02G368400.1	0.561037	0.573711	0.795503	-0.551896	-0.489043	-0.482906	-0.188714	0.113386	-0.331078
TraesCS5D02G328100.1	-0.840314	-0.722093	-0.940065	1.72201	1.67456	1.70821	-0.751737	-0.951063	-0.899508
TraesCS5A02G086700.3	1.38674	1.10112	1.12641	-1.3015	-1.15619	-1.20702	0.0329678	0.21012	-0.192655
TraesCS2B02G050900.1	1.16473	1.12671	1.16399	-0.64465	-0.746121	-0.740598	-0.409605	-0.64465	-0.269812
TraesCS1A02G249000.1	1.01918	0.782456	0.764856	-0.768942	-0.810762	-0.759922	0.037695	-0.212749	-0.051817
TraesCS5A02G094600.1	1.33541	1.39208	1.39075	-0.952631	-1.16736	-0.913066	-0.315778	-0.472838	-0.296559
TraesCS1B02G066000.1	0.692892	0.649803	0.921808	-0.428123	-0.428123	-0.367384	-0.321105	-0.375708	-0.344059
TraesCS1B02G244300.1	1.27477	1.24084	0.96032	-0.616067	-0.843781	-0.911806	-0.625425	-0.302871	-0.175985
TraesCS6A02G084600.1	1.56491	1.59532	1.53653	-1.34788	-1.25073	-1.25477	-0.230132	-0.388209	-0.225027
TraesCS4B02G319800.2	0.884578	0.767969	0.936758	-0.2846	-0.283049	-0.0634642	-0.730837	-0.718206	-0.509149
TraesCS6D02G353500.1	0.94362	1.03575	1.09723	-0.489994	-0.556784	-0.514679	-0.415789	-0.549681	-0.549681
TraesCS1A02G110900.2	1.23202	1.23551	1.25616	-1.4408	-1.76073	-1.17611	-0.157888	0.683583	0.128255
TraesCS1A02G178700.1	1.5294	1.33121	1.30522	-1.54309	-1.53841	-1.62405	-0.0631188	0.138782	0.464063
TraesCS5A02G510300.2	0.724044	0.801358	0.876047	-0.535798	-0.183573	-0.19086	-0.322713	-0.850784	-0.317719
TraesCS3B02G453600.1	1.71469	1.61527	1.75896	-1.2171	-1.34549	-1.39747	-0.424648	-0.458046	-0.246161
TraesCS6D02G283300.1	1.40651	1.37719	1.37505	-1.44244	-1.45721	-1.43914	0.0533174	-0.0183765	0.145097
TraesCS5A02G084100.1	0.930885	0.844096	0.970312	-0.619638	-0.947555	-0.728581	-0.197931	0.0526997	-0.304288
TraesCS2B02G043100.1	0.282731	0.321094	0.41199	-0.0762212	-0.137103	-0.139366	-0.133715	-0.258529	-0.270881
TraesCS5A02G414400.1	1.73541	1.55719	1.58363	-1.28917	-1.29728	-1.43073	-0.466965	-0.274785	-0.117295
TraesCS2D02G185600.1	0.572165	0.605839	0.766049	-0.0218072	-0.272367	-0.272367	-0.407536	-0.552634	-0.417342
TraesCS3A02G506200.1	1.92716	1.94505	1.90487	-1.14088	-1.19167	-1.11426	-0.753806	-0.720235	-0.856232
TraesCS4A02G006200.3	1.03604	1.23563	1.08853	-1.13339	-1.01183	-1.1337	0.0463586	0.0473404	-0.174982
TraesCS2B02G268000.1	1.51382	1.49352	1.58559	-1.41455	-1.45521	-1.40071	-0.273969	-0.00873977	-0.0397418
TraesCS2D02G519000.2	0.892737	0.0886042	0.682984	-0.358524	-0.222463	-0.266406	-0.25253	-0.683925	0.119523
TraesCS6A02G086300.1	1.04651	1.03727	1.00903	-1.17705	-1.24077	-1.2568	-0.0690358	0.266747	0.38409
TraesCS2B02G287500.1	1.26353	1.23574	1.28137	-1.23437	-1.25938	-1.24175	-0.034806	-0.0907203	0.0803806
TraesCS2A02G105900.2	0.00750293	0.911192	2.118	-1.2227	-1.2227	0.28978	-0.630064	-0.299741	0.0487256
TraesCS6A02G222800.1	0.467232	0.398779	0.374111	0.973948	0.891887	0.955331	-1.38356	-1.37706	-1.30067
TraesCS2A02G407700.1	1.37498	1.22142	1.27293	-0.90232	-0.877041	-0.991555	-0.40927	-0.433031	-0.256121
TraesCS2D02G552200.1	0.562809	0.558302	0.670466	0.531663	0.495172	0.476023	-1.15581	-1.08219	-1.05644
TraesCS1B02G417000.1	1.48201	1.4733	1.40695	-1.74898	-1.94634	-1.77085	0.283209	0.362906	0.457798
TraesCS7A02G528800.1	-0.232188	-0.164922	-0.0583565	2.42036	2.36008	2.27062	-2.55579	-1.72751	-2.3123
TraesCS2A02G101700.2	1.5362	1.47066	1.47778	-1.81064	-1.87787	-1.79624	0.29242	0.246114	0.461582
TraesCS3A02G349900.1	2.71445	2.7363	2.75597	-1.72527	-1.90997	-1.90354	-0.684819	-0.987683	-0.99544
TraesCS2A02G382000.1	0.507993	-0.325504	0.787529	-0.229242	-0.325504	-0.325504	0.561241	-0.325504	-0.325504
TraesCS3D02G189900.1	-0.395441	-0.38951	-0.65683	1.42245	1.43176	1.32747	-1.03775	-0.781515	-0.920632
TraesCS2D02G415500.1	-0.836484	-0.936104	-1.11625	1.99845	2.03626	2.10933	-1.02269	-1.11625	-1.11625
TraesCS3A02G052700.1	1.42299	1.30393	1.26981	-1.15778	-1.14734	-1.24282	-0.178847	-0.224854	-0.0450902
TraesCS1D02G254800.1	-0.222387	-0.339789	-0.395756	1.19495	1.21722	1.18226	-0.850721	-0.96863	-0.817149
TraesCS5A02G003700.1	-1.06805	-1.02754	-0.899823	2.22674	2.29621	2.22039	-1.2924	-1.19433	-1.2612
TraesCS2A02G546500.1	1.2787	1.38542	1.48031	-1.32934	-1.44573	-1.22708	0.152634	0.0108857	-0.305784
TraesCS7D02G275900.1	1.76094	1.76292	1.75951	-1.55479	-1.49519	-1.47291	-0.283113	-0.297357	-0.18001
TraesCS6A02G159400.1	1.42918	1.40957	1.34043	-1.08302	-1.09925	-1.11703	-0.298674	-0.231001	-0.350194
TraesCS4A02G297800.1	0.974168	0.428127	0.572895	0.00933266	0.332322	0.0864498	-0.821333	-0.825273	-0.756689
TraesCS3A02G202000.1	0.568704	0.943005	-0.229158	-0.122346	-0.232041	-0.232041	-0.232041	-0.232041	-0.232041
TraesCS3B02G062900.1	1.76891	1.50922	1.53411	-1.51108	-1.58322	-1.70024	0.127625	-0.310055	0.16474
TraesCS2D02G170200.1	0.838204	0.803127	0.58664	-0.393817	-0.314629	-0.472307	-0.380107	-0.368985	-0.298127
TraesCS7A02G315500.1	1.19883	1.28043	1.14514	-1.0417	-0.875439	-0.92815	-0.163071	-0.525794	-0.0902486
TraesCS6D02G292700.1	1.27144	1.39207	1.34501	-1.10506	-1.15143	-1.02427	-0.195603	-0.234003	-0.298168
TraesCS4A02G012600.1	0.562279	0.444006	0.556109	-0.341793	-0.384668	-0.346922	-0.259686	-0.0496121	-0.179712
TraesCS1D02G114700.2	0.966367	0.662605	0.249727	-0.109528	-0.328942	-0.49256	-0.324982	-0.36814	-0.254545
TraesCS2B02G569100.1	-1.25709	-1.16665	-1.24514	2.41842	2.55692	2.52374	-1.37079	-1.37079	-1.08864
TraesCS4A02G363200.1	0.501976	0.292338	0.447756	-0.11248	-0.399474	-0.393962	-0.341298	0.121023	-0.115878
TraesCS1A02G229800.1	0.933453	1.12408	0.874715	-0.834892	-0.95017	-1.07924	-0.461909	0.121	0.272962
TraesCS4B02G157700.1	1.1189	1.16783	1.08188	-1.05369	-1.00658	-0.963439	-0.00163875	-0.117981	-0.225272
TraesCS2A02G434800.1	1.34859	1.33783	1.27589	-0.752479	-0.655905	-0.681509	-0.675393	-0.46206	-0.734956
TraesCS1D02G237200.1	1.21155	1.43934	1.35948	-1.40128	-1.50286	-1.67207	0.269396	0.424644	-0.128211
TraesCS7B02G107400.1	0.771807	0.811453	0.446121	-0.0761896	-0.178218	-0.154095	-0.473036	-0.611458	-0.536384
TraesCS1B02G188500.3	0.873165	1.63759	0.828269	-0.69528	-0.809555	-0.277979	0.0517306	1.43642	-3.04436
TraesCS7A02G382700.1	-1.21917	-1.13081	-1.20106	2.05068	2.03007	1.95729	-0.883097	-0.853566	-0.750326
TraesCS3A02G382800.2	-0.357059	1.19194	0.480018	-0.359941	-0.357059	-0.359941	-0.359941	-0.35562	0.477598
TraesCS3D02G045800.1	-1.04761	-1.04761	-1.04761	1.97281	2.25895	2.05388	-1.04761	-1.04761	-1.04761
TraesCS1B02G312800.1	0.912182	0.825071	0.973583	-0.664709	-0.768996	-0.604287	-0.27966	-0.143511	-0.249672
TraesCS2B02G012600.1	-0.863403	-0.886814	-1.66927	1.9414	2.42278	2.36296	-1.72444	-0.295009	-1.2882
TraesCS1B02G130800.1	1.16985	1.12874	1.10823	-1.3562	-1.24185	-1.27134	0.185619	0.15406	0.12289
TraesCS7A02G245800.1	1.43135	1.38533	1.41484	-1.44467	-1.49058	-1.53018	0.044209	0.155397	0.0343142
TraesCS1A02G198600.1	0.459296	0.444723	0.511504	-0.265105	-0.255818	-0.344439	-0.334629	-0.0898659	-0.125667
TraesCS7D02G540500.1	0.340674	0.365897	0.321893	-0.0153679	-0.154283	0.0368669	-0.337567	-0.281663	-0.27645
TraesCS7B02G018600.1	1.5062	1.53456	1.52172	-1.16466	-1.26112	-1.17906	-0.331259	-0.298302	-0.328083
TraesCS5D02G209900.2	0.957253	0.130907	0.900856	-0.357456	0.0303231	-0.378177	-0.523529	-0.523529	-0.236648
TraesCS2D02G491000.1	-0.788517	-0.791324	-0.82976	1.73827	1.64299	1.51762	-0.82976	-0.82976	-0.82976
TraesCS3A02G241000.1	-1.0171	-1.54938	-1.19147	2.49979	2.51745	2.36639	-1.3353	-1.25828	-1.03211
TraesCS1A02G179500.1	1.40447	1.15148	1.32099	-0.911853	-1.15531	-1.13967	-0.365617	-0.142746	-0.161737
TraesCS7A02G568800.2	0.842367	0.748397	0.791638	-1.06675	-1.25044	-1.08986	0.397629	0.179489	0.447525
TraesCS3B02G049100.9	0.873493	0.945557	1.04525	-0.701217	-0.653533	-0.493466	-0.276599	-0.542043	-0.197438
TraesCS3A02G402200.1	0.971347	0.961885	1.05522	-1.38186	-1.37585	-1.22235	0.308345	0.331262	0.352011
TraesCS1D02G017900.1	-1.034	-0.997051	-0.927905	1.83882	1.76529	1.84202	-0.90474	-0.855148	-0.727286
TraesCS4D02G264200.1	0.911308	0.81178	0.758083	-1.03068	-1.01667	-1.00614	0.184744	0.223005	0.164574
TraesCS3A02G482300.1	0.866611	1.05288	0.621499	-0.453007	-0.424438	-0.421612	-0.453007	-0.375764	-0.413167
TraesCS6B02G439400.2	1.15429	1.14684	0.969549	-0.947655	-1.97268	-0.287417	1.70166	0.2081	-1.97268
TraesCS3B02G033100.1	1.63025	1.78866	1.563	-2.06867	-1.86739	-1.81587	0.0659256	0.405657	0.298442
TraesCS4D02G124000.1	1.43391	1.47407	1.34309	-1.81979	-1.58545	-1.78851	0.259519	0.496042	0.187118
TraesCS3A02G227700.1	2.60061	2.52898	2.53461	-2.07961	-2.10369	-2.05397	-0.625071	-0.382491	-0.419371
TraesCS6B02G013400.1	-0.906183	-0.906183	-0.906183	1.76352	1.78669	1.88688	-0.906183	-0.906183	-0.906183
TraesCS4D02G206200.1	0.0912167	-0.0979279	-0.061402	1.74117	1.7705	1.6927	-1.7751	-1.58606	-1.7751
TraesCS7A02G375700.1	0.763888	0.787035	0.879361	-0.791189	-0.949962	-0.810934	-0.198413	0.19729	0.122925
TraesCS5A02G503800.1	1.63706	1.57344	1.73211	0.686887	0.526624	0.608593	-2.42916	-2.33316	-2.00239
TraesCS7D02G419300.1	-0.117266	0.0597288	0.252105	1.34652	1.36903	1.18546	-1.36519	-1.36519	-1.36519
TraesCS7D02G227200.1	0.7009	0.747229	0.540479	-0.00883007	0.0364139	0.231443	-0.972871	-0.50974	-0.765024
TraesCS2A02G424861.1	-0.89565	-0.926084	-1.03174	2.91915	2.92499	2.91285	-1.96802	-1.99297	-1.94252
TraesCS7A02G478000.1	1.14985	0.939253	0.754549	-0.671447	-0.671447	-0.635823	-0.324349	-0.307435	-0.233154
TraesCS6B02G452800.1	-1.04652	-1.04652	-1.04652	2.14852	1.9963	2.13427	-1.04652	-1.04652	-1.04652
TraesCS3B02G175000.1	0.979748	0.8875	0.967562	-0.393352	-0.478699	-0.392944	-0.647595	-0.518215	-0.404005
TraesCS3D02G506900.1	-0.92642	-0.951414	-0.919553	1.9446	1.90473	1.93023	-0.994059	-0.994059	-0.994059
TraesCS2A02G539100.1	-0.968862	-1.2355	-1.2355	2.15956	2.15021	2.5978	-1.2355	-1.2355	-0.996712
TraesCS7A02G206700.2	1.87318	1.80817	1.81309	-1.75031	-1.73565	-1.80411	-0.0273272	-0.294233	0.117191
TraesCS2D02G026000.1	1.10431	0.902609	1.10759	-0.519085	-0.519085	-0.519085	-0.519085	-0.519085	-0.519085
TraesCS7A02G260100.2	1.01862	0.843358	0.934634	-0.462174	-0.619218	-0.51354	-0.619218	-0.17986	-0.402608
TraesCS1A02G264500.1	0.960474	1.02279	0.830894	-0.859573	-0.696405	-0.930533	-0.230324	-0.0435755	-0.0537483
TraesCS6B02G258500.1	0.405816	0.432713	0.258611	0.979106	0.926226	1.08711	-1.41273	-1.35026	-1.3266
TraesCS5A02G492000.1	1.13614	1.13633	1.13843	-0.876476	-0.847456	-0.862107	-0.336183	-0.214349	-0.274322
TraesCS4A02G025200.1	1.12798	1.16496	1.15944	-1.36686	-1.3851	-1.33777	0.207124	0.187097	0.243133
TraesCS4B02G269200.1	1.05001	1.0833	1.06037	-0.833878	-0.738923	-0.755875	-0.475729	-0.122818	-0.266455
TraesCS2B02G256300.1	1.33705	1.36359	1.38035	-0.749656	-0.633188	-0.715152	-0.867228	-0.341826	-0.773949
TraesCS3D02G352400.2	-1.36076	-1.41873	-1.41873	2.81409	2.80562	2.78228	-1.41873	-1.36631	-1.41873
TraesCS1B02G022700.1	0.807401	0.916277	0.810733	-1.188	-1.391	-1.30401	0.449814	0.56327	0.335507
TraesCS4A02G107200.2	1.42433	1.40498	1.42075	-0.480096	-0.855938	-0.627084	-0.660462	-0.812595	-0.813889
TraesCS7A02G024600.1	1.05407	1.02489	0.752727	-0.557552	-0.568947	-0.648645	-0.659432	-0.170529	-0.226573
TraesCS4B02G291400.1	0.791438	0.81401	0.990498	-0.634654	-0.66148	-0.51094	-0.343891	-0.228682	-0.216298
TraesCS2D02G540500.1	-0.69281	-0.467544	-0.47664	1.71232	1.57247	1.67738	-1.19112	-1.23598	-0.898079
TraesCS7A02G453400.1	-1.24521	-0.78893	-0.260439	1.66226	1.89688	1.62407	-1.00154	-1.05112	-0.835956
TraesCS7D02G126000.1	-0.496601	-0.230542	-0.28245	1.33817	1.26282	1.22706	-1.04531	-0.850869	-0.922275
TraesCS1A02G268400.1	0.959279	0.692472	0.890963	-0.518062	-0.678683	-0.651128	-0.267377	-0.614553	0.187088
TraesCSU02G047900.2	0.274854	-0.229154	0.341087	-0.885421	-0.885421	-0.885421	-0.121585	1.35733	1.03373
TraesCS4A02G491400.1	-1.57854	-1.76045	-1.66612	2.58777	2.63248	2.64414	-0.940157	-0.887164	-1.03196
TraesCS1A02G191800.1	2.17965	1.99892	2.13429	-1.64992	-1.59603	-1.63582	-0.722106	-0.608456	-0.100524
TraesCS5D02G045300.1	1.39626	1.33685	1.34177	-1.13297	-1.37446	-1.24092	0.00946098	-0.212274	-0.123719
TraesCS1D02G243700.1	1.01334	1.01432	0.953098	-1.14993	-1.1541	-1.04014	0.0259923	0.166866	0.170553
TraesCS5B02G149400.1	-0.144217	-0.17868	-0.259372	1.05802	1.07624	1.04705	-0.858021	-1.00699	-0.734025
TraesCS1A02G029300.1	1.47749	1.56345	1.51952	-0.306141	-0.311403	-0.343927	-1.33559	-1.13007	-1.13333
TraesCS5A02G270900.1	0.886663	0.827522	0.884875	-1.04631	-1.06855	-0.886943	0.0968002	0.121653	0.184284
TraesCS2D02G265700.1	0.273479	0.634414	0.391091	-0.30212	-0.457509	-0.322967	-0.0949386	0.0195648	-0.141014
TraesCS6B02G208500.1	-1.05679	-1.05679	-1.05679	2.05642	2.12432	2.15998	-1.05679	-1.05679	-1.05679
TraesCS6D02G220500.1	1.53957	1.67904	1.70746	-1.09454	-1.12795	-0.943361	-0.68653	-0.350754	-0.722934
TraesCS7D02G014900.1	1.43023	1.39753	1.55469	-1.37251	-1.38921	-1.24364	-0.0250206	-0.207039	-0.145031
TraesCS5A02G173700.1	1.44937	1.32493	1.41883	-1.45711	-1.52955	-1.54511	-0.0267723	0.126605	0.238796
TraesCS7B02G197000.2	1.2626	1.31939	1.37509	-1.55279	-1.4119	-1.46374	0.116695	0.169086	0.185569
TraesCS4A02G318400.1	-0.846559	-1.10297	-1.19359	1.77878	1.85133	1.84925	-0.887483	-0.812883	-0.635871
TraesCSU02G138900.1	1.59211	1.64067	1.62395	-1.31349	-1.20701	-1.18524	-0.316582	-0.308013	-0.526396
TraesCS5D02G066100.1	1.26664	0.898384	0.795146	-0.634303	-0.664286	-0.664286	-0.21011	-0.413324	-0.373861
TraesCS3D02G310200.1	1.04162	0.831625	0.949874	-0.439936	-0.43439	-0.628037	-0.66307	-0.381487	-0.2762
TraesCS1D02G275000.1	0.382848	0.614173	0.542697	-0.366039	-0.634264	-0.473573	0.0792746	-0.171608	0.0264912
TraesCS7B02G184800.1	1.66594	1.63631	1.63178	-1.82684	-1.83256	-1.78122	0.120712	0.234812	0.151066
TraesCS5A02G256900.1	1.5503	1.45464	1.38096	-1.61506	-1.62354	-1.67086	-0.0931337	0.344824	0.271879
TraesCS2A02G183400.1	1.09849	1.03575	0.974741	-1.43192	-1.0562	-1.17185	0.163369	0.0960019	0.291621
TraesCS3B02G379500.7	0.058435	0.559028	0.56172	0.357697	-0.53993	0.0660381	-0.53993	-0.524147	0.00108894
TraesCS7A02G339900.1	1.82902	1.47811	1.57088	-0.826104	-0.803204	-0.801785	-0.826104	-0.826104	-0.794709
TraesCS4A02G358200.1	0.81297	0.962164	0.600997	-0.647122	-0.526065	-0.65715	-0.247383	-0.0633713	-0.23504
TraesCS5A02G248700.1	1.31356	0.598109	1.09255	-0.756633	-0.757972	-0.576927	-0.443835	-0.335919	-0.132939
TraesCS5D02G173100.1	0.518338	0.649228	0.354602	-0.266057	-0.335298	-0.36368	-0.263508	-0.295698	0.0020712
TraesCS1B02G346700.2	1.0246	1.19862	0.877545	-1.12792	-1.02579	-1.31744	-0.0859598	0.279954	0.176385
TraesCS6B02G304100.1	0.972635	1.28225	1.39591	-0.91513	-1.19263	-0.85525	0.71577	-1.46406	0.0605056
TraesCS3A02G373800.1	0.919277	0.679551	0.647319	-0.136706	0.2745	0.3337	-1.3143	-0.791245	-0.612091
TraesCS2D02G316200.1	1.91148	1.94381	1.94295	-0.982947	-0.905626	-0.873954	-1.15706	-0.860994	-1.01766
TraesCS2D02G248400.2	1.27282	1.08003	1.16845	-0.948275	-0.881607	-1.04398	-0.237348	-0.513531	0.103447
TraesCS3B02G517900.1	0.501531	0.163852	0.330555	-0.221241	-0.155905	-0.204939	-0.119017	-0.186355	-0.108482
TraesCS4A02G442800.1	1.53672	1.33092	1.47474	-0.0892976	-0.170871	-0.272264	-1.23697	-1.26088	-1.31211
TraesCS5D02G054000.1	1.33189	0.769095	1.20795	-1.60183	-0.868824	-1.84669	0.631545	-0.498777	0.875637
TraesCS3D02G475000.1	-0.195219	-0.265785	-0.239332	1.8518	1.87275	1.90669	-1.8543	-1.50768	-1.56891
TraesCS1D02G378100.1	-1.57288	-1.2875	-1.5617	2.65524	2.58698	2.66459	-1.00914	-1.40583	-1.06975
TraesCS5B02G126800.1	0.897361	0.897866	0.867841	0.199739	0.0998035	-0.0646616	-1.02343	-0.935008	-0.939513
TraesCS5A02G291800.1	0.369798	0.527941	0.504653	-0.0951535	-0.220997	-0.425138	-0.273279	-0.0723796	-0.315443
TraesCS7D02G535300.1	-0.837031	-0.819465	-1.37532	2.11004	1.89896	1.80149	-1.04585	-1.07407	-0.658759
TraesCS4A02G042700.1	1.79355	1.42275	1.61664	-0.822248	-1.07253	-1.30932	-0.828779	-0.633184	-0.166878
TraesCS5A02G328700.1	1.41579	1.21403	1.48699	-0.69824	-0.668257	-0.69824	-0.69824	-0.69824	-0.655596
TraesCS6A02G333900.1	2.38131	2.28008	2.31394	-1.76609	-1.91063	-1.94258	-0.574844	-0.515565	-0.265608
TraesCS2D02G260200.1	0.782855	0.792989	0.804008	-0.0213555	-0.0616592	0.0790819	-0.791973	-0.791973	-0.791973
TraesCS6D02G239700.1	0.805232	0.843936	0.775099	-1.19722	-1.10073	-1.25401	0.174998	0.522287	0.430404
TraesCS3B02G277000.1	1.13656	1.16864	1.2183	-0.921688	-0.998057	-0.881072	-0.320109	-0.0735863	-0.328978
TraesCS2D02G062900.2	0.301961	0.419184	-0.0707881	0.00560074	-0.305902	-0.238264	0.35858	-0.16447	-0.305902
TraesCS1A02G000100.1	0.419307	0.355785	1.51205	-0.953106	0.0632455	0.770195	-0.887083	-0.847716	-0.432678
TraesCS6A02G178900.1	0.931309	1.26755	1.31838	-0.739104	-0.77754	-0.77754	-0.655862	-0.413528	-0.153673
TraesCS4B02G198700.1	1.96171	1.96268	1.89157	-1.01974	-1.07229	-1.1983	-0.768732	-0.732787	-1.02412
TraesCS3B02G167000.1	1.07352	1.02901	1.01303	-0.842976	-0.644024	-0.804862	-0.140965	-0.534455	-0.148282
TraesCS2A02G437200.1	1.02594	0.860418	0.965714	-1.05957	-0.898941	-1.03918	0.098339	-0.0220369	0.0693172
TraesCS5B02G414200.1	1.65081	1.63077	1.77057	-0.973387	-0.913954	-0.955964	-0.74331	-0.764152	-0.701392
TraesCS5D02G500000.1	0.918109	0.401867	0.846311	-0.558419	-0.673737	-0.566083	-0.0560311	-0.135046	-0.176971
TraesCS7A02G127600.1	-0.141543	-0.66581	-0.562686	1.64821	1.83636	1.7182	-0.984674	-1.34959	-1.49847
TraesCS4D02G292300.2	0.848147	0.930106	0.830643	-1.13605	-1.20241	-1.18641	0.304327	0.364624	0.247026
TraesCS7B02G167600.2	0.856328	0.833337	0.651534	-1.11465	-0.893251	-1.10956	0.234121	0.269994	0.272155
TraesCS7D02G094900.1	2.1075	1.99743	2.13535	-1.48729	-1.30883	-1.47607	-0.792986	-0.885947	-0.289164
TraesCS6B02G430000.1	1.79925	1.99436	1.91156	-1.48442	-1.53274	-1.89253	-0.483765	-0.390838	0.0791216
TraesCS3D02G144400.1	0.569686	0.844792	0.783399	-0.556853	-1.02598	-0.548958	0.0404744	-0.0240477	-0.0825123
TraesCS2A02G220200.1	0.966336	0.511866	0.426196	-0.592744	-0.527017	-0.479455	-0.00893781	-0.212794	-0.0834497
TraesCS5B02G185700.2	-0.720807	0.76565	0.256657	-0.41163	-0.070042	-0.720807	0.585456	0.057402	0.258121
TraesCS6D02G231500.1	1.10844	1.22556	1.36226	-1.31481	-1.37549	-1.35106	-0.0550577	0.247545	0.152609
TraesCS4B02G175900.1	1.15586	1.10605	1.16534	-0.718475	-0.803654	-0.741353	-0.417415	-0.376313	-0.370044
TraesCS5D02G017600.1	0.85713	0.571303	0.875604	-0.21341	-0.247584	-0.513864	-0.542745	-0.368113	-0.41832
TraesCS2A02G042100.1	1.27749	1.09376	0.9673	-0.649303	-0.891486	-0.89564	-0.197998	-0.348982	-0.35514
TraesCS1D02G082500.3	0.329821	0.776493	0.665472	0.166425	0.306029	0.000314468	-0.808199	-0.651498	-0.784858
TraesCS5B02G387300.1	1.25454	1.23822	1.09858	-0.406856	-0.73374	-0.532234	-0.786005	-0.505769	-0.626735
TraesCS5D02G268100.1	1.46257	1.43123	1.41091	-1.461	-1.76317	-1.59325	0.270339	0.00193834	0.24043
TraesCS4B02G292600.1	1.7589	1.82346	1.83027	-1.39925	-1.45012	-1.3081	-0.327087	-0.498119	-0.429956
TraesCS6B02G008300.1	1.35229	1.721	1.39221	-1.50967	-1.50967	-1.50967	0.0233962	0.0929782	-0.0528625
TraesCS6A02G394800.3	1.89542	1.86895	1.58229	-1.60137	-1.65203	-1.38611	-0.368194	0.316259	-0.655225
TraesCS1A02G335200.1	0.31645	0.693652	0.0829856	-0.454958	-0.305863	-0.523251	0.338343	-0.222915	0.0755566
TraesCS2D02G041600.3	0.758331	0.942299	0.941907	-1.31587	-1.02783	-0.966303	0.063917	0.50248	0.101074
TraesCS1B02G168400.1	0.300726	0.691929	0.568279	-0.259638	-0.19221	-0.32314	-0.288925	-0.173881	-0.32314
TraesCS6A02G395900.1	-1.04482	-1.04482	-1.04482	2.17257	1.92069	2.17566	-1.04482	-1.04482	-1.04482
TraesCS5A02G247700.2	0.741109	0.375201	0.634598	-0.423721	-0.565153	-0.565153	0.038918	0.0615194	-0.297318
TraesCS2D02G315600.1	1.14752	1.1892	1.36024	-1.05525	-0.886974	-0.678018	-0.33547	-0.357753	-0.383486
TraesCS6D02G386800.1	-0.871645	-0.871645	-0.871645	1.66863	1.84907	1.61455	-0.871645	-0.871645	-0.774034
TraesCS6A02G310400.1	-0.810561	-0.991982	-0.6992	1.54208	1.52555	1.79587	-0.90384	-0.626849	-0.831062
TraesCS1B02G362200.1	0.854427	0.855376	1.01663	-0.867489	-1.00543	-0.867489	-0.0234647	0.103403	-0.0659625
TraesCS4B02G306100.1	0.596693	0.592706	0.530698	0.762745	0.776585	0.689719	-1.24949	-1.42756	-1.2721
TraesCS2D02G238600.3	1.38261	1.34208	1.38659	-1.45677	-1.42116	-1.46447	0.129862	0.0259814	0.0752816
TraesCS2D02G053400.1	1.2356	1.33201	1.28527	-1.05029	-1.14181	-1.05204	-0.263145	-0.152395	-0.193203
TraesCS1D02G292100.1	-1.1655	-1.08934	-0.986631	2.15607	2.09406	2.17374	-1.02389	-0.94289	-1.21562
TraesCS6B02G152700.1	-0.93157	-0.930299	-0.870593	1.71132	1.68565	1.80565	-0.74131	-0.807416	-0.921437
TraesCS3D02G397000.2	0.610783	0.477027	0.422153	-0.264168	-0.19567	-0.305793	0.0326602	-0.388496	-0.388496
TraesCS4A02G295100.1	1.38142	1.43272	1.6206	-1.5458	-1.23071	-1.3374	-0.0753301	-0.0196939	-0.225819
TraesCS5A02G146000.1	1.82107	1.80163	1.80788	-1.09546	-1.0777	-1.09361	-0.544313	-0.952203	-0.667297
TraesCS4A02G140500.1	2.13185	1.89296	2.17142	-0.91328	-0.826403	-1.07877	-1.19319	-1.149	-1.03558
TraesCS1D02G253800.1	0.922281	1.07056	0.906456	-1.1691	-1.36276	-1.30239	0.32524	0.333664	0.276043
TraesCS5D02G112600.1	0.895596	1.16652	0.498673	-0.876719	-1.21601	-1.07506	0.149303	0.347601	0.110092
TraesCS5D02G251800.1	1.01982	1.28766	0.961675	-0.663256	-0.705223	-0.657002	-0.141057	-0.298598	-0.804022
TraesCS1A02G058400.1	1.19868	1.14206	1.15651	-1.1984	-0.991286	-1.3797	0.00251701	0.113928	-0.0442954
TraesCS7A02G536200.2	-1.44261	-1.44261	-1.44261	2.85451	2.86744	2.8428	-1.39577	-1.44261	-1.39856
TraesCS1B02G404500.1	1.48647	1.30153	1.36752	-1.19237	0.0481526	0.30688	-0.884184	-0.477489	-1.9565
TraesCS7B02G065200.1	1.57963	1.52814	1.55712	-1.80892	-1.81355	-1.79219	0.15838	0.193978	0.397417
TraesCS3B02G259300.1	1.23246	1.1802	1.17387	-1.01916	-0.994043	-0.993577	-0.164541	-0.18342	-0.231781
TraesCS5B02G101000.1	1.21404	1.26042	1.21613	-0.939724	-0.50824	-0.917926	-0.500322	-0.544938	-0.279434
TraesCS6B02G432200.1	1.01507	1.13215	1.15641	-1.00902	-0.929571	-0.908568	-0.339464	-0.113986	-0.0030148
TraesCS7A02G158700.1	1.35024	1.00417	1.19135	-1.09885	-1.22043	-1.19808	0.0969893	-0.121919	-0.00346403
TraesCS1D02G176400.1	-0.115314	-0.00796873	-0.190627	1.06174	1.14868	0.978882	-0.816404	-1.07721	-0.981774
TraesCS2A02G301500.1	1.47419	1.3727	1.45733	-1.75518	-1.62898	-1.53336	0.144858	0.17033	0.29811
TraesCS2A02G254100.1	1.16538	1.21721	1.23898	-1.36599	-1.38202	-1.3934	0.0580665	0.149378	0.312403
TraesCS6A02G258600.1	2.09753	2.25579	2.31209	-1.14846	-1.62412	-1.34718	-0.874629	-0.924587	-0.746437
TraesCS5B02G152000.1	0.288572	0.63124	0.704629	-0.456303	-0.314455	-0.364904	-0.275329	-0.0235969	-0.189854
TraesCS5A02G377000.5	1.74182	1.35621	1.4645	-0.633363	-0.65851	-0.345019	-0.935401	-0.441891	-1.54835
TraesCS5B02G002600.1	0.518404	0.675438	0.712164	-0.233337	-0.939978	-0.0768328	0.0935327	-0.181249	-0.568141
TraesCS1A02G409800.1	0.639463	0.617498	0.415529	-0.384516	-0.360537	-0.48751	-0.48751	-0.115672	0.163255
TraesCS3B02G045300.1	0.469042	0.357022	0.594245	-0.282971	-0.485646	-0.241962	-0.072241	-0.053573	-0.283917
TraesCS3D02G012100.3	0.588849	0.680772	0.455865	-0.393734	-0.393734	-0.393734	-0.393734	-0.393734	0.243181
TraesCS2B02G286400.1	0.93042	0.791393	0.856179	-0.967406	-0.971314	-0.996798	0.140573	-0.0148357	0.231789
TraesCS2A02G120900.1	0.506261	0.352945	0.101918	-0.452471	-0.299217	-0.727447	0.384239	0.28512	-0.151347
TraesCS7A02G552000.1	-0.39669	-0.364912	-0.284678	1.15468	1.15879	1.11438	-0.674906	-0.803185	-0.903481
TraesCS4B02G101200.1	0.887823	1.00721	1.03589	-0.773385	-0.856077	-0.657526	-0.131148	-0.296066	-0.216729
TraesCS6B02G253700.3	-1.05104	-1.05104	-1.05104	2.07742	2.11311	2.11568	-1.05104	-1.05104	-1.05104
TraesCS5A02G445500.1	1.8459	1.64984	1.96404	-0.994893	-1.1927	-0.759856	-0.977395	-0.896238	-0.638694
TraesCS4D02G141500.1	-1.48583	-1.15815	-0.799669	2.50167	2.2593	2.36006	-1.15355	-1.48583	-1.03799
TraesCS1D02G361400.1	1.52549	1.4949	1.60499	-1.56265	-1.27529	-1.36758	-0.216051	-0.152527	-0.0512773
TraesCS4A02G226900.2	1.72464	1.36863	1.75232	-1.24113	-1.22088	-1.09734	-0.3307	-0.539798	-0.415747
TraesCS4B02G036800.1	0.342796	1.17469	0.790366	-0.449643	-0.438148	-0.449643	-0.0711317	-0.449643	-0.449643
TraesCS2B02G123500.1	0.949755	0.943204	0.922846	-0.477489	-0.816985	-0.707146	-0.628002	-0.14588	-0.0403039
TraesCS6D02G084500.1	0.79381	0.715708	1.19199	-0.200812	-0.352881	-0.52737	-0.643345	-0.695333	-0.281766
TraesCS1D02G411700.2	0.401795	0.417496	-0.316292	-0.142525	-0.112151	-0.316292	0.623311	-0.316292	-0.239049
TraesCS6D02G196100.1	1.69201	1.59411	1.59405	-0.999044	-0.711624	-0.90902	-0.745534	-0.789487	-0.725472
TraesCS3D02G426300.1	2.25391	2.18878	2.24388	-1.69876	-1.74218	-1.71595	-0.504914	-0.570574	-0.454189
TraesCS1D02G082200.1	1.12158	1.22996	1.14542	0.09677	-0.190968	-0.277275	-1.20352	-0.90969	-1.01228
TraesCS5A02G286100.2	-1.5798	-1.5798	-1.08976	2.4388	2.515	2.46041	-1.10183	-1.07284	-0.990162
TraesCS3D02G523900.1	0.678024	0.968737	0.958556	-0.615754	-0.767836	-0.506112	-0.197889	-0.239803	-0.277923
TraesCS2A02G024700.1	-0.840149	-0.844324	-0.8346	1.80671	1.73038	1.61422	-0.844324	-0.893955	-0.893955
TraesCS2D02G073700.1	1.7609	1.18914	1.64256	-0.71937	-0.724482	-0.529598	-0.896969	-0.825207	-0.896969
TraesCS7A02G077400.1	1.11342	1.09407	1.25161	-1.05458	-1.03938	-1.07452	-0.259012	0.2685	-0.300104
TraesCSU02G249800.1	1.45374	1.57181	1.68237	-0.573163	-0.29801	-0.140448	-1.1615	-1.50169	-1.03311
TraesCS4D02G296400.1	0.979117	0.909097	0.962603	-0.898348	-0.836443	-0.995708	-0.220224	0.0537933	0.0461122
TraesCS3D02G225200.1	0.36492	0.720876	0.728157	-0.26202	-0.161523	-0.189669	-0.431301	-0.283824	-0.485615
TraesCS1B02G261800.1	1.17289	1.05171	1.17267	-1.66902	-1.65249	-1.80354	0.278287	0.750887	0.698609
TraesCS2D02G457000.1	0.507117	0.397925	0.609388	-0.305176	-0.276607	-0.289393	-0.283696	-0.112351	-0.247206
TraesCS5D02G228300.3	1.64598	1.74264	1.46335	-0.809812	-0.769055	-0.800199	-0.796098	-0.825049	-0.851754
TraesCS1B02G151700.1	-0.99978	-0.99978	-0.99978	2.16822	1.90519	1.92527	-0.99978	-0.99978	-0.99978
TraesCS6B02G434700.5	1.25054	1.47031	1.33605	-1.31244	-1.48335	-0.967452	-0.290984	-0.0612985	0.0586182
TraesCS1D02G324200.2	2.65632	3.11871	-0.399176	-1.0916	-1.0916	0.0821638	-1.0916	-1.0916	-1.0916
TraesCS5D02G506300.1	1.88682	1.28994	1.01369	-0.730474	-0.730474	-0.647772	-0.62078	-0.730474	-0.730474
TraesCS3D02G439100.1	-0.504022	-0.31928	-0.212949	1.08698	1.3086	1.0503	-0.910542	-0.782883	-0.716207
TraesCS1D02G242500.1	0.916619	0.974276	0.974424	-1.32582	-1.31587	-1.30814	0.260006	0.501001	0.323493
TraesCS3D02G396800.1	-0.908466	-0.908466	-0.908466	1.88439	1.67842	1.68823	-0.773588	-0.908466	-0.843584
TraesCS3D02G304900.1	0.816496	0.774319	0.836573	-0.454973	-0.592516	-0.78277	-0.314456	-0.239906	-0.042769
TraesCS2B02G311300.1	1.0633	0.777567	1.03483	-1.44455	-1.33047	-1.31257	0.213896	0.300713	0.697282
TraesCS5B02G328800.1	0.879229	0.722108	0.999914	-0.448458	-0.35896	-0.448458	-0.448458	-0.448458	-0.448458
TraesCS3D02G230100.1	1.08829	1.06901	1.06705	-1.45382	-1.38182	-1.42746	0.293004	0.398805	0.346938
TraesCS5D02G145400.1	0.937179	0.864311	1.24827	-0.340958	-0.619238	-0.551581	-0.54023	-0.432427	-0.565321
TraesCS6B02G275700.1	1.63813	1.00818	1.4998	-0.675489	-0.604114	-0.700555	-0.687968	-0.738992	-0.738992
TraesCSU02G063400.1	1.3049	1.28909	1.29805	-1.66947	-1.69725	-1.70439	0.407115	0.391271	0.380693
TraesCS7D02G421500.1	0.876673	0.730359	0.933715	-1.06949	-1.29609	-0.968357	0.332326	-0.0640813	0.524947
TraesCS7A02G398600.1	0.633149	0.176874	0.277334	0.256974	-0.0962532	-0.0806226	-0.0518909	-0.557782	-0.557782
TraesCS4B02G153700.6	1.02873	1.31422	1.29615	-0.666429	-0.76074	-0.292823	-0.467042	-0.52141	-0.930665
TraesCS3D02G370700.1	1.33293	1.30238	1.29957	-1.62739	-1.65289	-1.70379	0.420759	0.216703	0.411726
TraesCS5A02G037900.1	1.33676	1.19487	1.22654	-1.24004	-1.24687	-1.32181	-0.0220386	0.0162557	0.0563364
TraesCS5B02G195500.1	1.22062	1.17893	1.21782	-0.658054	-0.443782	-0.613244	-0.698991	-0.566556	-0.636744
TraesCS1D02G149700.1	1.40422	1.39281	1.48942	-0.750939	-0.746727	-0.539435	-0.728614	-0.732774	-0.78797
TraesCS1A02G149300.1	0.432488	0.459072	0.507906	-0.378128	-0.376784	-0.434336	-0.165952	0.00255353	-0.0468191
TraesCS6A02G384300.1	-1.08139	-1.37659	-1.24342	2.48068	2.51112	2.3686	-1.29808	-1.12016	-1.24078
TraesCS7A02G422300.1	1.69804	1.43809	1.6465	-0.732186	-1.07039	-1.09467	-0.587947	-0.604699	-0.692743
TraesCS2A02G004200.1	-0.16771	-0.411444	-0.349525	1.18117	1.03547	1.19256	-1.00121	-0.66207	-0.817245
TraesCS7B02G327000.1	-0.027507	0.122118	-0.533671	1.26003	1.25235	1.01785	-1.03039	-1.03039	-1.03039
TraesCS4B02G014500.1	1.38376	1.18082	1.02762	-0.850436	-0.956946	-0.869872	-0.47341	-0.245718	-0.195808
TraesCS2A02G396200.1	0.817444	0.622628	0.651464	-0.603214	-0.675307	-0.796958	-0.0780763	-0.00367495	0.0656954
TraesCS3B02G430900.1	1.64994	1.60173	1.72612	-1.22103	-1.28592	-1.3349	-0.349063	-0.423589	-0.363297
TraesCS7A02G010200.1	1.31683	1.28544	1.18442	-1.10124	-1.11599	-1.17001	-0.165567	-0.0946977	-0.139176
TraesCS6A02G050000.2	1.09427	1.09553	1.1909	-1.36579	-1.33053	-1.32053	0.155098	0.385714	0.0953427
TraesCS3D02G003100.1	1.62614	1.53513	1.47904	-1.35208	-1.56903	-1.37012	-0.590642	0.234642	0.00691478
TraesCS4B02G164800.1	1.35409	0.710944	0.94699	-0.878639	-1.0317	-2.10596	-0.658025	0.207547	1.45476
TraesCS1B02G211100.1	1.92217	1.89079	1.84545	-1.51701	-1.60597	-1.51764	-0.367171	-0.33043	-0.320187
TraesCS2D02G271600.1	1.11054	1.08415	1.08509	-1.33062	-1.2867	-1.31723	0.172488	0.252951	0.229343
TraesCS3A02G513700.1	-1.27902	-1.21259	-1.24321	2.08659	2.20949	2.12411	-0.612654	-0.936011	-1.1367
TraesCS6A02G334800.1	-1.01408	-1.40517	-0.813419	2.111	1.94027	1.67564	-1.07704	-0.593132	-0.824062
TraesCS6B02G247400.1	0.99905	0.878408	1.01941	-0.331943	-0.591833	-0.606565	-0.234741	-0.565894	-0.565894
TraesCS4A02G293500.1	0.508595	0.559399	0.613292	-0.363537	-0.379854	-0.400513	-0.276949	-0.104338	-0.156095
TraesCS5D02G012000.1	-1.10424	-1.04579	-1.16083	2.16067	2.25844	2.37423	-1.16083	-1.16083	-1.16083
TraesCS5A02G220200.1	1.85203	1.66482	1.6909	-1.16605	-1.31514	-1.11833	-0.634115	-0.534311	-0.439793
TraesCS5A02G219500.1	1.05836	0.906321	1.1541	-0.934042	-0.934042	-0.934042	-0.214201	-0.0598351	-0.0426227
TraesCS5B02G063300.1	0.959029	1.26627	1.21227	-0.0938609	-0.132627	-0.138638	-1.12485	-0.986695	-0.960904
TraesCS3B02G311400.1	1.34104	1.37722	1.29674	-1.29206	-1.27521	-1.42483	0.116558	-0.0926726	-0.0467879
TraesCS3B02G395700.1	0.975232	1.09365	1.06225	-0.89686	-1.09395	-0.883411	-0.101459	0.0134793	-0.168931
TraesCS3D02G534000.1	0.913955	1.14036	1.40367	-1.05181	-0.886715	-0.898147	-0.0409971	-0.328182	-0.252134
TraesCS7D02G508200.1	1.08408	0.846206	1.18896	-1.11428	-1.18796	-0.930309	-0.0977302	0.268204	-0.0571724
TraesCS3A02G026900.1	1.39841	1.13087	1.24412	-0.779345	-0.746655	-0.746527	-0.18448	-0.8454	-0.470993
TraesCS1B02G443700.1	0.818319	0.766873	1.04707	-0.886177	-0.8098	-0.856163	-0.0117559	-0.0301271	-0.0382386
TraesCS5A02G408500.1	1.11372	1.10603	0.98478	-0.722753	-0.563849	-0.529709	-0.49092	-0.694971	-0.202326
TraesCS6B02G084500.2	-0.376613	1.37442	-0.376613	-0.376613	-0.376613	-0.376613	0.285137	-0.376613	0.600117
TraesCS6D02G254000.1	1.04164	1.06378	1.06301	-1.28978	-1.27303	-1.27398	0.177631	0.251373	0.239349
TraesCS3D02G131500.1	-0.728069	-0.497014	-0.550506	1.56668	1.71542	1.67383	-0.867602	-1.40988	-0.902868
TraesCS3D02G248000.1	1.12785	1.18386	1.11559	-0.997345	-0.975741	-0.880752	-0.286077	-0.0268577	-0.260532
TraesCS3D02G214600.1	1.39361	1.34543	1.38629	-1.43412	-1.51561	-1.63015	0.049454	0.20357	0.201525
TraesCS1B02G248700.1	1.05751	1.22492	0.888025	-1.42763	-1.26545	-1.4581	0.241065	0.397184	0.342472
TraesCS2A02G237200.2	1.32388	1.31046	1.30989	-1.23865	-1.3304	-1.38772	-0.0183091	0.0275779	0.00327137
[truncated: 2,618 more rows]

## Sheet: Subcluster_3
	CT			H6			H12
[truncated: 172 more rows]

## Sheet: Subcluster_4
	CT			H6			H12
[truncated: 913 more rows]

## Sheet: Subcluster_5
	CT			H6			H12
[truncated: 42 more rows]
