# Supplementary material for: Comparison of Gene Expression Changes in Three Wheat Varieties with Different Susceptibilities to Heat Stress Using RNA-Seq Analysis
Source: Int J Mol Sci. 2022 Sep 14;23(18):10734. doi: 10.3390/ijms231810734 (PMC9505106; doi:10.3390/ijms231810734)
Supplement: Supplementary file 1 [file ijms-23-10734-s001.zip › Supplementary File S2- Time serise graph (Jopum).xlsx]

## Sheet: Sheet1
		cultivar	Sub-cluster 1	Cluster 2	Cluster 3	Cluster 4	Cluster 5	SUM
		Jopum	3,286 (37.49%)	4,376 (49.94%)	177 (2.043%)	192 (2.13%)	-	8763

## Sheet: Subcluster_1
	CT			H6			H12
	JP-CT-1	JP-CT-2	JP-CT-3	JP-H6-1	JP-H6-2	JP-H6-3	JP-H12-1	JP-H12-2	JP-H12-3
TraesCS7A02G278300.1	-0.672877	-0.934431	-0.491427	-0.992384	-0.980156	-0.823985	1.69686	1.65249	1.54591
TraesCS2D02G104600.1	-0.0916651	-0.213129	-0.285591	-0.36459	-0.335119	-0.312751	0.606705	0.483557	0.512583
TraesCS4D02G252100.1	-0.91287	-0.933957	-0.708281	-0.439706	-0.313442	-0.249262	1.34594	1.39045	0.821127
TraesCS4D02G097300.1	-0.721077	-0.761977	-1.03703	-1.09381	-1.21214	-1.27928	2.23805	2.07506	1.79219
TraesCS4D02G088200.1	-0.00699024	-0.266957	0.0341851	-1.06929	-1.15331	-0.92031	1.21889	1.20119	0.962596
TraesCS6D02G394600.1	0.19759	0.245179	0.284639	-0.451223	-0.458136	-0.432042	0.165568	0.272997	0.175428
TraesCS2D02G259800.1	0.106415	-0.364385	-0.170037	-0.870476	-0.724293	-0.110466	0.336552	0.55522	1.24147
TraesCS2B02G577400.1	0.0771443	-0.166094	0.208247	-0.956466	-0.316808	-0.626976	0.724808	0.730013	0.326132
TraesCS1A02G197900.1	0.181113	-0.45218	-0.0457275	-0.988017	-1.03137	-0.852181	1.12805	1.0564	1.00391
TraesCS7A02G168300.2	-0.0316	-0.25564	-0.25564	-0.25564	-0.25564	-0.25564	-0.238431	0.225659	1.32257
TraesCS5B02G432900.2	-0.51765	-0.51765	0.022377	0.424207	0.176561	0.0430647	-0.51765	-0.191113	1.07785
TraesCS4B02G010400.1	-0.305185	-0.671903	-0.21527	-0.985658	-1.19072	-0.988408	1.65635	1.49474	1.20605
TraesCS3B02G122400.1	0.070923	0.468175	0.393861	-0.590079	-0.758342	-0.652638	0.734331	0.526217	-0.192448
TraesCS2D02G053000.1	-0.0107373	-0.380014	0.055383	-0.348101	-0.206658	-0.298972	0.415189	0.25991	0.514001
TraesCS2B02G230000.2	0.0988053	-0.452891	-0.464375	-0.454321	-0.213643	0.795413	-0.460058	-0.465817	1.61689
TraesCS5B02G034600.1	-0.378277	-0.56097	-0.40134	0.112587	-0.0858847	0.0768725	0.476764	0.386135	0.374113
TraesCS6A02G219200.1	-0.0132616	-0.343557	0.0665675	-1.07114	-1.03957	-0.844329	1.23455	1.18128	0.829464
TraesCS3B02G128000.2	0.439293	-0.631981	0.241093	-0.748804	-0.856932	-0.985124	0.744294	0.702327	1.09583
TraesCS7D02G261400.1	-0.174018	-1.09832	-0.356833	-0.492246	-0.527836	-0.822536	1.19198	1.03306	1.24675
TraesCS3A02G353700.2	0.222293	-0.206642	-0.632101	-0.269211	-0.624906	-0.632101	0.152822	0.72742	1.26243
TraesCS4D02G205000.1	-0.93209	-0.692929	-0.946432	-0.0182962	-0.0025439	0.234371	0.972377	0.804032	0.58151
TraesCS5A02G152600.2	0.106137	-0.283429	-0.00723049	0.0760918	-0.283429	-0.283429	0.0805827	-0.283429	0.878136
TraesCS1D02G067500.1	-0.755177	-1.18255	-0.760275	-0.793413	-0.768553	-0.826844	1.76138	1.80007	1.52537
TraesCS1B02G011500.1	-0.827587	-0.980413	-0.856723	-0.24657	-0.262036	-0.264915	1.11629	1.13695	1.18501
TraesCS6A02G292800.1	-3.03918	-3.63211	-3.1065	2.06245	1.91857	2.04898	1.39091	1.4979	0.858988
TraesCS3B02G363000.1	0.0172458	-0.11159	0.143098	-0.810752	-0.797142	-0.658847	0.843809	0.699713	0.674465
TraesCS1D02G409700.1	-0.202886	-0.206399	-0.147815	-0.804434	-0.91734	-0.964147	1.31554	1.10947	0.818013
TraesCS2B02G111300.1	-0.694005	-0.831338	-0.705963	-0.157092	0.00922386	-0.284507	0.860584	0.889634	0.913465
TraesCS3A02G361700.9	-0.412841	-0.412841	-0.14022	0.89517	-0.412841	-0.361817	0.771122	0.487108	-0.412841
TraesCS3B02G171600.1	0.0585052	0.314394	-0.314202	-1.05536	-0.358434	-0.566936	0.661601	0.725486	0.534943
TraesCS4D02G105300.1	-0.258189	-0.601031	-0.33386	-0.589244	-0.604586	-0.472052	1.25241	0.515448	1.0911
TraesCS2A02G227200.1	-0.152502	-0.648197	1.06857	-0.648197	0.0217363	-0.648197	-0.648197	0.202202	1.45278
TraesCS2D02G481000.1	-0.582459	-1.51274	-0.48668	-0.287845	-0.156773	-0.246529	1.14152	1.01561	1.1159
TraesCS5D02G248500.1	-0.5994	-0.174858	-0.67226	-0.407129	-0.474804	-0.349388	1.12155	0.818439	0.737853
TraesCS3D02G077400.1	-0.511864	-0.511864	-0.511864	-0.356115	-0.511864	-0.477648	1.01671	0.939149	0.925364
TraesCS2A02G454800.1	-0.815802	-2.17634	-1.3528	0.988841	0.789673	0.908715	0.79711	0.599744	0.260863
TraesCS3B02G100100.1	-0.558457	-1.27046	-0.732263	-0.901388	-0.671499	-0.374242	1.76783	1.59635	1.14413
TraesCS7D02G004500.2	0.138069	0.523093	-0.810677	-0.216442	-0.768822	-1.06043	0.770235	0.381058	1.04391
TraesCS6A02G192800.1	-0.347778	-0.628851	-0.197186	-1.2195	-1.20071	-1.20563	1.65855	1.58905	1.55205
TraesCS7A02G491200.1	-0.56119	-0.574701	-1.05858	0.0986368	0.257917	0.0205667	0.664218	0.47298	0.68015
TraesCS4A02G154000.1	0.561507	-0.767103	0.220887	-0.904675	-0.708182	-0.687339	0.482658	0.787704	1.01454
TraesCS3A02G272200.1	-0.723451	-1.42451	-0.794135	-0.39243	-0.428685	-0.616006	1.51718	1.48131	1.38073
TraesCS3D02G240300.1	0.264257	-0.271504	0.211304	-1.03788	-0.662325	-0.784669	0.722142	0.535851	1.02283
TraesCS5D02G034200.1	-0.610352	-0.862036	-0.689825	-0.082814	-0.245522	-0.296995	1.0438	0.963034	0.780706
TraesCS5D02G271400.1	-0.699148	-1.04157	-0.860652	-0.439616	-0.540328	-0.53964	1.5211	1.38202	1.21782
TraesCS3B02G264400.1	-1.18631	-0.822295	-1.05012	-0.38308	-0.209577	0.232692	0.870277	1.59295	0.955453
TraesCS6D02G209300.1	0.0695405	-0.416917	-0.10774	-0.371474	-0.183028	-0.367286	0.603141	0.543595	0.230168
TraesCS5A02G032700.2	-0.491398	-0.962782	-0.131876	-0.887831	-0.529576	-1.22905	1.39628	1.45148	1.38475
TraesCS6A02G342000.1	-0.271754	-0.336637	-0.266248	-0.166712	-0.291194	-0.156489	0.314127	0.592396	0.582512
TraesCS5A02G177500.2	0.101462	0.296631	0.279383	-0.832526	-0.737557	-0.736524	0.622487	0.41424	0.592404
TraesCS5D02G123300.8	-0.0191955	-0.189121	-0.140884	-0.189121	-0.187679	-0.181925	-0.189121	0.266108	0.830937
TraesCS4D02G298700.1	0.747859	-0.295037	0.833955	-0.692659	-0.646888	-0.72189	0.595813	0.0623812	0.116466
TraesCS2D02G170700.2	-0.381132	-0.686811	-0.537551	0.420208	0.340343	0.455276	0.621201	-0.686811	0.455276
TraesCS7B02G230400.1	-0.458506	-0.825843	-0.0976741	-0.692731	-0.884006	-0.750659	1.17832	1.321	1.2101
TraesCS5D02G485900.1	-0.309152	-0.54304	-0.461701	-0.299371	-0.409477	-0.0815118	0.67729	0.432957	0.994007
TraesCS6A02G392500.1	0.487754	0.0139864	0.0160299	-0.784069	-0.92888	-0.883414	0.412183	0.671722	0.994687
TraesCS2D02G499700.1	-0.0437635	0.0608321	-0.139879	-0.837022	-0.907537	-0.689558	0.799868	0.571391	1.18567
TraesCS5A02G265500.1	-1.26437	-1.26437	-1.26437	0.0195539	-0.347509	-0.13212	1.56751	1.24938	1.43629
TraesCS5A02G543000.1	-0.875955	-1.02388	-0.892086	-0.537702	-0.569394	-0.660725	1.61479	1.71387	1.23108
TraesCS5A02G294600.1	-0.679095	-0.873589	-0.555259	-0.226228	0.0582396	-0.188926	0.815342	0.837785	0.811731
TraesCS7B02G496400.1	0.216972	-0.157223	0.211559	-0.31755	-0.409095	-0.430096	0.484951	0.250794	0.149687
TraesCS2A02G574800.1	0.11778	0.042776	0.202125	-0.278315	-0.272751	-0.327946	0.110347	0.100732	0.305252
TraesCS7D02G269900.2	-0.55647	-0.55647	-0.251958	-0.55647	-0.246129	-0.157025	0.871137	0.980578	0.472807
TraesCS2A02G409700.1	-0.488734	-0.676207	-0.394202	-0.824362	-0.850661	-0.769296	1.38872	1.36503	1.24971
TraesCS1B02G460100.1	-0.0667066	-0.173959	-0.0501587	-0.550208	-0.487889	-0.308352	0.460773	0.529019	0.647481
TraesCS1D02G175000.1	-1.77675	-2.58437	-1.8611	0.208298	0.241452	0.301854	2.01936	1.80704	1.64422
TraesCS6A02G289200.1	-0.149442	-0.556995	0.120582	-1.04291	-0.97533	-0.969182	1.24303	1.28467	1.04557
TraesCS5B02G232000.2	-0.124337	0.384025	0.00248439	-0.869359	-0.365502	-0.600326	1.41604	1.02633	-0.869359
TraesCS7B02G227800.1	-0.350162	-1.31585	-0.546083	-0.282343	-0.278824	-0.0171961	1.16182	1.16544	0.463195
TraesCS3D02G537600.1	-0.196431	-1.14876	-0.486104	-0.676797	-0.449213	-0.284034	0.608685	0.940055	1.6926
TraesCS3D02G142500.1	0.118237	-0.60022	0.153454	-0.824463	-0.746363	-0.66231	1.21226	0.861228	0.488176
TraesCS5D02G232900.2	-0.017416	-0.350479	0.552914	-0.798494	-0.41751	-0.837129	0.592972	0.507863	0.76728
TraesCS5A02G166800.1	-0.509225	-0.739877	-0.360229	-0.641023	-0.47476	-0.583787	1.20568	1.06015	1.04307
TraesCS5A02G093200.1	-0.470991	-0.598733	-0.457105	-0.83302	-0.916629	-1.01748	1.39537	1.48465	1.41393
TraesCS3B02G499300.2	-1.29122	0.395728	-0.821037	-0.277321	-0.318003	-0.724529	0.90378	1.20643	0.926176
TraesCS3A02G181500.1	0.137453	-0.162392	-0.104229	-0.205254	-0.398739	-0.33689	0.478539	0.285371	0.306141
TraesCS4A02G192800.1	-0.47679	-0.784363	-0.353344	0.107531	-0.164125	-0.165674	0.582566	0.627994	0.626204
TraesCS2D02G385300.1	-0.330741	-0.709627	-0.28785	-0.760111	-0.902462	-0.672027	1.3325	1.22574	1.10458
TraesCS3B02G219400.1	-0.828629	-1.01803	-0.587792	-0.597873	-0.566112	-0.459752	1.33673	1.50333	1.21813
TraesCS5D02G434600.1	-0.0319827	-0.157818	-0.0109372	-0.0854009	-0.37131	-0.165141	0.262688	0.231424	0.328478
TraesCS5D02G232800.1	0.283015	0.301595	0.0275794	-0.68344	-0.614727	-0.676689	0.43661	0.629255	0.296801
TraesCS5A02G381100.1	-0.398477	-0.398477	-0.398477	-0.317137	-0.348846	-0.229835	0.620157	0.576786	0.894305
TraesCS1A02G326100.1	-0.523967	-1.34037	-0.489918	-0.866828	-0.737545	-0.658575	1.7216	1.8736	1.02201
TraesCS1A02G419300.1	0.49183	-0.631193	0.440515	-0.981809	-0.819616	-0.862684	0.79265	0.788016	0.782292
TraesCS6B02G099900.3	0.25565	-0.0311285	0.412487	-0.931652	-0.928885	-0.821812	0.718661	0.664715	0.661964
TraesCS5D02G331100.1	-0.690413	-1.46695	-0.669851	-1.30379	-1.27828	-1.46128	2.37453	2.30888	2.18715
TraesCS7D02G323400.1	-0.0792887	-0.805171	-0.57753	-0.641804	-0.659068	-0.78931	1.08218	1.26467	1.20532
TraesCS2D02G208600.2	-1.41881	-0.0778606	-1.31814	0.220781	-0.2157	-0.044646	0.440194	1.1734	1.24079
TraesCS3D02G442000.6	1.03585	-0.379908	0.156145	-0.324712	-0.379908	-0.201034	0.84475	-0.371277	-0.379908
TraesCS7B02G283000.1	-0.128766	-0.611505	-0.0269456	-1.00065	-1.08092	-0.972015	1.45652	1.38239	0.981897
TraesCS4A02G065300.1	-0.374202	-0.205094	-0.39215	-0.424379	-0.464028	-0.318628	0.593972	0.957138	0.627371
TraesCS7B02G242200.1	-1.10954	-1.09575	-0.719007	-0.725242	-0.670281	-0.433938	1.63627	1.54601	1.57148
TraesCS1D02G037700.1	0.129944	-0.493923	0.448686	-0.104356	-0.312502	-0.493923	0.67215	0.16965	-0.0157273
TraesCS2D02G231100.1	-0.0480011	-1.34776	0.0684441	-1.36543	-1.2057	-1.3649	1.98431	1.94237	1.33666
TraesCS2D02G518700.3	-0.103245	-0.366723	-0.231958	-0.98744	-1.17116	-1.01317	1.29963	1.2868	1.28726
TraesCS4B02G245400.1	0.131207	-0.88172	0.692624	-0.233714	-0.704121	-0.600763	0.589208	0.259059	0.74822
TraesCS6A02G097900.1	-0.20839	-0.107668	-0.0282669	-0.748265	-0.674708	-0.797174	1.09376	0.872983	0.597728
TraesCS6D02G392300.1	-0.712758	-1.05265	-0.701849	-0.810371	-0.827581	-0.846966	1.73141	1.71387	1.5069
TraesCS4B02G373600.1	-0.417541	-0.625434	-0.24249	-0.456792	-0.493186	-0.46839	1.33285	1.29066	0.0803226
TraesCS6B02G217300.1	0.0371927	-0.5388	0.21921	-0.667368	-0.81564	-0.660233	0.75685	0.9037	0.765088
TraesCS2B02G545600.1	0.0547975	-0.52868	-0.129314	-1.33691	-1.3129	-1.19252	1.56556	1.35431	1.52566
TraesCS2D02G467100.2	-0.725747	-1.33077	-0.532509	-0.447929	-0.802696	-0.406287	1.32756	1.59219	1.32619
TraesCS4D02G008500.1	0.171879	-0.815795	0.260269	-0.541277	-0.839418	-0.270423	0.946718	0.653039	0.435007
TraesCS5B02G209800.1	-0.257136	-0.330068	-0.127873	-0.593766	-1.16617	-0.632324	1.27345	1.23884	0.595059
TraesCS2A02G317900.1	0.353809	-0.416361	0.664541	-0.769351	-0.855886	-0.706148	0.860977	0.705562	0.162857
TraesCS1A02G210700.1	-0.051728	-0.668086	-0.412283	-0.594951	-0.541113	-0.461443	0.839836	0.805961	1.08381
TraesCS3B02G344800.1	0.351712	-0.106468	0.614636	-0.759987	-0.633014	-0.682744	0.19607	0.521563	0.498231
TraesCS3D02G363900.1	-0.0307801	-0.403732	-0.0475884	-0.299396	-0.336094	-0.208385	0.45862	0.4143	0.453054
TraesCS3B02G174300.1	-0.453411	-0.604134	-0.495316	-0.623456	-0.611617	-0.638665	1.3051	1.01351	1.10799
TraesCS4A02G197900.1	0.0527292	-0.675844	-0.261168	-0.2764	-0.336707	-0.509772	0.898015	0.509388	0.599759
TraesCS6D02G370600.2	-0.569179	-0.569179	-0.569179	-0.569179	-0.569179	-0.567737	0.278016	1.33463	1.80099
TraesCS2B02G576300.1	-0.268657	-0.369317	-0.039456	-0.800921	-0.804991	-0.760844	1.01857	0.933197	1.09241
TraesCS2D02G512100.1	-0.198484	-0.579214	-0.216323	-0.300634	-0.264227	-0.322203	0.728797	0.59007	0.562219
TraesCS1D02G325300.1	-0.84834	-1.0157	-1.07587	-0.195442	-0.255358	-0.29632	1.38542	1.1201	1.18151
TraesCS5B02G083600.1	0.10463	-0.301721	0.226912	-0.726755	-1.03801	-0.970585	0.916299	0.9081	0.881127
TraesCS5D02G322200.1	-1.45703	-1.50224	-1.42912	-0.26689	-0.690841	-0.407811	1.93681	1.92831	1.88881
TraesCS7A02G220600.1	0.534729	0.410514	0.537858	-0.947491	-0.851241	-0.967315	0.811724	0.815274	-0.344053
TraesCS5D02G044100.2	-1.15344	-1.6644	-0.897169	-1.33212	-1.14738	-1.6644	2.62706	2.66666	2.56519
TraesCS2A02G294800.2	-0.622461	0.361074	-0.885099	-0.420913	-0.651526	-0.42264	0.783119	1.20208	0.656362
TraesCS4A02G168000.1	-0.0756463	-0.606087	-0.185533	-1.18865	-0.822405	-1.00974	1.34072	1.19957	1.34777
TraesCS6B02G182300.1	-0.0330397	-0.353888	-0.0993314	-0.426924	-0.342067	-0.376728	0.527529	0.494948	0.609503
TraesCS4A02G145400.1	0.758764	-1.74916	0.429079	-0.617568	-0.596649	-0.644821	0.986798	0.867436	0.566119
TraesCS6B02G171600.2	-0.336008	-1.15158	-0.497148	-0.290819	0.039979	0.315174	-0.167541	0.294673	1.79327
TraesCS5D02G360900.1	-1.01054	-1.34511	-0.799139	-0.432074	-0.370578	-0.0272242	1.84614	1.66478	0.473743
TraesCS4B02G083300.2	-0.890017	-0.890017	0.156824	0.582471	-0.890017	0.0638074	0.978275	0.965575	-0.0769024
TraesCS4A02G355600.3	-0.733072	-1.43304	-1.05447	-1.18571	-1.73281	-1.21003	2.35148	2.37697	2.62068
TraesCS6D02G063800.1	-0.609453	-1.43483	-0.447147	0.190906	-0.019073	0.139512	0.927779	0.643095	0.609213
TraesCS3B02G236700.8	-0.382016	0.4179	0.67318	-0.268315	-0.382016	0.0982493	-0.366233	-0.140786	0.350036
TraesCS3D02G395800.1	0.265541	-0.399153	0.294559	-0.747385	-0.693579	-0.747385	0.746774	0.808922	0.471706
TraesCS6B02G371500.1	-0.101504	-0.920075	-0.376539	-0.639047	-0.708477	-0.667014	1.13793	1.21105	1.06367
TraesCS5B02G161000.1	0.405787	-0.156753	0.170584	-0.627713	-0.77819	-0.815264	0.492618	0.494723	0.814209
TraesCS5D02G340300.1	-0.836324	-1.28168	-0.665419	-0.336008	-0.15214	-0.241214	1.32012	1.17725	1.01542
TraesCS1B02G355700.1	-0.0508965	0.39566	0.201003	-0.405913	-0.405913	-0.405913	0.147939	0.318301	0.205732
TraesCS4A02G442400.1	-0.388172	-0.637921	-0.105854	-0.441314	-0.42007	-0.335748	0.635296	0.997137	0.696647
TraesCS7A02G252400.1	-0.210863	0.526473	-0.0933902	-0.492561	-0.430785	-0.554746	0.407702	0.362307	0.485863
TraesCS7B02G131400.1	0.332503	0.0270815	0.355136	-1.17643	-0.927898	-0.420264	0.708751	0.715375	0.385748
TraesCS4B02G233800.1	-0.00270115	0.324231	0.0187237	-0.408485	-0.421457	-1.04653	0.446567	0.170315	0.919335
TraesCS7B02G495800.1	0.0923611	-0.320149	0.0771059	-0.248387	-0.217155	-0.256646	0.297149	0.358824	0.216898
TraesCS2B02G393700.1	-0.340737	-0.481427	-0.128023	-0.834232	-0.964565	-0.835166	1.1639	1.1782	1.24205
TraesCS3D02G126400.2	0.14005	0.872426	-0.824904	-0.824904	-0.824904	-0.78928	0.255072	0.61658	1.37986
TraesCS4A02G095200.1	-0.841563	-1.28771	-0.744851	-0.420287	-0.536144	-0.530964	1.489	1.50017	1.37235
TraesCSU02G137400.1	-2.97138	-2.99995	-2.76483	0.316055	0.0409462	0.330325	2.71606	2.72708	2.6057
TraesCS6A02G077400.1	-0.00112231	-0.46259	-0.147046	-0.64332	-0.475625	-0.427628	0.628823	0.703792	0.824716
TraesCS7D02G214300.1	-0.00962316	-0.266088	-0.0760718	-0.740888	-0.967404	-0.746889	0.959379	0.91659	0.930995
TraesCS3B02G267800.1	0.0522924	-0.567825	-0.18267	-0.208304	-0.249363	-0.331485	0.427117	0.72966	0.330577
TraesCSU02G196100.2	0.679777	-0.0678304	0.924137	-0.490262	-0.822194	-0.523357	0.311679	0.06891	-0.0808588
TraesCS4A02G041000.3	0.241883	-1.17831	0.296705	-0.319591	-0.795312	-0.768264	0.477518	0.597993	1.44738
TraesCS7A02G549100.3	-0.112544	-0.557211	0.444951	-0.391138	-0.220356	-0.557211	1.06009	0.890633	-0.557211
TraesCS7D02G441100.1	-1.70328	-2.32271	-1.08284	0.259845	0.0885216	0.0655389	1.62848	1.73283	1.33362
TraesCS5D02G238900.1	-0.512481	-1.61561	-0.890944	0.0146476	-0.0799154	0.0951713	1.02484	0.911107	1.05319
TraesCS1B02G199700.1	-0.162099	-0.519641	-0.265979	-0.933424	-0.778249	-1.03022	1.22075	1.13048	1.33838
TraesCS2B02G516000.1	0.629157	-0.295579	0.707186	-0.692285	-0.841861	-0.447172	0.412504	0.357839	0.170212
TraesCS1B02G100500.1	0.5394	-0.254349	0.317623	-0.853581	-0.775738	-1.06882	0.617536	0.75343	0.724498
TraesCS2D02G232000.1	0.0391738	-0.380605	0.0835933	-0.461031	-0.43179	-0.451609	0.625528	0.588331	0.388409
TraesCS5A02G374300.3	0.0807006	-0.525268	-0.0784822	-0.525268	0.331519	-0.525268	1.29767	-0.523826	0.468225
TraesCS3B02G110400.1	-0.10396	-0.666944	-0.0296174	-1.32728	-1.22138	-1.20173	1.72813	1.54055	1.28222
TraesCS4D02G198200.1	0.130999	-0.252484	0.062027	-0.478271	-0.437749	-0.455737	0.621986	0.446248	0.362981
TraesCS5A02G539500.1	0.220744	0.539711	0.036223	-0.45578	-0.545143	-0.480753	-0.0486417	-0.0657152	0.799355
TraesCS7D02G289400.2	0.0938469	-0.346574	-0.346574	-0.346574	-0.0727595	-0.346574	0.24319	-0.346574	1.46859
TraesCS7B02G300200.1	0.0297975	0.0543695	0.0137772	-0.394118	-0.441186	-0.451034	0.391876	0.31261	0.483909
TraesCS3D02G389300.2	-0.449011	-0.449011	-0.449011	-0.159766	-0.449011	-0.449011	0.638452	0.839643	0.926724
TraesCS5B02G540900.1	0.19907	0.228805	0.249322	-0.549877	-0.529609	-0.564995	0.380808	0.368356	0.21812
TraesCS7B02G312700.2	0.0615118	-0.531499	0.07467	-0.805111	-0.651731	-0.633274	0.953725	0.95652	0.575188
TraesCS4D02G058800.2	0.273905	0.160917	0.384774	-0.475023	-0.605801	-0.559578	-0.00349664	0.130628	0.693675
TraesCS2A02G435000.1	-0.00845686	-0.0602533	-0.0494573	-0.350563	-0.669623	-0.49249	0.562499	0.699362	0.368982
TraesCS5B02G350100.1	-0.219448	-0.291048	0.133949	-0.614794	-0.784492	-0.837641	0.957377	1.09471	0.561384
TraesCS5B02G516600.2	-0.738958	-1.86707	-0.570626	-0.760618	-1.06482	-1.01043	2.09642	2.18401	1.7321
TraesCS6B02G230700.5	0.1381	-0.629131	-0.629131	0.0730833	-0.022215	-0.16865	0.996607	-0.286576	0.527913
TraesCS2D02G238600.1	-0.247805	-1.1157	-0.0563467	-0.2173	-0.57766	-0.596663	0.86542	0.792727	1.15333
TraesCS4D02G363300.1	-0.334436	-0.664004	0.0918717	-0.33259	-0.589365	-0.429887	0.976738	0.710574	0.571099
TraesCS5A02G257100.1	-0.453529	-0.482098	-0.482098	-0.482098	-0.422743	-0.482098	0.966803	0.805965	1.0319
TraesCS3A02G312300.2	0.325908	0.0171178	0.394101	-0.385557	-0.470048	-1.7573	0.709193	0.560374	0.606213
TraesCS2D02G298100.1	-1.03845	-0.904651	-0.951403	-0.616074	-0.56941	-1.25269	1.89195	1.83449	1.60624
TraesCSU02G138800.1	-0.122047	-1.09744	-0.0321267	-1.02104	-0.876557	-1.06936	1.34155	1.49016	1.38687
TraesCS4B02G189900.1	-0.0149758	-0.232744	-0.102649	-0.31227	-0.244545	-0.36068	0.98376	1.0756	-0.791501
TraesCS3B02G379200.1	0.247757	-0.590752	0.208207	-0.389239	-0.567225	-0.169102	0.531578	0.536696	0.192079
TraesCS1B02G159700.1	-0.285184	-0.612559	-0.323246	-0.827705	-1.01689	-0.786343	1.30363	1.40005	1.14824
TraesCS5B02G025300.1	-0.378419	-0.716415	-0.452179	-0.114244	-0.115194	-0.0133148	0.7721	0.500195	0.517473
TraesCS6A02G013600.2	-0.239092	-0.303722	0.145397	-0.264038	-0.894444	-0.300851	0.847994	-0.422476	1.43123
TraesCS3A02G233600.1	-0.616066	-0.837388	-0.595059	-1.65126	-1.58541	-1.90364	2.60917	2.34288	2.23677
TraesCS2B02G078900.2	-1.65825	-0.545982	-1.00063	-0.156993	-0.396033	-1.45605	1.9048	1.82055	1.48859
TraesCS3A02G426600.2	-0.880774	-1.24559	-0.939685	-0.808775	-0.807235	-0.69098	1.86765	1.79208	1.71331
TraesCS5A02G166400.2	-0.388279	-0.257348	0.304148	-0.388279	-0.388279	0.225252	-0.388279	-0.388279	1.66934
TraesCS2B02G263300.1	0.199861	-1.07156	-0.323962	-1.07156	-0.425402	-0.158532	0.793562	0.520593	1.53701
TraesCS3B02G594300.1	-1.82649	-2.77275	-1.29575	0.255026	0.543951	0.498891	1.7436	1.52295	1.33057
TraesCS5A02G045700.1	-0.634816	-0.765543	-0.605235	-0.725452	-0.457764	-0.594627	1.00232	1.44082	1.34029
TraesCS4D02G006600.1	-0.856113	-1.15829	-1.15829	-0.941676	-1.09065	-0.557065	2.02186	2.07007	1.67014
TraesCS4B02G074900.1	0.0877255	-0.507373	0.0115601	-0.804265	-0.850236	-1.00729	0.98712	0.979443	1.10331
TraesCS2A02G258900.3	-0.489658	-0.322603	-0.592969	-0.28141	-0.141232	-0.229559	1.09374	0.600149	0.363542
TraesCS1D02G195400.1	-1.40134	-1.76928	-1.0361	-0.763239	-0.619926	-0.801795	2.43823	2.31796	1.63549
TraesCS7A02G036200.2	-0.748528	-1.92539	0.0333031	-0.212291	0.0106256	-0.441225	0.517461	1.71622	1.04983
TraesCS1D02G036000.1	-0.780594	-0.780594	-0.742158	-0.780594	-0.780594	-0.780594	1.56054	1.5051	1.57949
TraesCS3B02G207300.1	-0.529928	-0.685454	-0.590142	-0.761633	-0.795367	-0.790125	1.2931	1.47525	1.3843
TraesCS1B02G342400.1	0.339539	0.0470046	0.127175	-0.538564	-0.777424	-0.740335	0.404852	0.478167	0.659585
TraesCS2D02G310000.3	-0.636631	0.0531959	0.254153	-0.708934	-0.563229	-0.487979	0.411561	0.666771	1.01109
TraesCS7B02G228500.1	-0.833749	-1.30809	-0.477886	-0.296126	-0.345228	-0.253319	1.49417	1.13973	0.880505
TraesCS7B02G169100.2	-0.297888	-0.804794	-0.658139	-0.283744	-0.182801	-0.178122	0.5038	0.529202	1.37249
TraesCS3A02G053700.2	-0.176091	1.0412	-1.65449	-1.85236	-0.610518	0.0812146	0.609171	0.595486	1.96639
TraesCS3A02G239900.1	0.356516	-0.513745	0.440321	-0.615723	-0.836679	-0.554502	0.410455	0.49277	0.820587
TraesCS6D02G192700.1	0.346814	-0.840256	0.39176	-0.822651	-1.25669	-0.777322	1.15881	0.838107	0.961428
TraesCS6A02G372600.1	-0.479661	-0.57172	-1.05145	-0.298922	-0.31261	-0.477142	1.43899	1.14386	0.608655
TraesCS4B02G179100.2	-0.304703	-1.38604	-0.62646	0.0733892	-0.241343	0.342531	0.433626	1.09396	0.615039
TraesCS5D02G157200.1	0.0373654	-0.551258	0.175999	-0.412955	-0.498358	-0.378403	0.558286	0.422107	0.647217
TraesCS2B02G079200.1	-2.27607	-2.75864	-2.23849	0.310192	0.155985	0.309098	2.22987	2.29179	1.97626
TraesCS6D02G405900.2	0.181412	-0.322445	-0.322445	-0.322445	-0.0450558	-0.322445	0.247046	0.235332	0.671048
TraesCSU02G089563.1	-0.451956	-0.907635	-0.479455	0.235128	0.0291708	0.151052	0.537202	0.61906	0.267433
TraesCS2A02G511200.2	-0.137665	-0.380858	-0.0330156	-0.498041	-0.468747	-0.30663	0.539686	0.463851	0.821419
TraesCS4A02G083200.1	-0.195242	-0.271951	-0.175967	-0.34004	-0.322979	-0.411503	0.671711	0.438997	0.606976
TraesCS6A02G026400.1	-0.398759	-0.642073	-0.603322	-0.672718	-0.923416	-0.785843	1.61133	1.35541	1.05939
TraesCS2D02G389900.1	-0.155455	-0.143048	-0.278673	-1.12915	-0.999988	-1.16688	1.35255	1.29484	1.2258
TraesCS7A02G196800.1	-0.940727	-1.13523	-0.857399	-0.0275076	0.0647216	0.0742716	1.05302	1.0677	0.701152
TraesCS2B02G414500.1	-1.19074	-1.62378	-1.04478	-0.272383	-0.10826	-0.0899824	1.40399	1.37275	1.55319
TraesCS2B02G079100.2	-0.963488	-0.815708	-0.289312	-0.751026	-0.263126	0.675984	1.14153	0.749179	0.515974
TraesCS2D02G324900.1	-0.452066	-0.980067	-0.384756	-0.6542	-0.799885	-0.707603	1.37287	1.40774	1.19797
TraesCS1B02G360900.1	-0.585898	-0.366757	-0.46539	-0.126102	-0.143708	-0.192753	0.648099	0.642403	0.590105
TraesCS2B02G322500.2	-1.32361	-0.550507	-1.11716	-0.193212	-0.0577439	-0.4353	1.23444	1.03153	1.41156
TraesCS5B02G413300.1	-0.438722	-0.607609	-0.509455	-0.742068	-1.12957	-0.977452	1.62421	1.46354	1.31713
TraesCS6A02G176900.8	-0.290735	-0.320717	0.221293	-0.320717	-0.320717	-0.320717	0.376167	0.00466903	0.971475
TraesCS2A02G335400.1	0.0414182	-1.05417	-0.781548	-1.05417	-1.02843	-0.312594	1.52429	1.21247	1.45274
TraesCS5D02G463100.1	-0.29139	-0.599402	-0.106779	-0.303091	-0.113975	-0.108832	0.494834	0.72886	0.299774
TraesCS2D02G201400.1	0.0707377	0.150661	-0.00904133	-0.281175	-0.318957	-0.517424	0.32308	0.198246	0.383873
TraesCS3D02G046000.2	-0.216483	-0.421876	-0.124391	-0.199071	-0.127917	-0.168492	0.6683	0.733226	-0.143296
TraesCS4A02G298900.1	0.236898	-0.366487	-0.184382	-0.655479	-0.758913	-0.566934	0.814852	0.891953	0.588494
TraesCS5A02G521400.1	-1.15716	-1.6193	-1.03211	0.341407	0.46767	0.144696	0.837912	1.20873	0.808156
TraesCS1A02G252700.2	0.434618	-1.65827	0.276439	-1.18318	-0.0409672	-0.909804	1.24458	1.44069	0.395888
TraesCS1D02G448900.1	0.12772	-0.569377	-0.00873397	-0.769947	-0.632888	-0.690041	0.912702	1.10843	0.522136
TraesCS2A02G150600.2	-0.21438	-0.149747	0.00517622	-0.339461	-0.773547	-0.391761	0.629571	0.571809	0.66234
TraesCS5B02G111300.1	-0.606558	-0.606558	-0.606558	0.0275704	0.483618	-0.605116	0.394884	0.771953	0.746765
TraesCS7D02G322100.1	-0.786499	-1.21998	-0.700293	-0.543887	-0.681486	-0.442286	1.59284	1.53711	1.24448
TraesCS7A02G452100.1	-0.802969	-1.4729	-1.2953	0.251747	-0.467863	-0.22073	1.38806	1.13235	1.48761
TraesCS2A02G278500.1	-0.0839346	0.165279	-0.00175543	-0.444323	-0.342087	-0.441709	0.34252	0.286088	0.519922
TraesCS2A02G239500.8	-0.751344	-0.751344	-0.395201	-0.751344	-0.751344	-0.751344	1.80177	1.2519	1.09825
TraesCS3B02G145400.1	-0.524227	-0.550679	-0.366121	-0.0359949	-0.512264	-0.385831	0.833724	0.684842	0.856551
TraesCSU02G002200.1	0.202234	-0.247342	0.201138	-0.948249	-0.670002	-0.817613	0.674302	0.791933	0.813599
TraesCS2A02G332700.1	0.11454	-0.553547	0.128251	-1.0896	-0.814593	-0.676006	1.07679	0.92118	0.892983
TraesCS6A02G001000.1	-0.569442	-0.9825	-0.415525	-0.185101	-0.210103	-0.564169	1.05546	1.05952	0.81186
TraesCS6D02G273100.1	0.326849	-0.295144	0.417672	-0.295144	-0.295144	-0.295144	0.202596	-0.295144	0.528605
TraesCS7D02G375100.1	-0.384238	-0.493933	-0.363002	0.111087	-0.0313568	0.114877	0.961296	0.579202	-0.493933
TraesCS5B02G294400.1	-0.473301	-1.02646	-0.509317	-0.67986	-0.806613	-0.545113	1.43863	1.53699	1.06504
TraesCS1A02G212700.1	-0.123841	-1.29184	0.203342	-0.433462	-0.822997	-0.523763	1.02662	0.913238	1.0527
TraesCS2A02G156400.1	0.547733	-0.0625734	0.583492	-0.81257	-1.09797	-1.00291	0.646948	0.7074	0.490455
TraesCS3D02G276500.1	0.127171	0.245369	0.393153	-0.749882	-0.64287	-0.806519	0.63746	0.70177	0.0943473
TraesCS5B02G409400.1	-0.954864	-1.24133	-0.703672	-0.343208	-0.563786	-0.263928	1.53258	1.51096	1.02725
TraesCS4B02G129700.1	-0.190903	-0.72393	-0.143305	-0.839092	-0.962306	-0.771357	1.27859	1.27242	1.07988
TraesCS6A02G268100.1	0.673222	-0.867797	1.106	-0.605966	-0.522969	-0.867797	0.419084	0.624825	0.0413999
TraesCS3B02G448200.1	-0.677522	-0.249628	-0.845604	-0.572013	-0.108638	-0.43264	0.829529	1.17974	0.876779
TraesCS4D02G226100.1	-0.28828	-0.0430992	-0.190628	-0.356118	-0.4345	-0.394192	0.484522	0.635316	0.586979
TraesCS5B02G503800.1	-0.389161	-1.52079	-0.507838	-0.739972	-0.792752	-0.550861	1.72049	1.49538	1.2855
TraesCS6B02G199600.2	-0.111299	0.135886	0.274406	-0.58417	-0.217129	-0.691706	0.126771	0.609985	0.457255
TraesCS4A02G158400.1	-0.15512	-0.609343	-0.19709	-0.872326	-0.683684	-0.792298	1.09668	1.06929	1.14389
TraesCS4A02G065400.1	-0.315312	-0.665833	-0.20748	-1.33827	-1.27513	-0.909931	1.71076	1.64723	1.35397
TraesCS3D02G391700.3	0.189645	-0.261368	0.156552	-0.261368	-0.261368	-0.261368	0.141354	-0.261368	0.81929
TraesCS6A02G400500.1	0.329871	-0.169002	0.574806	-0.867528	-1.02917	-0.870233	0.774814	0.723186	0.533255
TraesCS7B02G177700.1	0.18568	-0.25479	0.00816285	-0.854665	-0.637443	-0.659166	0.846398	0.781237	0.584587
TraesCS5B02G177400.4	-0.451831	-0.305176	-0.431773	0.319632	-0.451831	-0.451831	0.457366	-0.124144	1.43959
TraesCS6B02G388100.1	-0.204021	-0.652219	-0.13139	-0.889801	-0.829668	-1.02454	1.28932	1.1813	1.26102
TraesCS3B02G255500.1	-0.257198	-0.0538314	-0.374186	-0.556201	-0.365368	-0.614212	0.630229	0.775506	0.815261
TraesCS3D02G533700.4	0.71695	-0.624153	1.08484	-0.827041	-0.827041	0.175122	-0.819845	0.237152	0.884014
TraesCS7D02G278100.1	-0.579107	-0.781419	-0.503116	-1.20803	-1.28708	-1.13341	1.92742	1.86238	1.70236
TraesCS2B02G185800.3	-0.248471	0.0277283	-0.248471	0.106546	-0.248471	-0.248471	-0.248471	-0.248471	1.35655
TraesCS2A02G067200.1	-2.62256	-3.58015	-2.51334	0.194781	-0.039401	0.205187	2.88801	2.95595	2.51151
TraesCS6B02G294300.1	0.144869	0.11748	0.18965	-0.539601	-0.54474	-0.315561	0.321869	0.185001	0.441034
TraesCS7B02G190700.1	-0.593105	-0.214761	-0.720619	-0.406329	-0.319936	-0.335347	1.00811	0.773877	0.80811
TraesCS5D02G519900.2	0.0954778	-0.163738	0.214543	-1.04774	-0.943598	-1.0906	1.15774	1.01475	0.763169
TraesCS5D02G281300.1	0.155416	-0.248541	-0.0146928	-0.553205	-1.06812	-0.316336	0.804993	0.743646	0.496841
TraesCS2B02G332300.1	-0.0528418	-0.504466	-0.0388467	-0.765143	-0.836624	-0.861698	1.07141	0.996012	0.9922
TraesCS4A02G306000.1	0.145557	0.166401	0.324717	-0.852644	-0.825345	-0.656857	0.780242	0.495407	0.422521
TraesCS7A02G022600.1	-0.289795	-0.679234	-0.5029	0.0786481	0.0205139	-0.0384127	0.439698	0.637288	0.334193
TraesCS2A02G216700.1	0.494735	-0.169861	0.507498	-0.896289	-0.927291	-0.993258	0.666883	0.643136	0.674447
TraesCS4B02G007600.1	0.209314	0.121486	0.146133	-0.525147	-0.420617	-0.381088	0.307792	0.329475	0.212652
TraesCS1A02G024600.1	-0.420809	-0.579146	-0.310113	-0.579146	-0.370005	-0.450853	1.07621	0.588212	1.04566
TraesCS3B02G407300.1	-0.649375	-1.01934	-0.668719	-0.998865	-0.879646	-0.922779	1.66881	1.85801	1.61191
TraesCS7B02G190900.2	-0.338231	-0.844982	-0.489969	-1.03182	-0.699892	-1.07361	1.173	1.70739	1.59812
TraesCS6D02G353300.1	-1.01365	-1.27629	-0.909582	-0.295272	-0.110304	-0.158037	1.2579	1.27451	1.23073
TraesCS4B02G382100.1	0.254312	0.0770442	0.229982	-0.77423	-0.731285	-0.643903	0.493834	0.413397	0.680849
TraesCS2B02G512100.1	0.401864	0.363835	0.526409	-0.475006	-0.561584	-1.08665	0.233545	0.214352	0.383235
TraesCS3D02G076200.1	-0.819973	-1.39704	-0.886949	0.322788	-0.13038	0.189168	0.73125	1.0006	0.990534
TraesCS4D02G084400.3	0.43052	0.313088	0.248049	-0.939086	-0.514701	-0.939086	0.843323	0.824326	-0.266434
TraesCS2B02G115400.1	-0.00995391	-0.168567	-0.00753328	-0.159133	-0.15377	-0.187622	0.184658	0.159029	0.342893
TraesCS1D02G061400.1	-0.141653	0.0801523	-0.15351	-0.954151	-0.747821	-0.579112	0.90134	0.883287	0.711469
TraesCS2B02G078900.1	-0.437972	-0.437972	-0.437972	0.979408	-0.437972	-0.437972	0.901165	0.74726	-0.437972
TraesCS4B02G071800.2	-0.345317	-0.346759	-0.346759	-0.346759	-0.346759	0.494811	0.471273	0.417927	0.348344
TraesCS3A02G250600.1	-0.404285	-0.495237	-0.315977	-0.8564	-0.865422	-0.826075	1.32726	1.27424	1.16189
TraesCS7D02G313400.1	-0.0955824	-0.633678	-0.0833848	-0.386375	-0.630717	-0.355897	0.604857	0.702801	0.877977
TraesCS5B02G228300.1	0.00935477	-1.14767	-0.0427965	-0.624286	-0.570434	-0.555023	0.998337	0.981651	0.950868
TraesCS3D02G184300.1	-1.15584	-1.23282	-0.940141	0.171915	0.0451139	0.306595	0.958511	0.989428	0.85724
TraesCS7A02G364500.1	0.121944	0.086105	0.27605	-0.444955	-0.403054	-0.412722	0.115232	0.174548	0.486851
TraesCS1D02G217800.1	-0.00869353	-0.415603	-0.200533	-0.366569	-0.139535	-0.315652	0.654964	0.552882	0.238739
TraesCS2B02G250400.2	-0.414927	-0.816558	-0.19738	0.880771	-0.288487	0.482687	-0.0133309	0.160172	0.207052
TraesCS1A02G066400.1	-1.07365	-1.66852	-0.81193	-0.590179	-0.634886	-0.623781	1.81121	1.88072	1.71101
TraesCS2D02G582600.1	0.406253	-0.218093	0.265946	-0.637092	-0.598656	-0.614192	0.273641	0.501067	0.621125
TraesCS4A02G123300.1	-0.757997	0.0553691	-0.130585	-0.84781	-1.11026	-0.721345	1.16143	0.976722	1.37448
TraesCS5B02G408600.1	-0.724612	-0.695583	-0.622732	0.345498	-0.361635	0.110951	0.892968	0.861572	0.193573
TraesCS5D02G277200.1	-0.568913	-1.1651	-0.292924	-0.79101	-1.0393	-0.825785	1.7226	1.68105	1.27938
TraesCS5A02G276700.5	0.294229	-0.446345	-0.0622852	-0.349048	-0.57587	-0.602943	0.616775	0.32404	0.801447
TraesCS2A02G132200.2	-0.462434	-0.892404	-0.360716	-0.880575	-0.894476	-0.828463	1.52367	1.41	1.3854
TraesCS3B02G310400.1	0.356015	-0.0213927	0.16933	-0.420128	-0.482234	-0.469597	0.226535	0.268207	0.373265
TraesCS2D02G512600.1	-0.135573	-0.6065	0.0117386	-0.494134	-0.279963	-0.545761	0.782516	0.744563	0.523113
TraesCS6B02G309400.1	-0.709406	0.554527	-0.711858	-2.26718	-2.25712	0.139897	2.22998	1.02825	1.99292
TraesCS5A02G229000.1	0.328489	-0.667609	0.546098	-1.32129	-1.06829	-1.31721	1.38948	1.36768	0.742658
TraesCS4A02G134100.1	-0.51391	-0.787304	-0.432274	-0.942769	-1.32199	-1.05056	1.80726	1.69009	1.55146
TraesCS5D02G115600.1	0.239392	-0.118102	0.0515564	-0.409744	-0.459566	-0.618004	0.534339	0.182058	0.59807
TraesCS5A02G411300.1	-0.902739	-1.18855	-0.737387	-0.407189	-0.37289	-0.20463	1.31592	1.41816	1.07931
TraesCS3A02G279100.1	-0.594109	-0.757608	-0.336452	-0.311881	-0.410509	-0.0342678	0.698673	0.991283	0.754872
TraesCS3D02G273900.3	-0.411336	-0.411336	-0.411336	-0.411336	-0.411336	0.318108	0.688969	0.220932	0.828673
TraesCS7D02G397600.1	0.0337886	-0.0667012	0.196333	-0.807342	-0.888723	-0.807342	0.789228	0.791659	0.7591
TraesCS1B02G073400.1	-0.818627	-1.36361	-0.623759	-1.12849	-0.960885	-1.11629	2.06989	2.48489	1.45688
TraesCS6B02G449400.1	0.288457	-0.541823	0.194485	-0.757525	-0.685911	-0.672364	0.907496	0.918579	0.348606
TraesCS7A02G321100.1	-0.361442	-0.580961	-0.351125	-0.770166	-0.797338	-0.8298	1.35247	1.2421	1.09626
TraesCS1A02G033600.1	-0.725903	-0.767534	-0.840576	0.201916	-0.0751439	-0.0232989	0.788147	0.591673	0.850721
TraesCS6A02G347700.1	-0.826531	-1.49466	-0.615731	-0.748302	-0.622805	-0.496373	1.52484	1.67572	1.60385
TraesCS7B02G235900.1	-0.0481299	-0.0882371	0.0571079	-0.754052	-1.00834	-0.873729	0.948041	0.949099	0.818238
TraesCS7D02G214900.2	0.0342078	-0.461854	-0.467614	-0.467614	-0.467614	0.169301	-0.017656	0.500293	1.17855
TraesCS2D02G221000.1	-0.203727	-0.803688	-0.293781	-0.615353	-0.668457	-0.562992	1.06364	0.99195	1.09241
TraesCS2A02G577600.1	-0.19899	-0.896764	-0.354753	-0.234102	-0.0447649	0.0755613	0.655613	0.507049	0.49115
TraesCS5A02G512000.1	-0.0846206	-0.306109	0.00310829	-0.66597	-0.299795	-0.278946	0.664594	0.295629	0.672108
TraesCS2B02G198500.2	-0.530018	-0.530018	-0.530018	0.469982	-0.530018	-0.530018	-0.530018	0.626378	2.08375
TraesCS7A02G073300.3	-0.247773	-0.869766	-0.447533	-0.23378	-0.153434	-0.241226	0.67274	1.02709	0.493685
TraesCS6B02G048800.1	-0.804248	-0.90051	-0.654406	-0.0718782	-0.0964562	-0.123985	1.08827	0.785655	0.777562
TraesCS7B02G315100.1	-0.372198	-0.90854	0.0383031	-0.876062	-0.948504	-0.787822	1.36023	1.32318	1.17141
TraesCS1D02G304800.2	-0.275363	-0.275363	-0.275363	0.383648	-0.275363	-0.275363	-0.275363	-0.275363	1.5439
TraesCS1D02G215100.1	-0.698797	-0.397794	-0.500931	-0.698797	-0.0279563	-0.308129	1.30553	1.07857	0.248308
TraesCS5B02G551900.1	-0.159982	-0.340225	0.279581	-0.704097	-0.818522	-0.476048	0.62395	0.750079	0.845264
TraesCS5A02G115900.1	0.390738	-0.389406	0.441897	-0.694723	-0.840264	-0.527499	0.660339	0.467083	0.491837
TraesCS2A02G410100.1	0.0814661	-0.799235	-0.226118	-0.633248	-0.79404	-0.690982	1.20622	1.20466	0.651274
TraesCS7D02G159800.2	-1.28488	-0.949166	-1.28488	-1.27625	-1.28488	-1.28488	2.86698	2.44141	2.05654
TraesCS7B02G232200.1	0.329006	0.161101	0.321872	-0.591698	-0.516534	-0.452859	0.108553	0.104024	0.536535
TraesCS1D02G313800.2	-0.833268	-1.49464	-0.851688	-0.355461	-0.414422	-0.467704	1.53026	1.55765	1.32928
TraesCS1B02G297000.1	-0.589662	-0.589662	-0.409514	-0.115615	0.133678	1.00441	0.222631	-0.589662	0.933398
TraesCS1A02G212900.1	-0.917884	-0.897828	-0.71583	-0.251272	-0.205538	0.00871646	0.943515	1.23071	0.805407
TraesCS2D02G474300.1	0.018496	-0.19739	-0.0671341	-0.413926	-0.412606	-0.339331	0.356183	0.484227	0.571482
TraesCS1D02G345400.1	-0.0304372	-0.814522	0.497562	-0.360346	-0.44939	-0.814522	0.631204	0.118295	1.22216
TraesCS3D02G412700.2	0.0284123	0.0122701	0.181067	-0.95265	-1.01849	-0.687472	0.837486	0.832898	0.766481
TraesCS2A02G221000.1	-0.171105	-0.232667	-0.124886	-1.2115	-1.39577	-1.17445	1.5311	1.63597	1.1433
TraesCS4A02G293200.1	-0.12048	-0.617906	-0.148421	-0.60553	-0.781298	-0.60465	1.06294	1.35928	0.456072
TraesCS5B02G242700.1	-0.488422	-0.868572	-0.109322	-0.374037	-0.222841	-0.313772	0.91152	1.05743	0.40802
TraesCS1B02G347700.1	-0.250783	-0.4566	-0.0131729	-0.562159	-0.97525	-0.899501	1.1186	1.23934	0.799519
TraesCS7A02G327800.1	-0.35999	-1.35001	-0.614811	-0.651124	-0.646	-0.396233	1.52751	1.2529	1.23776
TraesCS5B02G520700.1	0.123538	-0.345696	0.319737	-0.885192	-0.996662	-0.839229	0.954836	0.942863	0.725804
TraesCS7D02G323400.2	-0.57077	-0.57077	0.418369	-0.57077	-0.57077	-0.0658954	0.957801	0.601718	0.371088
TraesCS2D02G453100.1	-1.68857	-2.28109	-2.06256	1.58096	1.47224	1.54592	0.603481	0.551405	0.278215
TraesCS1B02G431200.1	0.440734	-0.403941	-0.350999	-0.310002	-0.562503	-0.597178	-0.374379	1.06504	1.09323
TraesCS6D02G379200.1	-0.00378056	-0.140002	0.297649	-0.668742	-0.530499	-0.490405	0.716325	0.731302	0.0881525
TraesCS3D02G090700.1	-0.0631927	0.153569	0.113685	-0.503613	-0.503613	-0.503613	0.364283	0.390913	0.551582
TraesCS5A02G227500.1	0.403646	-0.92519	1.3291	-0.92519	-0.92519	-0.251634	-0.92519	1.02714	1.1925
TraesCS4B02G251700.1	-0.10591	-0.565646	0.153554	-0.821075	-1.1877	-1.16118	1.30554	1.28806	1.09436
TraesCS1A02G222700.1	-0.293758	-0.404695	-0.451574	-0.0659525	-0.270223	-0.159062	0.442733	0.683522	0.51901
TraesCS3B02G003100.6	-0.510697	0.710252	0.562437	0.236905	-0.510697	-0.510697	-0.217916	-0.310319	0.550733
TraesCS6B02G202700.2	0.300352	0.297589	-0.22048	-1.34811	-1.34811	-0.148362	0.287409	0.916423	1.2633
TraesCS3D02G193000.1	0.0224506	-0.987613	0.0253131	-0.758641	-0.517727	-0.861962	1.15251	0.954995	0.970673
TraesCS3D02G279700.1	-0.456258	-1.1874	-0.505562	-0.012889	0.0257024	-0.217323	0.644803	0.810642	0.898286
TraesCS2A02G308600.3	-0.162637	-0.577313	-0.319096	-0.336083	-0.143286	-0.577313	0.565427	-0.0908564	1.64116
TraesCS1A02G421600.1	0.0632177	0.111507	0.0647051	-0.554099	-0.635084	-0.586416	0.684669	0.436167	0.415333
TraesCS5A02G081900.1	-0.515708	-1.23455	-0.556862	-0.797164	-1.13292	-1.03961	1.8787	1.76945	1.62866
TraesCS3D02G304800.1	-0.45424	-1.22542	-0.181557	-0.564175	-0.675601	-0.55941	1.42801	1.33604	0.896355
TraesCS7A02G063700.2	0.649925	-0.693875	1.4129	-0.340015	-0.19243	-0.845024	1.55041	-0.692594	-0.849298
TraesCS5B02G049800.1	-0.706795	-0.80026	-0.621805	-0.752465	-0.994528	-0.934422	1.68115	1.53449	1.59464
TraesCS2D02G401600.3	0.281099	-0.597004	0.27804	-0.649913	-0.53651	-0.855412	1.13996	0.790123	0.149618
TraesCS4A02G319500.1	0.252006	-0.0643776	0.398803	-0.920657	-0.797375	-0.820916	0.681923	0.698576	0.572018
TraesCS3A02G028200.3	-0.315858	-1.7354	-0.418671	-0.533136	-0.949637	-0.636438	1.42051	1.73891	1.42971
TraesCS7D02G456000.1	-0.524876	-1.05013	-0.805913	0.00109534	-0.163417	-0.131869	0.929777	1.02536	0.719971
TraesCS7D02G069900.1	-1.07175	-1.27017	-1.12675	0.455499	0.540129	0.499899	0.746953	0.648961	0.577234
TraesCS3A02G258300.3	0.368187	-0.139693	-0.457164	-0.790994	-0.574012	-0.640577	0.747286	0.432269	1.0547
TraesCS5A02G060800.2	-0.744803	0.312474	-0.744803	-0.744803	0.995908	-0.744803	-0.710588	0.26526	2.11616
TraesCS2A02G151300.1	0.061382	-0.334155	-0.0657869	-0.920186	-1.02295	-1.03333	1.13772	1.16923	1.00808
TraesCS3B02G137100.3	-0.386808	-0.0176468	-0.173192	-0.822408	-0.753344	-0.589516	0.752848	0.78078	1.20929
TraesCS4D02G296800.1	-0.687594	-1.01861	-0.452398	-0.69052	-0.492685	-0.415624	1.29772	1.34363	1.11608
TraesCS3A02G046900.1	-0.172715	-0.722631	-0.351909	-0.300398	-0.519743	-0.375532	0.91799	0.776641	0.748296
TraesCS4A02G159900.1	0.454946	-0.114941	0.366409	-0.483738	-0.716495	-0.632517	0.368556	0.205186	0.552594
TraesCS2D02G279300.2	-0.686352	-0.589101	-0.385755	-1.12386	-0.680832	-0.581244	1.55516	1.02253	1.46946
TraesCS7D02G086300.1	0.293676	-0.175151	0.193987	-0.245985	-0.561187	-0.435226	0.299373	0.322637	0.307876
TraesCS2B02G461500.1	-0.164145	-0.0778635	0.0998454	-0.507989	-0.504353	-0.559872	0.591061	0.47615	0.647166
TraesCS2B02G198900.1	0.0363279	-0.307037	-0.0774457	-0.835313	-1.31774	-0.756308	1.27282	1.08535	0.899345
TraesCS7B02G368200.1	-0.152103	-0.531724	0.171377	-0.39291	-0.468221	-0.337637	0.385135	0.546886	0.779198
TraesCS6B02G402000.1	0.180056	-0.109726	0.314891	-0.568024	-1.01123	-0.990399	1.03268	0.681995	0.469755
TraesCS1D02G165600.1	-1.00607	-1.16844	-1.03282	0.00171057	0.0388447	0.0642133	1.04055	1.0141	1.04791
TraesCS4B02G156100.2	0.212346	0.128172	-0.165621	-0.454865	-0.00385188	-0.454865	-0.454865	-0.145689	1.33924
TraesCS2A02G506000.1	-0.670489	-0.590197	-0.350063	-0.688617	-0.858352	-0.671991	1.58644	1.39134	0.85192
TraesCS1B02G287700.1	-0.539213	-0.37499	-0.475547	-0.200312	-0.318041	-0.259733	0.735424	0.603906	0.828505
TraesCS2B02G065200.1	-0.890922	-1.5261	-0.735633	-0.455873	-0.363955	-0.325651	1.51649	1.4825	1.29915
TraesCS7A02G253900.1	-0.219603	-0.708118	-0.708118	0.438537	-0.379282	0.641247	0.0768046	0.686945	0.171588
TraesCS3B02G145500.2	-0.128441	0.0718989	0.389985	-0.450644	-0.275676	-0.382028	0.096626	0.307659	0.37062
TraesCS4A02G269900.1	0.199697	0.323604	0.202207	-0.735818	-0.792161	-0.670069	0.482794	0.688798	0.300948
TraesCS4D02G115500.1	-0.54875	-0.863277	-0.452861	-1.16129	-1.00045	-0.799293	1.74539	1.57046	1.51006
TraesCS1A02G328700.1	0.058613	0.0856672	0.228956	-0.374111	-0.464596	-0.365241	0.207883	0.296793	0.326035
TraesCS5D02G548100.1	-0.201434	-0.62259	-0.366787	-0.442442	-0.342821	-0.334527	0.820486	0.485098	1.00502
TraesCS1D02G056100.1	-0.381211	-0.516285	-0.200131	-0.675882	-0.777494	-0.691666	1.18799	1.05928	0.995404
TraesCS4A02G357400.1	-1.23742	-1.66409	-1.31158	0.782351	0.735146	0.861877	0.910078	0.572812	0.350831
TraesCS1B02G077300.2	-1.14028	-2.06748	-1.13693	-0.451004	-0.30355	-0.499607	1.81333	2.00513	1.78039
TraesCS2A02G391600.1	0.0139099	0.295035	-0.0678526	-0.829444	-0.709422	-0.899009	0.894462	0.858177	0.444143
TraesCS2D02G205900.2	-1.04857	-1.15889	-1.04261	-0.0867714	-0.0111096	-0.133516	1.20642	1.19149	1.08356
TraesCSU02G141800.1	0.264717	-0.263988	0.287114	-0.576899	-0.593852	-0.576899	0.636315	0.397024	0.426468
TraesCS7B02G395000.1	-0.509428	-0.509428	-0.375865	-0.32928	0.217403	-0.509428	0.423389	0.65793	0.934709
TraesCS3A02G018300.1	0.6242	-0.163063	0.698175	-0.585348	-0.495221	-0.568015	-0.0576977	0.332121	0.214848
TraesCS1A02G196500.1	-1.0843	-1.73314	-0.877926	-0.166431	-0.384556	-0.0135458	1.52711	1.57618	1.15659
TraesCS3B02G452800.3	-0.347145	-0.37854	-0.123946	0.0745823	-0.37854	0.513657	-0.371345	-0.258188	1.26947
TraesCS1D02G165100.7	-0.104886	-0.593401	-0.593401	-0.414527	-0.593401	-0.238385	0.264978	1.595	0.678024
TraesCS5B02G251800.1	0.0249061	0.215646	-0.287534	-0.553303	-0.506079	-0.688282	0.76559	0.636418	0.392638
TraesCS1B02G475000.1	-0.130355	-0.169049	0.0801207	-1.08614	-1.15568	-0.837349	1.12672	0.957919	1.21381
TraesCS2B02G366900.1	-1.20681	-2.12769	-1.04656	0.0196309	-0.0280515	-0.0853136	1.56794	1.4806	1.42625
TraesCS2A02G333500.1	-0.711068	-0.377778	-0.62487	-0.0253027	-0.0689704	-0.253422	0.396115	0.504362	1.16093
TraesCS4B02G180400.1	0.391135	-0.215117	0.188796	-0.757116	-0.717081	-0.760242	0.814251	0.87797	0.177405
TraesCS3D02G374600.1	-0.374784	-0.709911	-0.475416	-1.36182	-1.0386	-1.08047	2.13345	1.78955	1.118
TraesCS6B02G315400.1	-1.27773	-1.41655	-1.32434	-0.390809	-0.280355	-0.375303	1.67261	1.69365	1.69882
TraesCS2B02G129600.1	0.0627691	-0.369121	0.215841	-0.369121	-0.369121	-0.369121	0.527732	0.419147	0.250996
TraesCS7D02G156100.1	0.0432767	-0.096827	0.0444845	-0.573757	-0.520992	-0.677469	0.560626	0.565682	0.654975
TraesCS7A02G474000.2	-0.369849	-0.822972	-0.822972	-0.625106	-0.822972	-0.822972	1.40631	1.38273	1.4978
TraesCS4A02G002800.1	-0.726337	-1.52515	-0.446702	-0.0589524	-0.234496	-0.0927392	1.14076	1.19594	0.747679
TraesCS1D02G399900.1	0.232398	-0.0253105	0.348033	-0.693601	-0.446906	-0.723809	0.627287	0.428459	0.25345
TraesCS5D02G271400.3	-0.854197	-0.385634	-0.492734	-0.0751135	0.213924	-0.141122	0.721138	0.548889	0.46485
TraesCS4B02G287400.1	0.0321914	-0.341999	0.0905678	-0.873084	-0.910129	-1.2091	1.10929	1.26755	0.834713
TraesCS6A02G233100.1	-0.0173782	-0.622844	-0.0200901	-1.13306	-1.02712	-1.03304	1.31584	1.29463	1.24306
TraesCS2B02G542500.1	0.230163	0.32942	0.334869	-0.38306	-0.38818	-0.558105	-0.108148	0.112735	0.430307
TraesCS5A02G524800.1	-0.7793	-1.05996	-0.517876	-0.960946	-1.21771	-1.25216	1.94239	1.85328	1.99228
TraesCS3B02G276000.4	-0.797496	-0.386887	-0.727227	0.249728	0.0765139	0.026011	0.464064	0.324768	0.770524
TraesCS1B02G226000.1	-1.97453	-2.06267	-2.06267	-1.95968	-2.06267	-1.90305	4.03933	4.14029	3.84566
TraesCS3A02G242900.1	-0.126218	-0.188682	-0.0563279	-0.34929	-0.712928	-0.839891	0.908582	0.738373	0.626382
TraesCS7A02G068500.1	-0.227911	-0.849466	-0.309463	-1.03194	-1.10511	-0.882489	1.64296	1.55823	1.20519
TraesCS6B02G130000.1	-0.237	-0.249756	-0.248476	-0.238271	-0.0636928	-0.110623	0.30325	0.31022	0.534349
TraesCS2D02G393900.1	-0.973211	-1.30053	-1.00753	-0.472269	-0.584048	-0.27736	1.84779	1.68997	1.07719
TraesCS6B02G149700.2	-0.313294	-0.383683	-0.215041	-0.0675371	-0.383683	-0.0456864	0.346631	0.470712	0.59158
TraesCS5B02G463700.2	-0.440935	-0.440935	-0.0557797	-0.440935	0.0851342	0.230812	-0.135256	0.162187	1.03571
TraesCS1B02G339500.1	-0.0777678	-0.376249	0.10946	-0.704617	-1.384	-0.805556	1.1479	1.07839	1.01244
TraesCS7A02G365400.1	0.258578	-0.370896	0.171115	-0.200971	-0.301881	-0.261201	0.131944	0.302661	0.27065
TraesCS2A02G390300.3	-0.460669	-0.694557	-0.211192	0.0322745	-0.0669498	0.525773	0.465073	0.371016	0.0392315
TraesCS1B02G440800.1	0.00706803	-0.887971	-0.354762	-0.671098	-0.674118	-0.706986	1.23242	1.07766	0.977787
TraesCS6A02G271200.2	-0.146355	0.0367288	0.612561	-0.548049	-1.03669	-1.20274	0.541528	1.07676	0.666257
TraesCS7D02G358300.1	0.192567	0.0633655	0.191917	-0.59268	-0.513086	-0.717905	0.608905	0.41793	0.348987
TraesCS5B02G324800.3	-0.620953	-0.986019	-0.569094	-0.841185	-0.901209	-0.916094	1.68695	1.62762	1.51998
TraesCS6D02G293900.1	-0.768444	-1.38223	-0.789534	-0.499073	-0.733951	-0.595976	1.75118	1.6184	1.39962
TraesCS6B02G298300.1	-0.552244	-0.475504	-0.438474	-0.605977	-0.78245	-0.588355	1.17166	1.26169	1.00966
TraesCS3B02G239100.1	-0.520884	-1.054	-0.380526	-0.686075	-0.794842	-0.739055	1.51946	1.39441	1.26151
TraesCS3D02G340400.1	-0.350719	-0.480332	-0.349401	0.167674	-0.0907648	-0.210102	0.456259	0.749871	0.107513
TraesCS1D02G137500.1	0.174284	-0.688861	-0.0584557	-0.0252889	0.101911	-0.688861	-0.198291	-0.688861	2.07242
TraesCS2A02G284500.1	-2.51986	-2.7853	-2.54041	0.856362	0.830587	0.879752	1.73989	1.85844	1.68054
TraesCS3D02G418900.3	-0.36578	-0.36578	-0.36578	-0.361459	-0.36578	-0.364338	-0.362898	1.03476	1.51706
TraesCS4A02G197700.1	-0.287223	-0.60955	-0.200211	-1.04374	-0.867565	-0.795427	1.27711	1.3114	1.2152
TraesCS6B02G209900.1	0.337019	0.487874	0.415866	-1.01023	-0.868903	-1.06172	0.431227	0.372512	0.896355
TraesCS5A02G265500.3	-0.50733	-0.545766	-0.545766	0.0276082	0.01788	0.177574	0.689961	1.17364	-0.487796
TraesCS2A02G311900.1	0.395883	-0.602673	-0.602673	-0.602673	0.0977666	-0.601231	-0.602673	0.18643	2.33184
TraesCS1B02G019000.1	-0.345972	-0.535364	-0.366471	-0.879747	-0.806218	-0.862175	1.43911	1.38447	0.972369
TraesCS4D02G074200.2	0.380583	-0.492837	-0.485641	-0.129946	-0.492837	-0.16745	0.236607	0.352754	0.798767
TraesCS5D02G090100.4	0.306725	-0.627603	0.648596	-0.627603	-0.557214	-0.209683	0.43728	0.341778	0.287726
TraesCS5A02G182300.1	-0.169888	-0.264622	-1.00014	-0.216059	-0.697971	-0.6172	0.856643	0.584819	1.52442
TraesCS4B02G108100.1	-0.610811	-0.7933	-0.649635	-0.756815	-0.817962	-0.944398	1.46133	1.66054	1.45105
TraesCS2D02G193100.1	-0.0854169	-0.195369	0.0378634	-0.515059	-0.516457	-0.536182	0.658589	0.573719	0.578313
TraesCS2A02G007500.2	-0.118537	0.16372	0.0564392	-0.537643	-0.63522	-0.626984	0.850993	0.779473	0.067759
TraesCS3B02G339300.2	-0.400716	-1.0652	-0.396017	-0.328983	-0.528603	-0.737132	1.23833	1.27655	0.941775
TraesCS5D02G424400.1	-0.939432	-1.52266	-1.11112	-0.0768419	-0.256534	-0.140406	1.33296	1.36948	1.34456
TraesCS2B02G220600.1	0.790963	0.449702	-0.0348741	-0.990187	-0.582019	-0.990187	-0.031901	-0.388966	1.77747
TraesCS3A02G423100.1	-0.512109	-0.0790232	-0.469608	-0.316062	-0.621733	-0.677925	0.826746	0.84901	1.0007
TraesCS6A02G308200.1	-0.404937	-0.626623	-0.492267	-0.0682548	0.0616033	-0.00346816	0.589226	0.625459	0.319262
TraesCS1D02G329700.2	0.476778	0.223202	0.393184	-0.71544	-0.765124	-1.16174	0.318826	0.771173	0.459145
TraesCS6D02G313800.1	-0.748933	-0.92358	-0.687069	-0.166007	-0.122318	-0.486917	1.06104	1.18418	0.889612
TraesCS7B02G196900.2	-0.0100666	-0.795826	0.498721	-0.795826	0.239798	-0.795826	0.553539	0.0271077	1.07838
TraesCS5D02G163900.1	0.00253746	-0.543431	0.179909	-0.320626	-0.242429	-0.277994	0.596693	0.549453	0.0558869
TraesCS4D02G115400.1	0.236107	-0.442566	-0.0174903	-1.00723	-0.603349	-0.477874	1.02705	0.815298	0.470046
TraesCS4D02G251700.1	-0.684502	-1.1516	-0.668219	-0.189438	-0.262929	0.0256879	1.12449	1.13659	0.669918
TraesCS4B02G160800.1	0.52699	-0.408804	0.530497	-0.848225	-0.822946	-0.784966	0.798543	0.717483	0.291429
TraesCS2A02G324500.1	-0.279147	-0.476957	-0.26644	-1.0897	-0.515322	-0.751343	1.26354	1.13979	0.975575
TraesCS5A02G228800.1	-0.739636	-0.725176	-0.568537	0.160192	-0.55918	-0.0367588	0.703612	0.945479	0.820004
TraesCS3B02G408500.1	0.224473	-0.111672	-0.120732	-0.512275	-0.842083	-0.648587	1.00083	0.736964	0.273079
TraesCS2A02G261600.2	0.501678	-0.554906	0.695449	-0.554906	-0.554906	-0.554906	-0.202147	-0.0388909	1.26354
TraesCS2A02G288800.1	-0.849133	-0.656172	-0.722592	-0.435863	-0.752022	-0.350855	1.30942	1.12848	1.32874
TraesCS3A02G209400.1	-0.41273	-0.209197	-0.414097	0.0732818	-0.129572	0.0634942	0.457261	0.0839721	0.487588
TraesCS7D02G331600.1	0.1632	-0.057076	-0.059271	-0.672797	-0.812992	-0.641216	0.587504	0.728415	0.764233
TraesCS5A02G035100.1	-0.305571	-0.511038	-0.143847	-0.836038	-0.93471	-0.720691	1.18835	1.13474	1.12881
TraesCS7D02G344000.1	0.0353583	-0.187389	0.0424338	-0.858031	-0.850147	-0.782318	0.897003	0.957395	0.745694
TraesCS6B02G398200.1	0.181231	-0.229884	0.0909241	-0.523002	-0.523002	-0.408369	0.534135	0.564138	0.313829
TraesCS7B02G243000.1	-2.12451	-2.54856	-2.0197	2.11109	2.00949	2.17902	0.161509	0.189147	0.0425218
TraesCS1D02G257300.1	-0.131881	-0.177428	-0.279471	-0.763137	-0.639754	-1.04284	1.00825	0.88072	1.14554
TraesCS4A02G093500.1	0.300356	-1.02273	0.35134	-0.570658	-0.615645	-0.811091	0.811581	0.784217	0.772626
TraesCS2A02G420900.2	-0.731513	-1.61904	-0.330975	0.00950205	-0.881784	-0.0173417	1.10233	1.22233	1.24648
TraesCS5D02G260700.1	0.128748	-0.374092	-0.374092	-0.374092	-0.25374	-0.374092	0.284005	0.560236	0.777118
TraesCS5A02G498200.1	-0.00332543	-0.397291	0.0281686	-0.26636	-0.16463	-0.250635	0.255311	0.237767	0.560995
TraesCS3A02G084900.1	-0.20091	-0.911897	-0.194265	-0.789518	-0.769851	-0.745319	1.26896	1.26401	1.0788
TraesCS6B02G299300.1	0.00564782	0.345539	0.346861	-0.663747	-0.578478	-0.657108	0.614951	0.600063	-0.0137288
TraesCS5A02G249700.2	0.0152464	0.240421	0.164994	-0.570325	-1.12946	-0.197733	0.671913	0.17539	0.629558
TraesCS1B02G084700.1	-1.7626	-2.28749	-1.73353	-0.530872	-0.831592	-0.866826	2.68624	2.7107	2.61598
TraesCS2D02G425300.1	-0.563656	-1.36944	-0.610665	-0.762001	-0.770191	-0.578589	1.71386	1.63086	1.30982
TraesCS6A02G187200.1	-0.61502	-0.74508	-0.61502	-0.551301	-0.634097	-0.518804	1.22248	1.28633	1.17051
TraesCS4A02G149900.1	-0.203266	-1.16422	-0.0136064	-0.937146	-1.44772	-0.798794	1.51086	1.33857	1.71531
TraesCS1A02G039100.1	-0.278683	-0.278683	-0.278683	-0.278683	-0.278683	-0.278683	0.278114	0.605719	0.788267
TraesCS6D02G346800.1	0.233998	-0.158804	0.360175	-0.456886	-0.44718	-0.470866	0.351463	0.412135	0.175966
TraesCS1B02G338600.2	0.0312198	0.214548	0.312087	-0.998357	-0.923842	-0.851246	0.716788	0.782407	0.716396
TraesCS1D02G200000.1	-0.840383	-1.34082	-0.712254	-0.210314	-0.307089	-0.0898019	1.3132	1.3225	0.864971
TraesCS6B02G227900.1	-2.25494	-3.01548	-2.27929	0.920853	0.803173	0.918688	1.7538	1.65007	1.50312
TraesCS2B02G282000.1	-0.525892	-0.101204	-0.431169	-0.760167	-0.728871	-0.846207	1.09029	1.51128	0.791942
TraesCS4B02G281200.1	-0.514331	-0.839903	-0.441557	-0.517837	-0.811654	-0.765203	1.38749	1.44192	1.06108
TraesCS3A02G365700.1	0.198248	-0.448761	0.18592	-0.739167	-0.464017	-0.384455	0.564833	0.520564	0.566836
TraesCS2B02G212700.1	-0.351481	-0.474485	-0.180526	-0.474485	-0.474485	-0.474485	0.660393	1.05058	0.718971
TraesCS5D02G023100.6	-0.0300628	-0.547715	-0.767028	-0.0223317	-0.0737841	0.217094	-0.208627	0.441144	0.991311
TraesCS5A02G107800.1	-0.406332	-1.19293	-0.137039	0.147349	-0.0236446	-0.443609	0.621827	0.284749	1.14963
TraesCS3A02G210000.1	-0.463431	-0.859571	-0.411733	-0.506643	-0.877429	-0.698814	1.25484	1.52083	1.04195
TraesCS5A02G408600.1	-0.00119484	-0.665952	-0.213076	-0.65276	-0.828089	-0.815433	1.34278	1.00892	0.824806
TraesCS2D02G451100.2	0.195676	-0.610029	0.244365	-0.610029	-0.610029	-0.0483367	0.290693	0.272809	0.874882
TraesCS4A02G406300.1	-0.436875	-0.311045	-0.505413	-0.0584551	0.0866352	-0.256232	0.224517	0.489565	0.767303
TraesCS6B02G367600.2	0.61127	-1.16315	0.290501	-0.413828	-0.526233	-1.16315	0.865775	0.855842	0.64297
TraesCS6A02G266700.1	-0.401901	-0.424802	-0.324497	-0.126143	-0.156966	-0.258729	0.503474	0.379252	0.810313
TraesCS7D02G209000.1	-1.07313	-1.91355	-0.970627	0.310466	0.00635688	-0.0168359	1.34688	1.38827	0.922165
TraesCS4A02G310100.1	0.0975561	0.41355	0.223597	-0.376886	-0.336322	-0.375468	0.00369778	0.101634	0.24864
TraesCS3A02G039200.1	0.303004	0.276473	0.223585	-0.553782	-0.553782	-0.553782	0.243646	0.294215	0.320424
TraesCS3A02G435300.1	-0.133288	-0.803637	-0.0438318	-0.898444	-1.10412	-1.07242	1.45993	1.2812	1.31462
TraesCS2B02G264100.1	-0.698365	-1.33249	-0.551763	-0.135886	-0.189753	0.325604	1.05404	1.15756	0.371051
TraesCS7B02G322800.1	-0.187551	-0.376956	-0.171958	-0.900865	-0.936459	-0.568985	1.15669	1.14765	0.838433
TraesCS5B02G321500.1	0.298875	0.175311	0.147022	-0.75209	-0.72157	-0.793333	0.538373	0.630514	0.476897
TraesCS3D02G263800.1	-0.71867	-0.814194	-0.833961	0.0344639	-0.0892961	-0.27251	0.959193	0.873329	0.861645
TraesCS2A02G475400.1	-0.378627	-0.197641	-0.414251	-0.373008	-0.272818	-0.246893	0.484925	0.751822	0.646489
TraesCS7B02G065200.2	-0.16501	-0.648374	0.0359959	-0.403487	-0.537343	-0.579359	0.615862	0.778696	0.903019
TraesCS2A02G287600.1	0.183922	-0.520065	0.236958	-0.324717	-0.286177	-0.520065	0.595634	0.475601	0.158908
TraesCS2B02G424500.1	-0.19945	-0.439459	-0.439459	-0.439459	-0.0687365	-0.110622	0.753367	0.255644	0.688174
TraesCS4D02G075200.1	0.0337065	0.314092	0.0543168	-0.398734	-0.313445	-0.367247	0.290595	0.131291	0.255425
TraesCS3B02G315500.1	-0.14531	-0.459264	-0.16899	-0.917256	-1.05619	-0.859587	1.39035	1.18288	1.03336
TraesCS1B02G429900.2	-0.536377	-1.47146	-1.47146	-0.426716	-0.428115	-0.379252	1.79112	1.49958	1.42268
TraesCS2B02G550200.1	-0.303366	-0.449416	-0.280164	-0.860954	-0.836066	-0.880362	1.15411	1.21502	1.24119
TraesCS1A02G300200.1	-1.94952	-2.55594	-1.60961	-0.147502	-0.0661101	0.0882663	2.22029	2.14018	1.87995
TraesCS5B02G536200.1	0.394434	0.193332	0.308433	-0.464344	-0.479857	-1.01689	0.435844	0.0548503	0.574193
TraesCS5A02G515700.1	-0.0764039	-0.526091	-0.0123229	-1.0171	-0.841531	-0.867582	1.20286	1.14346	0.994709
TraesCS4B02G015800.1	-0.906417	-1.27537	-0.695727	-1.13586	-0.869095	-0.593832	1.96635	1.62813	1.88182
TraesCS3B02G480000.1	0.620714	-0.336726	0.613182	-0.826097	-0.818947	-0.651742	0.567926	0.655229	0.176461
TraesCS6D02G075000.3	-0.0390291	-0.808801	0.41091	-0.808801	-0.808801	-0.0381832	-0.189623	0.972769	1.30956
TraesCS3A02G161000.3	-0.488621	-0.49438	-0.33346	-0.49438	-0.491498	0.261789	-0.49438	1.65358	0.881354
TraesCS5D02G311300.1	0.0967288	-0.271049	0.13015	-0.83746	-0.726327	-0.887031	0.988314	0.867731	0.638944
TraesCS7B02G140600.1	-0.30683	-0.116928	-0.282265	-0.671308	-0.645772	-0.905196	1.07739	0.930728	0.920183
TraesCS7D02G284200.2	0.215398	-0.676798	-0.676798	-0.676798	-0.152735	-0.00324204	0.467248	0.780533	0.723193
TraesCS3D02G298600.1	0.404247	-0.0281718	0.415023	-0.692202	-0.662631	-1.06888	0.489561	0.759235	0.383821
TraesCS6A02G041000.1	-0.103302	-0.392627	-0.232497	-1.36601	-1.23331	-1.21361	1.59548	1.50606	1.43982
TraesCS7A02G285800.6	0.0963919	-0.357784	0.318483	-0.357784	-0.357784	-0.357784	0.301227	0.200973	0.51406
TraesCS3D02G136800.1	-1.15172	-1.49861	-1.09331	0.49905	0.451969	0.375564	0.901286	0.912506	0.603267
TraesCSU02G113900.1	-1.0875	-1.46309	-0.973285	-0.636668	-0.521402	-0.275034	1.9415	1.57809	1.43739
TraesCS1B02G266500.1	-0.456989	-0.581755	-0.208745	-0.797505	-0.765912	-0.960791	1.15652	1.34745	1.26773
TraesCS2D02G489200.2	-1.17941	-1.5624	-1.15059	0.821231	0.757937	0.931581	0.507988	0.626598	0.247067
TraesCS5A02G075000.1	-0.022003	0.0479903	-0.0706259	-0.495011	-0.385316	-0.25256	0.499207	0.437807	0.240512
TraesCS2A02G313500.1	-0.574265	-0.608871	-0.439204	-0.946882	-0.934132	-0.880733	1.49626	1.46435	1.42347
TraesCS4A02G126400.1	0.218391	-0.461793	0.2763	-0.747547	-0.755815	-0.743431	0.981565	0.918019	0.314311
TraesCS4B02G347400.1	-0.264908	-0.432332	-0.153318	-1.11973	-1.37242	-1.12529	1.46394	1.61943	1.38463
TraesCS3A02G317500.2	-0.258254	-0.258254	0.135711	-0.258254	-0.258254	-0.258254	0.201178	0.0659805	0.888401
TraesCS5A02G248700.2	-0.124654	-0.385282	-0.201319	-0.192456	-0.362381	-0.313519	0.825107	-0.385282	1.13978
TraesCS2D02G064900.1	0.397669	-0.185317	0.330441	-0.84759	-0.900127	-1.01974	0.854148	0.806361	0.56416
TraesCS5D02G401300.1	-0.435466	-0.595715	-0.194768	-0.857113	-1.25589	-0.911617	1.585	1.38585	1.27972
TraesCS2D02G341700.1	-0.024537	-0.177334	0.357975	-0.302969	-0.439234	-0.348253	0.221724	0.483179	0.22945
TraesCS4D02G323400.1	-0.149637	-0.362435	-0.123541	-0.781411	-0.874126	-0.830002	1.08344	1.24232	0.795388
TraesCS2A02G448000.2	-0.539979	-0.539979	-0.261399	-0.0535218	-0.274542	-0.00890927	0.538631	0.720649	0.419049
TraesCS2B02G264000.1	-0.05833	-0.382215	-0.0239734	-0.933705	-1.02844	-0.730633	1.09745	1.1246	0.935245
TraesCS2D02G237200.3	-0.111723	-0.260982	-0.260982	-0.260982	-0.260982	-0.260982	0.484901	0.416188	0.515543
TraesCS5B02G464100.1	-0.77114	-1.00446	-0.673557	-0.490292	-0.484644	-0.480362	1.34841	1.38117	1.17489
TraesCS5A02G041600.1	0.356853	-0.907699	0.2802	-0.817389	-0.747148	-0.884281	1.11154	0.774689	0.833237
TraesCS1D02G407600.1	0.125349	-0.0110633	0.0792744	-0.420267	-0.362599	-0.579506	0.437503	0.34966	0.38165
TraesCS5A02G377800.1	-0.560109	-1.04451	-0.586123	-0.504478	-0.430973	-0.359238	1.2119	1.34534	0.928188
TraesCS5D02G332700.1	-0.421953	-0.54083	-0.424283	0.143078	-0.173351	0.164949	0.610288	0.577465	0.064638
TraesCS7B02G383900.1	-0.145867	-0.0587211	-0.125352	-0.642838	-0.52366	-0.596678	0.792654	0.751289	0.549173
TraesCS6B02G194000.2	-0.314504	-0.314504	-0.314504	-0.314504	-0.314504	0.344507	-0.314504	-0.314504	1.85702
TraesCS4D02G027200.2	0.464432	0.505575	0.53703	-0.284042	-0.66435	-1.64693	0.495807	0.263416	0.329064
TraesCS7D02G324600.1	-0.58146	-0.754293	-0.572237	-0.647048	-0.939611	-0.435667	1.58901	1.37441	0.966894
TraesCS4D02G169500.5	-0.784589	-0.784589	-0.339922	-0.784589	-0.196744	0.325774	0.876704	0.253144	1.43481
TraesCS7B02G026100.1	-1.36452	-2.14134	-1.25505	0.784467	0.666849	0.738309	0.917879	1.00846	0.64494
TraesCS6A02G167000.2	0.530454	-0.478176	-0.478176	-0.478176	0.140062	-0.478176	-0.478176	-0.478176	2.19854
TraesCS3A02G265900.2	-0.660681	-1.82511	-0.774351	-0.2475	-0.156358	-0.210755	1.34911	1.24999	1.27566
TraesCS7B02G055100.1	0.219912	-0.000679437	0.293687	-0.281463	-0.270028	-0.292989	0.0478451	0.0539239	0.22979
TraesCS1B02G401600.2	-0.0900768	-0.260758	0.238613	-0.340579	-0.343461	-0.337702	0.216275	0.442299	0.475389
TraesCS3A02G005900.1	-0.929188	-1.95481	-0.915101	-0.10451	-0.263399	-0.290955	1.77723	1.58342	1.09732
TraesCS7B02G173600.1	0.343231	-0.403562	0.0866466	-0.759666	-0.86435	-0.796743	0.687203	0.857746	0.849495
TraesCS2D02G349600.1	-0.850277	-1.17288	-0.665539	-0.86904	-1.01949	-0.775777	1.86556	1.76401	1.72343
TraesCS4D02G171900.1	-0.407175	-0.323377	-0.200544	-0.698319	-1.03811	-0.752286	1.14064	1.32241	0.956764
TraesCS2B02G489900.1	-0.733398	-0.545633	-0.91668	-0.219719	-0.0163798	-0.33695	0.825347	0.977433	0.965979
TraesCS4A02G276900.1	-0.409888	-0.453933	-0.453933	0.293669	-0.0989165	1.12959	-0.354974	0.0190748	0.329314
TraesCS4A02G442300.2	0.104343	0.216209	0.341832	-0.800917	-0.701085	-0.763613	0.324614	0.503117	0.775499
TraesCS3A02G493700.1	-0.261138	-0.685253	-0.39622	-0.109426	-0.323551	-0.239964	0.761945	0.56055	0.693058
TraesCS7A02G128300.1	-0.177778	-0.177778	-0.107389	-0.177778	-0.0481657	-0.150624	0.372137	0.358274	0.109103
TraesCS2B02G114000.1	-0.150656	-0.49662	-0.373616	-0.00913376	-0.359117	-0.49662	0.568263	0.868512	0.448988
TraesCSU02G050600.1	-0.586214	-1.22515	-0.491046	-0.128307	-0.201355	-0.0195657	0.904377	0.883061	0.864197
TraesCS2A02G467900.1	-0.7071	-1.11462	-0.571654	-0.548621	-0.641198	-0.443103	1.44731	1.50536	1.07363
TraesCS2B02G226800.1	-0.121163	0.110052	-0.28314	-0.867685	-1.0603	-0.976514	1.07549	1.11549	1.00778
TraesCS4A02G297900.1	-0.174436	-1.00579	-0.402536	-0.989746	-0.846175	-0.947418	1.69011	1.55277	1.12323
TraesCS3A02G278000.1	-0.441245	-0.441245	-0.405621	-0.1344	-0.222154	0.0646455	0.536218	0.577389	0.466414
TraesCS2A02G523500.2	0.13873	-0.374717	0.193266	-0.518989	-0.852624	-0.812439	0.746376	0.765137	0.715259
TraesCS1D02G090800.1	-0.755495	-1.25268	-1.1974	-0.192706	-0.120653	-0.179789	1.44046	1.36154	0.896727
TraesCS7B02G073800.3	-0.12821	-0.310902	-0.0134175	0.238027	-0.310902	-0.0599408	-0.0684523	-0.310902	0.964701
TraesCS3D02G033200.1	0.354476	-0.388028	0.170266	-0.490681	-0.515001	-0.515001	0.906694	0.581936	-0.10466
TraesCS7A02G262200.2	-0.0204848	0.0588088	0.387193	-0.671122	-0.814969	-0.545993	0.938397	1.15061	-0.482439
TraesCS2A02G202600.1	-0.908239	-0.717146	-0.841537	-0.353833	-0.22071	-0.111425	1.13653	0.995912	1.02045
TraesCS1D02G072500.1	-0.546112	-1.3418	-0.51423	-1.07853	-1.09952	-0.79115	2.02613	1.84998	1.49522
TraesCS4D02G300900.2	-1.28068	-1.28068	-0.559962	-0.240838	-0.0206524	-0.152385	1.54816	1.18399	0.803046
TraesCS3B02G192400.2	-0.492908	-0.842274	-0.450506	-0.461544	-0.528447	-0.405046	0.435116	1.19722	1.54839
TraesCS3B02G438000.1	0.555441	-0.13065	0.539789	-0.926909	-0.9292	-1.18546	0.79607	0.6461	0.634822
TraesCS1B02G020700.2	1.0867	-0.565375	0.349596	-0.692348	-0.692348	0.131402	-0.137513	-0.692348	1.21223
TraesCS6D02G242600.1	-0.775844	-1.32005	-0.740545	-0.00878538	0.0587779	0.0548436	1.00555	1.04456	0.681484
TraesCS7A02G367000.2	0.315298	0.969163	-0.303999	-0.664486	-0.541411	-0.772843	0.0386277	0.541563	0.418088
TraesCS4B02G007800.1	0.317549	0.0323339	0.368667	-0.834301	-0.895968	-0.895968	0.660233	0.691484	0.555969
TraesCS4D02G152400.2	0.689576	-0.844267	0.64174	-1.11327	-0.709965	-0.860599	0.582565	0.581558	1.03266
TraesCS3B02G018400.1	0.0653814	0.193697	0.242389	-0.786832	-0.854204	-0.682779	0.626593	0.84114	0.354615
TraesCS7D02G044600.1	-0.339411	-0.907467	-0.105174	-0.853549	-0.842715	-0.854274	1.4339	1.14573	1.32297
TraesCS2B02G529300.1	-0.738175	-0.917475	-0.710834	-0.539843	-0.53073	-0.633988	1.41041	1.41218	1.24846
TraesCS1B02G220700.2	-0.30721	-1.39731	-0.214124	-0.930998	-0.492104	-0.517585	1.48419	1.24037	1.13477
TraesCS3D02G307100.11	-0.306155	-0.306155	-0.306155	-0.306155	0.45513	-0.306155	0.132138	-0.306155	1.24966
TraesCS7A02G198000.1	-0.128464	-0.382076	-0.331974	-0.317362	-0.340639	-0.577151	0.742113	0.640993	0.694561
TraesCS7A02G215200.1	-0.203934	-0.203934	-0.203934	-0.203934	0.248134	0.288688	-0.203934	0.0817638	0.401086
TraesCS5B02G300100.2	-0.0360582	-0.952153	-0.613015	-0.410142	-0.718265	-0.232312	0.826897	0.886194	1.24885
TraesCS1D02G422700.2	-0.80231	-0.847753	0.529093	-0.847753	-0.847753	0.687305	2.17621	0.800712	-0.847753
TraesCS5A02G468600.2	-0.742003	-1.11652	-0.836336	-0.544828	-0.576046	-0.686292	1.66526	1.51963	1.31713
TraesCS6D02G274100.2	-0.708964	-0.903304	-0.592332	-0.567275	-0.57662	-0.531884	1.39608	1.43987	1.04443
TraesCS1D02G156500.1	0.135949	-0.535025	0.43755	-0.603681	-0.460677	-0.497372	0.651248	0.421556	0.450452
TraesCS2A02G432900.1	-0.181392	-1.24282	-0.0773925	-0.324436	-0.367829	-0.45205	1.02351	1.0649	0.557508
TraesCS1A02G264400.1	-0.0314006	-0.543757	-0.157347	-0.390581	-0.240454	-0.446743	0.531774	0.547764	0.730744
TraesCS3A02G381000.1	-0.481821	-1.17415	-0.454757	-0.906625	-1.1557	-0.946042	1.83777	1.89091	1.39041
TraesCS7D02G530500.1	0.148691	-0.365882	0.148691	-0.391877	-0.520856	-0.574977	0.572718	0.394931	0.588561
TraesCS1B02G077300.1	-0.940208	-0.842975	-0.833398	-0.308769	-0.5429	-0.121466	1.46488	0.99273	1.1321
TraesCS2A02G202300.1	-1.06352	-1.51034	-0.850404	-0.0232052	0.0174631	-0.170948	1.26826	1.16718	1.16552
TraesCS6A02G341900.1	-1.3034	-1.94119	-1.38356	0.853543	0.720656	0.821579	0.822927	0.799457	0.609984
TraesCSU02G053500.1	-0.48311	-0.839504	-0.446961	-0.953006	-0.957827	-0.956218	1.56754	1.47314	1.59595
TraesCS6D02G397200.2	-0.821798	-4.27096	-0.955252	1.07511	0.47072	0.882275	1.18837	0.910378	1.52116
TraesCS6A02G055100.1	-0.160386	-0.253428	0.278236	-0.618441	-0.626717	-0.614321	1.06229	0.609442	0.323324
TraesCS1A02G109300.1	0.0590707	0.0215056	0.0222103	-0.400361	-0.511203	-0.643516	0.30124	0.469293	0.68176
TraesCS7A02G357700.1	-0.329438	-0.537331	-0.312056	-0.416979	-0.410358	-0.283947	1.01209	0.92315	0.354866
TraesCS6D02G226300.3	-0.328998	-0.328998	-0.131132	0.575583	0.194062	0.131483	-0.328998	-0.328998	0.545996
TraesCS2B02G534400.1	-0.114296	-2.23862	-0.329427	0.196471	-0.475213	-0.248395	1.27714	1.08691	0.84544
TraesCS1B02G078800.1	0.0327083	-0.0853978	-0.062772	-1.00327	-0.770327	-0.699835	0.846977	0.897227	0.844691
TraesCS5D02G026000.1	-0.96372	-1.56379	-0.984711	-0.671709	-0.582922	-0.616401	1.94863	1.85622	1.57841
TraesCS2A02G010000.1	-1.08084	-1.84468	-0.745717	-0.69087	-0.692817	-0.696067	2.09831	1.90711	1.74557
TraesCS1B02G184500.2	0.0664676	-0.645468	1.29489	-0.0614674	-0.645468	-0.645468	0.562425	-0.304051	0.378142
TraesCS2B02G058200.1	-0.501522	-1.03438	-0.549758	-1.04289	-1.0995	-1.12038	1.82011	1.76365	1.76467
TraesCS2D02G378700.1	-0.503547	-0.630498	-0.425956	-0.645797	-0.556923	-0.539673	1.28505	1.02108	0.996262
TraesCS1D02G060000.2	-0.709789	-0.963979	-0.954393	-0.246184	-0.695079	-0.445948	1.23116	1.54197	1.24225
TraesCS2A02G321200.1	0.448184	-0.0359482	0.34297	-0.741303	-0.702441	-0.639144	0.428622	0.451957	0.447104
TraesCS2B02G380000.1	0.0607926	-0.354406	0.100465	-0.680379	-1.01686	-0.918996	0.912795	1.03364	0.862946
TraesCS2D02G030800.1	-0.660916	-0.270114	-0.48239	-0.380852	-0.459701	-0.651335	0.960553	1.05362	0.891137
TraesCS7D02G323900.1	-0.416244	-0.70955	-0.678503	0.0588351	-0.19707	-0.558022	0.76613	0.622424	1.112
TraesCS3D02G501100.3	0.374748	-0.50169	0.0668548	-0.992264	-0.872196	-0.961022	0.998116	0.91425	0.973204
TraesCS6A02G105400.1	-0.74639	-1.53399	-0.726637	-0.669942	-0.875294	-0.724264	1.80654	1.80096	1.66902
TraesCS7A02G217100.1	-0.0393832	-0.229682	0.0333524	-0.216756	-0.157919	-0.213899	0.219219	0.220276	0.384792
TraesCS1A02G229500.1	0.649312	-0.247981	0.631639	-0.977085	-0.906322	-0.950541	0.772178	0.730975	0.297825
TraesCS2D02G065400.1	-2.2637	-2.70512	-2.30996	0.152558	-0.0200079	0.156694	2.38596	2.42826	2.17532
TraesCS5B02G153600.3	0.00185649	-1.15971	0.45759	-0.955568	-0.574746	-0.402686	0.805983	0.814821	1.01246
TraesCS6A02G371300.1	-0.0962021	-1.0808	-0.038105	-1.12254	-1.30276	-1.19271	1.49553	1.6038	1.73379
TraesCS3A02G079900.5	-0.303554	-0.303554	-0.303554	0.116524	-0.303554	-0.303554	-0.303554	0.42676	1.27804
TraesCS6A02G107900.1	-0.920986	-0.68717	-0.499577	-0.655116	-0.639019	-0.585337	1.38611	1.39403	1.20707
TraesCS7B02G382800.3	-0.525418	-1.20439	-0.063613	-0.491576	-0.76823	-0.539909	1.31339	0.816022	1.46373
TraesCSU02G217200.1	-0.200381	-0.653615	-0.282037	-0.775099	-0.365388	-0.417547	0.7267	1.01095	0.956412
TraesCS7D02G191700.1	-0.803779	-1.07898	-1.03164	-0.286323	-0.17935	-0.17963	1.31354	1.25416	0.992002
TraesCS3D02G079200.1	0.080815	0.204913	0.944242	-0.250992	-0.336372	-0.929965	0.0793823	-0.171235	0.379211
TraesCS5D02G044400.1	-1.28335	-1.69199	-1.14256	0.10506	0.0155496	0.109436	1.28522	1.39864	1.20399
TraesCS5D02G407300.1	-0.00212081	-1.26936	-0.656769	-0.878689	-0.983659	-0.514897	1.35568	1.30499	1.64482
TraesCS7D02G356200.1	-0.0770248	-0.365361	-0.162776	-0.239723	-0.29136	-0.177389	0.541615	0.305777	0.466242
TraesCS4B02G242800.1	-0.389299	-1.10486	-0.459488	-0.764901	-1.09664	-0.980402	1.78337	1.69081	1.32141
TraesCS4A02G135400.1	-0.254585	-0.414686	-0.46961	-0.589033	-0.678886	-0.649022	0.945617	1.17355	0.936654
TraesCS6A02G069000.1	-0.0674937	0.121035	0.0026999	-0.31825	-0.2282	-0.350393	0.407916	0.31165	0.121035
TraesCS6B02G435100.1	0.0897832	0.323319	0.0322437	-0.762733	-0.864496	-0.836482	0.909786	1.04154	0.0670421
TraesCS2B02G344400.1	-0.53511	-1.06428	-0.794013	-0.257385	-0.25368	-0.0446169	0.998584	0.876269	1.07423
TraesCS3A02G231400.1	-0.0247813	0.0761667	0.0774836	-0.829489	-0.900311	-0.815977	0.727644	1.02419	0.665076
TraesCS2D02G217600.1	0.264778	-0.193201	0.530938	-0.425862	-0.425862	-0.425862	0.262094	0.126023	0.286954
TraesCS7A02G231600.5	-0.307737	-0.31062	-0.31062	-0.31062	-0.31062	0.342899	-0.31062	0.321649	1.19629
TraesCS6A02G386300.1	-0.111966	-1.27812	-0.18311	-1.73671	-1.77443	-1.37078	2.28358	2.20057	1.97096
TraesCS1B02G200100.1	-0.168331	-0.588409	-0.173732	-0.250412	-0.259572	-0.472044	0.646093	0.711422	0.554985
TraesCS3A02G060300.1	-0.909219	-1.27761	-0.976088	-0.470614	-0.621531	-0.391405	1.69781	1.52434	1.42431
TraesCS7A02G200400.1	0.264066	-0.37563	0.330127	-0.1054	-0.37563	-0.37563	0.577449	-0.190397	0.251043
TraesCS4A02G042600.1	-0.454506	-0.269287	-0.246275	-1.03793	-0.763901	-0.931599	1.31175	1.31135	1.08039
TraesCS7B02G175800.1	-0.0072334	-0.182089	0.169438	-0.236654	-0.402126	-0.558582	0.726686	0.440762	0.0497975
TraesCS5D02G083000.1	-0.0563381	-0.0962748	0.201395	-0.840511	-0.915312	-0.846599	0.712375	0.906744	0.934521
TraesCS5D02G376100.1	0.267641	-0.240832	0.201342	-0.607133	-0.571701	-0.436088	0.387813	0.539817	0.45914
TraesCS2A02G239500.6	0.369043	-0.836975	-0.231955	-0.836975	-0.836975	-0.836975	1.24607	0.81149	1.15325
TraesCS3A02G217700.2	-0.269367	-0.669114	-0.468615	-0.280112	-0.498224	-0.495332	0.977867	0.9502	0.752697
TraesCS7D02G060000.1	-1.222	-1.52065	-1.28799	-0.853443	-0.826442	-0.979635	2.14599	2.33941	2.20476
TraesCS4D02G189600.2	0.15155	-0.777134	0.251447	-0.748255	-0.791793	-0.875194	0.96523	0.987042	0.837105
TraesCS7D02G209600.2	-1.06	-1.60958	-0.950867	-0.197862	-0.220345	-0.120031	1.52733	1.5418	1.08956
TraesCSU02G092400.1	0.199695	0.00352069	0.237845	-0.478706	-0.539191	-0.497253	0.34138	0.498073	0.234637
TraesCSU02G045500.1	0.126754	-0.39453	0.104098	-0.821794	-0.873458	-0.874731	0.989123	0.932017	0.81252
TraesCS1B02G310400.1	0.586135	-1.13117	0.810997	-0.521067	-1.68233	-0.822993	1.50772	1.02718	0.225534
TraesCS3A02G144800.1	-0.376384	0.405798	1.17115e-05	-0.302915	-0.507164	-0.729233	0.449473	0.740661	0.319752
TraesCS6B02G218300.1	0.00875334	-0.564839	0.0148705	-0.784613	-0.812728	-0.761715	1.034	1.07314	0.793127
TraesCS2A02G239200.2	-0.0555869	-0.777241	0.170622	-0.934681	-1.20794	-1.06967	1.36957	1.51229	0.992643
TraesCS3B02G264400.2	-0.759299	-1.11882	-0.952747	0.176903	-0.371218	0.00285879	1.17808	0.903015	0.941228
TraesCS2B02G432500.1	-0.546788	-1.36709	-0.89674	-1.00936	-0.879088	-0.818395	1.90867	1.85263	1.75616
TraesCS7A02G008600.2	-0.165686	-0.492223	-0.151946	-0.492223	-0.492223	0.251938	-0.00989124	0.0358479	1.51641
TraesCS7B02G162000.2	-0.0116624	-0.692437	-0.652597	0.233563	-0.0425915	0.551232	0.255416	0.359979	-0.000902696
TraesCS3B02G215500.1	-1.60771	-1.85016	-1.65986	0.88146	1.0207	0.881677	0.867711	0.742718	0.723459
TraesCS7D02G535400.2	0.156383	-0.949295	-0.533536	-0.31238	-0.949295	0.0420229	0.738214	0.863819	0.944067
TraesCS4B02G364900.3	0.0444817	-0.437695	0.211313	-0.692834	-0.649739	-0.950803	0.949587	0.494388	1.0313
TraesCS3D02G131200.1	-0.390309	-0.329098	-0.508726	-0.280879	-0.383504	-0.139453	0.777467	0.564657	0.689846
TraesCS6D02G356700.1	-0.593197	-1.62352	-1.35006	-0.17549	0.0203636	0.0371818	1.70471	1.19305	0.786958
TraesCS2B02G400000.1	-1.28975	-2.29335	-1.65551	1.28679	1.31024	1.25064	0.397289	0.297131	0.696514
TraesCS4A02G143200.2	-0.32032	-0.32032	-0.32032	-0.32032	0.197711	-0.32032	-0.32032	-0.32032	2.04453
TraesCS7A02G147100.1	0.0539441	0.359472	-0.337015	-0.354224	-0.354224	0.0550309	-0.33559	-0.354224	1.26683
TraesCS5B02G204000.3	0.322307	-0.557399	0.523941	-0.557399	-0.557399	0.0275634	0.586647	0.769138	-0.557399
TraesCS6A02G163600.1	-0.0512619	-0.635781	-0.130496	-0.898373	-0.868918	-0.664864	1.17442	1.22115	0.854131
TraesCS1D02G142200.1	0.153247	0.0159762	0.152472	-0.563458	-0.522038	-0.578819	0.498234	0.463662	0.380722
TraesCS6B02G344600.1	-0.776293	-1.82335	-0.803028	-0.371386	-0.522314	-0.419009	1.80504	1.63775	1.27259
TraesCS5A02G050300.1	-0.436395	-0.764611	-0.628062	-0.694722	-0.886068	-0.474931	1.38189	1.40096	1.10194
TraesCS4B02G292800.1	-0.166231	-0.393705	-0.255597	-0.907674	-0.99751	-0.610973	1.23995	1.11776	0.973989
TraesCS1A02G185200.1	-0.467387	-1.26487	-0.185532	-1.41867	-2.67429	-1.50696	2.56279	2.45822	2.4967
TraesCS1A02G100300.1	0.128627	0.258716	-0.0397395	-0.69112	-0.437209	-0.685387	0.518773	0.586283	0.361057
TraesCS2A02G447700.1	0.112432	0.0907778	0.0669462	-0.441961	-0.397925	-0.434092	0.229355	0.202684	0.571782
TraesCS5D02G062600.1	0.215486	0.0650765	0.0475979	-0.553575	-0.511945	-0.508709	0.417233	0.595201	0.233634
TraesCS1B02G225700.1	-0.528426	-0.0869429	-0.528426	-0.528426	-0.528426	-0.528426	1.59689	1.66061	-0.528426
TraesCS4A02G133400.1	-0.196246	-0.12347	0.0567602	-0.373071	-0.43381	-0.225917	0.357796	0.42616	0.511798
TraesCS5B02G419300.1	-0.757288	-0.945943	-0.888637	-0.150388	-0.278699	-0.30256	1.18239	1.12984	1.01129
TraesCS5A02G466800.1	-0.547611	-1.06121	-0.509973	-0.685612	-0.745248	-0.597108	1.36702	1.51291	1.26682
TraesCS3D02G183100.2	-0.354524	-0.191395	-0.24909	-0.638667	-0.67991	-0.67991	0.712407	0.881294	1.1998
TraesCS2B02G284400.1	-0.824641	-0.824641	-0.182171	-0.0506451	-0.136685	-0.123314	0.585157	1.07182	0.485117
TraesCS5A02G175200.2	-0.472711	0.112611	-0.889551	-0.889551	-0.327858	-0.737692	1.47278	0.719258	1.01272
TraesCS4A02G052400.1	0.119679	0.477051	0.0301152	-0.630455	-0.534506	-0.470208	0.458386	0.458386	0.091552
TraesCS3D02G186800.2	-0.112103	-0.735033	-0.0266253	-0.735033	-0.0944123	-0.239338	0.711752	0.697392	0.533401
TraesCS1B02G031000.1	-0.432926	-0.131983	-0.439393	-0.502808	-0.506684	-0.419164	0.572136	1.07796	0.782867
TraesCS4A02G474500.1	-0.446274	-0.317806	-0.578359	-0.535859	-0.418051	-0.674446	1.19655	0.765415	1.00883
TraesCS4A02G435600.1	-0.0378961	-0.726512	-0.359375	-0.797829	-0.813141	-0.730577	1.38262	1.07353	1.00918
TraesCS4B02G177300.1	-0.0606455	0.178314	-0.214999	-0.667695	-0.452131	-0.525862	0.894838	0.582365	0.265816
TraesCS2B02G527900.2	0.00471071	-0.367127	-0.164239	-0.367127	-0.19592	-0.367127	0.615456	0.576232	0.265141
TraesCS6B02G278600.7	0.36018	-0.362286	0.177742	-0.362286	-0.362286	-0.362286	-0.362286	0.28756	0.985947
TraesCS5D02G286300.2	-0.606137	-0.606137	-0.606137	-0.319256	-0.285363	-0.253378	0.824684	0.170388	1.68134
TraesCS1D02G426800.1	0.00895164	-0.720373	0.554376	-0.689531	-0.76791	-1.01316	0.898255	1.0658	0.66359
TraesCS3A02G426800.1	0.17084	-0.431378	0.183303	-0.671235	-0.763901	-0.42646	0.752089	0.601325	0.585414
TraesCSU02G135100.2	-0.270044	-0.678504	-0.241766	-0.819445	-0.871651	-0.867543	1.29157	1.25089	1.20649
TraesCS3D02G322700.1	0.515633	-0.375515	0.488897	-1.18917	-0.851745	-1.01201	0.655308	0.718418	1.05019
TraesCS7A02G189500.1	-1.30522	-1.86178	-1.24969	0.799796	0.723725	0.956328	0.729736	0.787626	0.419483
TraesCS3A02G050211.2	0.308322	0.142807	0.486583	-0.640894	-0.559836	-0.531454	0.0667193	0.269194	0.458558
TraesCS6B02G304600.1	-0.409827	-0.547331	-0.557474	-0.281237	-0.0612478	-0.0262481	0.727904	0.634592	0.520869
TraesCS5D02G255900.1	-0.232021	-1.02391	-0.186279	-0.873384	-0.53703	-0.953146	1.16614	1.29325	1.34638
TraesCS6D02G346300.1	0.172933	-0.166669	0.102871	-0.359144	-0.385115	-0.411562	0.323155	0.380258	0.343274
TraesCS1A02G391800.1	-0.0380066	-0.560593	-0.0296768	-0.885132	-1.10491	-1.02068	1.28407	1.22884	1.1261
TraesCS5A02G391300.2	0.0438165	-0.423985	-0.295691	0.0604114	0.00576524	-0.260486	0.527603	-0.28517	0.627736
TraesCS5D02G108700.1	-0.817092	-1.38749	-0.743121	-0.551138	-0.351696	-0.312413	1.45683	1.44182	1.26429
TraesCS1B02G361500.1	0.22044	0.313071	0.314608	-0.895037	-0.948119	-0.878549	0.606627	0.588527	0.67843
TraesCS2D02G132900.1	-0.0478635	-0.439499	-0.013221	-0.938934	-0.910279	-0.953679	1.15628	1.11895	1.02824
TraesCS5B02G427400.2	0.370895	-0.467452	0.48339	-0.467452	0.0626188	-0.467452	1.41029	-0.457388	-0.467452
TraesCS5A02G245200.2	0.160008	-0.253582	-0.720176	-0.828091	-0.722177	-0.174057	0.884974	0.770099	0.883001
TraesCS4B02G140200.2	-0.607332	-0.534819	-0.369869	-0.823419	-0.986533	-1.09071	1.30584	1.72522	1.38162
TraesCS2D02G262400.2	0.0830928	-0.814081	0.0234257	-1.00889	-0.668468	-0.994579	1.14605	1.07981	1.15363
TraesCS2A02G436100.2	0.276586	-0.380265	-0.453189	-0.50217	-0.338974	-0.402846	0.822935	0.569179	0.408744
TraesCS7A02G189100.2	-0.0374687	0.0524919	-0.0408277	-0.322137	-0.200699	-0.40484	0.278632	0.229289	0.44556
TraesCS1B02G224700.1	-0.52335	-0.52335	-0.100245	-0.641875	-0.824035	-0.697326	1.33095	1.19576	0.783467
TraesCS7A02G364800.1	-0.187506	0.488787	0.286362	-0.90174	-0.791957	-0.892695	0.869047	0.440013	0.689689
TraesCS6A02G231900.1	-0.526627	-1.3059	-0.74763	-0.0406585	-0.314376	-0.227825	1.10515	1.02339	1.03447
TraesCS2B02G263500.1	-0.325541	0.160916	-0.325541	-0.325541	0.104209	-0.325541	-0.325541	-0.322659	1.68524
TraesCS7B02G375400.1	-0.331699	-1.12152	-0.919096	-0.683535	-0.416023	-0.551121	1.55159	1.6972	0.774202
TraesCS5D02G182000.2	-0.0848818	0.560577	-0.747153	-0.616742	0.0102594	-0.719876	-0.01763	0.186701	1.42875
TraesCS3D02G464300.1	-1.67954	-1.52637	-1.63341	0.417935	0.372698	0.361051	1.36644	1.19621	1.12499
TraesCS6A02G223300.2	-0.306248	-0.485122	-0.366098	-0.0468289	-0.148267	-0.338467	0.395368	0.587327	0.708335
TraesCS2D02G248300.1	0.685748	-0.21386	0.694386	-0.83121	-0.826626	-0.701324	0.362697	0.55905	0.271139
TraesCS1D02G328000.1	-0.76678	-1.97662	-0.827712	-0.471107	-0.479148	-0.294683	1.83905	1.68303	1.29397
TraesCS6A02G208200.1	0.131745	-0.80316	0.0333667	-1.18562	-1.36424	-1.24633	1.53102	1.55527	1.34796
TraesCS3D02G205000.1	-0.163773	-0.647719	0.0121072	-0.921673	-0.730334	-0.746885	1.04426	1.32988	0.824139
TraesCS6D02G199600.2	-0.145733	-1.03637	0.215193	-0.729529	-0.383773	-0.124108	0.689149	0.646199	0.868977
TraesCS6B02G329800.1	-0.294555	-0.311696	-0.662103	-0.711487	-0.484767	-0.519197	1.34429	1.28115	0.358361
TraesCS2D02G065500.1	-1.54884	-1.54884	-1.27503	-0.635811	-0.175892	-0.0303092	1.73863	1.57763	1.89847
TraesCS2B02G457600.1	-1.29172	-1.6375	-1.27394	0.405137	0.267557	0.37623	1.08542	1.11674	0.952078
TraesCS5D02G209100.2	-0.310959	0.0308365	0.708825	-0.741335	-0.618758	-0.322875	0.0599695	0.281894	0.912402
TraesCS4D02G007300.1	0.310835	0.311228	0.458474	-0.855855	-0.82879	-0.875375	0.534405	0.43885	0.506226
TraesCS6A02G095900.1	0.184732	-0.221342	0.0231609	-0.538674	-0.475307	-0.404733	0.517572	0.526629	0.387964
TraesCS7D02G159200.1	-0.635859	-1.59563	-0.45616	-0.399022	-0.294042	-0.471301	1.4013	1.10636	1.34435
TraesCS2A02G193800.1	0.178258	0.122653	0.0295226	-0.91355	-0.654264	-2.04052	1.34007	0.915719	1.02212
TraesCS2B02G043600.1	0.0959773	0.0553873	0.160029	-0.482632	-0.42276	-0.569415	0.407315	0.384409	0.371691
TraesCS3D02G034100.1	-0.719918	-0.719918	-0.719918	-0.719918	-0.610224	-0.591625	1.17072	1.78673	1.12407
TraesCS1A02G154300.4	-0.166631	-0.41638	-0.41638	-0.0704159	0.417117	-0.187407	0.270681	-0.41638	0.985796
TraesCS7D02G062900.1	-0.289319	-0.918966	-0.4607	-1.35388	-1.24349	-1.37173	2.07503	1.97558	1.58748
TraesCS7A02G307600.1	0.0428105	-0.234723	0.107963	-0.446228	-0.378513	-0.523069	0.482145	0.534942	0.414672
TraesCS3B02G387400.2	-0.101861	-0.278184	-0.278184	-0.278184	0.267785	0.102546	-0.0541434	0.300996	0.319228
TraesCS5B02G513900.1	-0.54073	-0.723184	-0.107369	-0.348085	-0.59376	-0.574385	0.688464	0.727718	1.47133
TraesCS3B02G452800.5	-0.19438	-0.470579	-0.156753	-0.470579	0.533023	-0.470579	0.835683	0.145779	0.248385
TraesCS5A02G086700.2	0.0796854	-0.0691633	-0.53019	-1.01252	-0.565736	-0.684835	0.801003	0.623	1.35876
TraesCS7A02G381100.1	0.0290566	-0.466917	0.102788	-1.17473	-1.31038	-1.07501	1.47615	1.37834	1.04071
TraesCSU02G020600.1	-0.0464553	-0.614576	-0.048032	-0.34184	-0.343775	-0.454419	0.687355	0.732596	0.429145
TraesCS2D02G065100.2	-1.53877	-1.94647	-1.47846	-0.32442	-0.431346	-0.289845	2.07369	2.13526	1.80036
TraesCS5B02G284400.1	0.169957	0.0464828	0.239824	-0.700865	-0.712938	-0.650976	0.552676	0.414612	0.641226
TraesCS2B02G623400.1	-0.898605	-0.922201	-0.763159	-0.217281	-0.180244	-0.684681	1.32868	1.16439	1.1731
TraesCS2B02G158100.1	-0.295232	-0.979602	-0.452531	-0.314209	-0.422804	-0.732282	1.24413	0.952838	0.999692
TraesCS5B02G265200.2	-1.29928	-1.62121	-1.62121	-0.340846	-0.154973	-1.41582	2.0779	2.23727	2.13816
TraesCS3B02G397200.1	-0.75245	-0.75245	-0.0934389	0.381113	-0.0117384	-0.263935	0.79253	0.17127	0.5291
TraesCS2D02G378500.3	0.526775	0.279511	0.151755	-0.273574	-0.193227	-0.681742	-0.202512	-0.156676	0.54969
TraesCS5B02G067100.1	0.186158	-0.562838	0.368918	-0.789912	-1.00634	-0.655487	0.976841	0.771291	0.71137
TraesCS4D02G147100.2	-0.733391	-0.717281	-0.713071	-0.694416	-0.523722	-0.771988	1.50222	1.46412	1.18753
TraesCS4B02G223100.1	-1.18285	-1.2555	-1.15023	0.0173224	-0.109526	0.00367165	1.20181	1.3082	1.1671
TraesCS4B02G158500.1	0.0794459	-0.463073	0.143071	-0.927222	-0.904449	-0.914586	1.02001	1.05125	0.915552
TraesCS2D02G377400.1	0.182198	-0.0564126	0.262606	-0.51144	-0.447433	-0.490255	0.439356	0.426046	0.195334
TraesCS6B02G002800.1	-1.26872	-1.34323	-1.34323	0.172283	0.460826	0.229662	1.01432	0.854009	1.22407
TraesCS7D02G156200.1	0.159879	-0.760033	0.095957	-0.488607	-0.553389	-0.388195	0.645415	0.85114	0.437833
TraesCS1A02G030100.1	-0.454323	-0.559122	-0.415231	-0.680993	-0.601851	-0.700561	1.21885	1.11601	1.07722
TraesCS1B02G265300.2	-0.133439	-0.653462	-0.00821361	-0.83105	-0.758815	-0.83105	1.35783	1.12711	0.731093
TraesCS3D02G087000.1	0.191537	0.153084	-0.018134	-0.494455	-0.347694	-0.427511	0.411605	0.301823	0.229746
TraesCS2A02G509600.1	-0.184651	-0.951328	-0.194817	-0.679391	-0.772656	-0.683809	1.18969	1.36079	0.916173
TraesCS7D02G218300.1	-0.189604	0.0790111	-0.185584	-0.200381	-0.189604	-0.18291	0.329926	0.25005	0.289097
TraesCS7D02G167400.4	-0.395488	-0.914527	-0.345036	0.00995298	0.167494	0.230824	0.194499	-0.0324709	1.08475
TraesCS5B02G071600.2	-0.133597	0.355441	0.433986	-0.39302	-0.39302	0.0622085	0.00204273	-0.39302	0.458979
TraesCS6D02G184600.1	0.109045	-0.627343	-0.0242214	-0.303109	-0.435781	-0.444651	0.597314	0.34792	0.780825
TraesCS2A02G013000.2	-0.359372	-0.373373	-0.342999	-0.54714	-0.353053	-0.302253	0.69409	0.766106	0.817993
TraesCS1A02G302500.2	-0.566816	-1.15082	-0.0198856	-0.0613183	-0.631778	-0.218755	0.46977	1.05332	1.12628
TraesCS5D02G126600.2	0.20516	-0.86179	0.193406	-0.258668	-0.456887	-0.86179	0.144688	0.100944	1.79494
TraesCS2A02G483900.1	0.38655	-0.56561	0.588544	-0.687777	-0.6856	-0.897333	0.496124	0.489876	0.875226
TraesCS5D02G075000.1	-0.143919	-0.376691	-0.367605	-0.375389	-0.208503	-0.211983	0.63885	0.550542	0.494698
TraesCS2A02G123900.1	-0.374397	-1.16038	-0.521867	-1.12816	-0.947979	-1.22627	1.9049	1.70916	1.745
TraesCS4A02G011700.1	-0.783649	-1.21317	-0.673923	-0.07938	-0.185983	-0.0259592	1.09002	0.99257	0.879476
TraesCS5B02G035200.1	-0.143368	-0.750354	-0.121172	-1.06814	-1.07058	-0.885623	1.47309	1.3672	1.19895
TraesCS3D02G211700.1	-0.585052	-1.03831	-0.652509	-0.419583	-0.424914	-0.396485	1.14693	1.30739	1.06253
TraesCS5D02G051500.1	-0.00833186	-0.299073	0.250864	-0.490748	-0.71314	-0.684977	0.802983	0.622682	0.51974
TraesCS7B02G339200.3	0.0416983	-0.265305	0.184794	-0.795151	-0.422556	-0.927016	0.852178	0.573522	0.757835
TraesCS7A02G268600.3	-0.684581	-0.330693	-0.0579085	0.356662	-0.110237	-0.684581	0.0792552	-0.201217	1.6333
TraesCS2D02G204700.1	-0.00572773	0.037682	0.109036	-0.243471	-0.299234	-0.320714	0.324526	0.305024	0.0928799
TraesCS4A02G232500.1	-0.222393	-0.410872	-0.0806473	-0.774155	-1.03548	-0.811742	1.2746	1.17391	0.886781
TraesCS3A02G040100.1	0.467995	0.21307	0.326075	-0.442623	-0.439397	-0.605433	0.160881	-0.0072734	0.326706
TraesCS3A02G225800.1	-0.437784	-0.779201	-0.457273	0.0090671	-0.557633	-0.127518	1.05024	1.12846	0.171641
TraesCS4A02G221600.1	0.0408454	-0.218112	0.00408686	-0.211342	-0.193887	-0.238615	0.302556	0.335293	0.179174
TraesCS3D02G176600.2	-0.0059095	-0.377878	-0.22811	-0.747484	-0.726953	-0.850115	1.02116	0.908173	1.00712
TraesCS1A02G133000.1	-0.521567	-0.613774	-0.579559	-0.258758	-0.347138	-0.431082	0.821321	0.99787	0.932688
TraesCS3B02G273900.2	0.413539	-0.291333	-0.0501028	0.0155127	-0.291333	-0.291333	-0.291333	-0.291333	1.07771
TraesCS2D02G128600.1	0.405476	0.282037	0.421641	-0.908571	-0.913069	-0.947258	0.341777	0.826597	0.491371
TraesCS3B02G376800.1	-0.863421	-0.944761	-0.900716	-0.882639	-0.773554	-0.764613	1.88306	1.91461	1.33203
TraesCS1B02G325100.1	-0.836092	-1.24825	-0.787542	-0.413109	-0.434913	-0.453033	1.43765	1.42136	1.31393
TraesCS6A02G386900.1	0.167554	-0.336765	0.188258	-0.32872	-0.421205	-0.359805	0.512427	0.606329	-0.0280735
TraesCS4D02G349000.1	-0.792309	-0.598253	-0.392592	-0.83121	-1.08407	-0.842075	1.70634	1.4711	1.36308
TraesCS1D02G096400.1	-1.02106	-1.29607	-0.997411	-0.0354419	0.0177565	0.164935	0.950338	1.18161	1.03535
TraesCS7A02G056600.1	-0.393645	-0.304819	-0.134937	-0.796346	-0.726794	-0.868468	1.17597	1.12518	0.92386
TraesCS6B02G424200.1	0.021707	-0.151995	0.251377	-1.15724	-0.971346	-0.760052	0.840458	0.934698	0.992395
TraesCS1A02G168400.1	-0.900306	-1.37504	-1.29679	-0.293664	-0.287085	-0.169377	1.64207	1.63689	1.04332
TraesCS3A02G321500.1	0.0291501	0.413218	-0.0324535	-1.11475	-1.05826	-0.880369	0.839836	0.980079	0.823552
TraesCS4D02G339000.2	0.0402361	-0.239532	-0.239532	-0.239532	0.100745	-0.0192023	0.12448	0.055603	0.416735
TraesCS6D02G047400.1	-0.191748	-0.532852	-0.0142919	-1.08128	-1.09069	-1.06557	1.41995	1.32578	1.2307
TraesCS7A02G175400.1	0.104318	-0.543599	0.0287431	-0.633134	-0.821099	-0.744263	1.0463	0.882958	0.679772
TraesCS6D02G136600.1	-0.242386	-0.242386	0.569085	-0.242386	-0.242386	-0.242386	0.300614	-0.242386	0.58462
TraesCS5D02G069300.1	-0.166483	-0.563934	0.189716	-0.654507	-0.893261	-1.03899	0.800103	1.09005	1.2373
TraesCS7A02G492800.1	0.115474	-0.192856	0.160239	-0.6164	-0.959907	-0.748613	0.772629	0.884862	0.584571
TraesCS3D02G017200.1	-0.60913	-0.582581	-0.0293478	-0.644102	-0.766943	-0.600693	1.0925	1.19943	0.940861
TraesCS5B02G201200.2	-0.174492	-0.481321	0.318675	-0.492232	-0.79095	-0.445215	0.510752	0.712991	0.841792
TraesCS1B02G254300.1	-0.561893	-0.778503	-0.394453	-0.613717	-0.483368	-0.365993	1.12569	1.32818	0.744055
TraesCS5B02G113800.1	-1.0694	-1.1831	-1.1517	-0.947983	-0.819086	-0.833732	2.16698	2.11116	1.72687
TraesCS4B02G103400.1	0.264367	-0.26842	0.244615	-0.555301	-0.254299	-0.555301	0.208535	0.704724	0.211082
TraesCS2D02G374900.1	-0.725159	-0.80129	-0.36991	-0.400536	-0.513157	-0.40458	1.01895	1.21109	0.984585
TraesCS3A02G395700.1	-0.60695	-2.09389	-0.978087	-0.582681	-0.671183	-0.62013	1.90292	1.91184	1.73816
TraesCS3A02G337800.2	-0.192297	-0.539396	-0.354164	0.491293	0.382802	-0.331503	-0.369471	-0.136674	1.04941
TraesCS1D02G439500.1	0.0983713	0.196649	0.103078	-0.642191	-0.66145	-0.909734	0.638182	0.681986	0.495108
TraesCS7D02G400500.1	-0.482599	-0.392435	-0.387179	-0.531624	-0.563282	-0.359125	1.02287	0.854273	0.839105
TraesCS1B02G304500.1	-0.176419	-0.537659	-0.209452	-0.81159	-0.792365	-0.81694	1.13071	1.20048	1.01323
TraesCS3A02G098700.1	0.291899	-0.509351	0.112917	-0.553713	-0.507272	-0.454248	0.641612	0.853797	0.124359
TraesCS3A02G184700.1	0.2489	0.103449	0.512158	-0.197827	-0.854094	-0.854094	0.193444	0.156685	0.69138
TraesCS6D02G203900.1	0.214784	-0.156407	-0.0374472	-0.670858	-0.910867	-0.649035	0.730679	0.962947	0.516203
TraesCS6D02G253600.1	-0.164285	-0.229502	-0.169989	-0.204699	-0.188397	-0.279193	0.387273	0.365354	0.483438
TraesCS1A02G144800.1	-0.300019	-0.8432	-0.247576	-1.29269	-1.23667	-1.12602	1.6554	1.66877	1.72201
TraesCS6B02G342300.2	-0.468625	-0.876151	-0.431034	-0.762585	-0.7029	-0.687794	1.41584	1.36604	1.1472
TraesCS1D02G322400.5	0.811722	1.28099	-1.54945	-1.55089	0.189824	-1.54945	0.117231	1.16654	1.08347
TraesCS2D02G312000.1	-0.565264	-0.670106	-0.538546	-1.16161	-1.36956	-1.07966	1.96346	1.86228	1.559
TraesCS1B02G262600.1	0.0151555	-0.171208	0.657942	-0.982679	-0.457612	-0.812754	0.594085	0.244446	0.912624
TraesCS3D02G509100.1	-1.03211	-1.3872	-0.82055	-0.114988	-0.174618	-0.0618869	1.29511	1.20679	1.08945
TraesCS5A02G250500.1	-0.140818	-0.153796	-0.149457	-0.18676	-0.3452	-0.374017	0.480993	0.504588	0.364466
TraesCS6D02G274100.1	-0.212105	-0.889275	-0.116123	-0.0468995	-0.598851	-0.604761	0.817808	1.00642	0.64379
TraesCS7D02G003400.1	-0.239479	-0.630147	-0.293292	-0.18548	-0.199326	0.110565	0.570232	0.688893	0.178032
TraesCS4B02G107600.1	0.247746	0.141348	-0.0494878	-0.594713	-0.968634	-0.676909	0.655514	0.411305	0.833829
TraesCS4D02G251400.1	-0.388659	-1.19555	-0.478084	-0.44254	-0.767663	-0.747807	1.7271	1.4474	0.845806
TraesCS3B02G425900.1	-0.315172	-0.577132	-0.160599	-1.05329	-1.25871	-1.38276	1.61573	1.63493	1.497
TraesCS3A02G526600.1	-1.62102	-2.37261	-1.8365	0.443082	0.391677	0.533214	1.65611	1.48728	1.31876
TraesCS4A02G306100.1	0.0158335	0.140221	0.14834	-0.551088	-0.57034	-0.642365	0.299165	0.371574	0.788659
TraesCS3A02G495300.1	0.225328	0.140684	0.154226	-0.822992	-0.651757	-0.705098	0.756391	0.368178	0.53504
TraesCS6B02G268000.1	-1.01519	-1.45459	-0.757206	-0.521866	-0.586922	-0.561769	1.7116	1.66858	1.51735
TraesCS7D02G244100.1	-0.423674	-0.294513	-0.44088	-0.639099	-0.590289	-0.49197	0.900818	0.923852	1.05575
TraesCS1D02G253900.1	-0.166928	-0.413032	-0.176693	-0.392975	-0.345394	-0.23671	0.535568	0.606314	0.58985
TraesCS2A02G425800.2	0.440791	-0.0789213	0.320785	-0.710518	-0.687297	-0.915103	0.785337	0.693641	0.151285
TraesCS3D02G194000.1	-0.974734	-1.01125	-0.832796	-0.186796	-0.22237	-0.283097	1.11589	1.25947	1.13569
TraesCS3D02G014600.1	0.351621	-0.188074	1.01193	-0.572276	-0.911414	-0.654403	-0.212751	0.646364	0.529007
TraesCS6B02G384700.1	0.316025	-0.179739	0.284087	-0.662844	-0.427364	-0.595422	0.444071	0.569759	0.251426
TraesCS6D02G168300.3	0.184085	-0.634537	0.1818	-0.673991	-0.180117	-0.399737	0.54564	0.401905	0.574952
TraesCS4B02G067500.1	-0.0194246	-0.456199	0.0983258	-1.12673	-1.24549	-1.14822	1.51108	1.40868	0.977983
TraesCS7D02G348600.1	-0.401369	-0.413098	-0.463701	-0.580817	-0.564738	-0.50007	1.01853	1.02458	0.880685
TraesCS7B02G179200.1	-0.494444	-0.641576	-0.39153	-0.854719	-0.995843	-0.866042	1.47719	1.49343	1.27354
TraesCS5B02G068500.1	-0.564895	-0.564895	-0.461901	-0.16764	-0.113882	-0.207624	0.855722	0.719619	0.505494
TraesCS3D02G030800.1	0.368957	-0.0757799	0.247567	-0.831592	-0.769068	-0.837594	0.596367	0.684877	0.616267
TraesCS5B02G328900.1	-0.278552	-0.238306	-0.171569	-0.776946	-0.729467	-0.699931	1.14276	0.906062	0.84595
TraesCS2D02G140300.1	-0.00315623	0.362508	-0.0302924	-0.337835	-0.321604	-0.392862	0.231558	0.255058	0.236626
TraesCS2B02G413000.1	1.06895	-0.0396785	0.607099	-0.857488	-0.82596	-0.73786	0.303633	0.431073	0.0502334
TraesCS2A02G067100.1	-1.55484	-2.44672	-1.56636	-0.154608	-0.243423	-0.0353288	2.09638	2.18951	1.71539
TraesCS2B02G542000.3	-1.65282	-2.64268	-0.878846	0.771453	0.73777	0.0911054	1.22304	1.48156	0.869418
TraesCS2A02G431500.1	-0.408118	-0.630697	-0.283238	0.0494878	-0.0574898	-0.101884	0.655673	0.782225	-0.00595955
TraesCS2D02G226700.1	-0.0755614	-0.508827	0.139558	-0.886725	-1.08329	-0.93395	1.0858	1.39523	0.867764
TraesCS2B02G328500.2	-0.58534	-0.18717	-0.500986	-0.404703	-0.470202	-0.201425	0.951167	0.166938	1.23172
TraesCS4B02G164500.1	0.768665	-0.647634	-0.647634	-0.40153	0.0456855	-0.606391	1.38904	-0.647634	0.747429
TraesCS2D02G003200.1	-0.140463	-0.373124	-0.107687	-0.263429	-0.182825	-0.0616206	0.333517	0.358928	0.436702
TraesCS4D02G132900.1	-0.739687	-0.739687	-0.302459	-0.183871	0.148618	-0.075204	0.529346	0.729678	0.633265
TraesCS6B02G085600.1	-0.243877	-0.182803	-0.230185	-0.882362	-0.953508	-0.785956	1.35963	1.12133	0.797739
TraesCS3D02G046900.2	0.31484	-0.216297	0.0834801	-0.379009	-0.453419	-0.222093	0.132452	0.492396	0.24765
TraesCS2D02G126700.1	-0.434799	-0.308385	-0.15753	-1.14013	-1.16231	-1.06806	1.43919	1.42611	1.40592
TraesCS2A02G258900.2	-0.251593	-0.683484	-0.142464	-0.288421	-0.43738	-0.195997	0.217238	0.698353	1.08375
TraesCS7B02G140500.1	-0.57046	-0.249741	-0.481728	-0.7821	-0.884639	-0.5204	1.30636	1.01594	1.16676
TraesCS5B02G314400.1	0.0437121	-0.103903	0.021146	-0.813569	-0.802793	-0.782801	0.924748	0.848185	0.665275
TraesCS1A02G143900.1	0.329187	-0.8129	0.944977	-0.472622	-0.646827	-0.484063	0.376767	0.390615	0.374868
TraesCS6B02G178400.2	0.565407	-0.753055	0.475918	-0.753055	-0.0758849	-0.753055	0.466656	-0.200186	1.02726
TraesCS4A02G473600.1	-0.116018	-0.0642864	-0.184004	-0.317194	-0.261674	-0.265478	0.516251	0.490161	0.202242
TraesCS5A02G426700.3	-0.0733076	-0.649588	0.0176231	-0.0332301	-0.649588	-0.51734	0.34463	0.891927	0.668874
TraesCS3B02G045900.1	0.35627	-0.113162	0.358331	-0.525664	-0.621224	-0.581184	0.563958	0.503799	0.0588762
TraesCS5A02G407300.1	-0.25597	-0.25597	-0.25597	-0.25597	0.0933955	-0.25597	-0.25597	0.259036	1.18339
TraesCS4B02G347000.1	-0.319481	-0.851074	-0.243491	-0.818728	-0.807349	-0.932112	1.46135	1.39842	1.11247
TraesCS4B02G235200.1	-0.449177	-0.660812	-0.515461	-0.252644	-0.391779	-0.302416	0.958836	0.984429	0.629023
TraesCS3D02G430800.1	-0.197858	-0.0116493	-0.165767	-0.107455	-0.104917	-0.176384	0.201205	0.294506	0.268319
TraesCS4B02G179800.1	0.329284	-0.046922	0.139545	-0.476714	-0.40836	-0.426579	0.233186	0.22007	0.43649
TraesCS5A02G324200.1	-0.895887	-1.37225	-0.961436	-1.11903	-1.20716	-1.13866	2.28056	2.2397	2.17416
TraesCS4B02G270300.1	-0.342399	-0.663173	-0.445322	0.282435	0.00766774	0.135085	0.397567	0.533434	0.0947041
TraesCS7A02G341700.1	-0.00547724	0.706367	-0.0227552	-1.01697	-0.30064	-0.776964	0.31014	0.172061	0.934242
TraesCS2B02G309500.1	-0.887082	0.725978	-0.624048	-0.887082	-0.70312	-0.247387	1.26834	1.59809	-0.243688
TraesCS3A02G488500.1	0.0333272	-0.0046663	-0.271754	-0.773067	-0.95948	-1.00417	1.24386	1.15253	0.583419
TraesCS7A02G272900.1	0.421126	-0.164059	0.368972	-0.77362	-0.658065	-0.44823	0.460233	0.670811	0.122833
TraesCS1D02G361800.3	-0.506553	-0.506553	0.299152	-0.403559	-0.506553	0.0155029	0.731011	-0.0951266	0.972678
TraesCS6A02G093600.1	-0.393545	-1.4145	-0.37289	-0.633466	-0.51445	-0.04748	0.967985	1.27494	1.13341
TraesCS4B02G296500.1	-0.581045	-1.2699	-0.879229	-0.857386	-0.653539	-0.470809	1.65249	1.5787	1.48071
TraesCS5A02G417000.1	-0.843692	-1.18488	-0.990467	-0.308482	-0.343033	-0.302269	1.3394	1.36618	1.26725
TraesCS2D02G597500.1	0.386333	-0.623731	-0.283453	0.00294218	-0.367928	-0.623731	0.114389	0.503903	0.891275
TraesCS6B02G049100.1	-0.396695	-0.626898	-0.536045	-0.513198	-0.214388	-0.293475	1.17633	0.959506	0.444864
TraesCS1B02G368200.1	0.0422102	-0.255348	-0.0506191	-0.271966	-0.314371	-0.533539	0.30916	0.443105	0.631368
TraesCS1D02G252400.1	-0.309375	-0.583042	-0.328679	-0.919838	-0.926816	-0.627152	1.32717	1.29913	1.0686
TraesCS5B02G557100.1	0.244981	0.18474	0.504616	-0.769136	-0.793455	-0.714846	0.442272	0.495789	0.405039
TraesCS6A02G242300.1	-0.756627	-1.27595	-0.6236	-0.357046	-0.414615	-0.398432	1.31035	1.34558	1.17035
TraesCS3B02G064100.1	0.0208714	0.255412	-0.273177	-0.711567	-0.806268	-0.911946	0.979862	0.919932	0.526879
TraesCSU02G215200.1	-0.289667	-0.425859	-0.000399408	-0.168848	-0.425859	-0.233033	0.57342	0.434111	0.536135
TraesCS5D02G496500.1	-0.511624	-0.711964	-0.249229	-0.457034	-0.303001	-0.61913	1.04492	1.02621	0.780844
TraesCS7D02G283600.1	-0.938565	-1.31659	-0.879568	-0.120123	-0.127646	-0.318873	1.2874	1.30456	1.10941
TraesCS6A02G363100.1	0.274178	0.285395	0.350335	-0.931215	-0.816181	-0.652635	0.289734	0.578734	0.621654
TraesCS2D02G517700.1	0.579121	-0.182238	0.534785	-0.510957	-0.373692	-0.651082	0.0965207	0.271877	0.235664
TraesCS5B02G248500.1	-0.254783	0.114545	-0.0920791	-0.526552	-0.742921	-0.546549	0.483343	0.600292	0.964704
TraesCS6B02G429500.1	0.87628	-0.437754	0.662044	-0.931669	-0.989639	-0.755751	0.824706	0.488038	0.263745
TraesCS7A02G450600.1	-0.686152	-1.1149	-0.546765	-0.394419	-0.41002	-0.699283	1.31257	1.45733	1.08164
TraesCS5A02G040100.1	-0.488743	-0.30453	-0.399265	-0.496677	-0.338587	-0.262212	0.835293	0.830017	0.624704
TraesCS3D02G268200.2	-0.787224	-0.671172	-0.276393	0.238092	0.107489	0.316707	0.448455	0.169783	0.454263
TraesCS6B02G398300.1	0.116671	-0.287385	0.312502	-0.415419	-0.458405	-0.449984	0.424358	0.419004	0.338659
TraesCS7B02G145500.1	-1.959	-1.7032	-2.1446	1.04015	0.993556	0.955934	0.915127	0.93685	0.965181
TraesCSU02G114600.1	-0.45158	-1.0566	-0.766176	-0.249246	0.0117263	-0.33939	0.814454	0.911675	1.12514
TraesCS4B02G136700.1	-0.288745	-0.623588	-0.0363908	-0.119904	-0.810812	-0.591515	0.837672	0.925135	0.708148
TraesCS5A02G026300.1	-0.298336	-0.429267	-0.318236	-0.314234	-0.407787	-0.404947	0.896119	0.805234	0.471455
TraesCS5A02G159200.2	0.183081	-0.86655	0.227011	-0.142336	-0.309752	-0.86655	0.570678	0.481683	0.722735
TraesCS6A02G320100.1	0.68998	-1.00423	0.8684	-0.676545	-0.617973	-0.539564	0.49555	0.312493	0.47189
TraesCS5B02G063600.1	0.478993	0.027526	0.746695	-1.0626	-1.11692	-1.17827	0.838226	0.699324	0.567028
TraesCS4B02G058900.1	0.0790954	0.10297	0.448052	-0.413053	-0.417899	-0.439906	-0.12762	0.217537	0.550824
TraesCS7B02G034600.1	-0.256339	-0.509002	-0.387749	-0.490927	-0.444332	-0.38547	0.92778	0.777608	0.768429
TraesCS2B02G059500.1	-1.03464	-1.77121	-1.1969	0.517708	0.266838	0.458695	0.907483	1.08051	0.771517
TraesCS2B02G538800.1	-0.791164	-0.179329	-0.887878	-1.56953	-1.41681	-1.82191	2.56622	2.42332	1.67709
TraesCS6D02G335800.1	0.0606613	-0.435034	-0.0958965	-0.435034	0.0990278	-0.435034	0.307404	0.39441	0.539495
TraesCS6A02G301300.1	-0.143457	-0.1303	0.143274	-0.539975	-0.583449	-0.461831	0.765262	0.702731	0.247746
TraesCS7D02G407100.1	-1.07042	-1.824	-1.10549	-0.567256	-0.731132	-0.541357	2.1233	2.04045	1.67591
TraesCS3A02G433000.2	-1.00007	-1.61152	-0.830563	-0.290102	-0.318342	-0.144562	1.47258	1.51216	1.21042
TraesCS2A02G314400.1	0.10577	-1.09712	-0.35727	-0.372032	-0.640838	-0.212716	0.843612	1.15959	0.571001
TraesCS4D02G060200.1	-0.273066	-0.469034	-0.303869	-0.890779	-1.02869	-0.820055	1.51814	1.38988	0.87747
TraesCS5B02G300200.2	-0.198777	-0.617485	-0.165669	-0.766033	-1.08353	-0.899509	1.32838	1.48472	0.917898
TraesCS1B02G160800.1	0.243273	0.128459	0.230791	-0.791953	-0.842761	-0.809378	0.606175	0.652208	0.583185
TraesCS2A02G311700.3	-0.42419	-1.63583	-0.425437	-0.478135	-0.387898	-0.507532	1.39716	1.11949	1.34237
TraesCS1D02G412600.1	-0.385311	-0.124363	-0.445965	-0.4525	-0.673256	-0.516965	0.679634	0.910752	1.00797
TraesCS2D02G269800.4	0.144587	-0.376463	-0.376463	-0.376463	-0.235031	1.17099	-0.376463	-0.376463	0.801773
TraesCS5D02G255800.1	-0.276515	-0.290058	-0.084561	-0.865977	-0.645072	-0.701031	0.927942	1.04486	0.890412
TraesCS1D02G306200.1	-2.64167	-2.15223	-2.46869	1.73861	1.61986	1.75717	0.775718	0.702391	0.668836
TraesCS5D02G164300.1	0.0293896	-0.401431	0.0548496	-0.0554669	-0.401431	-0.401431	0.743268	0.833683	-0.401431
TraesCS6B02G383300.1	0.197835	0.26018	0.513993	-0.738061	-0.630811	-0.594285	0.722116	0.589715	-0.320682
TraesCS2B02G228300.1	-0.869035	-1.32595	-0.821226	-0.566497	-0.766384	-0.248739	1.56457	1.48285	1.55041
TraesCS6D02G100100.1	-0.246181	-0.361583	0.0191056	-0.493433	-0.476409	-0.673292	0.483915	0.623197	1.12468
TraesCS3D02G418300.1	-0.0830733	-0.732919	-0.0360346	-0.521283	-0.548956	-0.38809	0.812556	1.18737	0.310426
TraesCS2D02G249200.1	-0.0898703	-0.676011	-0.189196	-0.681325	-0.536259	-0.501379	0.829295	0.974618	0.870127
TraesCS3B02G360900.1	-0.239973	-0.630741	-0.418385	-0.365417	-0.198616	-0.328449	0.797209	0.693186	0.691187
TraesCS6D02G205900.1	0.243571	-0.129499	0.251035	-0.911464	-0.821483	-0.834966	0.779052	0.82978	0.593974
TraesCS4A02G167000.1	-0.946795	-1.1396	-0.599395	-0.518435	-0.417462	-0.374474	1.34564	1.4456	1.20492
TraesCS2D02G067400.1	0.0470866	-0.0983097	-0.00558904	-0.253079	-0.26839	-0.171002	0.204589	0.0848208	0.459873
TraesCS1D02G161700.1	-0.0963443	-0.165935	0.134587	-0.736293	-0.573535	-0.666398	0.843471	0.755053	0.505394
TraesCS2D02G359700.1	-0.253574	-0.353178	0.277779	-0.622117	-0.751381	-0.766185	0.693309	0.729256	1.04609
TraesCS6B02G062400.1	0.0190126	-1.33713	-0.065108	-0.393022	-0.863085	-0.934409	1.48049	1.34836	0.74489
TraesCS4B02G089700.1	-0.633763	-0.378847	-0.611589	-0.223104	-0.429386	-0.453191	0.840168	1.27345	0.61626
TraesCS4B02G070500.1	0.355988	-0.649052	-0.383615	-0.423777	-0.0805338	-0.649052	0.499556	0.541246	0.78924
TraesCS2D02G039400.1	0.2848	0.00156552	0.287369	-0.584963	-0.614636	-0.590849	0.449285	0.419729	0.347699
TraesCS7A02G344600.1	-0.0907789	-0.652434	-0.123414	-1.0811	-1.10495	-1.18161	1.50314	1.33047	1.40068
TraesCS6A02G266800.1	0.128167	-0.0605385	0.0113954	-0.899712	-0.871833	-0.893567	0.911158	0.960936	0.713993
TraesCS3D02G362300.3	0.270509	-0.594222	0.104441	-0.0257035	-0.594222	-0.252806	0.752877	-0.594222	0.933349
TraesCS6B02G060200.1	-0.549784	-1.56056	-0.508844	-0.310815	-0.445531	-0.0870368	1.35839	1.13342	0.970755
TraesCS7A02G374800.1	-0.818095	-0.975138	-0.975138	-0.387293	-0.327133	-0.323455	1.35714	1.25722	1.1919
TraesCS6B02G150400.1	-0.0293953	-0.229774	0.00165829	-0.121417	-0.196968	-0.134862	0.215953	0.386584	0.108222
TraesCS4A02G068400.1	-0.0111267	-0.110528	0.138992	-0.182936	-0.56166	-0.502215	0.530501	0.609184	0.0897895
TraesCS3D02G003500.1	0.936511	-0.913571	0.945495	-1.11655	-1.20573	-1.00418	0.863	0.491789	1.00324
TraesCS1A02G311100.1	0.442382	-0.274781	0.24805	-0.159204	-0.34776	-0.281265	0.072033	0.214338	0.086207
TraesCS1B02G393900.3	-0.473569	-1.05757	-0.164595	-0.476459	0.451873	0.147198	0.281568	0.0292147	1.26234
TraesCS6B02G202700.3	-0.595985	-0.620305	-0.0615471	0.0128942	0.14523	-0.620305	1.56271	0.797615	-0.620305
TraesCS2B02G163300.2	0.511913	-0.992897	0.156833	-0.585399	-1.49785	-0.344676	0.749522	0.856975	1.14558
TraesCS5B02G134200.1	0.561914	-0.513968	0.756503	-0.688935	-0.754366	-0.651546	0.453991	0.685882	0.150526
TraesCS4A02G452700.2	-0.549137	-1.06749	-0.501411	-0.724109	-0.460195	-0.755257	1.46072	1.37914	1.21774
TraesCS7B02G100000.1	0.0904623	-0.194727	0.0387207	-0.896383	-0.846601	-0.97565	1.02169	0.990512	0.771979
TraesCS7D02G544000.1	-0.0575396	0.0316128	-0.185685	-0.543925	-0.336758	-0.166962	0.324799	0.371085	0.563374
TraesCS4A02G121000.2	0.766196	-0.719746	0.664857	-0.719746	-0.719746	-0.0273187	0.387942	-0.0800506	0.447612
TraesCS1B02G123400.4	-0.0479712	-0.560957	-0.0159766	-0.290727	-0.312422	-0.188004	0.527185	-0.145198	1.03407
TraesCS4B02G083100.2	-0.473336	-0.473336	-0.471894	-0.0446573	-0.473336	-0.473336	0.501194	0.834093	1.07461
TraesCS7B02G292100.3	0.36198	-0.540286	0.708249	-0.540286	-0.0192355	-0.540286	-0.030337	1.14049	-0.540286
TraesCS3D02G227300.1	-0.0565381	0.039814	-0.189702	-0.236969	-0.222626	-0.501205	0.370638	0.411828	0.38476
TraesCS5D02G414900.1	-0.239887	-0.170391	-0.200069	-0.983905	-0.869594	-0.888903	1.18758	1.20041	0.964759
TraesCS4D02G184400.1	0.103082	-0.215015	-0.0893103	-0.714391	-0.955132	-0.986399	1.14444	1.01182	0.700906
TraesCS2D02G213100.1	-0.749359	-0.439524	-0.422141	-0.0347232	0.0576522	-0.331915	0.502493	0.973326	0.444189
TraesCS6B02G139700.1	-0.210119	-0.445891	-0.319427	-0.862422	-0.868915	-0.530067	1.25994	1.05674	0.92016
TraesCS5B02G010600.1	-0.412031	-0.631015	-0.719853	0.188077	-0.255467	-0.266816	0.612177	0.634843	0.850085
TraesCS3D02G212900.1	-1.02194	-1.30793	-0.87623	-1.20019	-0.958788	-1.08299	2.07741	2.2409	2.12977
TraesCS6A02G143300.2	-0.877452	-0.877452	0.0424605	0.37169	-0.169927	-0.230367	0.538848	0.401128	0.801071
TraesCS3B02G268300.1	0.0560714	0.509244	0.00975624	-0.463985	-0.484977	-0.992292	0.619739	0.666785	0.0796583
TraesCS7B02G475800.1	-0.6461	-0.501339	-0.630602	-0.477198	-0.377998	-0.761813	0.878601	1.18881	1.32763
TraesCS3B02G548300.1	-0.593017	-0.882598	-0.61806	-0.0080541	-0.0688129	-0.140556	0.785237	0.749168	0.776693
TraesCS2B02G246600.1	-0.217863	-0.0607541	-0.197738	-1.03417	-1.06075	-0.70851	1.12343	1.23409	0.92227
TraesCS2B02G323800.2	-0.0424662	-0.710792	-0.216964	-0.497119	-0.600871	-0.438581	1.10656	1.20983	0.190408
TraesCS1B02G229000.1	-0.921048	-1.53772	-0.987723	0.176249	-0.119331	0.275057	1.25044	1.1021	0.761969
TraesCS1A02G439700.2	-0.751999	-0.4518	-0.648533	-0.578924	-0.445362	-0.469889	1.13914	1.16357	1.0438
TraesCS2A02G582400.1	-0.170006	-0.286004	-0.142285	-0.87029	-0.802474	-0.970754	1.04892	1.15497	1.03793
TraesCS3A02G135500.1	-0.383553	-0.569966	-0.481828	-0.702122	-0.702122	-0.593112	1.01116	1.27409	1.14745
TraesCS4D02G154500.3	0.084645	-0.284328	0.169738	-0.379826	-0.313498	-0.407236	0.376021	0.403529	0.350955
TraesCS7B02G382800.2	-0.255018	0.0233008	-0.403199	-0.661973	-0.709772	0.477483	0.507653	1.67013	-0.648603
TraesCS2D02G249000.2	-0.267039	-0.267039	-0.0894401	-0.267039	0.221476	0.190293	0.0398065	-0.267039	0.706021
TraesCS5D02G210600.1	-0.507593	-0.394649	-0.170705	-0.33506	-0.593515	-0.131252	0.776724	0.712111	0.64394
TraesCS2D02G297500.1	-0.0987659	-0.177489	-0.168802	-0.306305	-0.326866	-0.122534	0.402902	0.230686	0.567174
TraesCS3B02G468900.2	-1.16359	-1.86576	-0.980379	-0.121811	-0.313135	-0.109333	1.56259	1.62375	1.36766
TraesCS6B02G066300.1	-0.522643	-1.09279	-0.640107	-0.54978	-0.651225	-0.520773	1.37212	1.33626	1.26895
TraesCS1A02G165700.2	-1.72772	-1.38579	-1.74681	-0.104964	0.189763	-0.33753	1.6741	1.64044	1.79851
TraesCS1B02G310300.1	-2.20387	-2.58729	-2.32035	-0.249421	-0.462819	-0.203001	2.8459	2.76031	2.42055
TraesCS5A02G020900.1	-1.13347	-1.29244	-1.10416	-0.939029	-0.974897	-0.928322	2.25808	2.13943	1.97481
TraesCS4A02G194100.2	-1.23057	-0.934492	-0.686318	-0.293749	-0.572734	-0.343802	1.28024	1.40393	1.37749
TraesCS3A02G082700.1	-0.524149	-0.741182	-0.420371	-0.741389	-0.925193	-0.8382	1.45469	1.39186	1.34393
TraesCS3D02G084600.1	0.226388	-0.526084	0.299592	-0.668323	-0.671146	-0.701129	0.779136	0.615596	0.64597
TraesCS6B02G239600.1	0.478814	-0.126678	0.621193	-0.992295	-1.00297	-0.667445	0.451702	0.641473	0.596208
TraesCS6A02G379400.1	-0.238197	-0.329345	-0.182579	-0.277998	-0.465688	-0.562035	0.602877	0.663085	0.78988
TraesCS3D02G321900.2	0.0588052	-0.701994	-0.37893	-0.495814	-0.437877	-1.53144	1.47558	1.13168	0.879989
TraesCS7A02G411300.1	-0.307028	-0.659481	-0.559794	-0.811232	-0.725623	-0.737547	1.26723	1.0991	1.43437
TraesCS1D02G337200.1	-1.06099	-1.06099	-1.00857	0.0908687	-0.125153	0.0593619	1.00148	1.24089	0.86311
TraesCS3A02G147700.1	-0.462455	-1.00798	-0.522618	-1.18738	-1.49321	-1.09917	1.98212	1.93122	1.85947
TraesCS1D02G094700.1	0.143449	0.145092	0.141476	-0.887778	-0.975702	-0.575013	0.518164	0.725341	0.764971
TraesCS6B02G238600.1	-0.0540485	-0.373656	0.042502	-1.00417	-1.11318	-0.944957	1.22522	1.21239	1.00991
TraesCS6A02G392600.3	0.40812	-0.233087	-0.0439051	-0.163786	-1.08458	-0.648525	-0.0360114	0.460766	1.34101
TraesCS7D02G043000.1	0.295903	-0.64756	0.102153	-1.09887	-0.939227	-1.34543	1.26055	1.224	1.14848
TraesCS1B02G226200.1	-0.0888005	-0.686212	0.2691	-0.686212	-0.116721	-0.260753	1.01866	0.339525	0.211415
TraesCS3D02G375500.1	0.0456947	0.137579	-0.0950092	-0.407306	-0.355999	-0.309089	0.420473	0.457377	0.106279
TraesCS3A02G054700.1	-0.12733	-0.0793952	-0.16829	-0.689839	-0.492189	-0.572385	0.672046	0.702919	0.754463
TraesCS7A02G106200.1	-1.54159	-0.998034	-1.01937	-0.565682	-0.32518	-0.205194	1.64539	1.64801	1.36165
TraesCS4B02G100700.1	-0.227116	-0.993982	-0.231711	-0.957749	-1.04483	-0.731663	1.50058	1.52632	1.16016
TraesCS2B02G342900.1	-0.799547	-0.581517	-0.87079	-0.164645	-0.0763051	-0.151356	0.842015	1.00903	0.793119
TraesCS1A02G234400.2	-0.0171947	-0.562103	-0.556791	-1.18354	-0.495537	-0.793691	0.957411	1.10705	1.54439
TraesCS5B02G412100.1	0.153669	-0.62874	0.147786	-0.62874	-0.501767	-0.155732	0.550771	0.985735	0.0770172
TraesCS7D02G248000.3	0.238696	-0.562049	-0.562049	0.257619	-0.562049	0.86341	-0.562049	-0.562049	1.45052
TraesCS4A02G293800.1	0.304387	0.171401	0.491801	-0.589133	-0.882056	-0.889004	0.44915	0.40763	0.535825
TraesCS2D02G327400.3	-0.231438	-0.207383	-0.552211	-0.552211	0.282095	-0.088589	0.16938	0.335314	0.845044
TraesCS2B02G323100.2	-0.105321	0.448017	-0.359514	-0.589717	-0.589717	0.149267	-0.159967	0.816276	0.390674
TraesCS3B02G370200.3	-0.323342	0.00815859	-0.385652	-1.05844	-0.878419	-0.916577	1.30353	1.20606	1.04468
TraesCS5A02G231500.1	-0.690003	-0.571757	-0.393644	0.0157028	0.0913774	0.0543832	0.526565	0.771646	0.19573
TraesCS3A02G117800.2	-0.131883	-0.497016	0.0869843	-0.497016	-0.233982	-0.497016	0.856872	-0.248481	1.16154
TraesCS2D02G518700.1	-0.200716	-0.200716	-0.00789095	-0.200716	-0.200716	0.067119	0.0121642	-0.200716	0.932189
TraesCS7A02G280700.1	0.210128	0.124041	0.186508	-0.687961	-0.949432	-0.863763	0.797652	0.732929	0.449898
TraesCS2A02G032500.1	-0.201231	-0.176122	-0.160648	-0.521314	-0.504287	-0.414681	0.767834	0.536156	0.674293
TraesCS4D02G025300.1	-0.494911	-0.256285	-0.122284	-0.284473	-0.825473	-0.583934	1.44367	1.65294	-0.52925
TraesCS3D02G285700.3	-0.369496	-0.368054	-0.368054	-0.369496	0.252497	-0.142988	0.326498	-0.224145	1.26324
TraesCS1D02G237600.1	-0.169858	-0.123932	-0.256842	-0.70388	-0.794989	-0.991386	1.06398	1.05292	0.923983
TraesCS5D02G071300.1	0.119238	-0.507435	0.419324	-0.507435	-0.289584	-0.507435	0.801159	0.0727108	0.399456
TraesCS2B02G422700.2	-0.0872102	-0.285786	-0.265352	-0.626823	-0.750639	-0.686466	0.879954	0.711372	1.11095
TraesCS6A02G133100.1	-1.06414	-1.36667	-0.927157	-0.57653	-0.74961	-0.662547	1.82997	1.91411	1.60258
TraesCS5A02G211800.1	-0.0495763	-0.30175	-0.204139	-0.111451	-0.131825	-0.14083	0.365461	0.288014	0.286095
TraesCS3D02G374200.1	-0.570498	-0.998673	-0.352401	-0.593585	-0.847949	-0.643584	1.42186	1.43217	1.15266
TraesCS6A02G379300.1	-0.232092	-1.10551	-0.418451	-0.636667	-0.396221	-0.713744	1.179	0.987711	1.33597
TraesCS1D02G215400.1	-2.10954	-2.19497	-2.01482	-2.09601	-2.12871	-2.04051	4.24294	4.31772	4.02389
TraesCS7B02G084000.1	-2.85035	-2.66228	-2.59858	2.12504	1.94209	2.21887	0.763987	0.678858	0.382359
TraesCS4B02G044200.1	0.160094	0.129788	0.225665	-0.575294	-0.604494	-0.347281	0.427332	0.369121	0.215068
TraesCS6A02G319100.1	-0.604791	-0.689134	-0.663193	-0.514135	-0.725752	-0.879243	1.40877	1.17814	1.48934
TraesCS5D02G189900.2	-0.233268	-0.391605	-0.17997	0.185643	-0.0685231	0.352556	-0.154041	0.175941	0.313267
TraesCS7D02G006100.1	0.41228	0.191946	0.24517	-0.873032	-0.996952	-0.745877	0.610368	0.758436	0.397662
TraesCS4D02G045400.1	-0.44386	-1.2117	-0.412233	-1.14345	-1.2306	-1.11734	1.99807	1.92063	1.64047
TraesCS3D02G175600.1	0.178952	0.698011	0.347688	-0.637165	-0.390759	-0.343897	-0.152277	-0.0476064	0.347053
TraesCS5A02G443800.1	-1.70703	-2.51296	-1.55325	0.685103	0.685982	0.938432	1.42634	1.10892	0.928466
TraesCS1B02G360500.1	-0.606356	-0.286816	-0.424278	-0.799668	-0.698116	-0.632536	1.28198	1.17937	0.986427
TraesCS2A02G233800.1	-0.2718	-0.2718	-0.2718	0.411672	-0.2718	0.248245	-0.204161	-0.2718	0.903245
TraesCS3D02G438200.1	0.374318	-0.183267	0.352258	-0.663387	-0.821145	-0.516111	0.548857	0.659889	0.248588
TraesCS3A02G399600.1	-0.224522	-0.591893	-0.591893	-0.342145	-0.411745	0.109434	0.691436	1.06025	0.30108
TraesCS5A02G109300.1	-0.992195	-1.21143	-1.21725	-0.744529	-0.861687	-0.880019	2.1041	2.08674	1.71628
TraesCS7D02G155400.1	-0.569442	-0.9866	-0.707158	-0.793601	-0.758883	-0.544658	1.55714	1.50246	1.30074
TraesCS7D02G035900.1	-0.623914	-0.862983	-0.632799	-0.560594	-0.69419	-0.504529	1.31158	1.2763	1.29113
TraesCS7A02G212500.1	-0.342633	-0.427378	-0.296447	-0.653382	-0.570592	-0.626633	1.09593	0.922836	0.898296
TraesCS5B02G162600.1	-1.75285	-2.22582	-1.67008	0.369549	0.267068	0.414031	1.63256	1.64479	1.32075
TraesCS5A02G251390.3	-0.0871129	-0.536014	-0.536014	0.157306	0.235449	-0.482207	0.264731	-0.536014	1.51988
TraesCS3B02G219200.5	-0.903046	-0.903046	-0.316162	0.713782	-0.309454	0.325926	0.517571	1.20798	-0.333555
TraesCS5D02G178300.1	-1.04701	-1.28933	-1.00447	-1.64462	-1.29359	-1.29281	2.69401	2.57808	2.29973
TraesCS3B02G306000.1	-1.01643	-1.19846	-0.910407	-0.579015	-0.532261	-0.624655	1.71392	1.57164	1.57567
TraesCS3A02G252100.1	-1.76742	-0.430045	-0.500434	-1.354	-1.57114	-1.02271	2.0434	2.27515	2.3272
TraesCS4A02G254300.1	-0.41639	-0.514025	-0.365263	-0.165917	-0.262694	0.115985	0.606424	0.631813	0.370066
TraesCS3B02G525600.1	-0.252819	-0.78777	-0.0242813	-0.556549	-0.784955	-0.750681	1.27843	1.42978	0.448842
TraesCS3A02G261800.5	0.510417	0.0137753	0.718578	-0.469098	-0.549694	-0.642873	-0.230076	0.153729	0.495241
TraesCSU02G096900.1	0.503782	0.15364	0.627986	-0.601571	-1.01467	-0.884857	0.458721	0.584456	0.17251
TraesCS7D02G552600.1	-0.0630793	-0.273468	-0.273468	0.215047	-0.273468	-0.14122	-0.0432652	0.312456	0.540467
TraesCS7B02G233400.1	0.734413	-1.34795	0.633539	-1.34795	-0.462765	-0.240261	1.14442	1.49985	-0.613293
TraesCS7B02G140600.2	-0.358058	-0.428772	-0.527459	-1.08208	-1.06794	-1.27968	1.61308	1.55221	1.5787
TraesCS2B02G336800.1	0.772155	0.0841732	0.823433	-0.943941	-1.21213	-1.38101	0.582449	0.59295	0.68192
TraesCS3A02G288200.7	-0.293014	-0.0413081	0.0571773	-0.711875	-1.26278	-0.788615	1.19483	1.13253	0.71305
TraesCS2D02G596600.1	-1.31756	-1.54641	-1.22947	-0.391575	-0.369703	-0.178562	1.74052	1.84559	1.44716
TraesCS5A02G043000.1	0.289822	0.0020747	0.316992	-0.63131	-0.707134	-0.830234	0.481323	0.487714	0.590753
TraesCS7B02G350400.1	-0.901661	-1.21028	-0.839518	-0.524648	-0.506271	-0.561831	1.59769	1.50469	1.44183
TraesCS4A02G301600.2	-0.885679	-0.6191	-1.0014	-0.40601	-0.343337	-0.540166	1.42342	1.23959	1.13269
TraesCS5A02G266500.2	-0.526433	-0.723879	-0.38463	-0.476964	-0.395403	-0.562402	0.862968	1.0073	1.19944
TraesCS1D02G078000.1	0.0179619	-0.721411	0.156091	-0.636365	-0.860393	-0.796709	0.958713	1.0475	0.83461
TraesCS4A02G230000.1	0.223197	-0.648031	-0.113671	-0.945741	-1.20559	-1.02414	1.26187	1.29291	1.15919
TraesCS3B02G026200.1	0.25445	-0.0526306	0.0232972	-0.57143	-0.418722	-0.582052	0.398871	0.380754	0.567462
TraesCS1B02G367300.2	-1.18256	-1.77741	-0.956003	0.776818	0.773607	0.869115	0.523049	0.459701	0.513683
TraesCS5A02G086700.3	0.393481	-0.173285	0.462722	-0.950402	-0.683646	-0.782832	0.846831	0.872669	0.0144597
TraesCS2B02G405600.1	-0.229264	-0.254135	-0.0945067	-0.970591	-0.938564	-0.889041	1.23782	1.08913	1.04914
TraesCS1A02G249000.1	0.28458	0.189409	0.20059	-0.701885	-0.594532	-0.441506	0.388313	0.485623	0.189409
TraesCS1A02G163000.1	-1.34569	-1.50097	-1.22033	0.616246	0.325319	0.903357	0.854264	0.877281	0.490525
TraesCS6B02G381500.2	-0.933056	-0.759337	-0.98527	0.0612348	-0.152982	-0.30912	0.904903	0.843364	1.33026
TraesCS3A02G344800.1	-0.897239	-1.29778	-1.21235	-1.29778	-1.21371	-1.25373	2.51153	2.54781	2.11324
TraesCS6A02G084600.1	0.014248	-0.384122	0.244814	-0.826686	-0.901521	-0.990028	0.989833	1.02209	0.831373
TraesCS7D02G336600.2	-0.172492	-0.415813	-0.494564	-0.919845	-0.548166	-0.893068	1.2613	1.2324	0.950247
TraesCS3A02G055300.2	-0.165127	-0.968354	-0.335155	-0.477784	-0.260829	-0.087081	0.789523	1.0858	0.419008
TraesCS2A02G396500.1	-0.32768	-0.789209	-0.235357	-0.201364	-0.314124	-0.238308	0.612967	0.589857	0.903218
TraesCS6D02G190700.1	0.310983	-0.0543011	0.202254	-0.499156	-0.404756	-0.606336	0.342066	0.532628	0.176618
TraesCS6D02G122800.1	-0.973554	-1.36606	-0.928358	-0.856689	-0.977714	-0.718712	1.99679	2.07076	1.75354
TraesCS6B02G040000.1	-0.467532	-0.252164	-0.301459	0.297154	-0.149071	-0.151386	0.314037	0.249678	0.460743
TraesCS7A02G071100.1	-0.660158	-0.95123	-0.49948	-1.7147	-1.26477	-2.6076	2.39868	2.55931	2.73995
TraesCS4B02G261500.3	-0.127437	-0.691084	-0.193344	-0.279657	-0.486943	-0.131347	0.467253	0.661675	0.780884
TraesCS5D02G222800.1	-0.842592	-1.39836	-0.492322	-0.260856	-0.0829851	-0.208827	1.13843	1.10347	1.04404
TraesCS4D02G337500.1	-0.39046	-0.299077	-0.372168	-0.0165572	-0.168067	-0.0884566	0.328446	0.432913	0.573427
TraesCS5D02G121500.1	-1.24221	-1.56857	-1.38326	-0.697619	-0.903578	-0.821115	2.20556	2.32066	2.09014
TraesCS7B02G310600.1	-0.654073	-0.399423	-0.579479	-0.0193802	-0.314566	-0.240356	1.1929	1.05517	-0.0407919
TraesCS2B02G131800.2	-0.170003	-1.7214	-0.255683	-0.236485	-0.25882	-0.402356	1.31528	0.924536	0.804923
TraesCS6D02G238300.1	-0.964452	-2.35348	-0.952034	-0.50875	-0.927516	-0.989611	2.27363	2.32143	2.10077
TraesCS2A02G305800.1	-0.690546	-1.35686	-0.362022	-0.463271	-0.454724	-0.505744	1.168	1.3532	1.31196
TraesCS2D02G324000.1	-0.65563	-0.903813	-0.419427	-0.0840209	0.0673628	-0.168305	0.741403	0.994633	0.427798
TraesCS5B02G060300.1	-0.110591	-0.302944	-0.049658	-0.476152	-0.772833	-0.51952	0.853249	0.82018	0.558269
TraesCS2D02G104900.1	-0.200817	-0.28596	-0.226202	-0.191263	-0.468652	-0.310315	0.679305	0.424321	0.579584
TraesCS1B02G417000.1	-0.254027	-0.325884	0.0375569	-0.778148	-0.85072	-0.670723	1.14853	1.0107	0.682712
TraesCS1A02G368700.1	-0.0724194	-0.586415	-0.13963	-0.364848	-0.419057	-0.263334	0.666364	0.563494	0.615846
TraesCS5A02G492900.1	-0.568833	-1.09787	-0.620122	-0.778756	-0.487206	-0.625628	1.46156	1.57792	1.13893
TraesCS2D02G351000.1	-0.415571	-0.462412	-0.462412	-0.21145	-0.305368	-0.149747	0.679021	0.60385	0.724089
TraesCS3D02G189900.1	-2.06417	-2.26078	-2.26078	1.30628	1.41887	1.29074	0.724355	0.932991	0.912507
TraesCS4A02G177600.1	-1.26088	-1.58958	-1.12971	-1.55113	-1.6531	-1.56174	2.94421	3.02855	2.77339
TraesCS2A02G546500.1	0.00311075	-0.127946	0.10013	-0.786966	-1.00379	-0.530943	0.702061	0.756576	0.88777
TraesCS3D02G363200.1	-0.367077	-0.351013	-0.246733	-0.0918753	-0.387098	-0.347331	0.452475	0.723233	0.61542
TraesCS7A02G549100.4	-0.227708	-0.227708	-0.227708	-0.227708	-0.227708	0.283254	-0.204808	-0.227708	1.2878
TraesCS6D02G097500.1	0.371844	-0.503936	0.393692	-0.503936	-0.503936	-0.503936	0.422822	0.74156	0.0858273
TraesCS1B02G044200.3	0.275706	-0.269148	0.365798	-0.526429	-0.719075	-0.784205	0.639437	0.641242	0.376674
TraesCS1D02G437000.1	-0.315245	-0.625996	-0.125649	-1.06079	-1.00181	-0.947129	1.51843	1.47386	1.08432
TraesCS3A02G045800.1	0.729545	-0.59667	0.738933	-0.979159	-0.778316	-0.725718	0.794829	0.615102	0.201454
TraesCS7B02G107400.1	0.216447	-0.492465	-0.00750737	-0.535766	-0.468601	-0.506755	0.610421	0.745005	0.439222
TraesCS1B02G188500.3	-1.90629	1.23203	-1.90629	-0.217439	-1.58667	-1.23002	2.2463	0.885523	2.48286
TraesCS6B02G434700.3	-0.288975	0.238569	-0.0129281	-0.482976	-0.796967	-0.557967	0.267671	0.87129	0.762283
TraesCS1D02G210600.3	0.861594	-0.456289	0.971318	-0.314856	-0.456289	-0.369505	-0.0833365	0.120959	-0.273596
TraesCS6B02G134800.1	-0.69513	-0.787506	-0.632251	-0.914173	-1.0666	-0.905794	1.6902	1.73182	1.57944
TraesCS2B02G147300.4	0.171228	-1.03885	0.236993	-0.630574	-0.351771	-0.507586	0.830703	0.609261	0.6806
TraesCS5D02G509100.1	0.255518	0.0861929	0.265089	-0.753678	-0.651919	-0.69345	0.600226	0.399159	0.492861
TraesCS7D02G046000.1	-0.0567816	-0.411029	-0.250253	-0.569538	-0.775925	-0.855198	1.25935	1.04403	0.615349
TraesCS5D02G266400.1	-0.504569	-0.892688	-0.74157	-0.320985	-0.46767	-0.648959	1.22683	1.28616	1.06345
TraesCS6D02G193600.1	0.296287	-0.258452	0.028578	-0.748322	-0.775476	-0.717506	0.728382	0.668131	0.778376
TraesCS3D02G153600.1	-0.127891	-0.166571	-0.0988265	-0.629853	-0.401888	-0.735937	0.629713	0.697221	0.834032
TraesCS3B02G097800.1	-0.0112782	-0.535995	0.015305	-0.941677	-0.977642	-0.790607	1.19997	1.18076	0.861165
TraesCS4B02G060500.1	-0.0415914	-0.317691	-0.179043	-0.842199	-1.03899	-0.784465	1.22313	0.996404	0.984446
TraesCS3A02G241000.1	-1.55112	-1.82732	-1.55589	0.975907	0.887475	1.04472	0.672462	0.909068	0.444703
TraesCS3A02G402200.1	-0.784356	-1.03706	-0.597741	-0.479713	-0.644699	-0.50268	1.36451	1.14624	1.5355
TraesCS3D02G258200.3	-0.422894	-0.422894	-0.286703	-0.422894	-0.418573	-0.422894	0.486303	0.848532	1.06202
TraesCS3A02G482300.1	-0.410955	-0.410955	-0.410955	-0.336449	-0.251326	-0.29459	0.952497	0.844244	0.318489
TraesCS7A02G431000.1	0.13923	-0.310163	0.210083	-0.375723	-0.227902	-0.323527	0.220166	0.352102	0.315733
TraesCS6B02G091500.1	-0.202976	-0.301993	-0.276276	0.00218187	-0.170636	-0.0567994	0.244402	0.209333	0.552763
TraesCS1D02G060000.1	-1.43544	-1.15488	-0.820024	-0.33379	-0.119294	-0.393263	1.38095	1.57032	1.30542
TraesCS7B02G079700.2	-0.321484	-0.710669	0.496234	-0.613993	-2.14874	-0.266643	1.61525	1.32556	0.624482
TraesCS5B02G010000.1	0.00196354	-0.402592	0.156769	-0.511508	-0.310876	-0.589677	0.783132	0.303976	0.568811
TraesCS7A02G206700.2	-1.30886	-1.75722	-1.19497	0.0510444	0.0422429	0.078637	1.42062	1.51455	1.15395
TraesCS5A02G332300.1	-1.5534	-2.04147	-1.626	0.767917	0.650005	0.849411	1.13253	0.999345	0.821667
TraesCS5B02G123200.1	0.0856571	-0.30131	-0.069771	-0.533803	-0.518121	-0.561088	0.764737	0.682786	0.450913
TraesCS2D02G546600.1	-0.433741	-0.295309	-0.447427	-0.389037	-0.311904	-0.211186	0.541646	0.796092	0.750865
TraesCS6B02G137500.2	-0.278029	-0.542265	-0.336872	-0.250661	-0.313292	-0.542265	0.894963	0.694075	0.674345
TraesCS5B02G415000.1	-0.465911	-0.465911	-0.465911	-0.0329517	-0.0940735	0.212161	0.748214	1.0303	-0.465911
TraesCS6D02G140000.1	0.746588	-0.91425	0.135381	-0.193534	-0.91425	-0.53352	0.427167	0.654269	0.592149
TraesCS3D02G249300.1	-1.14392	-1.60103	-1.26095	0.815103	0.734109	0.870467	0.687493	0.612416	0.286323
TraesCS5B02G151400.1	-0.824802	-1.63709	-0.357921	0.375831	0.491858	0.197212	0.920438	0.709437	0.125041
TraesCS6D02G053400.1	0.00330437	-0.24598	-0.190728	-0.66691	-0.769499	-0.818106	0.988095	0.934313	0.765511
TraesCS1A02G268400.1	-0.936729	-0.386224	-0.670256	0.211482	-0.342994	-0.258801	0.774179	0.814626	0.794717
TraesCS3B02G555700.2	-0.254145	-1.23241	-0.314531	-0.711662	-0.777297	-0.824218	1.3869	1.21455	1.51281
TraesCS1A02G191800.1	-1.37446	-2.20714	-1.23998	-0.379325	-0.481621	-0.484678	2.17359	2.06555	1.92806
TraesCS3A02G235500.1	-1.69682	-1.62545	-1.4479	-0.58505	-0.516717	-0.489607	2.129	2.1369	2.09564
TraesCS1B02G289100.1	0.0850162	-0.247205	0.0342192	-0.37681	-0.391006	-0.580801	0.897247	0.660833	-0.0814941
TraesCS3D02G085000.1	-0.131612	-0.411172	-0.261044	-1.04817	-0.902471	-0.924674	1.29351	1.3748	1.01083
TraesCS3B02G573700.1	-0.11089	-0.275191	-0.173598	-0.432975	-0.520927	-0.574319	0.737733	0.704315	0.645852
TraesCS2D02G265700.1	0.230455	-0.371512	0.109821	-0.550966	-0.599837	-0.572356	0.635379	0.554591	0.564425
TraesCS3B02G333100.1	0.116354	-0.506577	0.158104	-0.59451	-0.468202	-0.481702	0.459789	0.620051	0.696692
TraesCS5A02G193300.1	-0.0143366	0.822748	-0.647292	-0.763656	-0.190282	-0.763656	0.226936	0.404344	0.925195
TraesCS4A02G318400.1	0.600888	-0.0282699	0.656616	-0.421503	-0.876041	-0.943494	0.458605	0.368199	0.185
TraesCS5B02G129700.1	-1.18201	0.455834	-0.0636487	-0.219274	-1.18201	-0.179126	0.410628	0.671987	1.28762
TraesCS6A02G408400.1	-0.0658177	-0.753997	0.0280121	-1.15362	-1.09714	-1.09679	1.46897	1.5343	1.13608
TraesCS5D02G179900.2	-0.839842	-1.20275	-1.00387	-0.556652	-0.453426	-0.826322	1.55808	1.80259	1.52218
TraesCS3D02G435200.1	-0.158169	-0.518447	-0.0913885	-0.63363	-0.702872	-0.56148	0.901587	1.08019	0.68421
TraesCS7A02G200600.2	-0.105702	-0.288026	0.182849	-0.371471	-0.334061	-0.282077	0.330717	0.552666	0.315104
TraesCS1A02G254000.1	0.86449	0.0721984	0.828208	-1.2255	-1.18396	-0.999207	0.633427	0.601785	0.408559
TraesCS2D02G264600.2	0.0811867	-0.0765488	-0.433819	-0.246051	-0.433819	-0.41234	0.463808	-0.161199	1.21878
TraesCS7A02G339900.1	-0.373256	-0.290718	-0.420608	-0.447762	-0.422024	-0.38564	0.984128	0.891376	0.464505
TraesCS7D02G338600.1	-1.09632	-1.17269	-0.881316	-0.59255	-0.774224	-0.422538	1.71633	1.70414	1.51916
TraesCS5A02G475200.1	-0.511921	-0.721062	-0.413051	-0.128426	-0.248055	0.00664027	0.992633	0.812999	0.210242
TraesCS6B02G304100.1	0.0379245	-0.561043	0.200462	-0.411152	-1.00599	-0.535073	0.671711	0.719536	0.883623
TraesCS2D02G316500.1	0.237761	0.461439	-0.0250482	-0.739906	-0.630065	-0.452516	0.416909	0.217932	0.513493
TraesCS1B02G354000.1	-0.225609	0.115566	-0.156591	-0.331517	-0.266774	-0.260055	0.398104	0.420863	0.306013
TraesCS4B02G105300.2	-0.186176	-0.558977	-0.0687264	-0.956273	-0.884887	-0.930519	1.30484	1.29585	0.984872
TraesCS5D02G158600.2	0.923336	-0.170797	0.83216	-1.19387	-0.684356	-0.693964	0.531342	0.450021	0.00612649
TraesCS6D02G040500.1	-0.632889	-0.711499	-0.711499	-0.294659	-0.391881	-0.35874	1.22848	0.914707	0.957981
TraesCS5D02G112900.1	0.155167	-0.145919	0.248335	-0.343721	-0.291349	-0.290064	0.168316	0.136171	0.363064
TraesCS2A02G129400.1	-0.653252	-1.14028	-0.553136	-0.0882692	-0.332528	0.0881216	0.624809	0.813035	1.2415
TraesCS4A02G304600.1	-0.0227665	-0.172942	0.0537918	-0.887315	-0.793858	-0.939289	1.20015	0.910816	0.651415
TraesCS5B02G002900.1	-1.4534	1.04867	-1.4534	-1.4534	-0.457016	0.0575575	0.901048	1.20903	1.60092
TraesCSU02G185800.1	0.111343	-0.000861204	0.279296	-0.792467	-0.707042	-0.709764	0.58549	0.604241	0.629766
TraesCS5D02G258200.1	-0.682483	-0.11202	-0.0344774	-0.464631	-0.302862	-0.258098	0.588943	0.19879	1.06684
TraesCS3B02G511800.3	0.199051	-0.483339	0.117762	-0.654546	-0.654546	-0.202477	0.528782	0.589733	0.559579
TraesCS7D02G159000.1	-0.134516	-0.445097	-0.256252	-0.932113	-0.8066	-0.981158	1.13498	1.16048	1.26028
TraesCS7D02G535300.1	0.46253	-0.275202	0.333938	-0.883515	-1.03688	-0.696056	1.03778	0.78266	0.27474
TraesCS5A02G335500.1	-0.258038	-2.54905	-0.334927	-0.441029	-0.46091	-0.46669	1.61501	1.45464	1.441
TraesCS5D02G122900.1	-0.352349	-0.813494	-0.258118	-0.688809	-0.747694	-0.760524	1.29639	1.29221	1.03239
TraesCS2B02G297800.1	-0.702215	-1.15871	-0.516893	-0.747665	-0.698697	-0.817301	1.54307	1.54541	1.553
TraesCS7A02G454100.2	-0.211033	-0.581755	0.966682	-0.0566885	-0.581755	-0.581755	0.434028	0.412463	0.199814
TraesCS7A02G341000.1	-0.860604	-1.21226	-0.853837	-0.886204	-0.828643	-1.1639	1.93361	2.02889	1.84295
TraesCS4D02G292300.2	-0.21205	-0.691184	-0.00924403	-0.628515	-0.752636	-1.05481	1.15735	1.07988	1.11122
TraesCS7A02G173100.1	0.341019	-0.0670656	0.317761	-0.543337	-0.233169	-0.413598	0.319958	0.180258	0.0981746
TraesCS5D02G090300.1	-0.281714	-1.85826	-0.12157	-0.107781	-0.196986	-0.151265	0.866837	0.875488	0.975248
TraesCS6B02G430000.1	0.815417	-0.89244	0.75518	-0.798292	-1.44363	-1.13238	1.32016	1.14629	0.229701
TraesCS5B02G165300.2	1.15569	-0.573752	-0.573752	-0.573752	-0.573752	0.0934592	0.570295	-0.525516	1.00108
TraesCS6A02G252000.1	-1.9487	-2.28213	-1.63228	1.02136	0.755957	1.18228	1.26853	1.15989	0.475108
TraesCS5B02G084500.1	-0.682588	-1.38485	-0.665433	-0.95037	-1.25376	-0.68356	2.04879	1.91269	1.65909
TraesCS7D02G249200.1	-0.00342717	-0.587639	-0.268416	-1.29789	-1.22311	-1.35968	1.63562	1.61127	1.49327
TraesCS7D02G396300.1	-0.097619	-0.286751	-0.197506	-0.477313	-0.43191	0.00866299	0.49095	0.253747	0.737739
TraesCS3A02G122200.2	-0.337158	-0.337158	-0.337158	0.426679	-0.337158	0.141038	-0.334275	0.304388	0.8108
TraesCS5D02G307200.1	-0.100519	-1.01585	0.450387	-1.01585	-1.01441	-0.111269	0.838945	1.01872	0.949843
TraesCS6D02G231500.1	0.283117	-0.612768	0.281312	-1.02637	-0.920502	-0.772302	1.03199	0.978732	0.75679
TraesCS2D02G465800.2	-0.118775	-0.11048	-0.193459	-0.802994	-0.678996	-0.514019	0.68583	0.905967	0.826928
TraesCS2B02G232300.4	0.721296	-1.39174	0.0880102	-1.39174	-0.906311	-0.0412405	0.92788	0.568774	1.42507
TraesCS3A02G392000.1	-1.43584	-1.43584	-1.32615	-1.2118	-1.23421	-1.31284	2.7246	2.72015	2.51192
TraesCS7A02G174900.1	-0.0465397	-0.346447	-0.107929	-1.06014	-0.948083	-1.09018	1.24438	1.22264	1.13229
TraesCS7D02G337900.1	0.610913	-0.188583	0.355382	-1.01953	-1.00484	-0.827807	0.893419	0.706735	0.47431
TraesCS1D02G218300.1	-0.0917829	-0.398917	0.0199551	-0.651854	-1.03867	-0.808083	1.01368	1.13668	0.818981
TraesCS7D02G549500.1	0.310142	-0.135937	0.413163	-0.879813	-0.73884	-0.669069	0.730014	0.603736	0.366605
TraesCS5D02G232500.1	-0.844191	-1.7747	-0.493424	0.599301	0.397847	0.496296	0.780071	0.773276	0.0655274
TraesCS1D02G000800.1	-0.141698	1.52571	-2.12793	-1.72302	-0.559895	-2.12793	0.407629	2.29914	2.44799
TraesCS5D02G268100.1	0.787242	-0.184581	0.392046	-1.04654	-1.065	-1.20732	0.526506	1.16557	0.632074
TraesCS4A02G202500.1	0.0171615	0.0501674	-0.0135136	-0.253582	-0.298205	-0.344253	0.304275	0.305932	0.232019
TraesCS7D02G178800.1	-0.811321	-0.885516	-1.04644	-0.534462	-0.710724	-0.0638527	1.29042	1.525	1.23689
TraesCS5B02G320700.1	0.398915	-0.593304	0.470135	-1.25462	-0.810011	-0.846102	0.941844	0.951059	0.742086
TraesCS6B02G315800.1	-0.366863	-1.0718	-0.097908	-0.6761	-0.775607	-1.0109	1.45067	1.37513	1.17338
TraesCS4A02G235000.1	0.167149	-0.62581	0.204118	-0.187661	-0.707093	-0.464166	0.430297	0.541623	0.641543
TraesCS1A02G113300.1	-0.0368379	-0.242883	-0.0639941	-0.578414	-0.611813	-0.655691	0.570977	0.79495	0.823706
TraesCS3B02G268900.1	-0.391603	-0.655386	-0.21414	-0.871092	-0.978437	-0.746279	1.31156	1.35161	1.19377
TraesCSU02G209800.1	0.459624	-0.62648	0.708088	-0.62648	-0.62648	-0.62648	0.545367	0.75757	0.0352697
TraesCS7B02G271200.1	-0.139836	-0.567379	-0.131948	-0.818524	-1.04585	-0.892117	1.17531	1.253	1.16734
TraesCS6A02G386400.1	-0.254797	-0.381163	-0.248684	-1.31181	-1.24792	-0.83689	1.56736	1.55453	1.15938
TraesCS2B02G212600.1	-0.49426	-0.431577	-0.385147	-0.584498	-0.360233	-0.3446	0.952911	1.05326	0.594144
TraesCS6D02G150200.2	-0.192121	-0.0693128	0.142332	-0.802022	-0.817492	-1.14815	1.06249	0.972192	0.852084
TraesCS4D02G040000.2	-0.341575	-0.924613	0.135435	-0.924613	0.420784	-0.230401	0.802654	-0.280295	1.34262
TraesCS4A02G295100.1	-0.214573	-0.812612	-0.603601	-0.0423925	-0.569093	-0.681326	1.37673	1.27412	0.272757
TraesCS6D02G031900.1	0.69505	0.0418383	0.830115	-1.20557	-1.14628	-0.989189	0.606015	0.537928	0.630092
TraesCS2D02G289100.1	-0.286639	-0.898224	-0.449547	-0.884319	-0.88361	-0.859693	1.50715	1.46919	1.28568
TraesCS2B02G342200.1	-0.665801	-1.21857	-0.59357	-0.513682	-0.586546	-0.422021	1.50376	1.46319	1.03324
TraesCS7A02G222600.1	-0.0589444	-0.140054	0.137242	-1.04809	-1.117	-0.920671	1.17443	1.09605	0.877043
TraesCS3A02G332700.1	0.0542036	-0.421777	0.52666	-0.446397	-0.431574	-0.198338	0.471871	0.616762	-0.17141
TraesCS4A02G190700.2	0.808858	0.106614	0.895537	-0.569654	-0.569654	-0.569654	-0.375567	-0.0326063	0.306126
TraesCS7B02G065200.1	-1.22526	-1.76924	-1.14568	-0.228139	-0.321517	-0.215642	1.71093	1.68552	1.50902
TraesCS3B02G470500.1	-0.799906	-0.810877	-0.451982	-0.0594468	-0.117287	-0.264858	0.818665	0.950549	0.735142
TraesCS1B02G095800.1	-0.401755	-0.701752	-0.648821	-0.0343277	0.0211674	-0.0143506	0.568337	0.710537	0.500966
TraesCS5B02G189100.3	-0.125402	0.174515	-0.636486	-0.949151	-0.949151	-0.949151	0.925449	0.870925	1.63845
TraesCS5D02G480300.1	0.0715552	-0.214221	0.0190601	-0.768098	-0.740289	-0.757441	1.01246	0.754475	0.622499
TraesCS5B02G255700.1	-0.45945	-0.590667	-0.447137	-0.572721	-0.471869	-0.685282	1.18963	1.09396	0.943539
TraesCS2A02G137500.1	-0.125322	-0.159863	-0.00209002	-0.153156	-0.13322	-0.138509	0.211494	0.269556	0.231109
TraesCS3A02G322500.1	-0.607274	-0.461308	-0.577783	-0.383274	-0.467905	-0.624592	1.09179	0.94961	1.08074
TraesCS1B02G275000.1	0.0683682	0.00713316	0.0463126	-0.294338	-0.353028	-0.28094	0.258036	0.420432	0.128023
TraesCS3A02G382600.1	0.0872584	-0.0182474	-0.0321195	-0.397252	-0.464183	-0.505055	0.429935	0.50115	0.398515
TraesCS2A02G066700.1	-1.64408	-1.99867	-1.61764	-0.203736	-0.323382	-0.167114	2.01867	2.11372	1.82224
TraesCS5B02G002600.1	-0.627534	0.53411	-0.138908	-0.58339	-0.0257612	-0.917958	0.729126	0.157917	0.872397
TraesCS3B02G149300.5	-0.496125	-0.496125	-0.496125	-0.079285	0.58998	-0.496125	-0.496125	-0.496125	2.46605
TraesCS1D02G360400.1	-0.174266	-0.0904541	-0.075622	-0.313229	-0.325324	-0.231287	0.389063	0.390707	0.430413
TraesCS7D02G359800.1	-0.497113	-0.515109	-0.436408	0.104446	-0.0619473	-0.034866	0.440138	0.567587	0.433272
TraesCS2D02G231100.3	-0.327212	-0.128798	-0.371482	-0.371482	-0.454185	-0.0449296	0.652164	0.227489	0.818436
TraesCS6D02G184600.3	0.0145212	-0.450863	0.0463151	-0.726457	-0.740069	-0.801737	0.89419	0.887948	0.876151
TraesCS6A02G270700.1	0.0436874	0.352177	0.0314759	-0.505672	-0.620726	-0.569341	0.457639	0.543068	0.267692
TraesCS2D02G398500.1	0.171409	0.0627157	0.146561	-0.54315	-0.518102	-0.333082	0.1852	0.228022	0.600428
TraesCS5A02G502600.1	0.0708791	-0.495051	0.147127	-0.407734	-0.23099	-0.390428	0.707119	0.406073	0.193005
TraesCS1D02G284900.1	-0.139141	-0.118213	-0.177864	-0.199682	-0.111734	-0.136508	0.277872	0.458502	0.146768
TraesCS3D02G045200.6	0.507936	-0.123282	0.526669	-0.543614	-0.312951	-0.738175	-0.115792	0.364764	0.434445
TraesCS1D02G355400.1	0.170454	0.252097	0.5217	-0.890531	-0.676349	-0.914821	0.442484	0.579208	0.515759
TraesCS1A02G439800.1	0.177558	-0.492376	-0.492376	-0.492376	-0.492376	-0.353561	0.488746	0.763427	0.893332
TraesCS6D02G196100.1	-0.270236	-2.50749	-0.496714	0.132201	0.290972	0.228245	0.895228	0.90244	0.825357
TraesCS3D02G426300.1	-0.836783	-1.22278	-0.683443	-0.397439	-0.456979	-0.300677	1.42039	1.44464	1.03307
TraesCS7B02G480300.1	-0.147889	-0.0813581	-0.222825	-0.520787	-0.580799	-0.518233	0.620313	0.66818	0.783398
TraesCS6A02G013600.1	-0.042504	-0.479732	-0.479732	-0.479732	0.0563211	-0.479732	0.791096	1.59375	-0.479732
TraesCS2D02G073700.1	-1.4151	-1.4151	-1.4151	-0.309426	-0.624332	-0.333765	1.82261	2.11983	1.5704
TraesCS7D02G304400.1	-0.155785	0.0291661	0.0914504	-0.351565	-0.354079	-0.352821	0.179239	0.405599	0.508795
TraesCS3D02G137700.1	-0.802095	-1.20611	-0.873483	-0.811674	-1.02655	-0.916759	1.91963	2.04153	1.67551
TraesCS5D02G177400.1	-0.0186005	-0.397411	-0.466719	-0.886614	-0.740853	-0.84366	1.32987	1.3643	0.659685
TraesCS6B02G319000.1	-0.276098	-0.756612	-0.134222	-0.885877	-1.18892	-0.918053	1.5252	1.3308	1.30378
TraesCS6D02G193000.1	-0.0129631	-0.448479	-0.073536	-1.09864	-1.05731	-0.965065	1.35144	1.2385	1.06606
TraesCS3D02G120800.1	0.0745218	0.115227	0.521318	-0.761597	-0.841573	-0.217706	0.193347	-0.104319	1.02078
TraesCS5B02G087800.1	-1.34769	-1.61845	-1.12068	-0.659463	-0.81057	-0.793795	2.13224	2.18013	2.03827
TraesCS6B02G183900.1	-0.286879	-0.526626	-0.39564	-0.700655	-0.427289	-0.712474	1.13736	0.924108	0.988096
TraesCS2B02G311300.1	0.470804	-2.65679	0.473215	-0.465465	-0.879066	-0.567179	1.41612	1.3265	0.881854
TraesCS3D02G230100.1	0.0085231	-0.551143	-0.0485768	-0.917636	-0.838619	-0.875265	1.07794	1.17017	0.974604
TraesCS1B02G112200.1	-0.0525521	0.00202178	-0.0446283	-0.259702	-0.224749	-0.275512	0.372101	0.369562	0.113458
TraesCS7D02G419700.1	-0.405489	-0.730375	-0.398316	-0.634701	-0.636417	-1.00959	1.44045	1.36805	1.00639
TraesCSU02G063400.1	-0.25515	-0.590811	-0.176924	-0.83732	-0.862632	-0.766649	1.19616	1.20696	1.08637
TraesCS7A02G131600.1	0.0574488	-0.284706	0.0334973	-0.705364	-0.657561	-0.595826	0.613004	0.798322	0.741186
TraesCS3A02G303900.1	-0.508727	-0.810259	-0.37655	-0.836236	-0.710152	-0.953024	1.48282	1.38038	1.33175
TraesCS7A02G251300.1	-0.0144006	-0.16671	0.00542349	-0.308043	-0.557976	-0.719149	0.749838	0.684344	0.326673
TraesCS7B02G388800.1	0.00495656	-0.94576	0.0802024	-0.739725	-0.817308	-0.947527	1.25767	1.39484	0.712655
TraesCS6D02G051300.1	-0.533916	-1.23356	-0.663263	-0.470388	-0.446409	-0.388403	1.19317	1.2833	1.25947
TraesCS1D02G149700.1	-0.389455	-0.5645	-0.514869	-0.5645	-0.5645	-0.5645	1.0243	1.2621	0.875921
TraesCS2A02G396200.1	-1.38244	-1.30396	-1.29269	0.16929	0.0559343	0.328915	1.35572	1.30392	0.765305
TraesCS2A02G517100.1	-0.843051	-0.430931	-0.558274	-0.53754	-0.832489	0.249827	0.86024	0.834955	1.25726
TraesCS3B02G164000.2	0.148293	-0.109058	0.294113	-0.555314	-0.315	-0.718813	0.743239	0.754194	-0.241654
TraesCS7A02G010200.1	-0.432525	-0.364769	-0.456234	0.0993462	-0.287239	-0.208621	0.688639	0.459474	0.501928
TraesCS6A02G050000.2	-0.516551	-0.49822	-0.552644	-0.633071	-0.737615	-0.814332	1.15645	1.38512	1.21086
TraesCS5B02G481100.1	-0.645769	-0.830734	-0.675374	-0.906499	-0.752665	-0.669196	1.62701	1.55156	1.30166
TraesCS3D02G003100.1	-0.197642	0.129242	-0.0955904	-0.803527	-0.786386	-0.830881	1.00816	0.884671	0.691953
TraesCS2A02G331900.1	-0.0466976	-0.113539	-0.0478439	-0.223227	-0.200102	-0.253325	0.371202	0.375484	0.138048
TraesCS1B02G211100.1	-0.895503	-1.52277	-0.852255	-0.0972259	-0.0988046	-0.0195051	1.34579	1.35509	0.785192
TraesCS7B02G238500.1	0.112132	-0.196252	0.00968679	-0.924968	-0.924968	-0.882992	0.937571	0.951	0.918789
TraesCS4B02G090600.1	-0.491224	-0.684049	-0.486184	-0.224618	0.142957	-0.151982	0.406804	0.580187	0.908109
TraesCS1A02G039100.4	-0.390368	-1.05212	-0.483599	-0.216194	0.0535603	-0.0370485	0.86665	0.918368	0.340749
TraesCS5D02G419300.1	-0.549423	-0.451298	-0.475211	0.0284713	0.0383576	0.0291797	0.57853	0.602052	0.199341
TraesCS2D02G025400.1	0.322558	0.121026	0.246362	-0.723935	-0.924099	-0.878974	0.560121	0.451347	0.825596
TraesCS1A02G240400.1	0.25302	-0.72151	-0.72151	-0.72151	-0.72151	-0.72151	0.800044	1.24566	1.30883
TraesCS5D02G099800.1	-0.260838	-0.0402004	-0.232603	-1.00927	-1.02532	-1.03714	1.17255	1.20244	1.23039
TraesCS2B02G370200.1	-0.454012	-0.537914	-0.479859	0.0124942	0.0275836	-0.0224767	0.552378	0.559317	0.34249
TraesCS5A02G219500.1	0.701154	-0.124211	0.95038	-0.845802	-0.705678	-0.760378	0.462791	0.199641	0.122104
TraesCS5B02G063300.1	-1.40744	-1.98019	-1.59872	0.999787	0.966796	0.966665	0.786504	0.653579	0.613021
TraesCS2B02G417200.1	0.228157	-0.111197	0.188401	-0.843605	-1.01695	-0.907712	0.96093	0.803383	0.69859
TraesCS1D02G054200.1	-0.457086	-0.843346	-0.647998	-0.295402	-0.150026	-0.435177	1.00465	0.769715	1.05467
TraesCS3D02G534000.1	-0.0898692	-0.796484	0.120738	-0.291273	-0.64491	-0.74486	0.471904	0.927119	1.04763
TraesCS7D02G508200.1	0.140561	-0.104209	0.0346554	-0.495627	-0.664607	-0.793386	0.597294	0.56939	0.715929
TraesCS6A02G261900.1	-0.385308	-0.269305	-0.35152	-0.348184	-0.474624	-0.369442	0.835129	0.808476	0.554777
TraesCS3D02G144100.5	-0.0630746	-0.735726	-0.448845	0.136906	-0.735726	0.561759	0.171934	0.503672	0.609102
TraesCS3A02G026900.1	-0.789708	-1.15553	-0.882752	-0.197175	-0.0869593	-0.209598	1.08293	1.24783	0.990965
TraesCS2A02G308600.2	0.0132001	-0.557263	-0.230726	0.861737	0.178259	-0.557263	-0.557263	-0.557263	1.40658
TraesCS6D02G362000.1	0.0238157	-0.686503	0.183674	-0.736605	-0.559227	-0.565957	0.885832	0.880538	0.574434
TraesCS4A02G122300.2	0.491144	-0.779086	0.166521	-0.579964	-0.777644	-0.764731	0.867998	0.857364	0.518399
TraesCS5A02G505800.1	-0.204453	-0.991049	-0.444093	-0.254661	-0.407049	-0.315685	0.863345	0.885124	0.868523
TraesCS7B02G262300.1	0.631136	-0.63873	0.39139	-0.636702	-0.654542	-1.42244	0.827694	0.86162	0.640572
TraesCS2D02G322900.1	-0.603007	-0.942596	-0.502306	-0.678333	-0.751671	-0.563037	1.43532	1.39162	1.21401
TraesCS6D02G308100.9	0.350699	-0.148062	0.144719	-0.148062	-0.148062	-0.148062	-0.148062	-0.148062	0.392957
TraesCS1A02G315300.1	-0.0483146	-0.327137	0.104078	-0.853629	-0.826957	-1.20149	1.00435	1.20048	0.94862
TraesCS7D02G323400.3	-0.734435	-0.305267	-0.329658	-0.580162	-0.454461	-0.427887	1.12028	1.05649	0.655103
TraesCS5B02G119700.1	0.356128	0.156343	0.187409	-0.66575	-0.921455	-0.663302	0.389514	0.435907	0.725206
TraesCS1D02G215600.1	0.271617	-0.694075	0.245528	-0.694075	-0.694075	-0.226274	0.523156	0.693839	0.574359
TraesCS4A02G434000.1	-0.619182	-0.413425	-0.738362	-1.2902	-0.958372	-1.03122	1.73062	1.88156	1.43857
TraesCS7B02G067400.1	-0.635205	-0.774301	-0.411601	0.220433	-0.102081	-0.0637422	0.775583	0.525734	0.465179
TraesCS2A02G084800.1	-1.89995	-2.48908	-1.838	-0.218903	-0.31482	-0.103045	2.35588	2.31995	2.18797
TraesCS4A02G226800.1	-0.369426	-0.495841	-0.133664	-0.317422	-0.572141	-0.402216	0.761184	0.715046	0.81448
TraesCS3A02G302700.1	-0.834101	-1.01652	-0.95736	0.0443779	0.121314	0.0922064	0.784351	0.962954	0.802778
TraesCS7B02G476000.1	-0.612934	-0.702664	-0.436579	-0.241831	-0.244636	0.103588	1.13603	0.943659	0.055363
TraesCS2B02G208200.1	-0.0965037	-0.0410086	0.18103	-0.262576	-0.262576	-0.262576	0.0207528	0.123683	0.599776
TraesCS7D02G329300.1	0.512512	0.255899	0.469422	-0.651434	-1.08898	-1.09453	0.38268	0.616833	0.597596
TraesCS5A02G320400.1	0.181309	-0.3447	0.116184	-0.981765	-0.88827	-1.00111	1.07657	1.13942	0.702353
TraesCS5A02G279700.1	-0.20542	-0.442881	-0.214409	-0.938366	-0.846625	-1.08628	1.22212	1.29	1.22186
TraesCS2D02G111400.2	0.186414	0.252956	0.176759	-0.542432	-0.376876	-0.482361	0.0724779	0.369031	0.344032
TraesCS2B02G539300.1	-0.0331975	-0.424488	-0.108801	-0.422095	-0.654218	-0.642098	0.566703	0.613335	1.10486
TraesCS2A02G103200.1	-0.0326854	-0.093683	-0.129576	-0.578036	-0.641006	-0.586325	0.573403	0.710446	0.777462
TraesCS5D02G013100.2	0.162248	0.0318428	0.0361238	-0.582354	-0.622277	-0.495341	0.580872	0.523585	0.365301
TraesCS2B02G395700.1	-0.779476	-0.162918	-0.772523	-0.0482714	0.0486379	-0.304917	0.565614	0.6145	0.839353
TraesCS4D02G204000.1	-0.966071	-0.966071	0.141617	-0.191231	0.444813	-0.966071	0.990358	0.770318	0.742337
TraesCS7D02G376000.1	0.000622545	0.00956259	0.0566886	-0.344755	-0.312366	-0.264431	0.227332	0.353821	0.273525
TraesCS1A02G257200.1	0.424761	-0.157269	0.314277	-0.41426	-0.490966	-0.505814	0.284383	0.413625	0.131261
TraesCS5D02G329600.1	-0.186977	-0.309981	0.0200032	-0.17379	-0.138775	-0.211023	0.295039	0.281698	0.423807
TraesCS4B02G261900.1	0.820671	0.17734	0.755099	-1.14035	-1.25733	-1.12936	0.617591	0.610952	0.545384
TraesCS7B02G231800.1	-0.62713	-1.2874	-0.497215	-0.661259	-0.754499	-0.803231	1.55629	1.5893	1.48513
TraesCS3A02G303200.1	0.435947	-0.0783075	0.167775	-0.803643	-0.71928	-0.720522	0.849869	0.917307	-0.0491452
TraesCS2B02G152900.1	0.00392316	-0.436267	0.024324	-1.09964	-1.07352	-1.10724	1.30136	1.25563	1.13143
TraesCS1A02G211000.1	-0.603076	-0.557214	-0.523309	-0.674724	-0.489321	-0.379885	1.2442	1.1478	0.835533
TraesCS4B02G360900.1	0.651686	-1.14367	0.173639	-0.249915	-0.644904	-0.621609	0.45708	0.50664	0.871047
TraesCS4D02G102000.1	0.179565	-0.0419902	-0.231918	-0.804818	-0.766802	-0.534759	0.917535	0.708823	0.574363
TraesCS4B02G298000.1	-0.298825	-0.694101	-0.449706	-0.621671	-0.606247	-0.452257	1.18634	1.15601	0.780458
TraesCS3A02G091800.1	-0.174811	-0.232191	-0.134698	-0.68679	-0.593603	-0.720502	0.819987	0.97429	0.748316
TraesCS4D02G242200.1	-0.0510139	-0.654739	-0.161803	-0.509471	-0.544439	-0.615744	0.896005	0.723773	0.917431
TraesCS5A02G173800.1	-0.829679	-1.22552	-0.553359	-1.08116	-1.10337	-1.09111	2.05564	2.02233	1.80623
TraesCS6A02G283700.1	-0.858521	-0.864263	0.0452148	-0.427101	-0.28651	-0.0878542	0.81264	0.723095	0.943298
TraesCS1B02G162000.2	-1.63685	-0.0644469	-0.872166	-0.708576	-0.668208	-0.360653	1.78174	2.00573	0.523423
TraesCS2A02G072400.1	-1.13854	-1.50905	-1.20278	0.272399	-0.0029336	0.169865	1.25694	1.17473	0.979362
TraesCS4A02G110700.1	-0.497107	-0.917435	-0.415814	-1.08441	-1.2014	-1.06811	1.73077	1.7608	1.69272
TraesCS2A02G330600.1	0.185824	-0.530393	-0.191529	-1.1896	-0.648334	-0.988788	1.0999	1.02681	1.23612
TraesCS5D02G105500.2	-0.467453	-0.646718	-0.371084	-0.863502	-0.874121	-0.805395	1.33273	1.38326	1.31229
TraesCS5A02G164800.1	-1.5473	-1.89099	-1.89099	0.618194	0.800986	0.695169	0.790904	1.5253	0.898734
TraesCS7D02G306700.1	-0.360748	-1.49473	-0.377161	0.00717921	-0.186912	0.00667327	0.780015	0.839466	0.786219
TraesCS1D02G106700.1	0.116232	0.0034988	0.130514	-0.701258	-0.945677	-0.881643	0.798815	0.821489	0.658029
TraesCS1A02G322100.2	-0.464103	-1.27946	-0.590015	-0.408449	-0.416693	-0.489307	1.16562	1.32452	1.15789
TraesCS3D02G205900.5	-0.286035	-0.286035	-0.286035	0.0980147	-0.286035	-0.16834	-0.286035	-0.177678	1.67818
TraesCS3B02G017800.1	-0.219351	-0.417225	-0.121957	-0.402065	-0.394545	-0.541833	0.81403	0.829633	0.453313
TraesCS2A02G130600.2	-0.167609	-0.465094	1.20212	-0.465094	0.127542	-0.465094	-0.0966051	0.794932	-0.465094
TraesCS4A02G395700.1	-0.242826	-0.746925	-0.122398	-0.733055	-0.802367	-0.747946	1.07233	0.977064	1.34613
TraesCS5A02G247100.1	-0.270637	-0.531881	-0.449551	-0.0658467	-0.32233	-0.366338	0.795051	0.755998	0.455535
TraesCS7A02G453100.1	-2.34606	-2.40671	-2.35707	0.916461	0.820817	0.869923	1.77382	1.5949	1.13391
TraesCS2A02G380800.1	0.312773	0.167831	0.204803	-0.446405	-0.509171	-0.526381	0.210008	0.342306	0.244237
TraesCS1A02G350400.2	0.269985	-0.11492	0.690625	-0.675435	-0.67053	-0.935328	0.510129	0.794678	0.130796
TraesCS7D02G454700.1	0.00117978	0.154308	-0.0498082	-0.664226	-1.04399	-0.925833	0.85716	0.650183	1.02103
TraesCS6D02G362500.2	-0.419954	-0.419954	0.46913	0.0415744	-0.419954	-0.419954	0.76718	0.821886	-0.419954
TraesCS3D02G482500.2	-0.350201	-0.475852	-0.209215	0.0259694	-0.329197	-0.138997	0.693432	0.47499	0.309071
TraesCS7D02G444700.1	0.124347	0.254839	0.166058	-0.358965	-0.423584	-0.373831	-0.0308652	0.368829	0.273173
TraesCS2A02G317200.1	-0.410736	-0.432338	-0.428199	-0.303529	-0.428199	-0.0321461	0.75453	0.658048	0.62257
TraesCS3D02G072700.1	0.273658	0.207693	0.387555	-0.705244	-0.836725	-0.844523	0.456453	0.512781	0.548352
TraesCS4D02G119200.2	-0.648053	-0.791818	-1.04901	-0.516085	-0.588847	-0.700256	1.55193	1.51783	1.22432
TraesCS5D02G507300.1	0.169942	-0.090191	0.348749	-0.845929	-0.786525	-0.831953	0.695835	0.916598	0.423475
TraesCS2B02G079400.1	-1.44042	-2.02994	-1.42759	-0.230781	-0.41234	-0.295765	1.99811	2.09236	1.74637
TraesCS3D02G217800.2	-0.0250697	-0.59433	-0.33751	-0.962818	-0.989752	-0.992473	1.59022	1.45077	0.860961
TraesCS2D02G359500.1	0.0986887	-0.140602	0.0548288	-0.513071	-0.492588	-0.471054	0.445776	0.525602	0.49242
TraesCS2D02G044600.1	-0.202395	-0.457509	-0.19204	-0.995945	-0.969174	-0.752069	1.28401	1.07796	1.20716
TraesCS2A02G151900.1	0.301741	-0.0806655	0.386206	-0.467405	-0.512703	-0.489264	0.462838	0.244026	0.155228
TraesCS5A02G229500.2	-0.173029	-0.638442	-0.400757	-0.869262	-0.848926	-1.01332	1.36277	1.29978	1.28119
TraesCS5A02G287100.1	-0.802004	-1.05636	-0.544874	-0.683914	-0.607066	-0.520058	1.32825	1.53238	1.35365
TraesCS6B02G176700.4	-0.0156813	-0.462467	0.717681	-0.134779	-0.462467	-0.462467	-0.462467	-0.462467	1.74511
TraesCS1B02G206800.1	-1.07235	-1.60476	-1.10879	-0.6138	-0.756618	-0.611452	2.20939	1.92424	1.63414
TraesCS3B02G035900.1	-0.245933	-1.62444	-0.276212	-0.00292022	0.0988955	-0.594462	1.19031	0.759881	0.694884
TraesCS2B02G346500.1	-0.275032	-0.514838	-0.0908454	-0.739184	-0.479347	-0.529756	0.896289	0.983475	0.749238
TraesCS4A02G057800.1	-1.08672	-1.23057	-1.1183	0.545553	0.255288	0.620916	0.736047	0.70028	0.577506
TraesCS5A02G222100.1	-0.94327	-1.01786	-0.9231	-0.456546	-0.593287	-0.748089	1.65376	1.53245	1.49595
TraesCS5A02G171100.1	-0.0205417	-0.0702779	0.29966	-0.466259	-0.370296	-0.322242	0.383912	0.31797	0.248074
TraesCS4D02G070400.2	-0.420618	-0.0318357	-0.24334	-1.06908	-1.06908	-1.27005	1.32814	1.58296	1.1929
TraesCS2D02G383800.1	-0.405326	-0.798704	-0.330557	-1.58314	-1.67468	-1.61172	2.17985	2.10465	2.11963
TraesCS4A02G290800.1	0.754575	-1.29331	0.281516	-0.562999	-0.566481	-0.66664	1.12515	0.714601	0.213594
TraesCS7D02G442500.1	-1.32547	-1.46337	-1.4603	0.762435	0.617371	0.874341	0.855951	0.670095	0.468949
TraesCS1A02G126300.3	0.317669	0.0250051	0.341903	-0.554175	-0.0111741	-0.54698	-0.00032305	0.0143436	0.413731
TraesCS2D02G433300.1	-0.351722	-0.619859	-0.309175	-0.540734	-0.529419	-0.575222	0.961544	0.910297	1.05429
TraesCS3D02G477700.1	-0.867623	-1.06431	-0.715095	-0.0497068	-0.423978	-0.107468	1.10787	1.05273	1.06757
TraesCS7D02G057400.1	-0.129446	0.232852	0.149942	-0.712371	-0.737012	-0.64204	0.824987	0.750721	0.262367
TraesCS3D02G296300.1	-0.667467	-0.320551	-0.759585	-0.202992	0.00186963	-0.352287	0.616549	1.08994	0.594523
TraesCS4B02G244500.3	-0.372729	-0.372729	0.302635	-0.372729	-0.372729	-0.372729	-0.372729	-0.372729	2.30647
TraesCS3A02G328300.1	-1.09661	-1.23637	-0.81496	-1.38459	-0.406542	-0.637066	1.89362	2.05824	1.62427
TraesCS6A02G271700.1	0.170971	-0.178188	0.087474	-0.818676	-0.73917	-0.710911	0.658395	0.839017	0.691088
TraesCS3A02G225200.1	0.306912	0.158684	0.411248	-0.229209	-0.716413	-0.448316	0.2047	-0.0829409	0.395335
TraesCS1D02G076900.1	0.00117937	-0.118025	0.0819426	-0.336309	-0.702987	-0.513058	0.454113	0.655747	0.477397
TraesCS4B02G117700.1	0.300741	-0.680494	0.248129	-0.621929	-0.767512	-0.90618	0.94644	1.12663	0.35418
TraesCS2D02G255600.1	-0.0673357	-0.406264	0.00877348	-1.01968	-1.12067	-0.895848	1.30814	1.18634	1.00655
TraesCS6A02G225100.2	0.707541	-0.737126	0.70648	-0.737126	-0.666737	-0.737126	-0.737126	1.46482	0.736401
TraesCS2B02G603100.1	-0.504028	-0.017737	0.179221	-0.692111	-0.671578	-0.745272	0.772414	0.628438	1.05065
TraesCS3D02G307700.4	0.00234495	-0.427405	0.0723772	-0.427405	-0.427405	-0.0411458	0.728992	0.687628	-0.167982
TraesCS1A02G007000.1	-0.475867	-0.544216	-0.645694	-0.24152	-0.34746	-0.479012	1.05114	0.701282	0.981349
TraesCS5B02G108300.1	-0.140987	-1.36192	-0.11018	-1.36601	-0.992978	-1.33446	1.87752	1.88214	1.54687
TraesCS5A02G338600.1	0.680283	-0.0293971	0.865739	-0.684921	-0.617376	-0.545447	-0.0363	0.0887263	0.278692
TraesCS6A02G312100.2	-0.400364	-0.756614	-0.296027	-0.607451	-0.711989	-0.725605	1.24962	1.26545	0.982976
TraesCS2A02G274800.3	0.603574	0.144097	0.897827	-0.372816	-0.659172	-0.979587	0.103356	-0.155196	0.417919
TraesCS5D02G167600.3	-0.444535	-0.444535	-0.444535	0.161434	-0.0715827	0.601607	0.255017	-0.444535	0.831664
TraesCS4D02G145100.4	-0.414167	-0.414167	-0.0614082	-0.414167	-0.414167	0.0145117	0.0400091	0.629878	1.03368
TraesCS3B02G006300.1	-0.185411	-0.590031	-0.472161	-0.757364	-0.881012	-1.16637	1.40419	1.29494	1.35322
TraesCS6B02G401700.1	-1.21705	-1.27247	-0.776857	0.621048	0.190722	0.501049	0.224478	0.656668	1.07241
TraesCS4D02G107400.1	-0.618204	-1.16497	-0.507623	-0.601502	-0.66634	-0.675083	1.45951	1.58352	1.1907
TraesCS5B02G199200.1	-0.102659	-0.662096	0.243141	-0.85626	-1.07326	-0.943361	1.35244	1.11944	0.922614
TraesCS6A02G392800.1	-0.42095	-0.216018	-0.339753	-0.691597	-0.30518	-0.446807	0.810095	0.722581	0.887629
TraesCS2D02G251000.1	-0.0197999	-0.316669	-0.164353	-1.23309	-1.51498	-1.48503	1.63437	1.57052	1.52903
TraesCS3D02G281800.1	-0.000781397	-0.249005	-0.0854922	-0.92696	-0.986488	-0.855847	1.12423	1.02791	0.952435
TraesCS4A02G132200.3	-0.251956	-1.5521	-0.798229	-0.466081	-0.0645145	0.383047	1.31139	1.04339	0.395057
TraesCSU02G215400.1	0.482855	-0.607321	0.300339	-0.607321	-0.607321	-0.547966	0.59494	0.560679	0.431115
TraesCS2B02G275100.1	-0.5309	-0.913402	-0.641128	-1.46475	-1.44203	-1.28572	2.20834	2.25264	1.81695
TraesCS1D02G054100.1	0.278274	-1.16374	0.417852	-0.434296	-1.16374	-1.16374	1.06861	0.952957	1.20782
TraesCS5D02G003500.1	0.325514	-0.113786	0.224004	-0.271978	-0.180555	-0.317173	0.00558937	0.035314	0.293072
TraesCS1A02G400500.1	-0.310896	-0.674093	-0.37343	-0.87002	-0.972649	-0.931561	1.48311	1.41903	1.23051
TraesCS3B02G209100.1	-0.265602	-0.873918	-0.73597	-0.618246	-0.700191	-0.41888	1.26149	1.09766	1.25367
TraesCS1B02G143100.5	-0.223021	-0.223021	-0.223021	-0.223021	0.2849	-0.223021	-0.223021	-0.223021	1.27625
TraesCS4A02G233800.1	-0.0136169	-0.366583	-0.014624	-0.410977	-0.275645	-0.285336	0.471666	0.424888	0.470227
TraesCS2B02G148600.1	0.670704	-0.65928	0.352931	-0.582037	-0.65928	-0.65928	-0.125219	0.929524	0.731938
TraesCS3A02G284700.1	0.191625	0.0959783	0.374731	-1.02579	-0.990266	-0.861575	1.20876	0.774897	0.231633
TraesCS1A02G067300.3	0.279459	-0.108902	0.424287	-0.164843	-0.160675	-0.170419	-0.217259	-0.217259	0.33561
TraesCS2D02G327700.1	0.15436	-0.218653	0.00397404	-0.983081	-0.930414	-0.43695	0.886885	0.709891	0.813987
TraesCS5B02G516600.1	-1.0207	-0.025043	-0.809161	-0.955953	-0.974921	-0.0136227	1.80478	1.16404	0.830577
TraesCS5B02G141000.1	0.159679	-0.189973	-0.875241	-0.875241	0.479211	-0.875241	1.13733	-0.841025	1.8805
TraesCS7B02G101600.1	-0.05185	-0.522777	-0.0342623	-0.354135	-0.253744	-0.422472	0.698791	0.551728	0.388723
TraesCS6A02G085000.1	-1.32665	-2.08964	-1.81344	-0.156062	-0.391417	-0.543173	2.2689	2.16382	1.88764
TraesCS7A02G293900.1	0.0497544	-0.438436	0.0315197	-0.397861	-0.373359	-0.277144	0.496581	0.400387	0.508558
TraesCS2B02G229400.1	-1.01459	-1.03514	-0.786815	-0.17327	0.00963511	-0.100582	1.22449	1.05836	0.817902
TraesCS4A02G174100.1	0.588364	0.0384355	0.831717	-1.01896	-1.04331	-1.27597	0.715347	0.770869	0.393509
TraesCS6B02G298500.1	0.0236299	0.170162	0.285706	-0.360449	-0.411343	-0.39845	0.239438	0.243557	0.207748
TraesCS2A02G514400.1	0.0707578	-1.15452	-0.494593	0.0141249	0.176615	-0.726911	0.523555	0.231742	1.35923
TraesCS2A02G280500.1	-0.653419	-0.953609	-0.568752	-1.11393	-1.1755	-1.41474	1.96189	1.98344	1.93461
TraesCS2D02G244500.2	-0.276371	-0.755602	-0.755602	-0.755602	-0.387113	-0.755602	0.148208	1.64275	1.89493
TraesCS3A02G141900.1	-0.193656	-0.44915	-0.324351	-0.306074	-0.311761	-0.075758	0.752865	0.547713	0.360173
TraesCS3B02G611100.1	0.158914	-0.00894279	0.19166	-0.902445	-0.897709	-0.809928	0.801067	0.74917	0.718213
TraesCS4D02G342300.3	-0.188827	-0.188827	-0.158844	-0.188827	-0.188827	0.00652088	-0.163089	-0.188827	1.25955
TraesCS6D02G278000.1	-0.398079	-0.331883	-0.320577	-0.343279	-0.479982	-0.506641	0.756714	0.868615	0.755112
TraesCS3A02G290700.1	0.257579	-0.40307	0.293576	-0.812254	-0.929631	-0.712407	0.64983	0.615938	1.04044
TraesCS1A02G406500.1	-0.322275	-0.880974	-0.589192	-0.59062	-0.84132	-0.482787	1.44084	1.26913	0.997198
TraesCS1B02G337400.1	-0.889885	-0.929502	-0.810772	-0.131326	-0.0732062	-0.186037	1.21842	1.06833	0.733977
TraesCS7A02G557300.1	-0.470696	-1.26391	-0.866911	-0.601175	-0.429903	-0.218464	1.20739	1.23141	1.41226
TraesCS2D02G565300.1	-0.27842	-0.571866	-0.480307	-0.848602	-0.832732	-0.592153	1.2806	1.04502	1.27845
TraesCS4D02G258100.1	0.303559	-0.088311	0.337395	-0.390526	-0.4139	-0.373876	0.293171	0.0595073	0.272982
TraesCS1B02G140100.1	-0.141912	-0.790047	-0.146525	-0.995008	-0.844626	-0.874118	1.19957	1.15764	1.43503
TraesCS2B02G196400.2	0.977524	-0.128604	0.788841	-0.556812	-0.528513	-0.615133	-0.103649	0.233354	-0.0670071
TraesCS2B02G110800.2	0.56892	0.0249347	-0.536758	-0.512438	-0.536758	-0.536758	0.549346	-0.134036	1.11355
TraesCS7D02G015700.1	-0.0521176	-0.170237	-0.343214	-0.484975	-0.41761	-0.549858	0.84246	0.716779	0.458773
TraesCS3D02G281100.1	-0.448575	-0.753891	-0.526057	-0.729523	-0.717492	-0.696449	1.38886	1.35272	1.13042
TraesCS3D02G439200.1	-0.281471	-0.281471	0.0678944	-0.230447	-0.281471	-0.281471	0.234544	0.854064	0.199828
TraesCS6D02G273200.2	-0.544865	-0.204659	0.396841	-0.499148	-0.383325	-0.699658	0.8226	0.474513	0.637701
TraesCS3B02G319100.3	-0.301218	-0.146057	0.374697	-0.306977	-0.306977	-0.306977	0.13238	-0.306977	1.16811
TraesCS7D02G231800.5	-0.207334	-0.207334	-0.207334	0.258379	-0.207334	0.320737	-0.207334	0.00679075	0.450763
TraesCS4D02G194400.1	-0.265276	-0.669525	-0.18753	-1.25412	-1.45223	-0.983589	1.56144	1.64712	1.60371
TraesCS1A02G083900.1	-0.714104	-0.335509	-0.816115	-0.798796	-0.372611	-0.320601	1.124	1.03053	1.20321
TraesCS1D02G158400.1	-0.187373	-0.030846	-0.0698251	-0.198438	-0.264084	-0.312682	0.381992	0.272281	0.408975
TraesCS3B02G213700.1	-0.0977011	-0.311454	-0.178951	-0.983006	-1.35766	-0.904947	1.33349	1.29042	1.20981
TraesCS6D02G282000.1	-0.936897	-0.939731	-0.899597	-0.717174	-0.884925	-0.594007	1.76061	1.70668	1.50504
TraesCS3D02G146500.2	-0.0465335	-0.160215	-0.0910903	-0.636338	-0.573912	-0.615228	0.715936	0.671418	0.735962
TraesCS3B02G462800.1	-0.476911	-2.20783	-0.511833	-0.326996	-0.296858	-0.543788	1.51845	1.4427	1.40307
TraesCS6A02G132400.1	-0.416006	-0.605393	-0.399494	-0.101153	-0.108682	0.0387001	0.612258	0.440041	0.53973
TraesCS4A02G139700.3	-0.284083	-0.326417	-0.191964	-0.953659	-0.855646	-0.798952	1.11201	1.24112	1.05759
TraesCS3A02G321000.1	-0.148132	-0.010439	0.0766347	-0.522181	-0.320137	-0.418251	0.401761	0.502527	0.438216
TraesCS7A02G256200.3	-0.339923	-0.339923	-0.0518602	-0.339923	-0.257221	-0.339923	0.901307	1.10739	-0.339923
TraesCS4B02G354600.5	-0.613325	-0.858212	-0.858212	-0.593976	0.242093	0.225852	1.35933	-0.205611	1.30206
TraesCS7D02G230900.2	0.508059	-0.645746	0.632238	-0.394785	-0.569872	-0.328442	0.328783	0.0749698	0.394795
TraesCS1D02G166400.1	-1.11661	-1.77497	-1.27739	-0.517207	-0.246171	-0.498947	1.83098	1.83591	1.76441
TraesCS1B02G110400.1	-0.466211	-0.697838	-0.519081	-0.616203	-0.676731	-0.638817	1.31565	1.19707	1.10216
TraesCS2B02G267000.1	0.0414863	-0.416987	0.00281599	-0.826431	-0.862064	-1.00895	1.16083	0.981789	0.927503
TraesCS6D02G228700.4	-0.383074	-2.44104	-0.207769	-0.18766	-0.719453	-0.293086	1.3694	1.49978	1.36291
TraesCS3B02G253500.1	-0.391363	-0.293301	-0.459201	-0.529626	-0.649161	-0.943904	1.22208	1.12528	0.919199
TraesCS2B02G079500.1	-2.13404	-2.88603	-2.07673	0.122387	-0.0296601	0.191266	2.37791	2.45245	1.98245
TraesCSU02G132300.1	-0.318124	-0.886976	-0.607443	-0.812982	-0.798503	-0.666055	1.66056	1.47478	0.95475
TraesCS5B02G304900.1	-0.297386	-0.579011	-0.355882	-0.347065	-0.374799	-0.300574	0.800096	0.716875	0.737746
TraesCS3B02G565900.1	-0.522723	-0.724402	-0.71717	-0.726475	-0.695691	-0.779288	1.44057	1.48603	1.23915
TraesCS4D02G318400.1	-0.0693745	-1.10429	0.0553347	-0.382703	-0.325245	-0.588279	0.906485	0.765577	0.7425
TraesCS2A02G109500.2	0.129609	-1.44812	-0.663199	-0.450287	-0.238356	-0.117563	1.62775	1.14571	0.0144543
TraesCS7D02G522400.1	0.147474	-0.125498	-0.206226	-0.87397	-0.787899	-1.13555	0.989458	0.799632	1.19258
TraesCS6B02G410800.2	-0.133931	-0.121724	0.0689324	-0.502575	-0.297505	-0.286982	0.518574	0.45793	0.297281
TraesCS5B02G174700.2	-0.317769	-0.0235764	0.156201	-0.604572	-0.470747	-0.884341	0.871829	0.721154	0.551821
TraesCS4A02G308600.1	-0.34472	-0.519746	-0.147583	-0.366674	-0.495356	-0.465179	0.621254	0.816442	0.901561
TraesCS1A02G173100.1	-1.4157	-0.965243	-1.48286	0.247546	-0.0291883	0.217322	1.10607	1.22426	1.0978
TraesCS3D02G226100.1	-0.436987	-0.467045	-0.482311	-0.0208879	-0.124866	0.145139	0.69102	0.468061	0.227877
TraesCS7A02G305800.1	-0.392352	-0.490593	-0.0107224	-0.550026	-0.536606	-0.400143	1.06197	0.81927	0.499204
TraesCS5D02G044100.1	-0.209971	0.0258036	-0.782376	-0.527781	-0.626626	-0.203195	1.00798	0.69582	0.620347
TraesCS6B02G350500.1	-0.613245	-1.04114	-0.600665	-0.638017	-0.753339	-0.694767	1.53651	1.61482	1.18985
TraesCS4A02G225100.2	-0.305681	-0.16078	-0.276985	-0.359262	-0.439432	-0.44061	0.747534	0.583932	0.651283
TraesCS7B02G431700.1	-0.694533	-0.694533	0.173364	-0.67875	0.294606	0.286589	0.676747	0.20077	0.435739
TraesCS2A02G046100.1	-0.4526	-0.460561	-0.288737	-0.43793	-0.444683	-0.379621	0.932353	1.01013	0.521652
TraesCS2B02G347800.1	0.0629095	-0.760636	0.0844307	-0.652535	-0.86513	-0.752071	1.07932	1.1083	0.695407
TraesCS2A02G339100.1	-0.859712	-0.912913	-0.656747	-0.0631176	0.223401	0.0663827	0.851082	0.969519	0.382105
TraesCS4D02G083900.1	-0.503246	-0.58293	-0.324455	-0.831649	-0.96939	-0.664453	1.40822	1.21354	1.25437
TraesCS4B02G106900.1	0.435556	-0.263274	0.42834	-0.703539	-0.923986	-0.657553	0.401826	0.362513	0.920117
TraesCS7D02G288700.1	-0.0548092	-0.504504	-0.0685865	-1.01408	-1.00873	-1.0397	1.26145	1.24096	1.188
TraesCS4D02G292900.1	0.791981	-1.22965	0.58339	-0.539588	-1.54577	-0.53599	0.910082	1.03142	0.53413
TraesCS2A02G291000.1	-0.153442	0.0198555	-0.0170769	-0.540741	-0.53258	-0.572657	0.784457	0.716143	0.296041
TraesCS6A02G218000.1	-1.21321	-1.55423	-1.24403	0.936689	0.698124	0.865255	0.648719	0.542183	0.320503
TraesCS5A02G546100.1	-0.602536	0.301273	-0.561293	-0.602536	-0.602536	-0.602536	0.730315	0.906399	1.03345
TraesCS4D02G315900.1	-0.920677	-0.980341	-0.752542	-0.807725	-0.689705	-0.332339	1.56524	1.56684	1.35125
TraesCS4D02G014200.1	-0.887539	-0.876763	-0.875421	-0.891601	-0.83054	-0.61877	1.96001	1.91003	1.1106
TraesCS4B02G124100.2	0.946295	-1.69502	0.573115	-0.280885	-0.487127	-0.860714	1.52717	1.97219	-1.69502
TraesCS3D02G338400.1	-1.43266	-1.62068	-1.31436	-1.70698	-1.71749	-1.63057	3.12161	3.22467	3.07644
TraesCS7A02G245500.1	-0.297518	-0.655915	-0.307682	-0.350236	-0.404953	-0.126843	0.789812	1.07266	0.280676
TraesCS1B02G265300.1	-0.254182	-1.48623	-0.210625	-0.186398	-0.865173	-0.659222	0.953129	1.33854	1.37016
TraesCS5D02G061100.1	-0.577367	-0.835601	-0.673686	-0.412796	-0.639814	-0.637723	1.55375	1.11286	1.11038
TraesCS6D02G269600.1	0.264962	0.101763	0.228552	-0.561621	-0.489083	-0.558967	0.470564	0.176937	0.366893
TraesCS2D02G377600.1	-0.0707305	-0.470728	0.199523	-0.263513	-0.362813	-0.332414	0.563871	0.618756	0.118049
TraesCS1A02G264300.1	-0.0205463	-0.0122984	-0.0933502	-0.660659	-0.632996	-0.521497	0.72206	0.348977	0.87031
TraesCS5A02G212600.2	-0.131842	-0.22134	0.0088629	-0.22134	-0.189945	-0.0733822	0.229673	0.35494	0.244373
TraesCS1B02G251800.1	-0.411156	-0.356527	-0.477108	-0.684581	-0.433798	-0.0432776	0.989278	0.637819	0.779351
TraesCS4A02G095600.1	-1.50724	-1.76409	-1.16295	-0.120237	0.134161	0.0296978	1.60669	1.48226	1.30171
TraesCS5B02G083300.1	-0.867243	-1.3169	-0.89561	-0.897329	-1.0202	-0.773712	2.05845	1.94676	1.76579
TraesCS5A02G473800.1	0.0267858	-0.0480116	0.218235	-0.632764	-0.813504	-0.745936	0.784002	0.69807	0.513123
TraesCS6B02G391200.1	0.131328	0.0687812	0.0639182	-0.600739	-0.502491	-0.502491	0.609653	0.377215	0.354826
TraesCS5D02G453300.1	-0.139268	-0.377986	0.0233917	-0.728149	-0.906848	-0.743931	0.963713	0.944353	0.964725
TraesCS5D02G293700.1	0.152608	-0.178383	-0.0879678	-0.301958	-0.24072	-0.344276	0.36368	0.265962	0.371055
TraesCS4A02G216500.2	-0.36712	0.132422	-0.305072	-0.294795	-0.63735	0.0523966	0.340113	-0.0639753	1.14338
TraesCS2B02G270500.2	0.213746	0.0543631	-0.334875	0.126904	-0.849448	-1.75567	0.83505	0.81214	0.897786
TraesCS6B02G047800.1	-0.312441	-0.280032	-0.539498	-0.755511	-0.912799	-0.605116	1.30668	1.25232	0.846396
TraesCS5A02G105100.1	-0.0260463	-0.501486	-0.219672	-0.875774	-1.439	-1.40292	1.53945	1.63728	1.28817
TraesCS1D02G040700.4	-0.447063	-0.428497	-1.33693	-0.0518198	-0.0672944	-0.591904	0.935097	1.0147	0.973705
TraesCS7A02G335100.2	0.00029116	-0.0766967	-0.121236	-0.502629	-0.854779	-0.547972	0.807106	0.799885	0.496031
TraesCS4A02G272100.1	-0.583462	-1.03205	-0.57219	-0.545306	-0.746351	-0.717261	1.4417	1.45542	1.2995
TraesCS2A02G372100.1	-0.36861	-0.769148	-0.446067	-0.0749368	-0.0104188	0.236611	0.702819	0.686606	0.0431445
TraesCS5A02G402600.1	-1.34362	-1.87759	-1.37345	-0.0224598	-0.122281	0.0586418	1.73628	1.69034	1.25414
TraesCS1B02G342800.1	0.200774	-0.318523	0.498702	-0.443754	-0.316324	-0.673567	0.183006	0.337649	0.532039
TraesCS4D02G041700.1	0.183308	0.231879	0.0374266	-0.640485	-0.657298	-0.621325	0.434673	0.526294	0.505527
TraesCS3D02G389300.1	-0.772697	-0.960188	-0.819429	-0.490609	-0.281626	-0.520854	1.31362	1.31478	1.217
TraesCS3B02G343800.4	-0.45977	-0.536006	-0.530931	-0.0215344	-0.155697	0.0281342	-0.183297	0.0854317	1.77367
TraesCS2B02G214000.1	-0.317092	-0.637403	-0.479653	-0.150678	-0.435066	-0.147077	0.809113	0.831184	0.526673
TraesCS1B02G246200.1	-0.144008	-0.808435	0.269434	-0.911404	-0.482302	-0.7739	1.00024	1.11991	0.730461
TraesCS2D02G213400.1	-0.249602	-1.0362	-0.169883	-0.468653	-0.448353	-0.493197	1.38738	1.0516	0.426901
TraesCS4A02G318300.1	0.28489	-0.149646	0.14615	-0.782165	-0.738792	-0.783461	0.80366	0.626708	0.592656
TraesCS5B02G413400.2	-0.289763	-0.444216	0.00362717	0.123329	-0.0382241	-0.13039	0.673479	0.546375	-0.444216
TraesCS5A02G003800.2	0.202356	-0.310629	0.181993	-0.310629	-0.310629	-0.310629	0.194246	0.530942	0.132978
TraesCS2D02G506800.1	-0.598877	0.0884272	-0.144606	-0.797137	-0.722428	-0.854955	1.17509	1.28586	0.568624
TraesCS7B02G306900.1	-0.197714	-0.650836	-0.3866	0.0654962	-0.20723	-0.0344786	0.568874	0.429821	0.412667
TraesCS6A02G025700.1	-0.499452	-0.221964	-0.491131	-0.755457	-0.252891	-0.579516	0.892336	0.857286	1.05079
TraesCS3A02G150400.1	0.134768	-0.0910825	0.430324	-0.333816	-0.315232	-0.438527	0.298975	0.185239	0.129351
TraesCS6D02G291600.2	-0.831113	-1.25227	-0.427705	-0.453182	-0.0791418	-0.516747	1.151	1.07743	1.33173
TraesCS7A02G231800.1	0.30736	-0.242049	0.361226	-0.70985	-0.404171	-0.389076	0.291592	0.436154	0.348813
TraesCS7A02G480700.1	-0.635864	-1.12355	-0.539419	-0.519109	-0.696387	-0.619433	1.36522	1.49409	1.27445
TraesCS7A02G160300.1	-0.661263	-1.41439	-0.59611	-0.729051	-0.87797	-0.423665	1.82649	1.6789	1.19706
TraesCS6B02G224800.2	-0.114391	-0.752012	0.00700911	-1.00409	-1.38907	-1.48483	1.67071	1.69746	1.36921
TraesCS2D02G082700.1	-0.790388	-0.990832	-0.705002	-0.917063	-0.917735	-0.723494	1.7775	1.71733	1.54969
TraesCS2B02G398400.1	-0.044899	0.0306026	0.233555	-0.535178	-0.484365	-0.5738	0.241521	0.557718	0.574844
TraesCS7A02G402500.1	-0.204619	-0.35674	-0.489202	-0.645191	-0.478818	-0.564746	0.875465	0.833377	1.03047
TraesCS2A02G239500.4	0.146895	-0.36609	-0.0839467	-0.239117	-0.36609	0.000162322	0.261517	0.167972	0.478697
TraesCS6B02G462300.1	-1.30756	-1.5727	-1.29604	0.646391	0.203357	0.632974	0.969492	0.868249	0.855832
TraesCS1A02G058900.2	-0.873424	-1.45914	-1.08855	-0.502137	-0.378039	-0.41556	1.69731	1.68379	1.33574
TraesCS7B02G199200.3	-0.814356	-0.165329	-0.240416	-0.722489	-0.592612	-1.08879	0.899479	1.40641	1.3181
TraesCS5D02G413500.1	-0.087368	-0.446889	-0.158826	-0.245255	-0.240246	-0.136549	0.895666	0.866357	-0.446889
TraesCS2D02G596400.1	0.268881	0.2996	-0.0520121	-0.429619	-0.674296	-0.754069	0.646437	0.926498	-0.231421
TraesCS3B02G465800.1	0.130271	-0.212325	0.396058	-0.518796	-0.648722	-0.596848	0.912242	0.721111	-0.182991
TraesCS7D02G037500.1	0.445837	0.296544	0.23867	-0.642862	-0.547205	-0.365884	0.0896463	0.0963272	0.388928
TraesCS1A02G256300.2	-0.255363	-0.255363	-0.255363	-0.255363	-0.255363	-0.255363	0.272708	-0.255363	1.51483
TraesCS2D02G213100.2	-0.706369	-1.39612	-1.10569	-0.381046	-0.0332247	0.0768922	1.48183	0.689649	1.37408
TraesCS1B02G478100.1	0.0714168	-0.0742327	0.0971005	-0.86951	-0.676387	-0.602972	0.638831	0.682552	0.733201
TraesCS2D02G091400.2	-1.08877	-1.60176	-1.1763	0.686012	0.813732	0.724781	0.58791	0.524226	0.530163
TraesCS2B02G272600.3	-0.343034	-0.538381	-0.038599	-0.0183361	-0.124787	-0.116148	0.408724	0.260706	0.509855
TraesCS3D02G127300.1	0.745209	-1.32793	0.909026	-0.570049	-0.608962	-1.32793	0.709105	0.844881	0.626643
TraesCS6B02G137000.1	-0.0506722	-0.289459	-0.138899	-0.145413	-0.131122	-0.119534	0.290686	0.409204	0.175209
TraesCS2B02G079100.1	-0.887577	-1.42184	-0.845731	-0.169427	-0.277344	-0.158555	1.35094	1.34534	1.06419
TraesCS6A02G312500.2	-0.166368	-0.166368	-0.166368	-0.166368	0.213253	-0.166368	-0.166368	-0.166368	0.951327
TraesCS6A02G056800.1	0.00642329	-0.114683	0.0573712	-0.353334	-0.406196	-0.346695	0.44945	0.299226	0.408438
TraesCS7D02G522300.1	0.111368	-0.184881	0.159799	-0.307093	-0.267862	-0.263863	0.22574	0.331707	0.195084
TraesCS7B02G426900.1	0.158175	0.0565043	0.0921552	-0.744603	-0.772466	-0.75168	0.769328	0.744624	0.447962
TraesCS7A02G042100.1	-0.236237	-0.549598	-0.169675	-0.973893	-0.848206	-0.723153	1.27902	1.16408	1.05766
TraesCS6A02G012800.1	0.342919	0.133992	0.332158	-0.511525	-0.505997	-0.52404	0.346743	0.315085	0.0706659
TraesCS4D02G210000.1	-0.436158	-0.890772	-0.261133	-0.77653	-0.735918	-0.598755	1.31284	1.28047	1.10595
TraesCS6B02G342400.1	-1.51104	-1.76229	-1.37987	0.237134	0.117673	0.173668	1.43351	1.46455	1.22666
TraesCS4A02G053100.1	-0.377991	-1.21982	-0.327349	-0.985993	-0.783647	-1.14927	1.83757	1.66375	1.34275
TraesCS3D02G367600.1	-0.86858	-1.33991	-0.931382	-0.300326	-0.470883	-0.280996	1.39851	1.49235	1.30122
TraesCS7D02G278200.1	0.552309	-0.552699	-0.552699	-0.482309	0.315988	-0.206735	-0.552699	-0.552699	2.03154
TraesCS5B02G056300.1	-0.519192	-0.193	-0.581521	-0.387152	-0.197061	-0.432388	0.330949	0.750351	1.22901
TraesCS4B02G274300.1	-0.576427	-1.09982	-0.553588	-0.781339	-0.884144	-0.694758	1.66389	1.60941	1.31677
TraesCS2D02G065600.1	-2.16903	-2.65203	-2.13103	0.218151	0.140744	0.268046	2.18131	2.25061	1.89323
TraesCS1D02G263600.2	0.126417	-0.321427	-0.0559897	-0.15022	-0.207726	-0.136194	0.286436	0.121119	0.337585
TraesCS6D02G387300.1	-0.331795	-0.263706	-0.153333	-0.779279	-0.756367	-0.76092	1.09176	0.987591	0.966053
TraesCS3B02G181300.1	-0.618751	-0.666772	-0.618751	-1.21406	-1.21535	-1.11141	1.78805	2.04679	1.61025
TraesCS5A02G193800.3	-0.270807	-0.0605067	-0.204105	-0.791064	-0.810173	-0.626923	0.933459	0.970469	0.85965
TraesCS4D02G087100.3	-0.0435259	-0.451694	1.51732	-0.451694	-0.451694	-0.451694	0.256714	-0.451694	0.527965
TraesCS5A02G202700.1	0.124085	0.268431	0.221614	-1.0417	-0.894668	-0.914993	0.721354	0.819735	0.696139
TraesCS4B02G269400.1	0.201604	-0.569346	0.0422392	-1.12918	-1.17976	-1.09857	1.37111	1.34303	1.01889
TraesCS7A02G364100.1	-0.570804	-0.680813	-0.472568	-0.422825	-0.325635	-0.45617	1.0105	1.11883	0.799489
TraesCS3B02G314300.1	-0.590572	-0.783792	-0.517124	-0.520949	-0.350492	-0.359024	0.947419	1.09339	1.08114
TraesCS1D02G278100.1	-0.506933	-0.981055	-0.578312	-0.145319	-0.318593	-0.245046	0.894933	1.1485	0.731825
TraesCS3D02G253900.3	-0.0235698	-1.90406	0.150094	-0.638623	-0.999479	-0.211632	1.52743	1.63373	0.466105
TraesCS5D02G322500.1	-0.284044	-0.52351	-0.468855	-0.872235	-0.984696	-0.881964	1.43409	1.34131	1.2399
TraesCS1D02G312800.1	0.277066	-0.978132	0.459095	-0.513464	-0.366488	-0.797984	0.251456	0.640106	1.02835
TraesCS6A02G355300.1	-0.137848	-0.371203	-0.194355	-0.919171	-1.0211	-0.906545	1.26829	1.20282	1.07912
TraesCS1A02G212700.2	-0.0180171	0.847343	-0.287493	-0.750069	-0.589149	-0.619138	0.629552	0.744602	0.0423698
TraesCS6A02G053000.1	-0.294187	-0.937603	-0.360924	-1.44374	-1.50709	-1.16238	2.13936	2.18253	1.38405
TraesCS2D02G217400.4	-0.205494	-0.205494	-0.205494	-0.0984759	-0.205494	-0.205494	-0.205494	0.354242	0.977198
TraesCS5A02G258200.1	-0.745302	-1.00124	-0.726326	-0.485942	-0.435843	-0.530509	1.49863	1.40796	1.01858
TraesCS2D02G252200.1	0.188222	0.414218	0.1826	-0.772477	-0.541839	-0.779044	0.465588	0.480787	0.361946
TraesCS2D02G065100.1	-1.04722	-1.5602	-0.645639	-0.265069	-0.67112	-0.0727175	1.66476	1.95139	0.645814
TraesCS2A02G364500.1	-0.161593	-0.462	-0.339965	-1.09351	-0.762825	-1.00346	1.3484	1.3199	1.15506
TraesCS2A02G307300.1	-0.322705	-0.280564	-0.281083	-0.811771	-1.00667	-0.896751	1.21793	1.23873	1.14289
TraesCS6B02G331700.1	-1.01744	-1.38281	-0.84466	-0.507281	-0.499295	-0.484803	1.64481	1.70098	1.3905
TraesCS2B02G050600.1	-0.514486	-1.13121	-0.523791	-0.675938	-0.835554	-0.651287	1.61267	1.50909	1.2105
TraesCS1D02G238500.1	0.352741	-0.0978849	0.431391	-0.700143	-0.754463	-0.603498	0.424277	0.433924	0.513656
TraesCS1A02G374200.1	-0.98821	-1.49502	-0.503087	0.260722	-0.0727134	-0.322306	1.14791	1.11123	0.861476
TraesCS5A02G454900.1	-0.649288	-1.00626	-0.585865	-0.648277	-0.670111	-0.579791	1.45256	1.44425	1.24278
TraesCS7D02G457900.1	0.306929	0.226699	0.272061	-0.562744	-0.434966	-0.476717	0.198932	0.155863	0.313943
TraesCS1D02G202800.1	-0.0306082	-0.39462	-0.39462	-0.39462	-0.39462	0.899927	0.000442596	-0.0328518	0.741571
TraesCS1D02G001500.1	-0.0638347	-0.153058	-0.0329385	-0.6174	-0.681155	-0.816069	0.769181	0.798764	0.79651
TraesCS4A02G110200.1	-0.474035	-0.940664	-0.196433	-0.581314	-1.01639	-0.815522	1.62124	1.51222	0.890899
TraesCS2B02G603200.1	-0.0817634	0.0046278	0.0103339	-0.350068	-0.555301	-0.259169	0.401204	0.503199	0.326937
TraesCS4A02G165200.1	-0.0914614	-0.14776	-0.0214962	-0.685805	-0.604763	-0.821763	0.841785	0.836646	0.694619
TraesCS3B02G118300.1	-0.901898	-1.05322	-0.545467	-1.19314	-1.03497	-1.01297	1.89734	1.94967	1.89465
TraesCS2B02G316500.1	-0.479536	-1.24312	-0.353267	-0.595242	-0.558642	-0.644734	1.34892	1.37144	1.15418
TraesCS6D02G026200.1	0.38037	-0.106454	0.358716	-0.986582	-1.04455	-0.9242	0.925197	0.921509	0.475996
TraesCS1D02G280700.1	-0.684908	-0.787902	-0.580009	0.204866	-0.363517	-0.0088524	0.733149	0.279048	1.20813
TraesCS7D02G454700.2	0.124132	-0.294216	0.18691	-0.841228	-0.70631	-0.949834	0.79283	1.17913	0.508585
TraesCS3A02G134200.1	-0.0243722	-0.50344	0.0868151	-0.896265	-1.19639	-0.938365	1.27565	1.2508	0.945559
TraesCS5B02G265200.1	-1.29188	-0.952084	-1.12242	-0.36203	-0.170565	-0.2905	1.73688	1.08407	1.36853
TraesCS5A02G100100.1	-0.6829	0.933928	-0.67714	0.135133	-0.6829	-0.671404	1.13309	-0.67714	1.18934
TraesCS3B02G137100.2	0.0357188	-0.613207	-0.0340266	-0.380546	-0.00156223	-0.613207	1.26375	0.956284	-0.613207
TraesCS3A02G280600.1	-0.588104	-1.21827	-0.81847	-0.194228	-0.386408	-0.334715	1.24845	1.17777	1.11398
TraesCS6A02G373000.1	-0.10469	0.148818	-0.0769539	-0.381697	-0.428067	-0.328854	0.257236	0.24137	0.672837
TraesCS1B02G046200.1	-0.795777	-1.42076	-0.873911	-0.0901992	-0.0253708	-0.199747	1.129	1.15924	1.11753
TraesCS6A02G040400.1	-1.92682	-2.24065	-1.89355	0.117469	-0.0962736	0.283919	1.91785	2.05375	1.78429
TraesCS4B02G210900.3	0.159708	0.00528523	-0.626052	-0.276687	-0.626052	-0.536554	0.653717	0.302224	0.944411
TraesCS5D02G568700.1	0.277276	0.0917316	0.389779	-0.828993	-0.943065	-0.904453	0.484473	0.660903	0.772348
TraesCS2B02G558400.1	-0.666542	-0.666542	-0.629511	-0.666542	-0.666542	-0.666542	1.30799	1.39212	1.26211
TraesCS5A02G398300.1	-0.093273	-0.53748	-0.192392	-0.182611	-0.53748	-0.56725	0.491134	0.888706	0.730646
TraesCS1A02G383800.1	0.698639	-0.385831	0.629079	-1.01849	-0.922731	-0.882641	0.691863	0.675407	0.514703
TraesCS6A02G175000.5	0.422399	-0.234519	0.203033	-1.0921	-0.798143	-0.323177	0.764286	0.784071	0.27415
TraesCS2A02G068300.1	0.370809	-0.0971454	0.361854	-0.639528	-0.639528	-0.560143	0.403398	0.298289	0.501994
TraesCS4B02G009300.1	-0.761128	-0.964016	-0.886773	-0.412131	-0.691396	-0.325247	1.30591	1.55703	1.17774
TraesCS5D02G105300.1	-1.15452	-1.46935	-1.29405	0.375797	1.10546	0.786353	0.451013	0.618412	0.58088
TraesCSU02G009200.1	-0.733672	-1.07595	-0.65	-1.14005	-1.01071	-1.28292	2.14157	1.94911	1.80262
TraesCS5D02G479700.1	-0.264457	-0.209263	-0.0415631	-1.07018	-1.28493	-1.14918	1.45117	1.64373	0.924679
TraesCS5A02G468600.1	-0.602027	-0.643422	-0.631812	-1.08969	-1.61726	-0.420308	1.36348	1.64612	1.99492
TraesCS4B02G248500.2	0.365021	-0.880474	0.600308	-0.492009	-0.46688	-0.364459	0.562071	0.143845	0.532578
TraesCS5A02G172900.1	-0.693678	-0.742669	-0.78179	-0.764823	-1.16866	-0.684264	1.81774	1.77777	1.24038
TraesCS1B02G201100.1	0.0164323	-0.556126	0.192831	-1.07351	-1.00632	-0.915145	0.852311	1.49645	0.993082
TraesCS1A02G258000.2	-0.349301	-0.262874	-0.4015	-0.382829	-0.715129	-0.603456	0.856874	0.601986	1.25623
TraesCS2A02G231300.3	-0.682763	-0.776323	0.77507	0.340707	-0.776323	-0.776323	1.41461	0.919671	-0.438326
TraesCS6A02G191000.3	0.688775	-0.0600281	-0.092635	-0.670859	-0.904068	-0.860118	0.595928	1.15201	0.150999
TraesCS2A02G513900.1	-1.02269	-1.46366	-1.273	0.0071357	0.226176	0.266049	1.04144	1.06998	1.14857
TraesCS5A02G123200.1	-0.152317	-0.438015	0.39224	-0.438015	-0.14288	-0.100019	-0.438015	0.215504	1.10152
TraesCS5A02G316400.1	-0.426592	-0.426592	-0.426592	-0.198851	-0.426592	0.354978	1.3671	0.609736	-0.426592
TraesCS1D02G299700.1	-2.75691	-2.60243	-2.25098	0.254748	9.21831e-05	0.153557	2.55111	2.53989	2.11092
TraesCS6B02G137700.4	0.384464	0.248538	0.0783718	-0.306874	-0.492929	-0.919463	0.208831	0.46514	0.333922
TraesCS6B02G354100.1	-0.324959	-0.904989	-0.269627	-1.09975	-1.24644	-0.716582	1.80348	1.52196	1.2369
TraesCS7A02G418100.1	0.0843254	-1.2324	-0.170278	-0.45167	-0.628328	-1.02826	1.50982	1.41974	0.497044
TraesCS3B02G245400.1	-0.408005	-0.684055	-0.366585	-0.269547	-0.323016	-0.151259	0.783928	0.76192	0.65662
TraesCS6D02G300100.1	-0.0582897	-2.01323	0.0564717	-1.30571	-0.322143	-0.569624	1.41169	1.25176	1.54907
TraesCS1A02G287000.1	1.08401	-0.279478	1.0672	-0.748137	-0.649746	-0.652955	0.032994	0.365667	-0.21956
TraesCS5D02G406400.1	-0.823994	-0.194904	-0.316011	-0.768136	-0.675681	-0.471979	1.20256	1.04937	0.998773
TraesCS4B02G200000.1	-1.02871	-1.31041	-1.30537	0.415448	0.514684	0.416573	0.758886	0.795048	0.743857
TraesCS2B02G067000.1	-0.105965	-0.638033	-0.46171	0.0686083	-0.0151024	0.170146	0.106989	0.54593	0.329136
TraesCS3D02G249000.1	-0.537279	-0.454259	-0.372166	-0.224833	-0.162252	-0.307295	0.732025	0.796065	0.529995
TraesCS3D02G310800.1	0.0570844	-0.289051	0.185396	-0.755798	-0.885048	-0.681273	0.880621	0.818649	0.669419
TraesCS7A02G222700.1	0.0460546	-0.234788	0.27009	-0.565647	-1.23143	-1.09955	1.00999	1.06796	0.737326
TraesCS2D02G304200.1	-1.47363	-0.764175	-1.22488	-0.486926	-0.467765	-0.306324	1.61521	1.68283	1.42566
TraesCS4D02G319400.1	-0.835125	-1.38703	-0.717198	-0.697053	-0.773878	-0.612894	1.7671	1.82198	1.4341
TraesCS1D02G268500.1	-0.759005	-0.560149	-0.766036	0.0294906	0.0691397	-0.0192369	0.789737	0.685622	0.530438
TraesCS2A02G365400.1	-0.451706	-1.24486	-0.168191	-0.484034	-0.745482	-0.436714	1.40206	1.33455	0.794369
TraesCS6B02G349500.1	-0.448017	-0.448017	-0.368042	-0.285807	-0.303971	-0.380378	0.828777	0.750477	0.654977
TraesCS2B02G086200.1	-0.305844	-0.516025	-0.186146	-0.173344	-0.532278	-0.36769	0.76946	0.65402	0.657845
TraesCS4D02G081600.1	-0.77729	-1.46657	-0.581519	-0.313764	-0.446267	-0.309427	1.44262	1.39377	1.05845
TraesCS2B02G212000.1	-0.15841	0.050948	-0.0363236	-0.400598	-0.448834	-0.423097	0.540305	0.46726	0.408749
TraesCS7A02G367000.1	0.22499	-0.838513	0.701019	-0.689253	-0.517739	-0.442353	0.577787	0.207629	0.776433
TraesCS2A02G348500.1	-0.900821	-1.23812	-0.890463	-0.53932	-0.565433	-0.577811	1.61139	1.60142	1.49916
TraesCS3D02G140700.1	-0.0325155	-0.729953	-0.0249116	-0.610458	-0.59219	-0.587874	0.990466	0.890394	0.697042
TraesCS3D02G517600.1	0.489436	-1.11843	0.465092	-0.791889	-1.11843	-0.994099	1.00689	0.882655	1.17876
TraesCS5A02G185500.1	-0.243724	-0.587384	-0.244816	-0.674991	-0.675482	-0.522792	0.990942	1.04126	0.91699
TraesCS3D02G507800.1	0.246403	0.339903	0.185365	-0.620903	-0.62853	-0.6844	0.55043	0.377194	0.23454
TraesCS1A02G247100.1	-0.0132155	-0.128204	-0.0269743	-0.481723	-0.553873	-0.525694	0.707619	0.42607	0.595995
TraesCS7B02G302600.1	-0.368674	-0.380259	-0.744062	-0.988674	-0.876986	-0.973877	1.5738	1.49653	1.2622
TraesCS5A02G551000.1	0.113144	-0.715913	-0.0342943	-1.03708	-0.848732	-0.957937	1.20962	1.17078	1.10042
TraesCS4A02G151800.4	-0.535527	-0.535527	-0.535527	-0.535527	0.32126	-0.535527	0.643985	0.627328	1.08506
TraesCS1B02G465000.1	0.0334226	-0.416183	0.122749	-0.80429	-0.709946	-0.677004	0.847187	0.800301	0.803763
TraesCS6A02G099800.1	0.381689	-0.536697	-0.536697	-0.536697	0.0220601	-0.0389572	-0.536697	-0.536697	2.31869
TraesCS1D02G425200.1	-0.364572	-0.820852	-0.415949	-0.164584	-0.0844636	0.429503	0.682497	0.503383	0.235038
TraesCS2D02G342300.2	-0.279596	-0.34279	-0.263654	-0.483407	-0.490016	0.37612	1.02343	0.775446	-0.315535
TraesCS3A02G229100.1	-0.165972	-0.0597275	-0.0459909	-0.580749	-0.613431	-0.773394	0.63298	0.742846	0.86344
TraesCS3D02G015600.1	0.0467742	-0.542965	0.39657	-0.364294	-0.436905	-0.383446	0.654084	0.407754	0.222429
TraesCS6A02G400300.1	0.400555	0.0497947	0.807777	-0.889536	-0.999578	-0.560694	0.0190036	0.373168	0.799509
TraesCS1B02G237700.1	-0.16253	-0.531043	-0.014467	-0.72742	-0.766385	-0.677052	1.09782	0.868358	0.912715
TraesCS1A02G202000.1	-0.418089	-0.699046	-0.34968	0.020795	-0.0155737	-0.0817471	0.544624	0.634951	0.363767
TraesCS7A02G308200.1	-0.394848	-0.188536	-0.222484	-0.710512	-0.624582	-0.754133	0.98712	0.92226	0.985715
TraesCS3B02G214600.1	-0.0613419	-0.34901	-0.0546305	-1.36042	-1.40832	-1.42554	1.60771	1.43396	1.6176
TraesCS1D02G131900.1	-0.519768	-0.58189	-0.58189	-0.295008	-0.263428	-0.20116	1.04805	0.749242	0.645852
TraesCS3A02G415400.1	0.414712	-0.257123	0.410593	-0.268964	-0.395937	-0.2376	-0.233727	-0.280904	0.84895
TraesCS7B02G248000.1	0.0494665	-0.00101666	0.124307	-0.800933	-0.800933	-0.563369	0.731135	0.582011	0.679332
TraesCS6B02G276300.1	-0.549786	-0.864007	-0.372362	-0.275932	-0.0786306	-0.396196	0.898286	1.03295	0.60568
TraesCS2D02G067300.1	0.101541	-0.160569	0.00392063	-0.367873	-0.406832	-0.406832	0.478842	0.370885	0.386919
TraesCS2A02G177300.1	-0.0105259	-0.384352	-0.0252197	-0.35768	-0.526749	-0.421721	0.641341	0.510726	0.57418
TraesCS2B02G367600.1	0.0828957	0.328652	-0.0827031	-0.540035	-0.540035	-0.251971	0.523468	0.16218	0.317548
TraesCS5A02G072700.4	0.481469	0.132342	0.457638	-0.744604	-0.914161	-0.737985	0.0135831	0.315675	0.996042
TraesCS1B02G248200.2	0.806531	-0.988405	0.891693	-0.988405	-0.988405	-0.988405	0.381759	0.680622	1.19302
TraesCS6B02G356400.2	-0.460149	0.0838416	-0.450085	-0.460149	-0.458707	-0.243539	0.275373	0.802284	0.911131
TraesCS4A02G234100.1	-0.123885	-0.359326	-0.406957	-0.719667	-0.512993	-0.492152	0.944133	1.02239	0.648462
TraesCS6B02G440800.1	0.00364176	0.149136	0.0935584	-0.490315	-0.434779	-0.513363	0.555761	0.345533	0.290827
TraesCS7A02G246000.1	-1.78175	-2.53536	-1.85548	0.925517	1.03486	0.882698	1.25823	1.09202	0.97927
TraesCS3A02G385400.1	-0.256491	-0.483143	-0.33353	-0.978396	-0.682629	-0.851183	1.29822	1.4016	0.885552
TraesCS1D02G215100.2	-1.88538	-2.57333	-2.29833	-1.61208	-1.89978	-1.70623	4.04615	4.068	3.86096
TraesCS1B02G069300.4	-0.461448	-0.461448	-0.461448	-0.461448	-0.461448	1.0027	0.679985	-0.461448	1.086
TraesCS7A02G159800.1	0.122682	0.0167771	-0.0223051	-0.81537	-0.587269	-0.907488	0.993782	0.863703	0.335488
TraesCS1D02G194200.1	0.0925583	-0.0637597	0.0684961	-0.406053	-0.37685	-0.403246	0.388198	0.413094	0.287563
TraesCS7D02G483800.1	-0.630139	-0.76633	-0.465328	-0.0482425	-0.12109	-0.0118702	0.820074	0.733452	0.489473
TraesCS2D02G396800.1	-0.423513	-1.59742	-0.472001	-0.374945	-0.459161	-0.101389	1.52065	1.13264	0.775141
TraesCS1A02G445900.2	-0.703068	-0.703068	0.0877037	0.231259	-0.703068	0.565366	-0.703068	-0.0231942	1.95114
TraesCS2D02G360200.1	-0.683071	-1.05664	-0.717172	-0.109145	-0.431074	-0.345737	1.04879	1.0336	1.26045
TraesCS4A02G248200.1	-0.224651	-0.440019	-0.136676	-0.139016	-0.0637283	-0.0883904	0.259533	0.295503	0.537444
TraesCS2D02G141000.1	0.254021	-0.331789	0.197844	-0.212208	-0.430507	-0.414251	0.333985	0.285048	0.317857
TraesCS5A02G301100.1	-0.449767	-0.467167	-0.422284	-0.929748	-0.915134	-0.810013	1.41785	1.36522	1.21105
TraesCS6B02G034200.2	-0.241076	-0.621805	-0.152961	-0.418917	-0.214724	-0.230038	0.417333	0.565962	0.896226
TraesCS4B02G364900.1	0.174438	0.0572901	0.23555	-0.730142	-0.730142	-0.730142	0.898864	0.476501	0.347784
TraesCS1A02G424000.1	0.0793697	0.0732735	0.163884	-0.821625	-0.83039	-0.849862	0.752226	0.665424	0.7677
TraesCS1A02G413600.1	0.032161	-0.0109351	-0.0737122	-0.583848	-0.470716	-0.475845	0.583305	0.637753	0.361837
TraesCS6B02G378100.2	-0.0205071	-0.720947	0.378685	-0.720947	-0.364803	-0.32808	0.959378	0.670271	0.14695
TraesCS7D02G130800.1	-0.329082	-0.518116	-0.423204	-0.299024	-0.305235	-0.241917	0.714545	0.766991	0.635041
TraesCS7B02G176100.1	-0.382616	-0.868894	-0.342311	-1.27755	-1.34324	-1.17093	1.8688	1.814	1.70275
TraesCS6D02G395500.1	0.317539	-0.099674	0.124301	-0.685429	-0.696164	-0.710603	0.675424	0.599913	0.474692
TraesCS2D02G301400.1	-0.108472	-0.27085	-0.214267	-0.33498	-0.36949	-0.308985	0.687145	0.455792	0.464107
TraesCS6A02G231300.1	-1.21039	-1.65106	-1.1403	0.81159	0.633205	0.799548	0.599306	0.703161	0.454946
TraesCS5B02G562400.2	-0.33461	-1.05882	-0.618403	-0.375352	-0.579593	0.25326	1.00847	0.79597	0.909082
TraesCS7A02G042600.1	-0.448184	-1.23483	-0.250309	-0.782513	-0.892854	-0.984383	1.53281	1.51929	1.54098
TraesCS7A02G521000.1	-0.530744	-0.407535	-0.586161	-0.605582	-0.416083	-0.577917	0.998342	0.890578	1.2351
TraesCS6A02G392600.1	-0.39469	0.149749	0.2161	-0.518706	-0.939054	-1.77539	1.01421	0.998619	1.24917
TraesCS5B02G099300.2	-0.492576	-0.956247	-0.383558	-0.878153	-0.784747	-1.16244	1.57162	1.5661	1.52
TraesCS3D02G335700.2	0.00920635	-0.830753	0.0172437	-0.521577	-0.373422	-0.240031	1.08343	0.496359	0.359546
TraesCS6B02G247900.2	-0.522341	-0.462429	-0.231522	-1.26578	-1.21823	-1.08656	1.52098	1.65823	1.60765
TraesCS4B02G263200.1	-0.144455	-1.17457	-0.0438785	-0.672921	-0.654211	-0.733112	1.16785	1.17594	1.07936
TraesCS7D02G322000.1	-0.831819	-1.53572	-0.838771	-0.176578	-0.306913	-0.0779953	1.42941	1.32276	1.01562
TraesCS3D02G304800.2	-0.232088	-0.809215	-0.321983	-0.992376	-0.767169	-1.17915	1.40806	1.41237	1.48155
TraesCS5A02G304400.1	-1.35084	-1.59143	-1.16575	0.209414	0.0814564	0.352023	1.33749	1.14217	0.985479
TraesCS5A02G265500.2	-0.589451	-0.589451	-0.473086	-0.589451	-0.143725	-0.589451	0.847244	0.882517	1.24486
TraesCS5A02G187700.1	-0.462523	-0.34911	-0.490958	-0.568201	-0.424154	-0.370335	0.995934	0.933621	0.735726
TraesCS6A02G286400.3	-1.31217	-1.34801	-1.34542	-0.0802332	-0.407555	-0.355159	1.59481	1.43356	1.82018
TraesCS5A02G160200.1	0.375749	-0.341884	0.368711	-0.780201	-0.821973	-0.741207	0.758462	0.830065	0.352278
TraesCS2D02G100500.1	-0.622317	-1.54531	-0.231153	-0.516017	-0.291056	-0.400309	1.24209	1.18096	1.18311
TraesCS3B02G145500.1	0.185213	0.36975	-0.436781	-0.283624	-0.436781	-0.241433	0.395097	0.14722	0.301339
TraesCS3A02G185900.1	-1.75407	-1.55561	-1.82253	0.688877	0.810832	0.713447	1.07968	0.858657	0.980719
TraesCS7A02G048600.1	-0.146872	-0.526064	-0.225793	-0.6446	-0.561909	-0.371535	0.830593	0.878663	0.767517
TraesCS7D02G177000.1	-0.041249	0.25731	-0.0814553	-0.770862	-0.686154	-0.698127	0.991172	0.522203	0.507162
TraesCS3A02G077600.1	-0.054329	-0.225425	0.134668	-0.159004	-0.355331	-0.343836	0.427077	0.107942	0.468237
TraesCS3D02G280400.1	-0.659468	-0.845969	-0.445431	-0.0279364	-0.0535299	-0.376083	1.02193	0.679098	0.707392
TraesCS7B02G124000.1	-0.0196445	-0.190016	-0.0733028	-0.500436	-0.407561	-0.467185	0.680246	0.530988	0.446912
TraesCS4A02G021600.1	0.391135	0.195263	-0.195155	-0.729217	-0.729217	-0.729217	0.313428	0.443271	1.03971
TraesCS5A02G449400.1	-0.142232	-0.0928949	-0.0616521	-0.262679	-0.170522	-0.246277	0.240941	0.371757	0.36356
TraesCS4D02G173400.1	-0.0330242	-0.356106	0.0212954	-0.239741	-0.155727	-0.202949	0.411125	0.359348	0.195779
TraesCS7A02G514200.1	0.309805	-0.753401	0.270521	-1.25361	-1.04732	-1.15093	1.3957	1.3668	0.862434
TraesCS5B02G539900.1	-0.473861	-0.551313	-0.539573	-0.894835	-0.87861	-0.856263	1.46202	1.38522	1.34721
TraesCS6D02G100200.1	-0.385978	-0.794124	-0.170205	-0.352884	-0.58113	-0.675396	1.124	0.802077	1.03364
TraesCS4B02G170800.1	-0.804796	-0.687076	-0.755502	-1.04657	-0.949305	-0.855653	1.90688	1.77458	1.41744
TraesCS5B02G309000.1	-0.808982	-1.75908	-1.04538	-0.613725	-0.818722	-0.279329	1.95407	1.75505	1.6161
TraesCS1B02G162100.1	-0.307728	-0.410794	-0.390548	-1.23373	-1.1147	-1.1483	1.63733	1.68695	1.28153
TraesCS4D02G286200.1	-0.109832	-0.857477	0.0533496	-0.834999	-0.867318	-0.690194	1.23167	1.21699	0.857805
TraesCS7D02G199300.1	-0.327816	-2.46842	-0.113285	-0.195723	-0.607083	0.0441748	1.26096	1.15355	1.25364
TraesCS3D02G438600.1	0.535516	-0.0401305	0.327626	-0.439992	-0.441305	-0.320381	-0.0421218	0.0588744	0.361914
TraesCS6D02G095500.1	-0.296144	-0.919074	0.0197761	-0.496841	-0.196608	-0.419292	1.03289	0.754482	0.520815
TraesCS7D02G306300.1	0.14083	-0.226876	0.609296	-0.627579	-0.440548	-0.576859	0.521365	0.321965	0.278406
TraesCS7A02G442900.1	-0.152843	-0.077745	-0.223607	-0.838106	-0.665505	-0.735131	0.970233	0.779763	0.942941
TraesCSU02G031700.2	0.147275	-0.122034	0.262971	-0.420715	-0.368247	-0.315005	0.133934	0.0359018	0.64592
TraesCS2B02G311300.3	-0.65021	-0.65021	-0.325976	-0.319078	0.204982	0.27427	-0.290689	1.29876	0.458147
TraesCS1A02G061700.1	-0.726942	-1.03846	-0.63946	-0.366215	-0.55934	-0.147405	1.31182	1.29478	0.871223
TraesCS2B02G383100.2	0.120656	-0.844465	-0.208566	-0.665153	-0.455033	-0.493219	0.707844	0.897707	0.940227
TraesCS4B02G355600.1	-0.296888	-0.871342	-0.415434	-0.547516	-0.692275	-0.699389	1.1713	1.2625	1.08904
TraesCS3D02G397100.2	-0.604176	-0.798108	-0.490315	-0.649883	-0.417794	-0.590247	1.20132	1.22529	1.12391
TraesCS4A02G252500.1	-0.280718	-0.236603	-0.347723	-0.307382	-0.243302	-0.273843	0.409791	0.567406	0.712373
TraesCS5A02G418400.1	-1.12761	-1.42392	-1.10662	-0.43988	-0.354908	-0.381979	1.65963	1.523	1.65229
TraesCS1A02G060500.1	-0.209534	-0.743062	0.0656549	-0.584608	-0.723061	-0.574198	1.03631	1.10711	0.625385
TraesCS6D02G322200.2	-1.37321	-1.69265	-1.3851	0.612242	0.590409	0.626415	0.993753	0.945585	0.682558
TraesCS4D02G322400.1	-0.148682	-0.310226	-0.0502334	-0.465271	-0.312507	-0.266453	0.466527	0.410236	0.676609
TraesCS7D02G174100.1	0.0466908	-0.103218	-0.127484	-0.360198	-0.238004	-0.34775	0.485575	0.187619	0.456769
TraesCS2D02G401600.2	0.146425	0.457051	-0.0146721	-0.891382	-0.90705	-0.603884	-0.173765	0.801546	1.18573
TraesCS2A02G239200.1	-0.435452	0.404191	-0.478722	-1.14788	-0.448001	-0.71341	1.08283	0.300778	1.43567
TraesCSU02G106100.4	-0.00664263	-2.57735	0.110384	-0.305624	-0.900178	-0.356399	1.42787	1.3001	1.30784
TraesCS2B02G285400.1	0.306921	-0.249341	0.501168	-0.531852	-0.550921	-0.604436	0.454625	0.647899	0.0259368
TraesCS3D02G406700.1	0.232096	0.426889	-0.137093	-0.672244	-0.719281	-0.572172	0.588441	0.773034	0.0803314
TraesCSU02G247100.1	0.0133783	-0.217737	-0.105039	-1.22628	-0.764476	-1.04984	1.10978	1.25757	0.982644
TraesCS5A02G059800.2	0.272531	-0.642033	0.203557	-0.639151	-0.316647	-0.642033	0.490214	0.650159	0.623403
TraesCS7B02G417700.1	0.726106	-0.107233	0.995266	-0.482412	-0.482412	-0.482412	-0.213378	0.049656	-0.00318103
TraesCS7D02G467500.1	-0.487904	-0.436315	-0.748745	-0.892049	-0.909993	-0.857922	1.45936	1.54833	1.32523
TraesCS5A02G354400.1	-0.71202	-0.864829	-1.01077	-0.613935	-0.68964	-0.657483	1.55356	1.471	1.52412
TraesCS1A02G313300.1	-0.754379	-1.13108	-0.813645	-0.473085	-0.553273	-0.417759	1.53006	1.33442	1.27874
TraesCS3D02G124600.1	0.690669	-0.871047	0.859563	-0.872489	-0.196222	-0.872489	0.251839	0.684799	0.325376
TraesCS4D02G297800.9	0.591132	-0.142955	0.870166	-0.280299	-0.255041	-0.994311	-0.033759	0.107913	0.137153
TraesCS5B02G232000.1	0.202866	-0.954378	-0.15052	-0.598054	-0.957257	-0.700482	0.526728	1.11991	1.51119
TraesCS1A02G129100.1	0.407679	-0.106048	0.415617	-0.900708	-1.09106	-1.31223	0.697791	1.12519	0.763777
TraesCS3D02G359300.1	-0.233988	-0.544181	-0.284704	-0.758891	-0.671019	-0.959219	1.19594	1.16793	1.08813
TraesCS1D02G052600.1	0.108501	0.0763907	-0.0639169	-0.440185	-0.537186	-0.739745	0.549303	0.724062	0.322776
TraesCS6A02G323500.1	-0.340601	-0.908894	-0.504645	-1.34768	-0.989224	-1.1786	1.95276	1.90677	1.41012
TraesCS1A02G245000.1	-0.251986	-0.251986	-0.251986	-0.251986	0.201136	-0.251986	-0.251986	-0.251986	1.56277
TraesCS3B02G248000.1	-0.450181	-1.18739	-0.349057	-0.408176	-0.487504	-0.181379	1.00721	0.939622	1.11685
TraesCS3D02G478500.1	-0.136438	-0.201552	-0.11253	-0.538757	-0.7214	-0.496097	0.614553	0.65868	0.93354
TraesCS5A02G532600.1	0.135852	-0.562923	0.161101	-1.04336	-1.12476	-1.01086	1.36487	1.16995	0.910124
TraesCS7D02G222300.2	-0.183155	-0.183155	-0.183155	-0.183155	-0.183155	0.066594	0.116676	0.0894657	0.643038
TraesCS2A02G404700.2	-0.373557	-0.77062	0.657964	-0.779722	-0.757073	-0.51175	1.03544	0.894135	0.605185
TraesCS2D02G345900.1	-0.526543	-0.775853	-0.64726	-0.00976171	-0.143008	-0.11416	0.653171	0.742446	0.82097
TraesCS4A02G282900.2	-0.401647	-1.47272	-0.00648808	-0.229055	0.105974	-0.601669	0.709651	0.834122	1.06184
TraesCS5A02G487100.1	-0.374191	-0.730731	-0.237242	-0.898706	-0.841216	-0.653782	1.25677	1.32361	1.15549
TraesCS1A02G223700.2	0.0307442	-0.277267	-0.277267	-0.277267	-0.277267	-0.277267	-0.277267	0.149266	1.48359
TraesCS3A02G399700.1	-0.461164	-0.50814	-0.476097	-0.464469	-0.31379	-0.448019	0.878808	0.906258	0.886612
TraesCS6B02G063300.1	0.480072	-0.0324221	0.401597	-1.24804	-1.14359	-1.30276	0.8971	0.956759	0.99129
TraesCS7D02G399500.1	-0.229051	-0.713398	-0.225643	-1.01881	-0.951119	-0.88601	1.3724	1.50156	1.15007
TraesCS7D02G553300.1	-0.145539	-0.262021	-0.283304	-0.909749	-0.986841	-0.78527	1.20665	1.1513	1.01478
TraesCS2A02G239500.2	-0.36824	-0.0690145	-0.269061	-0.829204	-0.192452	-0.928514	0.753647	1.16868	0.734154
TraesCS6D02G317100.3	-0.117774	-0.307836	-0.394628	-0.554938	-0.347181	-0.586647	0.823875	0.515824	0.969305
TraesCS4D02G024400.1	-0.253365	-0.149597	-0.0656186	-0.424513	-0.431413	-0.373128	0.477966	0.485311	0.734357
TraesCS3A02G258300.2	0.0433444	-0.765788	0.263299	-1.04999	-1.56656	-1.24099	1.4851	1.51523	1.31636
TraesCS1D02G319200.1	-0.108924	-0.258301	0.0391159	-0.636867	-1.01503	-0.896148	1.13923	1.01761	0.71931
TraesCS3A02G480700.1	-0.0447045	-0.60678	-0.438568	-0.492988	-0.926884	-0.841865	1.43469	1.11219	0.804909
TraesCS5D02G067600.2	-0.0625084	-0.455861	-0.0212096	-1.0754	-1.09393	-0.999701	1.3803	1.25102	1.0773
TraesCS6D02G040600.1	-1.78119	-1.80271	-0.937826	-0.650594	-0.697184	-0.139341	1.96103	2.04278	2.00504
TraesCS5A02G168200.1	-0.0102001	-0.00397196	-0.011092	-0.200554	-0.490287	-0.413987	0.692844	0.558623	-0.121374
TraesCS4D02G204000.2	-0.912389	-1.28335	-0.915808	-0.270495	-0.279408	-0.232796	1.31948	1.36531	1.20945
TraesCS3B02G468000.1	-0.316154	-1.27158	-0.0633459	-0.738209	-0.887644	-0.571832	1.45289	1.48311	0.912758
TraesCS3B02G555500.1	0.160863	-1.05544	0.207052	-0.866847	-0.568301	-0.80494	1.28485	1.17944	0.463329
TraesCS4B02G221100.1	0.287822	-0.567325	0.354003	-0.958665	-0.842137	-0.900866	0.931721	1.04262	0.652831
TraesCS3B02G358300.1	-0.593438	-0.979839	-0.571746	-0.683157	-0.866693	-0.965908	1.73438	1.63449	1.29192
TraesCS2D02G267800.1	-0.288381	-0.531134	-0.248353	-0.900387	-0.80075	-0.814334	1.34306	1.15797	1.08231
TraesCS3D02G418400.1	-0.360275	-0.360275	0.018237	-0.0522633	-0.0840757	0.0149039	0.504456	0.679566	-0.360275
TraesCS3B02G174400.1	-0.428214	-1.15736	-0.7855	-0.920568	-0.829794	-1.16401	1.88043	1.68884	1.71617
TraesCS5D02G062200.1	-0.0967444	0.00331416	-0.0226627	-0.87617	-1.28703	-0.857256	1.09948	1.16942	0.867652
TraesCS3B02G126800.1	0.0395574	0.710102	0.0260772	-0.622503	-0.605417	-0.712179	0.259575	0.223471	0.681316
TraesCS5A02G421900.4	-0.549379	-0.109979	-0.196911	-0.841105	-0.686192	-0.165385	0.743857	0.85274	0.952353
TraesCS6A02G248400.1	-0.608254	-1.52817	-0.473665	0.165599	0.177148	0.392889	0.318227	0.677852	0.87837
TraesCS3B02G563800.1	0.0852708	-0.0687153	0.236599	-0.76949	-0.639535	-0.733335	0.640526	0.886622	0.362057
TraesCS5D02G146200.1	-0.945449	-0.88087	-0.927671	-0.724531	-0.502308	-0.263169	1.38307	1.39276	1.46817
TraesCS4D02G217600.1	-0.437534	-0.957579	-0.562516	-0.374542	-0.88719	-0.455758	1.52965	1.53453	0.610939
TraesCS7B02G079700.1	0.462896	0.432333	-1.60928	-0.902439	0.231344	-2.0738	0.497915	1.0151	1.94593
TraesCS5B02G239700.1	-1.33112	-1.60605	-1.12283	-1.02	-0.849353	-0.517628	2.33315	2.25513	1.8587
TraesCS7D02G224400.1	0.0121122	-0.391213	-0.0528106	-1.05846	-0.883193	-1.05226	1.24768	1.16724	1.0109
TraesCS5A02G228600.1	0.555854	-1.07168	0.433188	-0.814357	-0.957422	-0.75333	0.830404	0.891099	0.886247
TraesCS3B02G249600.1	-0.0782699	-0.0671466	-0.447876	-0.447876	-0.41366	-0.406633	0.536166	0.68503	0.640266
TraesCS3A02G375100.1	-0.865091	-1.19662	-0.809308	-0.782902	-0.98024	-0.863	1.75289	2.09761	1.64666
TraesCS3D02G114300.3	0.529577	-0.520592	0.690581	-0.290642	-0.578768	-0.588464	0.231149	0.307078	0.220082
TraesCS3D02G200000.2	0.0630999	-0.989316	-0.987874	0.896258	0.03003	0.688756	0.491466	-0.847883	0.655463
TraesCS4B02G213600.1	-0.683146	-1.21119	-0.819497	-0.523873	-0.608919	-0.431582	1.45519	1.50776	1.31526
TraesCS2D02G576600.1	0.170685	-0.0880281	0.0970005	-0.780265	-0.923066	-0.881337	0.902049	0.682279	0.820683
TraesCS7D02G357900.1	0.0555431	0.0116272	0.0455266	-0.72969	-0.404554	-0.636437	0.745709	0.442527	0.469749
TraesCS5D02G239000.1	0.364161	-0.133118	0.657291	-0.688753	-0.969662	-0.990769	0.63024	0.764787	0.365823
TraesCSU02G020100.1	0.183303	0.0424133	0.228562	-0.517137	-0.812476	-0.53181	0.579189	0.526008	0.301947
TraesCS3B02G026700.1	-0.429495	-0.694932	-0.211567	0.0966739	-0.201284	0.0748399	0.234859	0.662339	0.468567
TraesCS7D02G156100.2	0.0432767	-0.096827	0.0444845	-0.573757	-0.520992	-0.677469	0.560626	0.565682	0.654975
TraesCS1D02G139800.1	-0.360479	-1.09687	-0.162539	-0.310271	-0.172387	-0.548924	0.989237	1.101	0.56123
TraesCS2B02G070700.1	-0.18101	-0.24151	-0.257798	-1.10036	-1.17424	-1.12074	1.41368	1.35932	1.30265
TraesCS7A02G356800.3	-0.542141	-0.542141	-0.542141	-0.542141	0.353161	0.379295	0.68375	-0.222523	0.974882
TraesCS3A02G345200.1	0.0337841	-0.173306	0.0879911	-0.861555	-1.00797	-0.846856	0.903387	0.921062	0.943464
TraesCS1B02G475600.1	0.413567	-0.163782	0.243642	-0.309472	-0.572506	-0.567475	0.391775	0.282474	0.281777
TraesCS3D02G110700.2	0.716824	-1.78416	0.185101	-1.28065	-0.10189	-0.424934	1.31621	1.38131	-0.00780557
TraesCS5A02G053100.1	-1.28532	-0.973226	-1.13972	0.448934	0.298187	0.24705	0.864826	0.788696	0.750565
TraesCS7D02G525700.2	-0.00591073	-0.634451	0.251514	-0.367814	-0.634451	-0.247089	0.326802	0.329023	0.982377
TraesCS2D02G049500.1	-0.583461	-0.499793	-0.458927	-2.15803	-2.04923	-1.91714	2.58333	2.61663	2.46663
TraesCS2B02G478700.1	0.312046	0.1519	0.328196	-0.362241	-0.391696	-0.579783	-0.115679	0.302541	0.354717
TraesCS4A02G315700.1	0.0360446	-0.08239	0.0540892	-0.688866	-1.04716	-0.721385	0.367195	0.613928	1.46854
TraesCS2A02G090600.1	0.00814521	-0.182077	-0.0121522	-0.270675	-0.391417	-0.383046	0.310421	0.513887	0.406914
TraesCS6A02G319700.1	-0.337049	-0.668046	-0.246234	-0.982727	-1.23222	-1.22828	1.65758	1.67007	1.36692
TraesCS1D02G214000.1	-0.460592	-0.431378	-0.164086	-0.66251	-0.503214	-0.452669	0.89743	1.01311	0.763907
TraesCS3B02G554500.1	-0.101626	0.0558731	-0.170548	-0.192534	-0.135049	-0.295145	0.184874	0.317078	0.337078
TraesCS6A02G257000.1	-0.865218	-0.890921	-0.823829	-0.558085	-0.750103	-0.474204	1.52777	1.59991	1.23468
TraesCS6B02G289200.1	-0.506422	-0.60367	-0.40532	-0.425386	-0.572011	-0.34197	1.01742	0.937184	0.900175
TraesCS6A02G218300.1	-0.00596314	0.268659	-0.108891	-0.599903	-0.504516	-0.6258	0.688129	0.687022	0.201263
TraesCS5B02G093100.1	-0.377527	-0.986585	-0.315686	-0.561675	-0.927633	-0.79792	1.3771	1.44487	1.14506
TraesCS5B02G189100.2	-0.33135	-1.28443	-0.0244037	-0.118357	-0.691793	-0.617218	1.30029	1.34107	0.426184
TraesCS1A02G410800.1	-0.280275	-0.384408	-0.615587	-0.527194	-1.03617	-0.642935	1.39799	1.25223	0.836347
TraesCS5D02G271400.2	-0.584538	-0.584538	-0.230651	-0.193871	-0.194972	-0.0624827	0.565371	0.417624	0.868057
TraesCS4B02G198200.1	0.536264	-0.0928955	-0.177122	-1.37792	-0.359136	-1.25824	1.19583	0.0191542	1.51407
TraesCS3B02G296100.7	-0.467963	-0.467963	-0.467963	-0.462204	-0.467963	1.04097	0.29842	0.734925	0.259739
TraesCS2D02G140700.1	0.00420842	0.182164	0.0451725	-0.468328	-0.449678	-0.485864	0.48119	0.376836	0.314299
TraesCS5A02G213000.1	-0.876931	-1.23147	-0.743121	-0.455058	-0.635239	-0.282554	1.57575	1.56534	1.08328
TraesCS4D02G342400.1	-0.422258	-0.395166	-0.237233	-1.09135	-1.14639	-0.997586	1.53642	1.51127	1.2423
TraesCS2A02G007500.1	-0.30301	-1.33299	-0.246209	-0.935737	-0.805922	-0.4866	1.44185	1.24908	1.41954
TraesCS6A02G068300.1	-1.90245	-1.83171	-1.71523	1.00001	0.903928	1.1472	0.823604	0.851727	0.722914
TraesCS2B02G447600.1	-0.802604	-1.46623	-1.00158	-0.925211	-1.05913	-0.937194	2.25212	2.21393	1.7259
TraesCS7D02G013800.1	-1.02948	-2.77923	-1.39297	0.904689	-0.112248	0.282371	1.18007	1.45289	1.49391
TraesCS4A02G290200.2	-0.310428	-0.425631	-0.444756	0.0875162	0.211035	0.159727	0.842342	0.586783	-0.706588
TraesCS2B02G046500.1	0.027748	-1.00475	-0.0200432	-1.20555	-1.06964	-1.1168	1.54543	1.40425	1.43936
TraesCS7B02G313800.1	-1.27523	-1.91167	-1.47379	-0.258344	-0.458067	-0.200846	1.96136	1.87202	1.74457
TraesCS2A02G504300.1	-0.452919	-0.979989	-0.630624	-0.472068	-0.477149	0.250829	0.676736	1.37587	0.70931
TraesCS5A02G086300.1	-0.1909	-0.593175	0.0102873	-1.06867	-0.863575	-0.888676	1.06902	1.18212	1.34356
TraesCS6B02G349300.1	-0.710131	-0.559909	-0.51886	-0.555479	-0.633425	-0.373806	1.30466	1.14003	0.906919
TraesCS1A02G147400.1	-0.642163	-1.33909	-0.495346	-0.3874	-0.512641	-0.456673	1.58066	1.4753	0.77734
TraesCS2D02G407000.1	-0.253647	-1.00975	-0.309959	-1.03287	-1.03988	-1.03598	1.30866	1.58966	1.78378
TraesCS1D02G165100.4	-0.0531742	-0.838991	0.30372	-0.67246	-0.809511	-0.849929	1.12943	0.833804	0.957112
TraesCS6B02G089400.1	-0.505158	-0.774536	-0.501913	-0.978268	-1.02979	-1.08053	1.86081	1.70741	1.30197
TraesCS1A02G067300.1	0.279487	-0.328281	0.117798	-0.361769	-0.360358	-0.36601	0.559169	0.485757	-0.0257931
TraesCS6D02G316000.1	-0.00630221	-0.248752	-0.0383634	-0.196336	-0.196336	-0.160611	0.25103	0.347706	0.247966
TraesCS5B02G413200.1	0.0823506	-0.770447	0.120972	-0.288115	-0.376482	-0.44276	0.691081	0.563549	0.419852
TraesCS6D02G369600.1	-0.881425	-0.84106	-0.919872	-0.247065	-0.211488	-0.222195	1.16209	1.08473	1.07628
TraesCS2B02G204800.1	0.669987	-0.904841	0.628722	-0.534119	-0.484763	-0.409146	0.473115	0.257369	0.303676
TraesCS2D02G346900.1	-0.959258	-1.29027	-0.891839	-0.355574	-0.419306	-0.330885	1.47861	1.45994	1.30858
TraesCS5A02G148200.1	-1.23904	-1.56117	-1.11417	0.402077	0.172314	0.335546	1.26257	0.921131	0.820743
TraesCS5D02G098900.3	0.369232	0.496331	-0.385932	-0.574312	-1.01261	-0.784864	0.690496	0.184631	1.01702
TraesCS1A02G069900.1	-0.92367	-1.61082	-0.68602	-0.238123	-0.294712	-0.147754	1.48609	1.38333	1.03168
TraesCS3D02G251300.2	-0.211635	0.551925	0.282366	-0.759578	-0.748082	-0.333045	0.23174	4.03404e-06	0.986305
TraesCS6D02G346400.1	0.0856469	-0.435338	0.0944011	-0.404177	-0.486639	-0.495808	0.508129	0.493643	0.640142
TraesCS7B02G486500.1	-0.80287	-1.30983	-0.646245	-0.228056	-0.418307	-0.287772	1.32034	1.33958	1.03316
TraesCS3A02G014700.1	-0.0365594	-0.175564	-0.205235	-0.828165	-0.543651	-0.473149	0.893864	0.892113	0.476346
TraesCS1B02G246300.1	-0.526833	-0.0234126	-1.6658	-0.693632	-0.569175	-0.460075	1.15479	1.40972	1.37441
TraesCS3A02G229700.1	0.0262713	-0.243349	-0.160554	-0.336299	-0.359527	-0.248158	0.560916	0.260139	0.500561
TraesCSU02G176800.1	-0.776652	-1.02532	-0.923397	0.37314	0.0613137	0.192584	0.664941	0.838344	0.595047
TraesCS2D02G226300.1	0.3446	0.110646	0.532888	-0.601654	-0.796696	-0.694303	0.305697	0.249408	0.549412
TraesCS5D02G553600.1	0.200793	-0.0397195	0.321632	-0.542918	-0.842408	-0.697055	0.755242	0.465736	0.378698
TraesCS5D02G040000.1	0.0301521	-0.272311	-0.140521	-0.670961	-0.514393	-0.506559	0.827126	0.832969	0.414498
TraesCS2A02G198400.2	-0.240544	-0.690502	1.29755	-0.690502	-0.663348	-0.690502	0.814881	1.55347	-0.690502
TraesCS3D02G325800.1	-0.729302	-0.788104	-0.868687	-0.769513	-0.592152	-0.793763	1.52834	1.46136	1.55182
TraesCS4B02G138100.2	-0.661272	-0.661272	-0.334735	-0.0878976	-0.0820919	0.302202	0.184318	0.604765	0.735983
TraesCS2D02G433800.1	-0.164722	0.081339	-0.335122	-0.835053	-1.15463	-1.00288	1.23984	1.1303	1.04094
TraesCS5A02G497800.1	-0.149955	0.121673	-0.242246	-0.49374	-0.526364	-0.476052	0.597839	0.470219	0.698627
TraesCS5D02G180000.1	0.427743	-0.378418	0.379674	-0.754557	-1.13799	-1.00849	0.797698	0.971122	0.703213
TraesCS6B02G440600.1	0.0376798	-0.11557	-0.0753953	-0.791708	-0.974968	-0.761513	0.903778	0.93263	0.845067
TraesCS3A02G372400.1	0.375523	0.33667	0.135453	-0.593121	-0.211284	-0.593121	-0.0862143	0.0175792	0.618514
TraesCS3B02G550200.2	-0.286354	-0.521468	-0.328643	-0.323603	-0.216957	-0.407768	0.790616	0.744569	0.549608
TraesCS3A02G362500.1	0.321703	-0.135801	0.307224	-0.711608	-0.586604	-0.459143	0.340615	0.52575	0.397863
TraesCS2A02G281000.1	0.675012	-0.514635	-0.670384	-0.0873465	-0.670384	-0.670384	0.445315	0.445981	1.04683
TraesCS7D02G484800.1	-0.91409	-1.04134	-0.702357	-0.629518	-0.85112	-0.738995	1.69553	1.6964	1.48549
TraesCS7A02G476500.1	0.00696544	-0.919034	-0.906108	0.207278	0.456701	-0.917592	1.61179	1.37904	-0.919034
TraesCS5A02G434400.2	-0.338632	-0.338632	-0.338632	-0.338632	-0.0672067	0.475303	-0.338632	0.425204	0.859862
TraesCS6D02G303300.1	-0.990865	-1.72385	-0.835274	-1.01772	-1.10214	-1.1713	2.30373	2.43343	2.10397
TraesCS7D02G185700.1	0.0676692	-0.426731	-0.058696	-0.871695	-0.801934	-0.730398	0.980511	1.04746	0.793814
TraesCS6A02G312200.1	-1.1961	-1.61129	-1.15001	-0.124132	-0.255969	-0.133043	1.58295	1.57726	1.31033
TraesCS6A02G104900.4	1.20416	-0.933345	0.190983	-0.933345	-0.933345	-0.933345	1.36619	-0.144242	1.11629
TraesCS4D02G209600.1	-0.720451	-1.47684	-1.13652	-0.424243	-0.7963	-0.489901	1.67447	1.66943	1.70035
TraesCS2D02G540100.1	0.656587	-1.29127	0.664046	-1.03909	-1.21129	-1.02463	1.04559	1.24826	0.951793
TraesCS2A02G377500.1	-0.596448	-0.688656	-0.587006	-0.484515	-0.688656	-0.576289	1.36237	1.35714	0.902066
TraesCS2B02G138200.2	0.0871489	-0.0623844	0.320501	-0.463568	-0.558099	-0.374852	0.289601	0.353602	0.40805
TraesCS2D02G238600.2	-0.379101	-1.53679	-0.901734	-0.439855	-0.562263	-0.718759	1.3964	1.46104	1.68106
TraesCS3D02G027300.1	-0.088402	-0.645498	0.104456	-0.367901	-0.368936	-0.492115	0.448004	0.558861	0.851531
TraesCS5D02G178200.1	-0.175515	-4.22497	0.0944294	0.146936	0.154025	-1.06486	1.89635	1.64754	1.52606
TraesCS7B02G446900.1	-1.00397	-0.993918	-0.998218	-1.00541	0.84138	1.04561	1.8741	-1.00541	1.24585
TraesCS6A02G280800.1	0.401288	0.452775	-0.345054	0.00862745	-0.841772	-0.83745	0.462739	-0.841772	1.54062
TraesCS2D02G349500.1	-0.647454	-0.705264	-0.459578	-0.687963	-0.612578	-0.657709	1.39195	1.19801	1.18059
TraesCS2A02G353100.1	-0.355852	-0.464209	-0.384233	-0.410402	-0.250084	-0.270122	1.12412	0.656143	0.354642
TraesCS6D02G269500.1	-0.210766	-0.477403	0.0386123	-0.477403	-0.349109	-0.357051	0.536952	0.53051	0.765657
TraesCS5A02G409600.1	-0.539916	-0.752755	-0.684176	-0.671926	-0.379158	-0.403706	1.24276	1.20617	0.982705
TraesCS6A02G408900.1	-0.484395	-0.837557	-0.900469	-0.385274	0.289711	0.550926	0.752692	0.708833	0.305532
TraesCS7A02G036200.1	-0.475609	-0.377424	-0.536442	-0.856191	-0.992615	-0.608454	1.44385	1.16559	1.23729
TraesCS4D02G252700.1	-0.185679	-0.51888	-0.270216	-1.27175	-1.29971	-1.00054	1.49097	1.54145	1.51435
TraesCS4A02G454900.1	-0.242028	0.304728	-0.0230835	-0.582385	-0.500249	-0.671977	0.613777	0.461546	0.639672
TraesCS4B02G185800.2	-0.533191	0.060402	-0.533191	-0.533191	-0.533191	-0.533191	0.188401	0.451581	1.96557
TraesCS7A02G248600.1	0.024699	-0.804787	0.165139	-0.891066	-0.846589	-0.939002	1.18503	1.18454	0.922039
TraesCS3B02G463300.1	-0.24258	-0.395737	-0.152068	-0.126704	-0.164304	0.0573856	0.301147	0.332837	0.390023
TraesCS1D02G203500.1	-1.31673	-1.99338	-1.30992	-1.50459	-1.49365	-1.43393	3.16689	3.04679	2.83852
TraesCS6D02G094200.1	-0.832331	-0.786451	-0.811785	-0.952348	-1.08363	-0.818779	1.81724	1.74673	1.72134
TraesCS6A02G005300.1	0.0297647	0.304681	0.10225	-0.796644	-0.721728	-0.617796	0.736122	0.670092	0.293258
TraesCS2B02G543900.1	0.0077601	-0.127507	0.0676176	-0.362084	-0.461063	-0.368773	0.48863	0.364388	0.391031
TraesCS5A02G129700.1	-0.469662	-0.430133	-0.383628	-0.135159	-0.117927	0.33004	0.532765	0.522423	0.15128
TraesCS4A02G184700.1	-0.283678	-0.561068	-0.282488	-0.0891	-0.0715248	0.0997696	0.589492	0.298107	0.300491
TraesCS2B02G089800.1	-0.349007	-0.627587	-0.217246	1.98323e-05	0.0459694	-0.0925294	0.483444	0.490773	0.266163
TraesCS2D02G067500.1	0.154994	0.0884676	0.0832873	-0.317977	-0.439464	-0.530504	0.180284	0.230352	0.550561
TraesCS2B02G307500.1	-0.345837	-1.02381	-0.293735	-0.917683	-0.787649	-0.809719	1.44355	1.4603	1.27458
TraesCS1A02G143400.1	0.135479	0.100662	0.0752682	-0.631039	-0.601487	-0.600317	0.581252	0.459792	0.48039
TraesCS3A02G426600.1	-0.75013	-2.07897	-1.79564	-0.256849	0.490281	-0.703232	1.5302	1.59515	1.96918
TraesCS6A02G246300.1	-0.646892	-2.06103	0.272683	0.415095	-0.723031	-0.593748	0.565646	1.23572	1.53555
TraesCS4A02G022100.1	-0.0994325	-0.643611	-0.119633	-0.778152	-0.927855	-0.756271	1.05775	1.24584	1.02136
TraesCS4B02G386100.1	-0.210208	-0.401926	-0.315626	-0.916676	-0.90525	-0.993698	1.41124	1.36571	0.966431
TraesCS7B02G232300.1	-0.737387	-0.226122	-0.564878	-0.329313	-0.69156	-0.558893	0.953954	0.933108	1.22109
TraesCS1A02G413700.1	-0.0153959	-0.0374536	0.287469	-0.674252	-0.612885	-0.738346	0.756771	0.666362	0.367729
TraesCS1A02G388600.1	-0.468613	-0.943698	-0.31796	0.110803	-0.101322	-0.271046	0.689966	0.828188	0.473682
TraesCS1A02G142400.1	-0.276113	-0.882862	-0.585781	-0.541312	-0.425761	-0.538427	1.22391	1.21111	0.815231
TraesCS2D02G070400.1	-1.0378	-1.10268	-1.03092	-0.104849	-0.128154	-0.175166	1.113	1.26943	1.19715
TraesCS6A02G403800.1	-0.254984	-0.444243	-0.113284	-1.07585	-1.20099	-0.724051	1.35023	1.35202	1.11116
TraesCS5B02G172900.2	-0.71244	-1.15861	-0.739332	-0.393803	0.0354816	-0.559813	1.2786	1.17547	1.07444
TraesCS6B02G381900.1	-0.262523	-0.622044	-0.29206	-0.402953	-0.587829	-0.540705	0.958584	0.816249	0.933281
TraesCS2B02G168300.1	0.846885	0.149161	0.762378	-0.955176	-0.948716	-0.837992	0.511803	0.439606	0.0320519
TraesCS2A02G037200.1	-0.396867	-0.766635	-0.33892	-0.853899	-0.716887	-0.741703	1.3197	1.31369	1.18151
TraesCS4B02G293600.2	0.00115421	0.0837277	0.412479	-0.75153	-0.78386	-1.58622	0.963796	0.784352	0.876097
TraesCS4D02G035600.1	0.0746331	0.105673	-0.307523	-0.861537	-0.896478	-0.855545	0.966764	0.814451	0.959561
TraesCS2D02G408200.1	0.196648	-0.25331	-0.25331	-0.251868	-0.2361	-0.25331	-0.221914	-0.23183	1.50499
TraesCS2B02G274800.1	-0.224309	-0.332666	-0.332666	-0.297043	-0.266405	-0.332666	0.527303	0.53523	0.723223
TraesCS6D02G291500.1	-0.335071	-0.949788	-0.446235	-0.668072	-0.848699	-0.79431	1.41212	1.40546	1.2246
TraesCS7B02G312700.1	-0.122643	-0.436469	-0.436469	-0.0893708	-0.304222	-0.436469	0.652351	0.519587	0.653706
TraesCS4A02G420700.1	0.00850033	-1.14141	0.237657	-0.671523	-0.712731	-0.971484	1.01596	1.16076	1.07427
TraesCS7D02G526100.2	-0.391218	-0.391218	-0.388336	-0.391218	-0.391218	0.117717	0.927822	-0.205986	1.11366
TraesCS4A02G171800.3	-1.11834	1.3002	-1.12122	-1.12122	-1.12122	0.232665	1.1789	0.611697	1.15855
TraesCS6A02G133000.1	-0.513043	-0.524971	-0.634653	0.0890944	0.231891	0.028065	0.321816	0.471759	0.530041
TraesCS4D02G081500.1	-0.0623959	-0.480707	-0.100708	-1.02656	-1.37332	-1.25584	1.56981	1.46747	1.26225
TraesCS2A02G199300.1	-1.11605	-1.54123	-1.26388	0.892645	0.803576	0.978361	0.416544	0.398176	0.431858
TraesCS7D02G376700.1	0.0142147	-0.104838	0.0523571	-0.428821	-0.407279	-0.511081	0.406812	0.440968	0.537667
TraesCS7B02G400800.1	-0.516939	-0.689489	-0.320103	-0.183099	-0.390447	-0.447299	0.900981	0.934362	0.712034
TraesCS1A02G098800.1	0.109896	-1.13985	0.641297	-1.13985	-0.7736	-0.621821	1.13396	1.12618	0.663788
TraesCS6D02G320800.1	-0.394814	-0.0273645	-0.471046	-0.491182	-1.10909	-0.776476	1.18192	1.23335	0.854706
TraesCS5B02G571100.1	-0.405708	-1.27075	-0.291896	-0.792541	-1.03642	-0.760902	1.56383	1.68665	1.30774
TraesCS1A02G120800.2	0.269436	0.0490554	0.188722	-0.892614	-0.629233	-0.776817	0.336149	0.288356	1.16694
TraesCS1D02G201400.1	-0.416201	-0.495488	-0.266404	-0.982794	-0.852007	-1.03152	1.42578	1.51844	1.1002
[truncated: 1,287 more rows]

## Sheet: Subcluster_2
	CT			H6			H12
	JP-CT-1	JP-CT-2	JP-CT-3	JP-H6-1	JP-H6-2	JP-H6-3	JP-H12-1	JP-H12-2	JP-H12-3
TraesCS6B02G260500.5	0.415845	-0.384899	0.447788	0.335817	0.309312	-0.384899	-0.168289	-0.185777	-0.384899
TraesCS3D02G201900.1	-0.591631	-0.715204	-0.744653	1.20802	1.42371	1.20439	-0.513746	-0.697232	-0.573657
TraesCS2B02G325600.2	0.151794	-0.214459	-0.214459	-0.214459	0.579645	0.555313	-0.214459	-0.214459	-0.214459
TraesCS5A02G320336.1	0.350049	0.389022	0.359074	-0.206392	-0.0658113	-0.0289561	-0.183578	-0.291135	-0.322273
TraesCS1B02G200000.2	-0.623997	-0.622657	-0.623997	0.177985	1.01449	-0.546983	0.594559	-0.607997	1.2386
TraesCS2D02G403700.1	-0.704019	-1.05471	-0.316646	1.31223	1.21082	1.15312	-0.485404	-0.485688	-0.629705
TraesCS7D02G516700.1	0.255243	-0.103165	0.297034	1.35355	1.05767	1.43579	-1.36287	-1.63722	-1.29604
TraesCS7A02G253000.4	-0.760565	1.8193	1.4513	1.05628	-0.899199	0.672854	-1.11332	-1.11332	-1.11332
TraesCS3B02G568100.1	2.02907	1.25896	2.03689	-1.20331	-1.23579	-1.30608	-0.213261	-0.661498	-0.70498
TraesCS7B02G048900.1	0.297871	0.306268	0.542825	-0.23255	-0.430418	-0.368959	0.10727	-0.21562	-0.00668652
TraesCS3D02G369700.1	-0.483031	1.68674	0.705586	-0.483031	0.555628	-0.498506	-0.484431	-0.471879	-0.527075
TraesCS4A02G160400.2	-0.540596	-1.76278	-1.07841	0.357237	0.65027	0.5863	-0.142196	1.11378	0.816398
TraesCS5B02G120800.1	1.19491	0.92017	1.24859	-0.407345	-0.442886	-0.345134	-0.680759	-0.73748	-0.750059
TraesCS7D02G230900.1	0.664716	0.975918	0.327854	-0.620073	-0.447493	-0.550063	0.007646	0.380591	-0.739097
TraesCS3D02G385600.1	1.18095	0.35257	1.11742	-0.662945	-0.592826	-0.542386	-0.209197	-0.230056	-0.413526
TraesCS2B02G188000.1	0.0612235	-0.186039	-0.00911752	-0.300656	-0.374591	-0.303144	0.632585	0.630631	-0.150891
TraesCS5D02G268000.1	-0.581452	-0.853269	-0.458126	1.48763	1.48819	1.49592	-0.84951	-0.807583	-0.921802
TraesCS5D02G407100.1	-0.997654	-0.857063	-1.00191	0.322998	0.461198	0.404444	0.655436	0.70882	0.303731
TraesCS7B02G094500.1	-0.980561	-1.39119	-1.0183	1.85278	1.83854	1.8159	-0.699244	-0.674306	-0.743619
TraesCS7D02G254100.1	0.456316	-0.218918	0.569387	-0.491785	-0.566017	-0.391227	0.692201	0.046383	-0.0963391
TraesCS3B02G260400.1	1.7455	2.58662	1.69224	-0.754194	-0.818365	-0.662163	-0.113453	-1.21534	-2.46084
TraesCS4A02G401300.1	0.467472	0.243298	0.533561	-0.710335	-0.685059	-0.747033	0.311641	0.446558	0.139897
TraesCS4A02G336400.1	0.664521	1.34039	1.0925	-0.637719	-1.04697	-0.520906	-0.488217	-0.490177	0.0865892
TraesCS1B02G297700.1	0.176747	-0.162203	0.0989133	-0.317191	-0.337249	-0.337249	0.661308	0.554171	-0.337249
TraesCS5D02G523300.1	-0.165672	-0.190878	-0.120361	0.195436	0.32182	0.221816	-0.110201	-0.012354	-0.139606
TraesCS3B02G366900.1	0.546712	-0.168742	0.634485	-0.168742	-0.168742	-0.168742	-0.168742	-0.168742	-0.168742
TraesCS3D02G432600.1	1.5557	1.08717	1.63564	-0.694426	-0.81074	-0.86503	-0.603711	-0.485036	-0.819565
TraesCS2A02G129600.5	1.29676	1.15444	0.657184	-0.268195	-1.38553	0.071186	-0.27542	0.153706	-1.40413
TraesCS2D02G340600.1	1.41662	1.02964	1.48152	-0.594958	-0.645177	-0.516456	-0.800679	-0.744853	-0.625655
TraesCS7B02G483500.1	0.498459	0.440118	0.522514	-0.520142	-0.501541	-0.43385	0.122544	-0.0533894	-0.0747125
TraesCS4A02G171400.1	-0.326637	-0.326637	-0.326637	0.738935	0.134891	0.25061	0.246737	-0.0732533	-0.318007
TraesCS2D02G347200.1	-0.795476	-1.15049	-1.02088	0.225242	0.536568	0.441187	0.526226	0.663032	0.574594
TraesCS1D02G415300.1	-0.783769	-0.82814	-0.595058	0.144729	0.158359	0.105536	0.943428	0.855849	-0.00093314
TraesCS5A02G414100.1	0.554081	0.271108	0.634315	-0.615844	-0.863053	-0.852599	0.173722	0.31721	0.381059
TraesCS5A02G305400.1	0.7182	0.560856	0.566101	-0.263921	-0.261385	-0.95099	-0.787589	0.251414	0.167314
TraesCS3B02G210100.2	0.187961	-0.198298	0.260084	-0.198298	-0.198298	-0.198298	0.346682	0.196765	-0.198298
TraesCS3B02G247000.1	0.29306	-0.145684	0.298664	0.662554	0.79855	0.635407	-0.724239	-0.624751	-1.19356
TraesCS4A02G293000.1	1.03223	0.373513	1.10307	0.31373	0.185681	0.366584	-0.922377	-0.887468	-1.56496
TraesCS7A02G243400.1	-0.459461	-0.459461	-0.459461	0.723867	0.852623	0.926246	-0.393199	-0.271693	-0.459461
TraesCS4B02G286400.1	-0.189783	-0.272101	-0.248676	1.17466	0.965146	1.10251	-0.461507	-0.969345	-1.10091
TraesCS4B02G366900.1	0.387124	-0.387716	0.430316	-0.27535	-0.3535	-0.306376	0.160227	0.311836	0.0334398
TraesCS5D02G283600.1	0.859128	-0.164809	0.876883	0.394547	0.103689	0.624734	-0.443354	-0.550455	-1.70036
TraesCS2A02G574300.1	0.50071	0.722783	0.576238	-0.418817	-0.423054	-0.451624	-0.239988	-0.0631585	-0.203089
TraesCS1D02G253600.1	-0.415396	-0.44939	-0.633273	0.960927	0.721931	0.927187	-0.616093	-0.214296	-0.281598
TraesCS3B02G035900.3	0.558605	0.952105	0.532796	-0.422517	-0.422517	-0.422517	-0.422517	0.0690795	-0.422517
TraesCS2D02G157000.1	0.124427	0.310433	0.441919	-0.511246	-0.637001	-0.596023	0.28801	0.436195	0.143286
TraesCS6B02G314800.2	-0.529296	-0.529296	-0.234161	0.521031	0.046016	-0.0552497	0.0832921	0.281352	0.416311
TraesCS1D02G216500.1	-0.313036	-0.0705862	-0.313036	0.492669	0.500078	0.64302	-0.313036	-0.313036	-0.313036
TraesCS7A02G313000.1	0.874175	0.642581	1.03049	-0.900122	-0.966633	-0.760242	0.258787	0.479882	-0.658919
TraesCS4D02G052000.2	-0.0549785	-0.134954	-0.0454557	-0.134954	0.425761	0.349442	-0.134954	-0.134954	-0.134954
TraesCS5D02G551300.2	-0.378101	-0.378101	-0.378101	0.0202495	0.241077	0.180657	0.497679	0.572741	-0.378101
TraesCS3B02G300300.1	0.316397	0.113019	0.363264	-0.299084	-0.241598	-0.137727	-0.00851107	-0.0929803	-0.0127794
TraesCS5D02G068700.1	0.454643	0.370563	0.256097	0.0175555	-0.0361373	0.0910909	-0.412719	-0.425307	-0.315786
TraesCS4B02G069900.2	0.350681	-0.722354	0.042026	1.1402	1.09979	1.21266	-0.646833	-1.33506	-1.1411
TraesCS4A02G169300.7	0.32494	1.40517	-0.42801	1.75335	-0.250028	1.00651	-0.907835	-1.29993	-1.60417
TraesCS3D02G162900.2	-0.532849	-0.532849	0.306304	0.571488	0.686862	0.651749	-0.532849	-0.0850055	-0.532849
TraesCS1D02G161900.1	-0.295387	-0.547183	-0.184235	1.47005	1.42879	1.49693	-1.04437	-1.05666	-1.26794
TraesCS7A02G357800.2	-0.24766	-0.24766	-0.24766	0.556394	-0.0410168	0.638305	-0.24766	0.0846183	-0.24766
TraesCS7D02G252900.2	-0.535991	0.731245	0.394557	-0.0372294	0.466172	0.0402893	-0.535991	-0.535991	0.0129389
TraesCS4B02G127400.1	-0.23931	-0.736028	-0.679445	0.302408	0.386313	0.46686	0.284029	0.000360109	0.214813
TraesCS5A02G541300.1	0.988819	0.758238	0.917523	-0.569449	-0.569449	-0.569449	-0.507327	-0.336788	-0.112117
TraesCS2A02G366100.1	0.846743	0.265205	0.707181	-0.54832	-0.535155	-0.52211	-0.0281071	0.0730484	-0.258485
TraesCS4A02G090200.1	0.929098	0.584727	0.967992	-0.751022	-0.890648	-0.796079	-0.099471	-0.0745177	0.129921
TraesCS5B02G005300.3	-0.760599	-0.760599	-0.0997615	0.600608	-0.760599	0.69463	-0.0870425	1.06844	0.104924
TraesCS4B02G394700.1	-0.525117	-0.99571	-0.188858	1.38983	1.05985	0.922173	-0.607031	-0.184169	-0.870962
TraesCS2D02G190500.1	0.948075	0.40712	0.75543	-0.516753	-0.563765	-0.632107	-0.0115339	-0.201447	-0.18502
TraesCS7D02G538200.1	1.07655	0.801991	1.06429	-0.432018	-0.324917	-0.953681	0.0262284	-0.0943682	-1.16407
TraesCS1A02G117100.1	0.276802	-1.79942	0.278853	1.57228	1.46362	1.93209	-1.79942	-0.125406	-1.79942
TraesCS6D02G348900.1	1.29522	0.965538	1.32526	0.0633505	-0.262605	0.215093	-0.868705	-1.37536	-1.35779
TraesCS5B02G178400.1	0.881987	0.49663	0.830784	-0.830343	-0.626462	-0.710338	-0.107403	0.0590346	0.00610996
TraesCS5A02G202300.1	0.270444	0.663926	0.453891	-0.231377	-0.231377	-0.231377	-0.231377	-0.231377	-0.231377
TraesCS3D02G480100.1	1.44673	0.746789	1.33973	0.279327	0.0835064	0.241057	-1.40218	-1.29333	-1.44163
TraesCS5A02G144700.1	-0.534805	-0.235966	-0.134988	1.33333	1.29427	1.02096	-0.91584	0.10276	-1.92972
TraesCS7B02G455300.1	0.591972	-0.0582434	0.632198	1.18563	0.973397	1.25314	-1.13406	-1.51142	-1.93262
TraesCS7B02G269000.5	0.522408	0.703924	-0.393686	-0.164714	-0.393686	-0.393686	0.320889	0.192238	-0.393686
TraesCS5D02G332000.1	-0.269663	-0.895401	-0.391544	0.750761	0.722367	0.813448	-0.0418048	-0.166828	-0.521336
TraesCS3B02G461200.1	-0.115643	-0.428308	-0.32129	0.374092	0.669302	0.389724	-0.207978	0.0684097	-0.428308
TraesCS5D02G173300.1	-0.00430225	-0.169089	-0.169089	-0.169089	0.0975481	-0.169089	0.742411	0.00978543	-0.169089
TraesCS2B02G225300.2	-0.533581	-0.533581	0.99549	1.11027	1.08278	-0.530699	-0.523518	-0.533581	-0.533581
TraesCS4A02G130800.3	1.0896	0.6637	1.16335	-0.581627	-0.87292	-0.591299	-0.338643	-0.380971	-0.15119
TraesCS5D02G051600.1	0.419989	0.43454	0.114963	-0.437398	-0.476337	-0.492763	0.114059	0.243652	0.0792937
TraesCS4A02G371600.1	-0.689208	-0.805031	-0.309765	1.32602	1.2147	1.13985	-0.573437	-0.575793	-0.727338
TraesCS5A02G091800.3	-0.0895161	-0.273479	-0.0432759	0.311484	0.730843	-0.0556278	-0.0334699	-0.273479	-0.273479
TraesCS3D02G507500.1	0.351944	0.254879	0.427938	-0.432131	-0.503582	-0.656883	0.214793	0.360135	-0.0170938
TraesCS5B02G565100.3	-0.480526	-0.480526	-0.183042	-0.480526	0.771041	0.842555	0.450022	0.0415293	-0.480526
TraesCS1D02G230100.4	-0.53891	-0.56039	-0.272327	0.568563	0.391198	0.142711	-0.350001	-0.00948911	0.628644
TraesCS2B02G550700.2	0.656878	0.273688	0.715183	-0.402549	-0.462443	-0.465225	-0.161233	0.00580636	-0.160106
TraesCS4B02G037700.1	-0.343915	0.588146	0.838777	-0.343915	-0.343915	0.115517	0.177136	-0.343915	-0.343915
TraesCS5A02G227100.1	-0.803372	-1.27188	-0.728156	0.21835	-0.0208079	0.459105	0.942503	0.613716	0.590537
TraesCS4A02G348100.1	0.848384	0.592694	0.972064	-0.389281	-0.396187	-0.455542	-0.32593	-0.39066	-0.455542
TraesCS7A02G077500.1	0.665366	0.288034	0.422749	-0.606459	-0.711966	-0.5545	0.232239	0.349115	-0.0845787
TraesCS3A02G093900.1	1.80451	1.4907	1.87472	-0.395513	-0.336677	-0.43222	-1.37114	-1.21071	-1.42367
TraesCS3D02G159200.1	0.287391	0.0872078	0.206209	-0.185029	-0.307131	-0.378754	0.191738	0.0502542	0.0481137
TraesCS1D02G147100.1	-0.606286	-1.49069	0.123785	1.01647	1.70308	1.51866	0.12755	-0.901884	-1.49069
TraesCS4D02G079300.1	0.235443	0.273533	0.12941	-0.0844	-0.112006	-0.0598703	-0.163343	-0.10011	-0.118657
TraesCS7B02G136600.1	1.07611	0.331746	1.05888	-1.02997	-0.973364	-1.23921	0.339305	0.242997	0.193511
TraesCS3D02G501300.1	-0.299168	0.0313473	-0.238037	-0.373169	-0.21958	-0.448781	1.04413	0.620584	-0.11733
TraesCS2D02G369900.1	-0.197649	-0.319328	-0.251689	0.346065	0.279038	0.45129	-0.14684	-0.118949	-0.041938
TraesCS2D02G000100.1	-0.6121	-0.96451	-0.482186	0.952039	1.08821	0.966619	-0.228629	-0.51279	-0.206652
TraesCS3B02G046800.2	0.421109	0.279882	0.844554	-0.8561	-0.344503	-0.866355	0.358041	0.533516	-0.370143
TraesCS5A02G316500.1	-0.31852	1.45262	0.202815	0.542177	-0.37926	-0.37926	-0.37926	-0.37926	-0.36205
TraesCS2D02G239100.4	-0.591827	-0.697506	-0.697506	1.37734	-0.697506	1.11766	0.166433	0.720414	-0.697506
TraesCS4B02G088400.2	0.0101963	-0.485499	0.0355519	0.363299	0.549421	0.697829	-0.485499	-0.199801	-0.485499
TraesCS5A02G431800.1	-0.0604475	-0.163441	-0.0944268	0.0704466	0.190446	0.15964	0.0281212	-0.071234	-0.0591048
TraesCS7D02G451900.1	0.884592	0.39831	0.759272	-1.05353	-0.853145	-0.692024	0.335597	0.374414	-0.153483
TraesCS7B02G395000.3	-0.512349	-0.512349	-0.512349	0.542847	0.350797	0.537979	0.267541	0.0716516	-0.233769
TraesCS4D02G186200.1	-0.0874542	-0.164697	-0.0806329	0.164139	0.130438	0.0205351	0.00906987	0.173299	-0.164697
TraesCS7D02G267100.1	0.588257	1.73978	-0.577816	-0.577816	-0.56489	-0.142721	-0.577816	0.68221	-0.569186
TraesCS6B02G309800.1	-0.451501	-1.09762	-0.438594	1.32225	1.21805	1.26443	-0.653118	-0.563556	-0.600342
TraesCS1D02G375000.1	-0.213958	-0.436403	-0.166143	1.52099	1.48721	1.5225	-1.4658	-1.29379	-0.954611
TraesCS3B02G140900.2	0.181559	-0.594124	-0.0670536	0.509542	0.332635	0.60751	-0.30488	-0.0710639	-0.594124
TraesCS2A02G421900.1	0.45305	0.0486601	0.540478	-0.723696	-0.755496	-0.687238	0.214844	0.695268	0.21413
TraesCS2D02G318100.4	-0.423383	-0.653429	-0.464866	0.866793	0.883418	0.758848	-0.309416	-0.350814	-0.307151
TraesCS6A02G389900.1	-0.565249	-0.565249	-0.565249	0.22302	0.112823	0.216321	0.28355	0.612988	0.247044
TraesCS2A02G255100.1	0.298452	0.506305	0.322227	-0.85796	-0.630436	-0.727712	0.362093	0.312086	0.414945
TraesCS2D02G584600.1	0.662835	0.232138	0.456881	-0.0731728	-0.199466	-0.213913	-0.260866	-0.262231	-0.342206
TraesCS6A02G165600.1	0.47453	-0.402508	-0.694112	0.160283	0.713513	1.08578	-0.40133	-0.694112	-0.242043
TraesCS4A02G328600.1	-0.958711	-1.35307	-0.979181	1.12454	0.997946	1.20122	0.125608	0.0871807	-0.24553
TraesCS5B02G532700.3	-0.0651568	-0.326988	-0.326988	0.529001	0.176869	0.185997	0.247355	-0.0931004	-0.326988
TraesCS7A02G450500.2	0.810259	-0.104959	0.257222	0.407247	0.413988	0.533597	-0.824799	-0.667756	-0.824799
TraesCS4B02G145600.3	0.136179	-0.573689	-0.338488	0.994142	1.03532	0.937243	-0.706006	-0.269535	-1.21517
TraesCSU02G032000.1	0.144495	0.323413	0.107595	-0.312077	-0.227474	-0.25467	0.212602	0.249848	-0.24373
TraesCS4A02G419400.1	0.64978	0.588263	0.81207	-0.796142	-0.780867	-0.75001	0.188419	0.199	-0.110513
TraesCS7D02G364200.1	-0.219199	-0.219199	-0.219199	0.437984	0.699951	-0.106832	-0.214877	0.0605697	-0.219199
TraesCS6D02G273900.2	-1.27416	-0.575016	-0.804028	0.672945	0.645612	0.692234	0.0687098	-0.0699583	0.643659
TraesCS5B02G150600.1	0.515871	0.114869	0.368759	-0.94579	-0.588956	-0.635687	0.527405	0.473841	0.169688
TraesCS6D02G399000.3	-0.872342	-0.862278	0.0814819	1.62744	0.928403	1.42925	-0.819926	-0.639681	-0.872342
TraesCS5D02G291500.1	0.206136	0.345918	-0.232699	0.491009	0.332466	0.447371	-0.370003	-0.458428	-0.76177
TraesCS1B02G189800.1	-0.0861623	-0.748982	-0.393787	0.864808	0.732433	1.15723	-0.415515	-0.358286	-0.751743
TraesCS7D02G531500.1	0.561959	-0.203651	0.330958	0.011655	-0.238323	0.143185	-0.221525	-0.135499	-0.248759
TraesCS4A02G217700.1	-0.50885	-0.55432	-0.550771	0.240459	0.251342	0.0322208	0.484248	0.358402	0.24727
TraesCS1A02G297500.1	0.240111	0.0462379	0.304532	-0.197056	-0.221829	-0.207435	0.0527758	-0.0415662	0.0242284
TraesCS1D02G138000.1	0.195231	0.175509	0.396791	-0.442199	-0.422463	-0.235218	0.308216	-0.0401364	0.0642702
TraesCS5A02G446200.1	-0.710781	-0.512375	-0.43868	0.823389	0.832539	0.670097	-0.126285	-0.166021	-0.371882
TraesCS5D02G058700.2	1.00976	0.806043	1.1104	0.504911	0.366631	0.627336	-1.31868	-1.16848	-1.93792
TraesCS1D02G184100.1	0.499981	-0.151703	-0.151703	0.241164	0.169071	-0.151703	-0.151703	-0.151703	-0.151703
TraesCS5B02G137400.2	1.08038	-0.525118	0.862796	-0.525118	-0.525118	-0.525118	0.293733	0.388681	-0.525118
TraesCS1D02G284000.1	-0.212891	-0.212891	-0.212891	0.481321	0.063308	0.732717	-0.212891	-0.212891	-0.212891
TraesCS4B02G289000.1	-0.396969	-0.396969	-0.158182	0.179311	0.240873	0.399628	-0.0318367	0.0111991	0.152946
TraesCS4A02G169200.1	0.812941	0.834923	1.05426	-0.117496	-0.238528	-0.172685	-0.250052	-0.153269	-1.7701
TraesCS6A02G337000.3	0.441503	0.191424	0.19675	-0.0427278	-0.298457	-0.50635	-0.00758882	0.0494659	-0.0240183
TraesCS6D02G082300.1	1.46242	1.35444	1.50005	-0.467849	-0.612864	-0.32446	-1.12686	-0.658016	-1.12686
TraesCS2A02G269900.2	-0.904411	-1.36489	0.935818	0.570191	1.22583	1.28725	0.234903	-1.16577	-0.818923
TraesCS4A02G095000.1	-0.578694	-0.722007	-0.653353	0.244329	0.360943	0.191981	0.588576	-0.137463	0.705688
TraesCS3D02G409200.3	-0.0372187	0.441949	-0.0700661	0.313646	0.332136	-0.245112	-0.245112	-0.245112	-0.245112
TraesCS3A02G218000.2	0.648062	0.180526	0.878401	-0.403561	-0.725051	-0.769513	0.391605	-0.116206	-0.0842628
TraesCS1A02G042700.1	1.00404	0.751538	1.10505	-1.02529	-1.48794	-0.969395	0.262449	0.293983	0.0655588
TraesCS4A02G329100.3	-0.193865	-0.193865	-0.193865	0.392059	0.161152	-0.193865	-0.192423	0.608535	-0.193865
TraesCS7B02G184000.1	-0.158796	-0.367937	-0.367937	-0.1025	0.364115	0.352779	0.384812	0.2634	-0.367937
TraesCS5D02G205100.1	0.575388	0.336496	0.689477	-0.75313	-0.453452	-0.615541	0.22883	-0.250685	0.242618
TraesCS2A02G202000.2	-0.54466	-0.54466	-0.0448774	-0.0592327	0.480369	0.446658	0.382099	0.102425	-0.218122
TraesCS5D02G342700.1	0.971244	0.401893	0.706052	-0.550913	-0.449584	-0.651218	-0.0614548	-0.094421	-0.271597
TraesCS7B02G309300.3	0.901391	0.582614	0.548528	0.0619138	0.362934	0.476357	-0.78276	-1.02713	-1.12384
TraesCS5B02G449500.1	0.516021	0.244695	0.425845	-0.465798	-0.460455	-0.46446	-0.0440845	-0.0470849	0.295321
TraesCS6A02G325900.1	1.28967	0.721427	1.6651	-0.0701652	0.0265706	-0.90707	-0.908512	-0.908512	-0.908512
TraesCS6B02G223700.1	0.72656	1.27579	-0.535272	-0.535272	-0.535272	0.251325	-0.535272	0.0342195	-0.146806
TraesCS3B02G238800.2	-1.0645	-1.0645	-0.35609	0.99935	1.25223	-0.382824	0.814815	0.0236432	-0.222123
TraesCS3A02G413700.1	1.72586	1.1206	1.77338	-1.17741	-1.41558	-1.27515	-0.174542	-0.305069	-0.272081
TraesCS1D02G190900.2	-0.121007	-0.145327	-0.145327	-0.145327	-0.145327	-0.145327	0.701066	0.291901	-0.145327
TraesCS2A02G200200.2	-0.666506	-0.707749	0.194517	0.23636	0.474943	0.677406	-0.208988	0.075498	-0.0754809
TraesCS2A02G415600.1	0.449041	-0.843152	0.539792	0.410837	0.525896	0.636596	-0.034149	-0.843152	-0.84171
TraesCS5B02G122300.2	0.553917	-0.419931	0.508491	-0.13121	-0.422814	-0.390007	0.263351	0.161187	-0.122983
TraesCS4B02G258500.5	-0.377706	-1.03854	-0.0936844	0.64807	0.804235	0.678667	-0.0363804	0.0943629	-0.679022
TraesCS6B02G198900.1	-0.538605	-0.717123	-0.431641	1.35831	1.35185	1.13152	-0.831695	-0.720488	-0.602123
TraesCS7B02G047100.2	-0.332017	-0.332017	-0.083482	0.171841	-0.332017	0.956637	0.615088	-0.332017	-0.332017
TraesCS3A02G512400.1	1.11537	0.897012	1.08836	-0.359218	-0.526783	-0.406012	-0.579447	-0.580823	-0.648462
TraesCS2A02G586000.1	0.081662	-0.0422442	0.186481	0.517295	0.48899	0.334888	-0.19243	-0.444092	-0.930549
TraesCS3A02G255000.4	-0.280063	-0.280063	-0.280063	0.0372411	0.814173	0.828963	-0.280063	-0.280063	-0.280063
TraesCS6A02G087100.1	0.627456	0.61278	0.835187	0.67686	0.544604	0.748937	-1.25447	-1.43319	-1.35817
TraesCS2D02G226900.7	-0.338431	-0.338431	0.224239	1.2943	-0.334109	-0.307035	-0.338431	-0.338431	0.476325
TraesCS5D02G131000.3	0.712344	-0.355983	0.23761	-0.355983	0.135614	0.694345	-0.355983	-0.355983	-0.355983
TraesCS7B02G202800.1	0.0690104	0.078821	0.0358181	-0.264173	-0.284991	-0.174685	0.295304	0.096099	0.148796
TraesCS3A02G177700.1	-0.093732	0.0614464	-0.18066	-0.298303	-0.27178	-0.208191	0.585867	0.73787	-0.332519
TraesCS1A02G073200.1	0.340149	-0.0463306	0.225334	-0.199617	-0.165371	-0.236011	0.075348	0.127436	-0.120939
TraesCS3A02G458400.1	0.817518	0.667169	1.07643	-0.848393	-0.643212	-0.973425	0.158549	0.0111154	-0.265752
TraesCSU02G176200.1	0.687938	0.526939	0.760967	-0.640309	-1.03481	-0.885469	0.617385	0.830477	-0.863124
TraesCS3D02G188000.1	1.55505	1.06108	1.67543	-0.737377	-0.80327	-0.749472	-0.628578	-0.591566	-0.781293
TraesCS6D02G104000.1	-1.04569	-0.561084	-0.460731	1.12949	0.882283	1.12532	-0.134561	-0.13717	-0.797852
TraesCS7A02G160800.2	0.196017	-0.00911189	0.423891	-0.0601546	-0.036189	-0.0613633	-0.12187	-0.190306	-0.140912
TraesCS6D02G133500.1	0.841087	0.459789	0.987871	0.079913	0.228276	0.0426433	-0.560646	-0.8846	-1.19433
TraesCS2A02G439400.1	0.601195	0.318086	0.508117	-0.589748	-0.400237	-0.375623	-0.120747	-0.131802	0.19076
TraesCS2D02G600100.1	0.515666	-0.154231	0.49523	1.46811	1.37608	1.52881	-1.53512	-1.64756	-2.04698
TraesCS2A02G009300.1	-0.26404	0.0864571	-0.262598	-0.26404	-0.26404	-0.26404	0.747456	0.748886	-0.26404
TraesCS6D02G152200.1	0.832691	0.63202	0.901412	-0.16102	-0.498899	-1.20132	0.108508	-0.0896012	-0.523789
TraesCS3B02G580500.1	1.65983	0.979584	1.32919	-0.666722	-0.749425	-0.703982	-0.749425	-0.668085	-0.430963
TraesCS7B02G334200.1	0.062243	-0.310709	-0.0309407	0.377247	0.0352549	0.388843	-0.205031	-0.00619805	-0.310709
TraesCS7D02G258700.1	-0.197045	-0.369532	-0.117359	0.317528	0.118983	0.336224	0.00118982	0.0930434	-0.183032
TraesCS7B02G150600.3	0.365046	-0.0870222	0.24411	-0.0870222	-0.0870222	-0.0870222	-0.0870222	-0.0870222	-0.0870222
TraesCS6B02G136700.1	0.453866	0.45993	0.582085	-0.925406	-0.696535	-0.716059	0.621848	0.395336	-0.175064
TraesCS2D02G277600.1	0.54653	0.989938	0.246624	-0.50727	-0.537917	-0.530786	-0.111015	-0.167953	0.0718492
TraesCS6B02G362000.1	0.80947	0.876994	0.863546	-0.539	-0.559555	-0.639356	-0.385467	-0.227056	-0.199575
TraesCS7B02G474800.1	0.298467	0.098168	0.138869	-0.15327	-0.287878	-0.271375	-0.0106211	0.269621	-0.0819809
TraesCS4B02G051200.1	0.50023	0.163494	0.367971	-0.260838	-0.397019	-0.52267	-0.012721	0.14817	0.0133828
TraesCS1D02G164800.2	0.398261	0.00516271	-0.488485	0.0395865	1.18959	0.321341	-0.488485	-0.488485	-0.488485
TraesCS1A02G265000.3	-0.140336	-0.140336	0.00240371	-0.140336	0.172329	0.261294	-0.140336	-0.140336	0.265656
TraesCS7D02G506800.2	-0.670933	-0.670933	-0.679503	1.11738	0.341122	1.04682	-0.686684	0.862318	-0.659584
TraesCS7A02G042200.1	1.02759	0.792697	1.00896	-1.03099	-1.13389	-1.13811	0.35983	0.344298	-0.230375
TraesCS2B02G046000.1	0.798869	0.666079	0.796286	-1.21596	-1.05934	-1.09956	0.285841	0.335838	0.491952
TraesCS4A02G035700.3	-0.813566	-0.119362	0.310909	1.12584	1.23333	1.0346	-0.354862	-1.73655	-0.680352
TraesCS7B02G317100.1	0.262594	-0.0634026	0.407656	0.300938	0.39804	0.294041	-0.542114	-0.500753	-0.557
TraesCS2A02G189500.3	1.21292	-0.180957	-0.456653	0.632388	0.0253378	-0.241749	-0.0409095	-0.463736	-0.486636
TraesCS4D02G357900.4	-0.178558	-0.112296	-0.178558	0.412164	0.31509	0.191048	-0.0917741	-0.178558	-0.178558
TraesCS7D02G260200.3	1.0217	1.49017	0.207345	-0.755726	-0.522548	-0.768652	0.865012	-0.768652	-0.768652
TraesCS6D02G199700.1	-1.08867	-0.915891	-0.988521	1.61938	1.3416	1.31097	-0.825175	-0.0122603	-0.441438
TraesCS7A02G509200.1	-0.122888	-0.122888	-0.122888	0.210536	-0.122888	0.174597	0.352197	-0.122888	-0.122888
TraesCS1B02G089000.1	0.356724	0.270174	0.450746	-0.354898	-0.439896	-0.185771	-0.0286703	-0.0624586	-0.00595019
TraesCS5D02G310600.1	0.650554	0.401066	0.748409	-0.934644	-1.18642	-0.804352	0.259722	0.255703	0.609959
TraesCS3B02G455200.1	1.07099	0.786797	0.863759	-0.769243	-1.78631	-1.05799	0.826149	-0.0703866	0.136227
TraesCS5A02G403600.1	1.54233	1.21453	1.75927	-0.7407	-0.39879	-0.978035	-0.506649	-0.327738	-1.56422
TraesCS5B02G261500.1	0.691589	0.317934	0.552084	-0.0638729	-0.105532	-0.0794698	-0.384433	-0.420199	-0.5081
TraesCS5A02G353400.1	1.23489	1.06278	0.874632	-0.595775	-0.595775	-0.595775	-0.55313	-0.554532	-0.277313
TraesCS3D02G228100.1	0.36412	1.30336	0.574425	-0.574801	-0.189665	-0.470178	-0.0554268	-0.748894	-0.202944
TraesCS5B02G053400.2	0.184705	-0.231967	0.542444	0.296462	0.421129	0.449371	-0.483461	-0.742275	-0.436407
TraesCS7D02G270600.1	-0.718282	-1.30228	-0.822018	2.17293	1.89228	2.43205	-1.05011	-1.30228	-1.30228
TraesCS7A02G053900.1	0.798697	0.654127	0.962572	0.16355	-0.484351	0.0352171	-0.748339	-0.456039	-0.925434
TraesCS4D02G290600.1	1.08404	-0.947493	1.20734	-0.684459	-0.389804	-0.598798	0.0503438	-0.214423	0.49325
TraesCS3A02G231900.1	1.03329	1.0923	1.14801	-0.184179	-0.184635	-0.190786	-0.92864	-1.00026	-0.785107
TraesCS3B02G155900.1	-0.84823	-0.751514	-1.14173	0.865801	0.978517	0.990974	0.0499938	0.0462092	-0.190018
TraesCS2D02G576000.2	1.11248	0.850328	1.33707	0.370346	0.175888	0.371815	-1.38096	-1.5529	-1.28407
TraesCS6A02G217400.1	-1.15938	-0.754646	-0.993575	1.50885	1.55902	1.4725	-0.634209	-0.746027	-0.252535
TraesCS3A02G011800.1	1.18448	0.907912	1.21331	-0.776799	-0.894032	-0.550418	-0.405109	-0.295975	-0.383369
TraesCS3D02G164900.3	1.20501	0.385526	1.27789	-0.501124	-0.426116	-0.907314	-0.0717664	-0.309378	-0.652727
TraesCS4A02G256900.2	0.377131	0.812015	0.999628	-0.517395	-0.517395	-0.517395	0.114873	-0.234066	-0.517395
TraesCS3A02G078900.1	-0.137091	0.0134689	-0.137091	-0.137091	0.166252	0.274335	-0.137091	-0.137091	0.231398
TraesCS6A02G190200.2	0.273577	0.155585	-0.385434	0.381797	0.563167	-0.136899	-0.385434	-0.0809232	-0.385434
TraesCS1D02G275700.1	2.23094	1.72692	2.01067	-0.88997	-0.970224	-1.1385	-1.14991	-0.845018	-0.974903
TraesCS3A02G268800.1	0.438376	0.341605	0.617435	-0.731166	-0.918889	-0.726858	0.353045	0.337908	0.288545
TraesCS1A02G265800.1	1.2471	0.328164	1.4473	-0.627892	-0.527587	-0.510197	-0.315227	-0.413767	-0.627892
TraesCS4B02G341000.1	0.731391	0.587683	0.835527	-0.604281	-0.589817	-0.588619	-0.0245767	-0.129623	-0.217685
TraesCS6A02G076900.4	0.078406	-0.462613	0.234271	0.210039	0.190906	0.632974	0.0412444	-0.462613	-0.462613
TraesCS2A02G378300.1	-0.193873	-0.205877	0.051967	1.03112	1.17229	1.0195	-0.905682	-1.05654	-0.912914
TraesCS5B02G172800.2	-0.216799	1.17662	-0.216799	-0.216799	-0.216799	-0.216799	-0.216799	0.340978	-0.216799
TraesCS2A02G571800.1	-0.248327	-0.589364	-0.363129	0.700668	0.465369	0.420859	-0.204454	0.0247966	-0.20642
TraesCS3A02G495400.2	-0.143355	0.249512	-0.143355	0.306602	-0.106324	0.266986	-0.143355	-0.143355	-0.143355
TraesCS7B02G336800.1	-0.813949	-0.905233	-0.882454	1.20268	0.84141	1.39355	-0.133017	-0.19716	-0.505827
TraesCS5B02G134600.2	1.60256	1.48358	1.42085	1.38242	1.08791	0.879784	-2.25242	-2.80234	-2.80234
TraesCS3A02G023100.1	0.253472	-0.538967	0.170324	0.3733	0.370998	0.206055	-0.214732	-0.336079	-0.284373
TraesCS4A02G124100.1	0.677459	-0.297398	1.00315	0.635159	0.419989	0.470429	-0.578811	-0.918089	-1.41189
TraesCS4B02G148000.3	-0.165426	-0.165426	-0.165426	0.657508	0.256807	0.0782428	-0.165426	-0.165426	-0.165426
TraesCS5A02G557100.1	-1.00728	0.7625	-0.579136	1.22653	1.12822	1.24155	-0.552978	-0.975783	-1.24362
TraesCS4B02G240800.4	0.721016	1.35057	-0.542019	-0.0463236	0.241228	-0.542019	-0.542019	-0.0984121	-0.542019
TraesCS7D02G100300.1	-0.12592	0.182478	-0.183617	-0.575176	-0.482603	-0.381612	0.491298	0.727751	0.3474
TraesCS2B02G164300.3	-0.081389	-0.081389	-0.081389	-0.081389	0.282623	0.2871	-0.081389	-0.081389	-0.081389
TraesCS4D02G064200.1	-0.154324	-0.6169	-0.6169	0.614533	0.205219	0.854028	-0.0848321	-0.402775	0.201951
TraesCSU02G049200.2	0.269677	0.22681	0.753197	0.548555	0.440935	0.101529	-0.823521	-0.959697	-0.557486
TraesCS5A02G214600.1	0.583977	0.199735	0.525083	-0.697856	-0.731409	-0.734022	0.39238	0.304056	0.158056
TraesCS4D02G092900.1	-0.541854	-0.662206	-0.278156	0.50836	0.313057	0.369895	0.135222	-0.0252915	0.180974
TraesCS4A02G169500.1	0.860682	0.0965586	0.966242	-1.12414	-0.760817	-0.796803	0.190773	0.442647	0.124857
TraesCS6D02G364400.1	-1.42185	-1.53675	-1.37173	1.1063	1.18609	1.22201	0.291137	0.204782	0.320022
TraesCS1A02G403800.1	-1.10871	-1.40736	-0.94165	1.42512	1.10081	1.06122	0.0415376	-0.0733673	-0.0976051
TraesCS5B02G168600.2	0.311172	-0.350578	0.557082	-0.350578	-0.0911546	-0.238211	0.289118	-0.176811	0.0499602
TraesCS3D02G180900.1	1.44793	0.721981	1.47985	-0.667525	-0.92397	-0.60232	-0.128639	-0.402264	-0.925042
TraesCS4A02G136500.2	0.128808	0.0945857	1.5164	0.287329	0.2211	0.090645	-0.779621	-0.779621	-0.779621
TraesCS7B02G205600.1	1.71589	1.27614	1.8514	-0.0210904	-0.255479	-0.180963	-1.50845	-1.65663	-1.22082
TraesCS5D02G326200.1	1.31647	0.975262	1.59509	0.192616	0.356617	0.20738	-1.41551	-1.55842	-1.66952
TraesCS7B02G166100.1	-0.159437	-0.372362	0.0409361	-0.349371	-0.338011	-0.304458	0.558812	0.479492	0.444398
TraesCS2D02G403800.1	-0.273872	-0.290989	-0.361563	-0.248572	-0.0628104	-0.259361	0.350651	0.785653	0.360864
TraesCS3A02G413600.1	1.02558	0.608121	1.03415	-0.510204	-0.724738	-0.426429	-0.391879	-0.209127	-0.405481
TraesCS2A02G141100.2	-0.13353	-0.530785	0.129139	0.477128	0.399006	0.525798	-0.395907	0.0599365	-0.530785
TraesCS3A02G276700.1	0.356954	0.643166	0.462111	-0.722235	-0.830131	-0.885067	0.266442	0.32741	0.381349
TraesCS3A02G295900.4	-0.189542	-0.189542	0.200025	-0.182347	0.316349	0.613685	-0.189542	-0.189542	-0.189542
TraesCS6B02G272700.2	0.333674	0.291094	0.506465	-0.895863	-0.770017	-0.764825	0.595632	0.444676	0.259164
TraesCS4D02G040300.1	0.693426	0.237753	0.689251	-0.898036	-0.965183	-0.683141	0.326449	0.276921	0.32256
TraesCS2D02G368600.1	0.976328	0.59026	1.03584	0.785554	0.725584	0.738461	-1.58265	-1.54608	-1.7233
TraesCS2B02G246100.1	0.144616	0.329635	0.427576	-0.499807	-0.710779	-0.568174	0.144616	0.337018	0.3953
TraesCS4B02G046600.3	-0.167701	0.994509	-0.167701	-0.167701	-0.167701	-0.167701	-0.167701	0.179398	-0.167701
TraesCS6A02G180900.1	0.168167	-1.02403	-0.0450995	1.4469	1.43015	1.09599	-1.02403	-1.02403	-1.02403
TraesCS1A02G056900.1	0.670258	1.21777	0.562536	-1.05923	-1.1743	-0.679097	0.563343	0.754322	-0.855601
TraesCS3A02G217200.2	0.357106	0.333513	0.311944	-0.602512	-0.945067	-0.452444	0.294331	0.422304	0.280825
TraesCS6D02G172700.1	0.85486	1.15986	0.785042	-0.817208	-0.487777	-0.784814	0.150894	-0.0712914	-0.789567
TraesCS2B02G338500.1	-0.428758	-0.428758	-0.428758	0.798984	0.717898	0.990781	-0.363875	-0.428758	-0.428758
TraesCS3B02G453100.2	-0.0403768	-1.08986	-0.385775	1.01082	0.774504	0.854418	0.310175	-0.339723	-1.09418
TraesCSU02G189600.1	-0.691289	1.24304	-0.52779	0.0793286	1.36703	0.365988	-0.453725	-0.691289	-0.691289
TraesCS2D02G538500.1	0.572946	0.033792	0.808388	-0.631341	-0.68104	-0.752299	0.389123	0.196156	0.064276
TraesCS2D02G347300.1	0.824788	-0.412776	0.795117	-0.412776	0.281436	-0.412776	-0.412776	0.162537	-0.412776
TraesCS1A02G358800.2	0.0195508	-0.514511	-0.514511	0.481878	1.13625	0.0895605	-0.150499	-0.0332119	-0.514511
TraesCS4B02G173600.1	0.935886	0.335153	0.880416	-0.789496	-0.899427	-0.648436	-0.0042346	-0.112615	0.302753
TraesCS1A02G133100.2	-1.16799	-1.50171	-1.13804	1.38838	1.38173	1.36887	-0.0779781	-0.138784	-0.114474
TraesCS5A02G515400.1	-0.596846	-0.998417	-0.573782	1.47948	1.41036	1.45897	-0.574192	-0.665164	-0.940414
TraesCS6A02G199900.4	0.0371312	0.816599	0.161056	0.270595	0.194593	0.218564	-0.86822	0.0379012	-0.86822
TraesCS6A02G147900.5	0.517351	0.552444	0.449822	-0.961422	-0.424394	-0.810025	0.0355442	0.121517	0.519162
TraesCS2B02G071200.1	-0.117518	-0.397702	0.107916	-0.308642	-0.302572	-0.345604	0.580789	0.736858	0.0464754
TraesCS2B02G296800.1	-0.707097	-1.5414	-0.351737	0.856126	0.819803	0.968799	0.0569616	0.0241935	-0.125645
TraesCS3D02G059800.1	-0.115487	-0.280514	-0.196203	0.538517	0.157239	0.78403	-0.356206	-0.183915	-0.347459
TraesCS3A02G079900.3	0.803424	-0.461412	0.699508	-0.461412	0.000116066	0.0924395	-0.461412	0.124511	-0.335761
TraesCS5B02G083400.1	0.328664	0.0922683	0.527807	-0.678428	-0.481749	-0.522939	0.547285	0.29877	-0.111678
TraesCS1B02G179900.2	-0.147065	0.7118	0.384479	-0.158266	-0.517788	-0.509157	-0.509157	1.26294	-0.517788
TraesCSU02G026000.1	0.617222	0.470776	0.537444	-0.452281	-0.583747	-0.70382	0.15546	-0.0795086	0.0384548
TraesCS3B02G549000.1	0.861489	0.597073	0.759345	-0.472073	-0.628086	-0.58983	-0.284719	-0.291281	0.0480814
TraesCS4A02G061900.1	0.838025	0.0665591	0.730927	-0.605866	-0.742211	-0.705862	0.473695	0.26203	-0.317297
TraesCS6D02G103400.1	1.62814	1.26701	1.6186	0.0420887	-0.118212	-0.0369828	-1.30094	-1.41769	-1.68201
TraesCS7A02G380900.2	-0.18641	-0.383017	-0.383017	0.503728	-0.170137	0.131989	0.485669	0.384214	-0.383017
TraesCS2D02G261005.1	-0.17151	-0.177529	-0.146502	-0.227854	-0.245448	-0.119601	0.360851	0.564975	0.162619
TraesCS5A02G311300.1	0.816118	0.914065	0.939978	-0.164723	-0.422245	-0.169208	-1.00989	-0.504865	-0.399232
TraesCS1A02G010200.1	0.00812607	0.0757477	0.199235	0.216734	0.13626	0.207039	-0.36148	-0.273338	-0.208323
TraesCS7A02G293200.1	-0.351312	-1.37603	-0.330092	1.1571	1.32621	1.16495	-0.574139	-0.546417	-0.470269
TraesCS7A02G479900.1	0.544872	0.144458	0.75273	-0.87203	-0.798486	-0.860469	0.366265	0.411926	0.310735
TraesCS4B02G358700.1	-0.594584	-1.31705	-0.900211	0.473722	0.434842	0.197451	0.564223	0.466616	0.674993
TraesCS1A02G188500.1	-0.366383	-0.824765	-0.466368	0.180995	0.113333	0.225563	0.434056	0.317322	0.386248
TraesCS6D02G336600.1	0.585503	0.288192	0.595477	-0.320617	-0.247483	-0.262647	-0.101526	-0.216281	-0.320617
TraesCS4D02G015900.1	0.202898	-0.152631	-0.191067	0.353913	0.373555	-0.191067	-0.013468	-0.191067	-0.191067
TraesCS3D02G036900.1	0.455838	0.511095	0.525532	1.12739	1.05302	1.20627	-1.52385	-1.53125	-1.82405
TraesCS5A02G129600.1	-0.526403	-1.09614	-0.507459	1.04697	0.956154	1.10886	-0.309685	-0.305803	-0.366493
TraesCS5A02G321300.1	0.132896	-0.158205	0.138884	1.453	1.42871	1.44623	-1.41175	-1.41116	-1.6186
TraesCS3D02G168500.1	-0.902103	-1.65425	-1.01166	1.86566	1.82564	1.80143	-0.597921	-0.839537	-0.487265
TraesCS1B02G320800.1	-0.0925609	-0.416728	-0.109563	0.640023	0.475399	0.611622	-0.434261	-0.316943	-0.356988
TraesCS2B02G042600.1	0.293365	-0.0823925	0.328846	-0.356089	-0.248799	-0.427264	0.330476	0.278249	-0.116391
TraesCS7D02G241300.1	-0.437081	-0.594343	0.432424	1.0986	0.665197	0.692582	-0.689255	-0.689255	-0.478866
TraesCS3D02G399700.2	0.603813	-0.340295	0.797864	-0.340295	0.640096	-0.340295	-0.340295	-0.340295	-0.340295
TraesCS7B02G044200.1	0.244575	0.0104981	0.220169	1.28139	1.31805	1.34304	-1.54374	-1.53775	-1.33622
TraesCS1D02G278300.1	-0.314386	1.45887	-0.267731	-0.597715	0.239017	0.660502	-0.597715	-0.42779	-0.153048
TraesCS5B02G200100.1	-0.418191	-0.324922	-0.42592	0.198536	0.161193	0.25441	0.536792	0.147371	-0.129269
TraesCS3A02G423200.7	0.211282	-0.251294	-0.251294	-0.251294	-0.251294	-0.251294	0.657135	0.639347	-0.251294
TraesCS2D02G197200.1	0.124384	-0.216624	0.249116	0.726527	0.653222	0.861524	-0.727103	-0.621031	-1.05001
TraesCS4D02G206600.1	-1.17094	-0.726908	-0.904838	1.72944	1.82213	1.88853	-0.721114	-0.713425	-1.20288
TraesCS2D02G425100.2	-0.371433	1.04433	-0.371433	-0.371433	-0.371433	-0.319017	0.478967	0.652887	-0.371433
TraesCS7B02G162700.5	0.277702	0.85449	0.233778	-0.213946	-0.339597	0.183463	-0.339597	-0.316696	-0.339597
TraesCS5A02G548000.5	-0.329311	-0.417393	-0.549641	0.897674	1.01303	0.709179	-0.549641	-0.549641	-0.224255
TraesCS5D02G562400.1	-0.280058	1.51363	-0.280058	-0.280058	-0.280058	-0.280058	-0.280058	0.446774	-0.280058
TraesCS1B02G017800.3	0.0288163	0.197352	0.0572874	-0.126803	-0.110188	-0.137987	-0.0207832	-0.0455791	0.157885
TraesCS5B02G440700.1	-0.565775	-2.23117	-0.737009	1.18134	0.955649	1.21456	-0.0311032	0.234284	-0.0207792
TraesCS2D02G217400.5	-0.424908	-0.424908	-0.112242	0.333822	0.176313	0.510929	-0.142764	0.508665	-0.424908
TraesCS4A02G194800.1	0.125034	-0.347971	0.0833649	1.24141	1.18392	1.14251	-1.06129	-1.02692	-1.34005
TraesCS7B02G189300.4	-0.220989	-0.378033	-0.228773	0.135963	0.42354	0.951378	-0.378033	0.0729804	-0.378033
TraesCS2A02G427000.2	-0.200554	-0.200554	-0.200554	0.680719	-0.200554	0.641821	-0.200554	-0.200554	-0.119215
TraesCS7B02G455000.1	1.59767	0.821983	1.69263	-0.100262	-0.171711	0.138618	-1.27573	-1.19546	-1.50774
TraesCS1D02G454700.1	0.0969557	-1.05555	0.476515	0.787225	0.256532	0.838586	-0.482178	-0.70732	-0.210765
TraesCS1A02G327000.1	0.0618042	0.34959	0.219998	-0.478833	-0.455907	-0.59688	0.430916	0.211839	0.257472
TraesCS1A02G125900.1	0.209875	-0.832811	0.302525	0.865628	0.578973	0.778624	-0.592886	-0.378509	-0.931419
TraesCS2D02G456900.1	0.00806504	-0.331298	0.0642235	-0.335117	-0.484008	-0.319904	0.581596	0.713134	0.103308
TraesCS2D02G286800.1	0.444205	0.320704	0.431735	-0.0704868	-0.274665	-0.0752247	-0.102774	-0.316125	-0.357368
TraesCS2A02G430100.1	-0.129717	-0.129717	-0.129717	-0.129717	0.297889	0.610131	-0.129717	-0.129717	-0.129717
TraesCS7D02G517400.1	-0.399222	0.900267	-0.425864	0.354177	0.111559	0.711214	-0.31778	-0.205143	-0.729207
TraesCS3D02G421000.1	-0.493027	-0.0294042	-0.213258	-0.493027	0.632624	0.74576	-0.493027	0.836384	-0.493027
TraesCS4B02G080300.2	-0.192594	0.0289737	-0.136011	-0.100387	-0.118089	-0.192594	0.261582	0.641713	-0.192594
TraesCS5D02G516900.1	0.306904	0.130059	0.302479	-0.270346	-0.542861	-0.475445	0.341827	0.375925	-0.168542
TraesCS2A02G390300.1	0.389091	-0.139133	0.251767	-0.296177	0.637396	-0.28325	-0.296177	0.0326598	-0.296177
TraesCS5D02G181600.3	0.58375	-0.19109	0.285033	-0.19109	0.277754	-0.19109	-0.19109	-0.19109	-0.19109
TraesCS2B02G424400.1	-0.925743	-1.48638	-0.812084	1.65414	1.59663	1.73638	-0.434402	-0.647346	-0.681199
TraesCS1B02G352300.1	0.303756	0.191997	0.318823	-0.405705	-0.424401	-0.416894	0.310556	0.163903	-0.0420348
TraesCS1A02G420700.1	-0.0819813	-0.157101	-0.155858	0.45578	0.0965755	0.446807	-0.177139	-0.218069	-0.209016
TraesCS7B02G001600.2	0.506954	-0.363312	-0.363312	0.584541	0.344213	0.380849	-0.363312	-0.363312	-0.363312
TraesCS6A02G392400.2	-0.323134	1.7251	-0.323134	-0.323134	0.536836	-0.323134	-0.323134	-0.323134	-0.323134
TraesCS3A02G146300.1	1.21266	0.345797	1.52302	-1.25564	-0.805715	-0.951504	-0.377879	0.326158	-0.0168844
TraesCS6A02G327400.1	-0.176717	-0.504404	0.127864	-0.280364	-0.280364	-0.295263	0.481825	0.595901	0.33152
TraesCS5B02G417000.2	-0.0751804	-0.0751804	-0.0751804	0.315487	0.209334	-0.0737384	-0.0751804	-0.0751804	-0.0751804
TraesCS2A02G261200.1	-0.820152	-0.915064	-0.765804	0.660249	1.06093	1.00866	0.409747	0.276499	-0.915064
TraesCS7A02G537100.1	0.729005	-0.0641204	0.733679	1.06935	0.961327	1.0675	-1.24084	-1.4946	-1.76129
TraesCS5A02G109200.3	0.226311	0.689482	-0.771523	0.745501	0.12533	0.35611	0.171836	-0.771523	-0.771523
TraesCS7B02G095300.2	-0.288965	0.719611	0.154967	-0.520398	-0.520398	-0.520398	0.895361	0.600618	-0.520398
TraesCS2B02G521100.1	0.536907	0.32551	0.68019	-0.597566	-0.491682	-0.673905	0.154853	0.0901836	-0.0244901
TraesCS7D02G429700.1	0.896353	1.09616	0.871282	-0.488802	-0.488802	-0.488802	-0.488802	-0.419787	-0.488802
TraesCS3A02G195700.2	0.710423	0.875587	0.535994	0.39613	-0.169322	-0.859069	0.228394	-0.859069	-0.859069
TraesCS2D02G262700.1	-0.789572	-0.789572	-0.685235	0.451048	0.521931	0.467439	0.0971732	0.435703	0.291086
TraesCS4D02G046000.2	-0.126784	-0.403505	0.116683	0.817458	0.852427	0.222539	-0.610149	-0.610149	-0.25852
TraesCS5D02G429100.1	0.0748855	0.590532	0.160165	-0.325262	-0.252421	-0.26102	0.125713	0.0542401	-0.166833
TraesCS2D02G348200.2	0.509414	0.33343	0.759551	-0.666242	-0.868171	-1.00628	0.439691	0.192257	0.306346
TraesCS5A02G150800.2	-0.373691	-0.570314	-0.450149	1.22332	1.18783	1.18095	-0.766745	-0.645139	-0.78606
TraesCS2A02G094500.1	-0.466896	-0.306575	-0.501495	0.423767	0.821554	0.989424	-0.117606	-0.298035	-0.544139
TraesCS6B02G348100.1	-0.352305	-0.457881	-0.127687	0.992372	0.951719	0.997778	-0.638453	-0.691998	-0.673546
TraesCS6D02G370400.2	0.377169	0.329572	0.313904	-0.0857386	-0.485183	-0.246396	0.410895	-0.129039	-0.485183
TraesCS6D02G045000.1	-0.672596	-1.2566	-0.408599	0.347001	0.401501	0.463682	0.877296	0.486272	-0.237962
TraesCS4D02G357900.6	-0.192559	-0.192559	-0.192559	0.772394	0.575519	-0.192559	-0.192559	-0.192559	-0.192559
TraesCS7A02G191400.1	-1.07071	-0.734577	-1.24958	0.73446	0.537014	0.73446	0.423521	0.332491	0.292923
TraesCS6D02G211900.1	-0.886132	-1.1864	-1.01477	0.490139	0.496213	0.742511	0.401635	0.59662	0.360176
TraesCS4B02G054500.1	1.81486	1.33153	1.7154	-0.553861	-0.332587	-0.518504	-0.993491	-1.17943	-1.28391
TraesCS5A02G456600.1	0.120833	-0.170884	0.0834335	0.744096	0.262719	0.204281	-0.660837	-0.479834	-0.103809
TraesCS6B02G270000.1	1.24262	0.503706	1.28741	0.100266	0.159953	0.187097	-0.454545	-0.564732	-2.46178
TraesCS3A02G488800.1	0.380952	0.12652	0.31436	-0.451481	-0.565223	-0.442395	0.185484	0.128264	0.32352
TraesCSU02G204600.1	0.119634	0.180445	0.116434	0.518829	0.324501	0.879166	-0.6108	-0.994854	-0.533356
TraesCS2A02G074700.1	0.0393502	-0.466315	0.0294954	1.45917	1.40054	1.39562	-1.06447	-1.29817	-1.49523
TraesCS7A02G075600.1	0.398645	0.460453	0.563223	-0.263505	-0.267734	-0.260693	-0.22874	-0.102522	-0.299129
TraesCS7D02G466700.1	0.960769	0.703578	1.04742	-0.748187	-1.37218	-1.15986	0.434682	0.211246	-0.0774703
TraesCS3D02G291100.1	-0.576651	-0.711476	-0.505496	0.209868	-0.0319322	0.209246	0.575888	0.419052	0.411501
TraesCS5B02G326400.2	-0.327492	-0.327492	-0.327492	0.46328	0.496257	0.50924	-0.148618	-0.0101883	-0.327492
TraesCS1D02G089200.2	-0.16561	-0.16561	-0.16561	0.211792	0.0485149	0.500692	-0.16561	0.0670509	-0.16561
TraesCS2A02G377700.1	0.215235	0.400412	0.304418	-0.227954	-0.176299	-0.205389	-0.0898045	-0.0566083	-0.164009
TraesCS1D02G115900.4	0.495442	0.474189	0.502995	-0.0806227	0.367105	0.557383	-0.774425	-0.622291	-0.919776
TraesCS3A02G397500.4	-0.196661	1.09199	-0.196661	0.284638	-0.196661	-0.196661	-0.196661	-0.196661	-0.196661
TraesCS5A02G122200.5	0.32012	-0.263882	0.543884	-0.253839	-0.18134	-0.266765	-0.266765	0.442526	-0.0739394
TraesCS2D02G376300.1	1.13752	0.588315	1.12186	0.593399	0.412296	0.60885	-1.35113	-1.49105	-1.62005
TraesCS4D02G034200.2	-0.187152	-0.571202	-0.296195	0.603843	0.220404	0.514223	-0.108626	-0.170664	-0.00463038
TraesCS6B02G398100.1	0.166684	-0.0189742	0.0939454	-0.245922	-0.219778	-0.241762	0.226954	0.133978	0.104875
TraesCS3D02G078900.1	0.81679	0.314535	0.829346	0.112246	0.119762	0.283844	-0.807806	-0.706457	-0.96226
TraesCS6D02G307900.1	-0.833535	-1.51733	-1.07257	0.981183	0.921605	0.691977	0.133457	0.156573	0.538635
TraesCS4D02G194500.1	-0.344068	-1.89525	-0.327548	1.23693	1.56406	1.37051	-0.66968	-0.404664	-0.530285
TraesCS1B02G151300.1	-1.04583	-1.52531	-0.981174	1.04366	1.03784	1.00345	0.158136	0.210956	0.0982627
TraesCS6D02G235000.1	1.08423	0.702863	1.02967	-0.0444029	-0.265192	-0.275861	-0.894834	-0.714692	-0.621784
TraesCS1B02G304800.1	1.01647	0.860034	0.893805	-0.656528	-0.0715654	-0.158883	-0.829949	-0.56849	-0.484897
TraesCS3B02G476000.1	-0.32461	-0.253335	-0.136788	0.321052	0.240736	0.439205	-0.137955	-0.0931365	-0.0551687
TraesCS1D02G053500.1	-0.867065	-1.08889	-0.844783	1.46973	1.46037	1.41138	-0.534007	-0.525213	-0.481527
TraesCS4A02G098600.2	-0.200595	-0.320425	-0.349046	0.574046	0.381599	0.69176	-0.483924	-0.171259	-0.122156
TraesCS3D02G369200.1	0.371515	0.0272234	0.29729	1.11699	1.20095	1.12833	-1.03298	-1.55836	-1.55096
TraesCS5D02G403400.1	0.742489	0.0195534	0.748937	-0.374947	-0.471119	-0.250479	-0.216967	-0.274053	0.0765843
TraesCS3D02G310300.1	0.688143	0.400687	0.564476	-0.773471	-0.697776	-0.770648	0.455969	0.23919	-0.10657
TraesCS2B02G163300.1	0.969932	0.145884	0.328059	-0.727024	-0.985076	-0.713055	0.935859	0.746938	-0.701517
TraesCS5B02G117400.1	-0.463178	-0.463178	0.173736	0.582265	0.711867	0.84658	-0.463178	-0.461736	-0.463178
TraesCS2A02G419600.2	-0.323629	-0.577013	-0.577013	0.703943	0.265362	0.633375	-0.426454	-0.355446	0.656875
TraesCS2A02G203300.3	0.237468	0.27775	-0.136447	0.42223	0.940051	-0.234663	-0.516893	-0.0731575	-0.916337
TraesCS5D02G071800.1	-0.78974	-0.313039	-1.01213	0.193298	0.669351	0.604895	0.207916	0.29043	0.149022
TraesCS4A02G107000.1	-0.362542	-1.63522	-0.77799	1.28484	1.31468	1.36379	-0.336899	-0.252667	-0.597998
TraesCSU02G048500.1	0.481389	-0.278193	0.477122	-0.21469	-0.278193	-0.243977	-0.0369627	0.0110515	0.0824524
TraesCS1A02G414000.1	0.152003	-0.0596835	0.0824108	0.655441	0.676318	0.937906	-0.633848	-0.905274	-0.905274
TraesCS6D02G285400.2	0.944548	0.790444	0.961462	0.224364	0.0727777	0.187482	-0.352017	-0.344795	-2.48426
TraesCS3A02G260000.1	-0.859415	-1.22026	-1.4467	1.81589	1.48366	1.50299	-0.785451	-0.288656	-0.202069
TraesCS7B02G130900.1	-0.742082	-1.37621	-0.631188	1.84242	1.6959	1.93457	-1.11077	-0.821376	-0.791248
TraesCS3B02G344300.2	0.464107	-0.225639	-0.225639	-0.225639	0.488056	0.394478	-0.225639	-0.225639	-0.218444
TraesCS1D02G281800.1	0.489386	0.401115	0.499849	-0.104896	-0.271471	-0.256493	-0.261921	-0.148223	-0.347346
TraesCS2B02G615600.1	0.504942	1.04465	0.55038	-0.229041	-0.261488	-0.210822	-0.433026	-0.404275	-0.561319
TraesCS3D02G498000.1	0.387503	0.312746	0.531075	-0.686147	-1.10882	-0.649032	0.33834	0.410437	0.463901
TraesCS2A02G067800.2	1.10009	0.356395	1.09698	-1.21259	-0.797604	-1.20879	0.266431	0.247517	0.151563
TraesCS2D02G257100.1	1.05901	0.365682	0.725852	-0.889084	-0.822016	-0.805725	0.394997	0.195228	-0.223942
TraesCS3D02G342700.1	0.359338	-0.0861964	0.444419	-0.0692463	-0.143725	-0.0861964	-0.139636	-0.0550579	-0.2237
TraesCS5D02G560200.2	0.960243	0.687334	0.531178	-0.345289	-0.465302	-0.502333	-0.301954	-0.223753	-0.340123
TraesCS7A02G475700.1	-0.503142	-0.432196	-0.363397	0.0639636	0.443958	0.162213	0.0709585	0.0472135	0.510429
TraesCS4D02G264300.1	0.365299	0.322898	0.464222	-0.701422	-0.684213	-0.884754	0.436081	0.254139	0.427751
TraesCS1B02G161300.1	0.760895	0.453664	0.780134	-0.739446	-1.0104	-1.05998	0.2813	0.402399	0.131431
TraesCS6D02G322200.1	-0.319787	-0.319787	-0.319787	0.107819	0.426096	0.692424	-0.0603638	0.113172	-0.319787
TraesCS2A02G216600.1	0.16478	0.516252	0.118037	-0.455337	0.23709	0.402246	-0.455337	-0.0723934	-0.455337
TraesCS5A02G383900.1	0.064627	0.190956	-0.000713753	0.218014	0.185092	0.20648	-0.237474	-0.253314	-0.373666
TraesCS4B02G084700.2	0.351932	-0.224348	-0.224348	0.645129	0.349027	-0.224348	-0.224348	-0.224348	-0.224348
TraesCS1D02G252900.2	1.00835	0.772665	1.44788	-0.684622	-0.934591	-0.531351	-0.284161	-0.273215	-0.520955
TraesCS5D02G213300.1	-0.259396	1.11445	-0.39296	0.779528	-0.39296	0.199677	-0.357336	-0.298048	-0.39296
TraesCS3B02G490600.2	0.525756	0.69897	0.526205	-0.652723	-1.15861	-0.444918	0.35841	-0.037598	0.18451
TraesCS5B02G245000.2	1.31097	0.663197	1.10254	-0.300319	-0.241167	-0.270834	-0.758945	-0.661624	-0.843818
TraesCS6B02G210100.4	0.262407	0.368401	0.422464	-0.181853	-0.485196	-0.370162	-0.0236671	0.081376	-0.0737694
TraesCS4D02G014800.1	0.119881	0.471139	0.178338	-0.417166	-0.221818	-0.209273	0.339857	0.156208	-0.417166
TraesCS7B02G236400.1	-0.24059	-0.24059	-0.24059	0.152277	0.113298	-0.24059	-0.24059	0.462511	0.474864
TraesCS7A02G176700.1	0.105338	-0.321158	-0.0895562	-0.220296	-0.248402	-0.331142	0.40432	0.464717	0.23618
TraesCS4B02G171200.1	0.58429	0.221902	0.297536	-0.314437	-0.350446	-0.184172	0.148116	-0.295593	-0.107196
TraesCS7D02G251300.1	0.219422	-0.137848	0.190988	-0.137848	-0.137848	-0.137848	0.120369	0.158462	-0.137848
TraesCS2D02G051800.1	0.496308	-0.133195	0.607717	-0.261244	-0.259805	-0.256931	0.0647102	-0.00349832	-0.254063
TraesCS5D02G496000.1	-0.528632	-0.766196	-0.550828	1.47564	1.01159	0.7773	-0.766196	0.11351	-0.766196
TraesCS5B02G179100.1	0.433043	0.0754905	0.398074	-0.520994	-0.47705	-0.450841	0.251233	0.191976	0.0990685
TraesCS5B02G508600.2	0.0252192	2.11213	0.140936	-0.0341506	-0.448827	-0.448827	-0.448827	-0.448827	-0.448827
TraesCS1B02G388200.1	-1.60889	-1.89252	-1.4576	1.74553	1.56662	1.83492	0.0555062	0.139853	-0.383417
TraesCS7A02G221700.1	0.047948	-0.270513	0.266534	0.441422	0.0281448	0.298005	-0.270513	-0.270513	-0.270513
TraesCS6D02G168300.1	0.400439	0.286087	0.374491	-0.315676	-0.562745	-0.494208	0.164158	0.331977	-0.184523
TraesCS7A02G236500.1	0.0246346	-0.967726	0.0714024	1.06911	1.1463	1.0938	-0.764865	-0.649658	-1.023
TraesCS3B02G315900.1	-0.595664	-0.424536	-0.357714	0.792809	0.618627	0.575464	-0.0476697	-0.13678	-0.424536
TraesCS5B02G485000.1	0.539833	0.447496	0.510582	-0.564214	-0.523303	-0.469204	0.189802	-0.0371082	-0.0938837
TraesCS3B02G163700.1	-0.724615	-0.380974	-0.731857	0.200189	0.213715	0.324088	0.610053	0.736129	-0.246727
TraesCS4D02G014300.1	1.5452	0.94282	1.12419	-0.516526	-0.679382	-0.433014	-0.444203	-0.614746	-0.924338
TraesCS7B02G199400.1	0.598602	0.221171	0.259081	-0.489927	-0.609643	-0.630821	0.125745	0.516709	0.00908333
TraesCS3D02G391300.4	-1.2556	-1.29684	-0.611571	1.0403	1.03659	1.04486	-0.102121	0.136121	0.00825642
TraesCS5B02G444600.1	-0.898183	-0.814635	-1.00359	1.42218	1.42921	1.56964	-0.595937	-0.664108	-0.444568
TraesCS6D02G302300.2	0.626508	-0.405593	0.938667	-0.324253	-0.405593	-0.0894473	0.0209401	0.0443645	-0.405593
TraesCS6B02G293300.1	-0.294119	-0.111622	-0.572646	0.634817	0.570158	0.818392	-0.37025	-0.277839	-0.396892
TraesCS2B02G600200.2	0.904641	0.637444	1.02222	-0.494804	-0.494804	-0.494804	-0.294425	-0.290663	-0.494804
TraesCS7A02G189600.1	-0.416917	-0.416917	0.0266899	0.45729	0.143798	0.762594	0.277295	-0.416917	-0.416917
TraesCS6A02G354100.1	0.354624	0.349363	0.257025	0.615566	0.63863	0.789975	-0.946092	-1.14744	-0.911652
TraesCS5B02G209200.1	0.480536	0.352704	0.759363	-0.708334	-0.779796	-0.776981	0.138322	0.348198	0.185988
TraesCS6B02G333700.3	-0.61333	-0.953607	-0.493127	0.487876	0.550759	1.07673	0.0311643	0.144677	-0.231141
TraesCS2A02G416900.2	0.72384	0.611641	0.873796	0.316682	0.34143	0.240271	-0.95721	-1.15626	-0.994194
TraesCS1B02G181800.1	-0.760463	-1.19983	-0.433095	1.8325	2.03307	2.096	-1.25172	-1.17336	-1.1431
TraesCS3D02G034200.2	1.81333	1.18614	1.93777	-0.890323	-1.01285	-1.61977	-0.0812284	-0.521482	-0.811587
TraesCS3A02G251000.6	0.178912	-0.118573	0.2022	-0.118573	-0.118573	-0.118573	0.330328	-0.118573	-0.118573
TraesCS3D02G400200.1	-0.66249	-0.724275	-0.57214	0.352551	0.548154	0.525659	0.127662	0.0915101	0.313369
TraesCS4D02G209300.1	-0.330393	-1.48309	-0.789825	0.320889	0.219164	0.406947	0.664602	0.613898	0.377809
TraesCS4B02G398400.3	0.751243	0.350446	0.893124	0.529487	-0.150438	0.150907	-0.978683	-0.00278135	-1.5433
TraesCS3A02G140900.1	-0.58833	-0.400243	-0.46685	0.439049	0.039146	0.431754	0.404913	0.252157	-0.111597
TraesCS5D02G011900.1	0.641317	0.485651	0.537682	-0.601133	-0.601133	-0.601133	-0.0670712	0.24526	-0.0394401
TraesCS5B02G315600.2	-0.866548	-1.7834	-0.984966	1.91484	1.66387	1.90687	-0.382728	-0.563081	-0.904863
TraesCS5B02G282900.3	-0.182281	-0.182281	0.0193529	0.165951	0.0368101	0.365662	-0.0752627	0.0343291	-0.182281
TraesCS4D02G229100.2	0.263758	-0.176256	0.139293	0.183364	-0.056705	0.302335	-0.185569	-0.172284	-0.297935
TraesCS2D02G584900.1	0.926123	0.624213	1.02266	0.0464919	0.0338789	0.0280297	-0.999796	-0.746926	-0.934671
TraesCS6A02G097100.1	-0.324806	-0.324806	-0.0860192	0.126207	0.264957	-0.0521856	0.294372	0.427086	-0.324806
TraesCS3B02G563100.3	1.08839	0.885042	0.898021	-0.939115	-0.665301	-0.736227	0.260636	0.147668	-0.939115
TraesCSU02G142100.1	0.268623	0.0101943	0.422336	-0.597192	-0.530941	-0.397446	0.200055	0.300995	0.323374
TraesCS4A02G204700.1	0.0467454	0.052233	0.0890053	-0.322122	-0.214091	-0.175097	0.225441	0.0782869	0.2196
TraesCS4B02G112700.1	-1.03113	-1.58331	-1.05731	1.97817	1.95325	1.96219	-0.800469	-0.767972	-0.653419
TraesCS6D02G121900.1	0.909474	0.80249	1.09789	-0.717984	-0.7704	-0.7704	-0.0986535	-0.197025	-0.255394
TraesCS5D02G024600.1	-0.693717	-0.993548	-0.513282	0.775801	0.267682	0.737201	0.404803	0.0399635	-0.0249038
TraesCS1A02G253400.2	-0.420602	-0.420602	0.335568	-0.0498794	0.244791	0.987567	-0.420602	0.164361	-0.420602
TraesCS4A02G491482.1	1.00681	0.664597	0.904782	-0.464547	-0.6946	-0.7855	-0.239231	-0.145548	-0.24676
TraesCS5B02G173200.1	-0.579262	-0.758839	-0.599577	0.84629	0.545895	0.729004	0.414373	-0.400977	-0.196905
TraesCS3D02G234300.3	0.243269	1.36223	-0.336877	-0.336877	-0.115309	0.194193	-0.336877	-0.336877	-0.336877
TraesCS6A02G323800.1	-0.738882	-0.717438	-0.632481	0.91254	1.04392	0.963219	-0.306545	-0.0943539	-0.429975
TraesCS7D02G071200.1	1.61333	1.44265	1.56029	-0.87453	-0.973573	-0.846193	-0.710538	-0.593842	-0.617594
TraesCS3B02G034500.3	-0.824032	-0.867653	-0.889287	-0.789297	0.978479	1.08598	0.914756	1.19312	-0.802065
TraesCS5D02G157500.1	-1.15537	-0.668451	-0.969274	1.91278	1.98972	2.17936	-1.18601	-0.961941	-1.14081
TraesCS1B02G071500.1	-0.201508	-0.317526	-0.149319	0.195923	0.337358	0.284659	-0.00772954	-0.114732	-0.0271255
TraesCS2B02G604800.1	1.37373	1.02832	1.45769	-0.396628	-0.61314	-0.528872	-0.749612	-0.595558	-0.975935
TraesCS5D02G128300.1	-0.309492	-0.309492	0.501157	0.229543	0.686897	0.129865	-0.309492	-0.309492	-0.309492
TraesCS6D02G315500.1	1.31459	1.6319	1.27238	-0.451608	-0.317365	-0.556427	-1.0072	-1.34431	-0.541961
TraesCS6A02G108100.1	1.19736	0.40903	1.14878	-1.03224	-0.886926	-0.858606	0.406439	-0.107069	-0.276763
TraesCS5A02G438000.1	0.0328379	-0.1348	0.0318008	0.667501	0.790934	0.874486	-0.66717	-0.756318	-0.839272
TraesCS6A02G094300.1	0.840248	0.793771	1.0768	0.530737	0.226718	0.377526	-1.14785	-1.16055	-1.5374
TraesCS1B02G408600.1	-0.122816	-0.249789	-0.110975	0.289245	0.240781	0.345714	-0.161648	-0.0837167	-0.146795
TraesCS2D02G063900.1	-0.520341	-0.983963	-0.523483	0.212014	0.368795	0.330443	0.737191	0.377805	0.00153731
TraesCS1B02G095100.1	0.418078	-0.212496	-0.258329	0.626985	0.595779	0.630582	-0.277463	-0.662636	-0.860501
TraesCS5B02G057205.1	0.812143	0.63402	0.686262	-0.705181	-0.729864	-0.770257	0.104794	-0.196862	0.164944
TraesCS2B02G119000.1	0.29665	0.158031	0.4073	-0.123833	-0.352365	-0.196867	-0.218781	-0.209	0.238865
TraesCS7B02G326300.1	0.886067	0.178328	0.838104	-0.628437	-0.575773	-0.192577	-0.170381	-0.331199	-0.00413194
TraesCS1B02G257000.1	0.242312	-0.217044	0.26673	0.543673	0.307487	0.57787	-0.382229	-0.454378	-0.88442
TraesCS3A02G355500.1	0.290288	0.70504	0.698166	-1.54757	-0.674901	-0.803139	0.528026	0.491881	0.312214
TraesCS2D02G355700.1	-0.0906289	-0.0992592	-0.0992592	-0.0992592	0.229577	0.423801	-0.0664531	-0.0992592	-0.0992592
TraesCS4B02G244400.1	0.790646	0.502979	0.827003	-0.442629	-0.442629	-0.419729	-0.259937	-0.283	-0.272704
TraesCS1B02G439600.7	-0.0521693	-0.104585	-0.104585	0.20808	-0.00967356	0.212719	-0.0123778	-0.0328225	-0.104585
TraesCS3D02G455900.1	-0.227331	-0.38308	-0.254787	0.183491	0.495841	0.342007	-0.182701	-0.0891212	0.115681
TraesCS3B02G127800.1	0.353826	0.518928	0.240776	-0.25097	-0.418501	-0.181951	-0.179668	0.160168	-0.242607
TraesCS3D02G093400.2	0.153636	-0.421676	-0.421676	0.570367	0.599803	-0.0779843	0.276097	-0.25689	-0.421676
TraesCS7A02G371900.1	-0.166175	-0.0715936	-0.187275	-0.622229	-0.368202	-0.333484	0.728386	0.552875	0.467697
TraesCS5D02G354700.1	-0.481033	-1.65566	-0.621198	1.38894	1.18768	1.26616	-0.111464	-0.204504	-0.768914
TraesCS1A02G306600.1	-1.54532	-1.87822	-1.60817	1.57839	1.40912	1.59399	0.219937	0.387537	-0.157268
TraesCS5D02G255100.1	1.27601	0.648804	1.29192	-0.728505	-0.691136	-0.640703	-0.0157727	-0.169842	-0.970785
TraesCS5B02G165200.2	-0.59418	-0.49936	2.56126	-0.519747	0.418733	-0.595622	-0.595622	-0.595622	0.420161
TraesCS1B02G350600.1	-0.274822	-0.201618	-0.292374	0.684016	0.790792	0.672654	-0.407404	-0.614494	-0.356749
TraesCS5D02G404400.1	0.706612	0.354203	0.761792	-0.52382	-0.696707	-0.197711	-0.154087	-0.0706081	-0.179673
TraesCS6B02G161300.1	-1.23175	-1.08937	-1.05831	1.09297	1.08278	1.08397	0.0979682	0.0644398	-0.0427063
TraesCS6B02G230900.2	-0.327973	0.436713	-0.327973	0.622869	0.0974863	0.263706	-0.327973	-0.108882	-0.327973
TraesCS7B02G101800.1	0.604843	0.0939103	0.690941	-0.577895	-0.285759	-0.44111	0.0131969	0.126589	-0.224716
TraesCS2D02G315500.1	0.915843	0.264939	0.968148	-1.2332	-1.21715	-1.07282	0.351212	0.429091	0.593939
TraesCS5D02G327900.1	1.00246	0.820577	1.09058	-0.870904	-1.1954	-0.937865	0.12492	0.101245	-0.135607
TraesCS1B02G401300.1	0.649469	-0.21987	0.189953	-0.235879	-0.359947	-0.389948	0.291393	0.221863	-0.147033
TraesCS3A02G356800.1	-0.322126	-0.350695	-0.259841	0.542279	0.324669	0.448392	-0.105808	-0.18077	-0.0961009
TraesCS2A02G370200.1	-0.296454	-0.593939	-0.593939	0.70002	0.679279	0.90941	0.382058	-0.593939	-0.592497
TraesCS6D02G288500.3	-0.612068	-0.275353	-1.1368	1.09224	0.962608	0.771887	-1.03024	0.139684	0.0880434
TraesCS6D02G094700.1	0.843722	0.487842	1.07534	-0.631102	-0.842442	-0.638718	-0.0630681	-0.0537555	-0.177817
TraesCS4B02G177900.1	0.383656	-0.049301	0.265987	0.885382	0.918816	0.852116	-1.1019	-1.02387	-1.13088
TraesCS7D02G201300.1	-1.54305	-1.99826	-1.4932	1.68801	1.28984	1.59987	0.187808	0.450277	-0.181303
TraesCS5B02G123000.2	0.270038	1.51517	-0.255029	-0.255029	-0.255029	-0.255029	-0.255029	-0.255029	-0.255029
TraesCS4D02G237600.1	-0.507482	-0.642886	-0.52333	0.441723	0.248067	0.401998	-0.173208	0.340865	0.414253
TraesCS2D02G146800.1	0.566308	0.631924	0.518277	-0.586317	-0.383002	-0.563014	0.0368285	-0.204832	-0.0161707
TraesCS4A02G305800.1	0.528458	0.510542	0.613125	-0.513228	-0.489921	-0.45791	-0.117826	-0.241604	0.168364
TraesCS5D02G530900.1	0.306062	0.128472	0.59259	-0.176268	-0.210358	-0.352675	-0.0819557	0.0431994	-0.249066
TraesCS7A02G378300.1	-0.822932	-1.51019	-0.81437	0.683352	0.252017	0.668921	0.670193	0.646355	0.226657
TraesCS3B02G157400.1	0.515579	-0.0934002	0.600274	-0.3375	-0.303266	-0.457454	0.052741	-0.00910451	0.0321307
TraesCS2A02G100000.2	-0.15299	-0.417226	-0.0723977	0.485812	0.585656	0.448297	-0.370386	-0.0895389	-0.417226
TraesCS4B02G037900.1	0.952988	0.8903	1.12029	-0.439288	-0.892949	-0.553675	-0.281927	-0.27568	-0.520057
TraesCS3D02G303600.4	0.205461	0.436668	0.0969036	-0.229634	-0.229634	-0.229634	-0.229634	-0.229634	0.409135
TraesCS7A02G257100.1	-0.858737	-1.27432	-0.83087	1.3325	1.30059	1.29854	-0.244839	-0.291044	-0.431813
TraesCS1B02G396000.2	-0.307403	-0.289411	0.0255364	0.362666	1.35335	0.259661	-0.355853	-0.142782	-0.905768
TraesCS1A02G406300.1	0.984336	0.26648	1.32098	-0.148558	-0.687849	-0.429135	-0.604479	-0.530542	-0.171233
TraesCS1B02G392300.1	0.557304	0.0283311	0.431632	-0.307298	-0.311519	-0.265759	0.195285	-0.134099	-0.193876
TraesCS1A02G120100.2	-0.255059	-0.255059	-0.255059	0.495976	0.583287	0.234484	-0.255059	-0.0384494	-0.255059
TraesCS7D02G306800.2	-0.0293486	-0.63152	0.0635826	0.0724662	1.01878	0.73976	-0.63152	0.0293169	-0.63152
TraesCS2B02G464100.1	0.0215585	-0.0266666	0.0746167	-0.22568	-0.250771	-0.170456	0.244896	0.204659	0.127843
TraesCS3D02G296000.1	-0.987731	-1.10762	-0.949884	0.889038	0.796516	0.653337	0.311457	0.232479	0.162409
TraesCS4B02G232400.1	-0.315392	-0.576897	-0.326918	0.640901	0.572237	0.826627	-0.238095	-0.139103	-0.44336
TraesCS5B02G290200.1	0.631817	0.0621726	0.718241	1.18407	1.0175	1.16495	-1.51949	-1.5921	-1.66715
TraesCS5A02G310800.1	1.77834	1.0388	1.88484	-0.433504	-0.876991	-0.970551	-0.678948	-0.771429	-0.970551
TraesCS3B02G003100.1	0.815149	-0.510813	1.02175	-0.506491	0.69458	0.0182587	-0.510813	-0.510813	-0.510813
TraesCS2D02G583200.1	0.709084	0.123861	1.16274	-0.542554	-0.680181	-0.572585	0.293006	-0.0821096	-0.411256
TraesCS5D02G525400.1	0.744552	0.83138	0.914406	-0.440046	-0.440046	-0.440046	-0.339741	-0.390415	-0.440046
TraesCS5A02G335500.2	-0.518638	1.51945	0.25367	-0.518638	-0.106128	0.21515	-0.518638	0.192416	-0.518638
TraesCS4D02G145100.10	-0.154793	-0.154793	0.102218	0.128536	0.698005	-0.154793	-0.154793	-0.154793	-0.154793
TraesCS3A02G088800.1	-0.426393	-1.45071	-0.182877	0.905995	1.03188	1.14575	-0.0425439	-0.425683	-0.55541
TraesCS5D02G327300.1	-0.403482	0.824259	-0.03276	0.724151	-0.403482	0.27999	-0.183152	-0.403482	-0.40204
TraesCS3B02G111700.1	2.17308	1.14934	2.0551	-0.958025	-1.13561	-0.901144	-0.213806	-0.519204	-1.64972
TraesCS6B02G071100.1	0.216627	0.23699	0.106949	0.0331812	0.0459331	-0.0668536	-0.160962	-0.135871	-0.275995
TraesCS2B02G613800.1	1.36515	1.02713	1.44674	-0.418972	-0.44365	-0.228254	-0.700797	-0.630643	-1.41671
TraesCS1B02G299300.1	1.76813	1.30659	2.17033	-0.897499	-0.836732	-1.77959	-1.18945	-0.0321559	-0.509632
TraesCS7D02G321500.1	0.112053	-0.198287	0.35851	-0.198287	-0.198287	-0.198287	-0.195405	0.716277	-0.198287
TraesCS4B02G105300.1	-0.210241	0.538566	0.0610606	-0.181411	-0.45999	-0.45999	0.536399	0.635597	-0.45999
TraesCS7A02G055800.1	0.836521	1.04398	0.766464	-0.649892	-0.681078	-0.984664	-0.227162	0.130892	-0.235057
TraesCS7A02G113600.1	0.597941	1.06764	0.929578	-0.0635878	-0.277822	-0.4436	-0.554206	-0.642088	-0.613858
TraesCS3D02G180000.1	-1.17933	-1.28424	-0.532038	0.492617	0.765542	1.04212	1.09853	0.603764	-1.00696
TraesCS4D02G166000.4	1.40738	0.96592	1.28562	-0.547516	-0.563846	-0.37601	-0.488532	-0.709686	-0.973336
TraesCS4D02G295000.7	-0.500379	-0.829923	-0.337736	1.16747	1.12543	1.00866	-0.32382	-0.612332	-0.697371
TraesCS7B02G030600.1	0.891059	0.398566	0.83576	-0.990315	-1.16118	-0.924531	0.308586	0.388667	0.253383
TraesCS3B02G168300.1	0.133618	0.210715	0.0768513	0.401999	0.394356	0.541753	-0.622022	-0.77521	-0.362059
TraesCS1D02G047800.2	-0.546716	-1.69987	-0.495732	1.32905	1.23954	1.28708	-0.23782	-0.287362	-0.588174
TraesCS2D02G208600.3	0.0759469	0.501896	0.209367	-0.26885	-0.13726	-0.391854	0.165923	0.236686	-0.391854
TraesCS4D02G150000.3	-0.275778	-1.08571	-0.755515	0.447662	0.911894	1.10194	-0.0197343	0.314632	-0.639388
TraesCS3D02G260500.1	1.26104	1.23574	1.33309	-0.828799	-0.740658	-0.723121	-0.392637	-0.514973	-0.629677
TraesCS2D02G125800.1	0.671247	0.0125192	0.454254	0.176838	0.132813	0.0713776	-0.404581	-0.590669	-0.523799
TraesCS4D02G166000.3	1.47435	1.01592	1.50179	-0.825146	-0.667547	-0.814585	-0.501879	-0.456668	-0.726242
TraesCS5B02G559000.2	0.793603	-0.718748	0.661036	0.373981	0.409067	0.6513	-0.461821	-0.8566	-0.851818
TraesCS3B02G214700.1	0.179658	-1.04005	0.443312	0.661719	0.618502	0.698067	-0.517997	-0.354785	-0.688424
TraesCS6A02G272800.1	-0.123534	-0.456957	-0.456957	0.521238	0.418823	0.583584	-0.0607978	0.0315577	-0.456957
TraesCS5B02G142100.1	0.464333	0.232906	0.345074	-0.0461789	0.41408	0.259936	-0.552616	-0.431993	-0.685541
TraesCS7B02G186900.2	-0.331104	-0.331104	-0.331104	-0.331104	0.445421	0.978654	-0.331104	-0.118224	0.34967
TraesCS7A02G553800.3	-0.494722	-0.494722	-0.310759	0.944103	1.46393	0.376333	-0.494722	-0.494722	-0.494722
TraesCS3D02G201500.1	-0.156212	-0.291082	-0.0648777	-0.301135	-0.222602	-0.423917	0.614027	0.479552	0.366248
TraesCS3D02G283600.1	-0.103908	-0.0981022	-0.479165	1.6122	1.37819	1.36501	-1.41425	-0.845729	-1.41425
TraesCS4A02G116800.1	-0.795139	-1.08742	-0.794094	1.63803	1.49897	1.71825	-0.685725	-0.57592	-0.916946
TraesCS2B02G038500.1	-0.79044	-1.13245	-0.66125	0.200986	0.173702	0.242959	0.642098	0.680492	0.643906
TraesCS7B02G483400.1	-0.469082	-0.711532	-0.317566	1.29387	0.960215	1.07757	-0.560972	-0.560972	-0.711532
TraesCS3D02G104800.1	0.656093	0.754607	0.888338	-0.675641	-0.687658	-0.552106	0.123522	0.0498434	-0.556997
TraesCS1B02G264900.3	-0.241847	-0.241847	-0.241847	0.591651	1.10128	-0.241847	-0.241847	-0.241847	-0.241847
TraesCS6D02G085700.1	-0.202202	-0.656378	-0.363596	0.020792	0.134394	-0.106462	0.266581	0.168186	0.738685
TraesCS2B02G407400.2	0.192933	0.146113	0.231569	0.0944387	0.329109	0.404646	-0.295876	-0.3859	-0.717032
TraesCS5D02G224100.2	0.0171856	1.20607	-0.0428853	-0.276773	-0.276773	0.203492	-0.276773	-0.276773	-0.276773
TraesCS3B02G345700.2	-0.353221	-0.353221	-0.0877838	0.144519	0.567454	0.447524	0.0308291	-0.0428805	-0.353221
TraesCS4A02G359400.1	0.213712	0.04355	0.0403405	-0.286415	-0.223337	-0.325906	0.107309	0.128622	0.302125
TraesCS7D02G277300.2	-0.165043	-0.165043	-0.165043	0.632385	0.522914	-0.165043	-0.165043	-0.165043	-0.165043
TraesCS3B02G166100.1	-0.654704	-1.30921	-1.10618	1.34088	1.11681	1.40856	0.0770925	-0.161057	-0.712184
TraesCS2A02G456300.2	-0.991681	-1.15002	-1.05916	0.677801	0.484575	0.767223	0.467751	0.144529	0.658985
TraesCS1D02G222800.1	0.203822	-0.213382	0.172757	0.68764	0.454685	0.840231	-0.615377	-0.898871	-0.631505
TraesCS3B02G476100.1	-0.404853	-0.404853	-0.404853	0.297361	0.32285	-0.167289	0.336722	0.115192	0.309722
TraesCS2A02G081300.1	-0.367427	0.11485	-0.292326	0.122712	-0.301502	-0.435066	0.600558	0.453239	0.104962
TraesCS2A02G132900.1	0.261953	-2.00048	0.815505	0.827746	1.03831	1.32793	-0.481945	0.211467	-2.00048
TraesCS4A02G093800.3	0.200431	-0.385493	0.682833	-0.385493	-0.0705069	0.750698	-0.0214814	-0.385493	-0.385493
TraesCS4D02G311500.1	0.955721	0.356847	0.776883	-0.238165	-0.575299	-0.296035	-0.0629972	-0.517935	-0.399019
TraesCS4A02G066100.1	-0.554419	-0.554419	-0.554419	0.906585	1.07365	0.852662	-0.35404	-0.397376	-0.418228
TraesCS1B02G258800.1	-1.03123	-0.716451	-0.867966	0.943675	0.861635	0.964378	0.0911349	0.110426	-0.355604
TraesCS1D02G390600.1	0.034482	-0.0800778	-0.0765053	0.53088	0.0895822	0.310308	-0.225472	-0.228112	-0.355085
TraesCS2D02G202000.2	-0.459171	-0.173473	1.04824	0.188834	-0.459171	0.943006	-0.459171	-0.169927	-0.459171
TraesCS5D02G401900.1	-0.71919	-0.952971	-0.834004	0.991354	0.795628	0.951081	0.0164256	0.0941955	-0.342519
TraesCS1A02G134100.1	0.362439	0.255593	0.565996	-0.231586	-0.246664	-0.174111	-0.0790375	-0.275895	-0.176734
TraesCS6D02G252800.1	-0.467765	-1.17441	-0.33929	0.679191	0.552861	0.883911	0.107738	0.0674345	-0.309675
TraesCS5A02G111400.1	-0.46864	-0.46864	-0.46864	0.873915	0.505155	0.885812	-0.46864	0.0783164	-0.46864
TraesCS5A02G328600.1	0.064353	-0.390887	0.179077	0.813303	0.717193	0.914835	-0.769718	-0.533965	-0.994191
TraesCS4B02G339800.1	1.09077	0.992477	0.982323	-0.0573694	-0.068993	0.0339472	-0.935334	-1.04038	-0.99744
TraesCS1D02G121200.3	-0.756163	-1.03118	-0.577587	1.10161	1.30141	1.0578	-0.427557	-0.451503	-0.216829
TraesCS7A02G140800.2	0.316187	0.654122	0.29387	-0.743922	-0.445841	-0.802534	0.440322	0.243636	0.0441588
TraesCS5D02G018100.4	-0.379817	-0.0327184	-0.302574	-0.379817	-0.010211	-0.379817	0.504585	0.907064	0.0733053
TraesCS2A02G243300.1	1.03068	-0.22995	-0.22995	-0.22995	-0.22995	0.108046	0.240977	-0.22995	-0.22995
TraesCS5D02G002400.1	0.414997	0.227772	0.458678	-0.237597	-0.220624	-0.21361	-0.108395	-0.0635674	-0.257654
TraesCS2D02G189500.1	-0.225164	0.603467	-0.135666	0.157779	0.408034	-0.225164	-0.225164	-0.132957	-0.225164
TraesCS4B02G145600.1	-0.0997386	0.373514	0.208345	-0.473764	-0.50648	-0.29624	0.47487	-0.630808	0.950302
TraesCS1B02G004100.1	0.619738	0.247719	0.632608	-1.01788	-0.918169	-0.856924	0.504046	0.455619	0.333245
TraesCS1B02G378000.1	-0.620467	-1.19851	-0.553227	1.18744	1.25011	1.11694	-0.237139	-0.284728	-0.660427
TraesCS1B02G085800.1	0.210705	0.0530236	0.422126	-0.390746	-0.285509	-0.415837	-0.29453	0.634596	0.0661713
TraesCS1B02G449000.1	0.694269	0.279715	0.595749	-0.843004	-0.636104	-0.852304	0.33737	0.115101	0.309209
TraesCS2D02G124800.1	1.18997	0.547948	1.02335	-0.819735	-0.79272	-0.761205	0.0240711	0.0109887	-0.422665
TraesCS7B02G354800.1	-0.771006	-0.995112	-0.953315	0.58985	0.54708	0.688301	0.274176	0.539919	0.0801078
TraesCS4D02G175700.1	0.771454	0.83154	0.657309	-0.767583	-0.633394	-0.572899	0.154379	-0.149111	-0.291695
TraesCS3B02G131700.9	0.0623342	0.743523	0.358271	-0.468735	-0.306525	-0.343084	0.141965	-0.217774	0.0300262
TraesCS3B02G255800.1	-0.12567	-0.12567	-0.12567	-0.12567	0.354595	0.525095	-0.12567	-0.12567	-0.12567
TraesCS6B02G376200.1	0.996589	0.202331	0.603643	1.08321	1.10244	1.06906	-1.41446	-1.60087	-2.04194
TraesCS1D02G117100.1	-0.375263	-0.209652	-0.289121	0.950334	0.567501	0.833804	-0.389618	-0.408287	-0.679697
TraesCS3D02G067500.1	0.766842	0.869794	0.966903	-0.447797	-0.498761	-0.540004	-0.447797	-0.407756	-0.261424
TraesCS3D02G491300.1	-0.186263	-0.18338	-0.186263	0.542311	-0.184821	0.311477	0.259464	-0.186263	-0.186263
TraesCS7B02G003100.4	-0.164442	-0.164442	-0.164442	0.302316	0.390393	-0.164442	-0.164442	-0.164442	0.29394
TraesCS1A02G218000.1	-0.484895	-1.11605	-0.478734	1.35362	1.29389	1.41119	-0.597214	-0.656327	-0.725478
TraesCS1A02G404500.1	0.574327	0.141793	0.585247	1.08971	1.094	1.0523	-1.4477	-1.49978	-1.58991
TraesCS6A02G067500.1	0.742811	0.230273	0.933537	-0.653348	-0.617724	-0.569284	0.250461	0.0532929	-0.370019
TraesCS7B02G351000.1	-1.12757	-1.28112	-1.27361	1.9347	2.01305	2.06569	-0.780783	-0.827536	-0.722816
TraesCS3A02G027700.2	0.0162965	-0.160026	-0.160026	-0.160026	-0.160026	-0.0868916	0.453505	0.417221	-0.160026
TraesCS7B02G235400.1	0.686246	0.687631	0.797312	0.109458	-0.083335	0.0148091	-0.846117	-0.54898	-0.817024
TraesCS4B02G029600.1	0.244054	-0.176123	0.345402	0.783542	0.797974	0.893541	-1.001	-0.759534	-1.12785
TraesCS6D02G295500.1	-1.2688	-1.2688	-1.2688	2.05342	1.68167	2.21882	-0.828378	-1.2688	-0.0503279
TraesCS6B02G179900.2	-0.703885	-0.868792	-0.308247	1.4615	1.23026	1.61379	-0.848892	-0.617178	-0.958565
TraesCS3D02G297000.1	0.220451	0.256229	0.216771	0.66896	0.513533	0.371824	-0.168229	-0.851672	-1.22787
TraesCS5A02G513200.1	0.479831	0.726999	0.56687	-0.781401	-0.634595	-0.826403	0.263812	0.110935	0.093952
TraesCS7A02G346600.2	-0.150623	-0.053012	-0.150623	0.554249	0.157389	-0.150623	-0.150623	-0.149181	0.0930463
TraesCS3A02G508600.1	0.739607	0.561828	1.13949	-0.631198	-0.528903	-0.511976	-0.162932	-0.297619	-0.308295
TraesCS2A02G488400.1	0.389035	0.137806	0.545655	-0.440968	-0.460787	-0.351191	0.0115001	0.119865	0.0490833
TraesCS4A02G116300.1	0.541645	-0.0655129	0.585038	-0.488561	-0.813974	-0.680747	0.259926	0.362646	0.29954
TraesCS4A02G360100.1	0.188634	0.220084	0.241314	-0.0815721	0.1236	-0.121666	-0.15406	-0.231712	-0.184621
TraesCS5A02G194900.2	0.437815	-0.507793	0.670444	0.153957	0.278804	0.0529224	-0.0705648	-0.507793	-0.507793
TraesCS1B02G434000.1	1.0018	0.539821	1.02671	0.852309	0.817832	0.850077	-1.60028	-1.5999	-1.88837
TraesCS3D02G043500.2	-0.0911132	-0.874487	-0.111682	1.36444	1.31707	1.39052	-0.821999	-0.756558	-1.41619
TraesCS6D02G303400.6	0.3095	0.534287	-0.320905	0.392791	-0.320905	0.367947	-0.320905	-0.320905	-0.320905
TraesCS7D02G197600.1	0.667284	0.638199	0.978495	-0.463875	-0.491735	-0.47046	-0.317797	-0.224687	-0.315424
TraesCS4A02G031600.1	-0.231406	-0.405173	1.34971	-0.405173	-0.00463515	-0.403731	0.536684	-0.0311074	-0.405173
TraesCSU02G113800.2	0.626013	-0.44575	0.879061	-0.44575	0.00842589	-0.438554	-0.44575	-0.44575	0.708055
TraesCS1A02G142800.2	0.102065	-0.241627	0.00325981	-0.185044	0.457036	0.308288	-0.0324859	-0.169865	-0.241627
TraesCS3D02G475100.1	-0.0608423	-0.384857	-0.414387	0.993173	0.562521	0.82826	-0.367218	-0.496598	-0.660052
TraesCS2A02G275200.2	0.506519	0.71649	0.104448	-0.406514	-0.406514	0.0571084	-0.406514	0.241491	-0.406514
TraesCS1B02G364200.2	1.3908	0.669429	1.24748	0.625132	0.795649	0.926144	-2.00114	-1.73175	-1.92175
TraesCS7B02G415000.1	1.15178	0.977589	1.0427	-0.0982234	-0.305413	-0.425136	-0.582797	-0.487545	-1.27295
TraesCS4D02G267800.1	-0.408396	-0.7505	-0.319376	1.37661	1.30569	1.22929	-0.747959	-0.770385	-0.914974
TraesCS7A02G356100.2	0.348498	0.0431306	0.423451	-0.311759	-0.273417	-0.514647	0.00539796	0.0124233	0.266922
TraesCS3B02G208200.3	0.746179	-0.394599	-0.217001	-0.0692131	0.526075	0.592357	-0.394599	-0.394599	-0.394599
TraesCS7A02G341100.1	-0.162927	-0.375808	-0.109171	0.448756	0.262034	0.484956	-0.0972282	-0.0748055	-0.375808
TraesCS3A02G193100.2	-0.516512	1.90814	-0.516512	-0.506449	0.381889	-0.163754	0.446222	-0.516512	-0.516512
TraesCS4D02G189800.1	0.601433	0.200642	0.645123	-0.433487	-0.433487	-0.383856	-0.214396	-0.178893	0.196919
TraesCS4A02G031600.2	-0.187963	-0.554216	-0.545585	1.24653	-0.554216	0.845229	0.309723	-0.00528578	-0.554216
TraesCS5A02G025400.1	0.502335	0.0149368	0.525174	0.966489	0.965412	0.867255	-1.22312	-1.21627	-1.40221
TraesCS4B02G188100.1	-0.0833068	-0.345138	-0.231438	0.320254	0.286199	0.185931	0.224353	-0.0117148	-0.345138
TraesCS7B02G215500.2	-0.0970491	-0.286083	-0.286083	1.02076	0.621577	-0.286083	-0.114876	-0.286083	-0.286083
TraesCS1B02G043200.1	0.755939	0.639145	1.09332	0.732812	0.720024	0.729584	-1.51037	-1.40911	-1.75134
TraesCS5D02G360500.1	1.5631	1.39492	1.97064	-0.850295	-0.89505	-0.972872	-0.54674	-0.782656	-0.881048
TraesCS4B02G059300.1	1.54159	0.842974	1.67003	-0.853502	-0.87632	-0.662917	-0.587955	-0.508031	-0.565868
TraesCS7D02G252900.7	1.17108	0.215169	0.447179	-0.619381	-0.0392067	-0.503683	-0.628011	0.584869	-0.628011
TraesCS3D02G346900.2	-0.20961	-0.581448	0.16873	1.02072	0.457691	-0.0714986	-0.581448	0.0784768	-0.281617
TraesCS4D02G319300.2	0.141078	0.390763	0.606095	-0.241308	-0.925506	-0.590621	0.326229	0.148679	0.144591
TraesCS6B02G241500.4	-0.215988	-0.215988	-0.215988	-0.215988	-0.215988	-0.215988	0.789053	0.722862	-0.215988
TraesCS5B02G320200.1	-0.283853	-0.29866	-0.0617408	1.41923	1.22015	1.35256	-1.12148	-1.16152	-1.06469
TraesCS5D02G071400.1	-0.0965319	-0.0965319	-0.0965319	0.210314	0.242605	-0.0965319	-0.0965319	0.126273	-0.0965319
TraesCS2D02G368100.1	-0.5171	-1.35706	-0.434862	0.559417	0.856132	0.834503	0.203166	-0.530867	0.386671
TraesCS6B02G322300.3	0.157416	-1.79827	0.0605077	1.28375	1.28784	1.39061	-0.576083	-0.00749698	-1.79827
TraesCS6A02G378200.1	-0.14906	-0.815362	0.39565	0.850031	0.820625	0.64197	-0.516704	-0.576575	-0.650576
TraesCS2B02G255100.1	-0.597025	-0.597025	-0.597025	-0.597025	0.686896	1.4055	-0.597025	-0.597025	1.48976
TraesCS1B02G047000.1	-0.446748	-0.372226	-0.361263	0.501943	0.469767	0.386366	0.0930959	-0.0230457	-0.247888
TraesCS1B02G266200.1	-0.252869	-0.59052	-0.0964234	1.09984	1.02415	1.02539	-0.800356	-0.623441	-0.785764
TraesCS6D02G097300.1	-0.645518	-1.23683	-0.705653	0.187838	0.157306	0.171754	0.705252	0.718353	0.647496
TraesCS1D02G005800.1	-0.804254	-1.50114	-0.800699	1.04013	1.29359	1.37857	-0.0644434	-0.297624	-0.244128
TraesCS3B02G242500.1	-0.185122	-0.129124	-0.163711	-0.289014	-0.291744	-0.256653	0.59386	0.677185	0.044323
TraesCS4A02G492900.1	0.26802	0.262073	0.345429	-0.633909	-0.633909	-0.528103	0.338098	0.230139	0.352162
TraesCS3B02G229200.4	-0.0293939	-0.692966	-0.371038	0.337017	1.05635	0.229232	-0.692966	-0.362982	0.526744
TraesCS6A02G150900.2	-0.252009	-0.0967106	-0.644265	0.732874	0.966359	0.221728	-0.315478	0.211914	-0.824413
TraesCS3B02G131700.2	0.156175	-0.314752	0.703882	-0.314752	-0.314752	0.0140845	0.0470164	0.337849	-0.314752
TraesCS7A02G245700.2	-0.305057	-1.09583	-0.127185	0.716464	1.12512	1.02817	-0.00362132	-0.242232	-1.09583
TraesCS7A02G084400.1	0.612979	1.08422	0.610796	-0.127408	0.0147594	0.0282349	-0.877429	-0.333915	-1.01224
TraesCS6A02G195800.1	0.267675	-1.10973	-1.10973	1.45025	0.906056	1.02646	-0.960467	0.0408329	-0.511362
TraesCS3D02G193800.2	-0.561763	-0.561763	-0.561763	0.691016	0.595928	-0.510739	0.739239	0.731608	-0.561763
TraesCS6D02G152300.1	1.42702	1.03024	1.37916	-0.850864	-0.937933	-0.877593	-0.217945	-0.35074	-0.601345
TraesCS5D02G111000.2	0.193578	-0.123726	0.474639	-0.123726	-0.123726	-0.123726	-0.123726	0.0741393	-0.123726
TraesCS5D02G191800.3	-0.265448	-0.265448	0.53115	0.529488	0.0884403	0.178159	-0.265448	-0.265448	-0.265448
TraesCS3A02G458200.1	0.985388	0.74741	0.878816	-0.892501	-0.986254	-0.851564	0.157326	0.0528843	-0.0915057
TraesCS2A02G528700.3	-0.0161328	0.188377	0.219385	-0.329808	-0.415868	-0.540196	0.586776	0.446032	-0.138566
TraesCS3D02G493900.1	0.277094	0.315288	0.367116	-0.26497	-0.209688	-0.262155	-0.0170428	-0.129261	-0.0763814
TraesCS3B02G296600.1	0.0885505	-0.359293	-0.359293	0.568982	0.284101	0.854832	-0.359293	-0.359293	-0.359293
TraesCS5D02G140200.1	-0.96937	-1.1286	-1.03104	0.863677	0.919423	0.915411	0.285332	0.105251	0.0399143
TraesCS6D02G017100.3	0.650794	-0.925002	0.428886	0.876984	0.928195	0.752168	-0.910647	-0.904945	-0.896433
TraesCS5B02G262500.1	0.143201	0.311559	0.303171	-0.307679	-0.400532	-0.376079	0.0817599	0.30821	-0.0636111
TraesCS5B02G328600.1	0.260569	0.0220416	0.406264	0.866042	0.714751	0.944165	-0.807056	-0.991366	-1.41541
TraesCS6A02G013700.1	-0.375338	-0.376572	-0.468283	1.08589	1.03646	1.22618	-0.148198	-0.388344	-1.59178
TraesCS2D02G033200.1	-0.397806	-0.156576	-0.000550678	0.425128	0.348077	0.975146	-0.397806	-0.397806	-0.397806
TraesCS2B02G435900.1	0.506015	0.519825	0.689225	0.796467	0.800539	1.21314	-1.71018	-1.62034	-1.1947
TraesCS2D02G185400.2	0.660943	0.578208	0.845408	1.22081	1.14527	1.02417	-1.81266	-1.85848	-1.80367
TraesCS2D02G081400.1	1.06019	0.469756	1.07683	-0.952498	-0.967735	-0.881256	0.227345	0.216355	-0.248987
TraesCS2A02G064000.1	0.404883	0.528509	0.789179	-0.596352	-0.62507	-0.529913	0.262864	0.115171	-0.349271
TraesCS3B02G293000.1	1.11824	0.664989	1.00714	-0.553166	-0.743597	-0.609975	-0.224204	-0.139716	-0.519711
TraesCS4D02G035200.1	1.24601	0.802271	1.18003	-0.579964	-0.618099	-0.695061	-0.421361	-0.387034	-0.526784
TraesCS4B02G274500.2	-0.428051	-0.436681	-0.436681	-0.369042	1.4077	0.758037	0.378075	-0.436681	-0.436681
TraesCS4D02G334100.1	0.743421	0.803773	0.830661	-0.454445	-0.454445	-0.454445	-0.219331	-0.340744	-0.454445
TraesCS5A02G389100.1	0.748873	0.101289	0.771038	-0.389891	-0.202141	-0.26436	-0.139311	-0.24941	-0.376085
TraesCS6B02G300300.1	-0.306666	-0.902726	-0.298697	1.26805	1.16492	1.26447	-0.732756	-0.760581	-0.696007
TraesCS6B02G183600.1	-0.0549114	0.820538	0.222191	-0.265016	-0.575556	-0.89131	0.117009	0.60635	0.0207057
TraesCS7A02G383900.1	0.576568	0.186671	0.621324	0.112043	0.350102	0.273654	-0.741776	-0.800222	-0.578363
TraesCS3D02G527000.1	0.520563	0.064738	0.283797	-0.243273	-0.224639	-0.243273	-0.182534	-0.108395	0.133017
TraesCS4D02G176300.2	-0.515256	-0.424385	-0.144073	0.565148	0.297905	0.631864	0.0692951	-0.201496	-0.279002
TraesCS5A02G143400.1	-0.205463	-0.815087	-0.0981594	0.524967	0.621042	0.960331	-0.0292121	-0.165274	-0.793145
TraesCSU02G149400.1	0.512846	0.626926	0.434216	-0.616928	-0.695229	-0.808347	0.282501	0.0927302	0.171285
TraesCS5B02G380200.1	1.31961	1.1841	1.27769	-0.874533	-0.808595	-0.9033	-0.294427	-0.388645	-0.511896
TraesCS2A02G003100.1	-0.0589636	-0.107552	0.0893056	-0.211226	-0.268016	-0.28155	0.253142	0.44696	0.1379
TraesCS1B02G153600.3	0.920373	1.24195	0.628128	0.758997	-0.367142	-0.455678	-0.498304	-1.11272	-1.1156
TraesCS1B02G371600.1	-1.3206	-1.08792	-1.07372	0.731866	0.826207	1.29152	0.55715	-0.0163827	0.0918805
TraesCS1D02G155900.2	-0.0539311	-0.47939	0.649563	0.74465	0.460212	0.117068	-0.47939	-0.47939	-0.47939
TraesCS7D02G172400.1	-0.120824	-0.804296	-0.631809	1.42252	1.1289	0.427751	-0.276225	-0.34172	-0.804296
TraesCS4D02G201300.1	0.733607	-0.0726811	0.596862	-0.41571	-0.317087	-0.487995	0.263939	0.121104	-0.422038
TraesCS5D02G371100.11	-0.256287	-0.256287	-0.253404	0.0163338	0.252649	-0.256287	0.547767	0.461801	-0.256287
TraesCS7D02G106100.1	0.292249	0.194202	0.815234	-0.00570811	-0.041099	-0.313719	-0.313719	-0.313719	-0.313719
TraesCS4A02G298700.1	0.784206	0.500971	0.736576	-0.82773	-0.852338	-0.992758	0.288889	0.0870592	0.275125
TraesCS4B02G171100.1	-0.798568	-1.03965	-0.836444	0.671023	0.691266	0.595529	0.40363	0.184935	0.128274
TraesCS6A02G285900.1	0.290491	0.106763	-0.221495	0.886562	0.729577	0.816902	-1.07537	-0.759521	-0.773911
TraesCS1A02G363800.3	-0.00308618	0.922141	0.0762664	-0.00583854	-0.657522	-0.558563	0.475384	0.40874	-0.657522
TraesCS4D02G179500.1	0.106184	-0.392059	0.19032	0.923402	1.02435	0.913691	-0.83987	-0.935054	-0.990961
TraesCS5B02G298900.4	-0.616381	-0.642118	-0.642118	0.408209	0.669385	0.828288	0.387158	-0.345808	-0.0466147
TraesCS5A02G556400.5	0.203993	-0.241733	-0.0226424	0.213495	0.171861	0.176187	-0.0176931	-0.241733	-0.241733
TraesCS1D02G332900.3	0.47528	0.301412	0.83307	-0.185825	-0.857571	-0.45049	0.521495	-0.00877283	-0.628598
TraesCS7B02G184300.10	-0.12603	1.30857	0.0323596	-0.355003	-0.305372	-0.355003	-0.0931713	0.23859	-0.344939
TraesCS7A02G197100.1	-0.82474	-1.78697	-0.923047	1.36836	1.43704	1.40705	-0.348248	-0.373816	0.0443639
TraesCS3B02G424700.1	0.759823	0.742102	0.976955	-0.203134	-0.475904	-0.243243	-0.39184	-0.551804	-0.612957
TraesCS3B02G181200.1	0.268967	0.277661	0.165551	-0.00437445	-0.00437445	-0.0532033	-0.170499	-0.226767	-0.252961
TraesCS4D02G233700.1	-0.428718	-0.468559	-0.175777	0.443708	0.760414	0.764102	-0.179314	-0.428718	-0.287138
TraesCS1D02G226500.1	0.0177739	0.0392976	-0.0368211	-0.135505	-0.138345	-0.118582	0.199696	0.180452	-0.00796622
TraesCS5D02G280800.1	1.34206	0.900869	1.24807	-0.469168	-0.716884	-0.658905	-0.56636	-0.416903	-0.662784
TraesCS2B02G255700.1	0.294456	0.992835	-0.0727963	-0.399769	0.141626	-0.661601	0.0119555	0.354895	-0.661601
TraesCS4B02G082100.1	1.11403	0.713939	1.2584	-0.157267	-0.159064	0.00785108	-0.708675	-0.841776	-1.22744
TraesCS7A02G046700.1	0.0381574	-0.0101805	0.0147528	-0.148027	-0.103442	-0.345892	0.187172	0.219705	0.147755
TraesCS7B02G260600.1	-0.197084	-0.235594	-0.0934487	-0.0897948	-0.17627	-0.108158	0.478857	0.412562	0.00892973
TraesCS1A02G393900.1	0.609627	1.06089	0.607185	-1.17182	-0.928693	-0.656408	0.156326	0.486345	-0.163456
TraesCS4D02G010400.2	0.459046	0.570386	0.189491	-0.322999	-0.401869	-0.472259	-0.0500258	-0.0959684	0.124199
TraesCS6D02G242000.2	0.506625	0.263551	0.556484	-0.480868	-0.669959	-0.546523	0.257247	0.0867476	0.0266953
TraesCS1D02G139400.1	1.09211	0.971451	1.12425	-0.00836922	-0.0987312	0.0540019	-1.09988	-1.1897	-0.845125
TraesCS6B02G092300.4	0.35707	0.61468	0.0579362	-0.156033	-0.507661	-0.28857	-0.089741	0.160458	-0.14814
TraesCS1D02G453800.1	0.124188	-0.104383	0.057124	-0.307504	-0.232506	-0.307504	0.338859	0.163802	0.267923
TraesCS1B02G305300.1	-0.288888	-0.288888	-0.288888	0.293186	1.01094	0.4292	-0.288888	-0.288888	-0.288888
TraesCS7D02G161100.1	0.398746	0.515285	0.553653	-0.566073	-0.590393	-0.537977	-0.0218745	0.182759	0.0658745
TraesCS2A02G396100.1	-0.718087	-1.03307	-0.630352	0.883021	1.0588	1.33514	-0.215041	-0.428054	-0.252344
TraesCS6A02G147900.3	1.33079	-0.171006	-0.0482989	0.432439	-0.771605	0.575079	-0.788349	-0.232685	-0.326368
TraesCS5A02G455800.1	0.0982729	0.224758	0.134252	-0.368333	-0.366895	-0.110823	0.335754	0.219025	-0.166011
TraesCS4B02G225400.1	-0.458076	-0.507706	-0.507706	1.01686	1.01133	0.911833	-0.451123	-0.507706	-0.507706
TraesCS5B02G428000.2	-0.292678	-0.292678	-0.292678	-0.292678	0.800882	0.804258	-0.292678	0.150929	-0.292678
TraesCS3B02G191100.2	0.120476	1.95425	-0.486439	-0.0652835	-0.486439	-0.486439	0.422758	-0.486439	-0.486439
TraesCS5D02G544300.3	0.742148	-0.210931	0.0496965	0.136167	-0.129592	-0.105253	-0.0603718	-0.210931	-0.210931
TraesCS5B02G194900.2	0.0313807	-0.526397	-0.526397	0.14987	0.438556	0.716053	0.209991	0.0333395	-0.526397
TraesCS4B02G014700.1	0.448899	0.347255	0.639812	-0.511898	-0.53196	-0.507218	0.190434	0.00957338	-0.0848974
TraesCS7B02G338200.1	1.80147	1.18904	1.873	-1.22185	-1.35153	-1.06594	-0.174903	-0.253953	-0.795329
TraesCSU02G026800.1	0.227563	0.0431758	0.398408	-0.349142	-0.372803	-0.467504	0.190655	0.319792	0.00985575
TraesCS3D02G369600.1	-0.458806	-0.961712	-0.50668	1.01012	0.772835	0.817764	0.0468907	0.107362	-0.827769
TraesCS4D02G360200.1	0.245005	0.384152	0.59258	-0.487793	-0.519348	-0.551608	0.0421881	0.0793343	0.215489
TraesCS5D02G162400.3	-0.663307	0.0291201	0.262692	0.863263	2.16146	-0.663307	-0.663307	-0.663307	-0.663307
TraesCS6B02G259600.1	0.103446	-0.169174	-0.169174	0.173381	0.051156	0.517887	-0.169174	-0.169174	-0.169174
TraesCS7D02G407000.1	0.794584	-0.631413	0.981648	-0.631413	0.270854	-0.631413	0.181702	0.296863	-0.631413
TraesCS3B02G277500.5	0.0894719	-0.204487	0.575403	-0.204487	0.152783	-0.0775142	0.0281737	-0.154856	-0.204487
TraesCSU02G116600.1	0.62327	0.76608	0.652036	-0.983083	-0.910103	-0.782238	0.142306	0.282879	0.208853
TraesCS3D02G362700.1	-0.0730981	-0.166925	0.0494415	-0.252316	-0.224172	-0.177166	0.315401	0.440399	0.0884356
TraesCS3A02G025300.1	1.39738	1.12116	1.53371	-0.699979	-0.4752	-0.477347	-0.737233	-0.848642	-0.813855
TraesCS4A02G072400.3	-0.342999	-0.342999	-0.342999	0.257271	0.509799	0.392523	0.555403	-0.342999	-0.342999
TraesCS1D02G109200.4	0.178926	-0.0231115	-0.0842875	0.395278	0.553912	0.250726	-0.505444	-0.260556	-0.505444
TraesCSU02G133300.1	1.33278	0.986416	1.13901	-0.796831	-0.576502	-0.796831	-0.303184	-0.188022	-0.796831
TraesCS4A02G275400.1	-0.965811	-1.00986	-0.985536	2.07319	1.77234	2.01694	-0.957439	-0.93398	-1.00986
TraesCS2A02G159000.1	0.582889	0.0854504	0.682841	-0.211007	0.0497714	0.266023	-0.572933	-0.614072	-0.268962
TraesCS4D02G080700.1	0.625256	0.475729	1.01422	0.667902	0.283641	0.306839	-1.10073	-1.4562	-0.816651
TraesCS1D02G250900.2	0.216833	0.99764	0.299949	-1.00164	0.682732	0.256579	0.230408	-0.680865	-1.00164
TraesCS6A02G354600.1	0.736486	0.44046	0.821734	-0.2284	-0.373166	-0.188155	-0.449602	-0.303797	-0.455561
TraesCS3D02G189400.1	-0.29397	-1.36161	-0.0652983	1.15062	1.35604	1.3115	-0.29397	-0.441697	-1.36161
TraesCS7D02G232200.1	-0.753379	-1.05672	-0.916597	0.555867	0.815122	0.562457	0.299986	0.45778	0.035486
TraesCS4D02G181800.1	0.437758	1.39494	-0.574585	0.90593	0.275847	0.666753	-1.30252	-0.682454	-1.12167
TraesCS5D02G314100.1	1.01315	0.760723	0.991914	-0.871248	-0.764698	-0.687847	-0.20049	0.128752	-0.370254
TraesCS4A02G406400.1	0.719817	-0.065378	0.702576	-0.241244	-0.445054	-0.248339	0.0146956	-0.0888369	-0.348237
TraesCS4A02G384800.1	0.49861	0.0503141	0.288766	-0.337468	-0.592309	-0.337468	0.441606	0.485399	-0.49745
TraesCS2B02G138200.1	0.479953	0.291429	0.175888	-0.563014	-0.461449	-0.556108	0.501959	0.300589	-0.169247
TraesCS2A02G421600.1	0.45305	0.0486601	0.540478	-0.723696	-0.755496	-0.687238	0.214844	0.695268	0.21413
TraesCS6D02G317700.1	-1.04672	-1.40317	-0.884177	2.04704	2.01599	2.05198	-0.963992	-0.904341	-0.912611
TraesCS6A02G203400.1	-0.00156978	-0.326956	-0.326956	0.38674	0.38674	-0.125322	0.404227	-0.0699456	-0.326956
TraesCS2B02G177000.1	-0.0250563	-0.0301668	0.180034	-0.326973	-0.367795	-0.415144	0.472273	0.339892	0.172935
TraesCS1A02G223600.1	0.323955	0.027493	0.401667	0.00597442	0.0323391	0.15027	-0.313738	-0.248806	-0.379155
TraesCS3D02G227500.2	-0.131328	-3.85081	-0.556923	1.43455	1.72498	1.57494	0.15273	-0.238377	-0.109753
TraesCS4D02G040200.2	0.656552	0.172983	0.860232	-0.190702	-0.0936953	0.282248	-0.562539	-0.562539	-0.562539
TraesCS3D02G528200.3	-0.154873	-0.154873	-0.154873	-0.154873	0.500478	0.400943	0.0278189	-0.154873	-0.154873
TraesCS5A02G320300.1	1.37382	1.04071	1.46994	0.329488	0.313392	0.276507	-1.53685	-1.30893	-1.95807
TraesCS5B02G084900.1	-0.299672	-0.383736	-0.180848	-0.0583499	-0.114703	-0.0389078	0.461854	0.433478	0.180886
TraesCS2B02G132900.4	0.137164	-0.174339	-0.174339	0.180677	0.083878	0.469978	-0.174339	-0.174339	-0.174339
TraesCS7D02G338800.1	-0.912041	-0.528303	-1.0078	0.59756	0.573454	0.498618	0.433517	0.466253	-0.121258
TraesCS5A02G161200.5	0.178439	-0.158415	0.445656	-0.158415	-0.158415	-0.158415	0.178439	-0.0104575	-0.158415
TraesCS2D02G374600.1	-0.251885	0.178424	-0.197406	0.804618	0.55535	0.563499	-0.547762	-0.549829	-0.555009
TraesCS1D02G225600.2	0.666666	0.226374	1.08917	-0.483757	-0.881464	-0.0120937	-0.88866	-0.88866	1.17243
TraesCS1D02G373800.1	-0.784597	-1.86252	-0.538865	1.11439	1.12024	1.29371	-0.0784384	0.00932015	-0.273239
TraesCS2D02G427500.1	-0.44053	-0.268198	-0.561033	0.164365	0.24445	0.108668	0.437002	-0.26393	0.579205
TraesCS3D02G341200.3	0.554006	1.09133	-0.0537881	-0.0396231	0.0656803	0.307041	-0.543063	-0.308448	-1.07313
TraesCS7A02G477200.1	-0.00334292	0.838248	0.257773	0.77553	0.896875	0.578087	-1.01397	-1.23713	-1.09207
TraesCS3A02G128700.1	-0.0738521	-0.46562	-0.347925	0.594428	0.510377	0.531492	-0.190613	-0.0926677	-0.46562
TraesCS2B02G389400.1	0.898568	0.509142	0.933396	0.775788	0.755835	0.791546	-1.54788	-1.46351	-1.65289
TraesCS5D02G559300.1	1.35549	1.55275	1.49075	-0.718602	-0.4978	-0.645096	-0.842449	-0.753639	-0.941407
TraesCS7A02G523600.1	0.996669	0.419844	1.00979	-0.817087	-1.3279	-0.787456	0.576316	0.34027	-0.410449
TraesCS3A02G015600.1	0.393512	0.219953	0.533931	-0.140402	-0.138191	-0.167203	-0.307978	-0.19451	-0.199112
TraesCS3A02G133400.1	-0.20887	-0.350302	0.00584139	0.201583	0.413534	0.520753	-0.264878	0.0326415	-0.350302
TraesCS5D02G339500.1	0.0704586	0.429118	0.389748	-0.434729	-0.677534	-0.637507	0.0675263	0.607774	0.185147
TraesCS4B02G088800.4	0.550862	0.510646	1.04368	0.400448	-0.228877	0.145533	0.226546	-0.925291	-1.72355
TraesCS2D02G426400.5	0.181107	0.269885	0.528574	-0.257186	-0.0643602	-0.257186	-0.257186	0.113537	-0.257186
TraesCS1B02G169900.3	0.112164	-0.240594	-0.240594	-0.240594	-0.240594	-0.240594	0.495794	0.539296	0.0557164
TraesCS6A02G258600.5	1.16883	0.685442	1.41581	-1.07068	-0.926114	-0.917195	0.390436	0.483461	-1.22998
TraesCS5B02G280500.3	0.186401	-0.690951	0.463503	0.451136	0.249404	0.478333	-0.270873	-0.673742	-0.193211
TraesCS3D02G164900.1	0.81388	0.69344	0.450674	-0.562966	-0.562966	-0.0775396	-0.562966	-0.0796021	-0.111953
TraesCS5A02G261400.1	0.302311	-0.0703553	0.684923	-0.224173	-0.442832	-0.494702	0.200179	0.0902609	-0.0456119
TraesCS3A02G371000.1	0.0276855	-0.914923	-0.914923	0.755011	1.07603	0.166417	-0.0661246	0.0676601	-0.196835
TraesCS3A02G022200.1	-0.0700087	-0.663099	-0.155101	0.971303	0.886443	1.03885	-0.603514	-0.745947	-0.65893
TraesCS5D02G412400.1	0.429297	0.108656	0.500345	0.887704	0.805505	0.887051	-1.20371	-0.967301	-1.44754
TraesCS6D02G077000.1	-0.677017	-1.13955	-0.806427	1.49644	1.49675	1.52874	-0.615055	-0.599152	-0.68473
TraesCS2A02G364700.1	-0.170771	-0.179402	-0.111763	0.281079	-0.0697069	0.13906	0.106296	0.18461	-0.179402
TraesCS7B02G019600.1	-0.217468	-0.676323	-0.188144	1.48495	1.37395	1.49077	-0.984576	-1.00339	-1.27977
TraesCS3D02G149600.1	-0.480405	-0.689546	-0.571851	0.692291	0.370501	0.586057	0.135018	-0.0341942	-0.00787188
TraesCS3B02G315800.1	1.07052	0.618515	1.07961	-0.910523	-0.971047	-0.879173	-0.00928017	0.00130355	7.78885e-05
TraesCS4B02G320100.1	0.586536	0.269294	0.692109	-0.594722	-0.515813	-0.567605	0.0733031	0.174327	-0.117429
TraesCS4D02G221500.1	-0.425487	-0.125053	-0.150018	-0.262351	-0.573826	-0.334442	0.765173	1.07761	0.0283926
TraesCS2A02G053200.2	0.121376	0.118278	0.0805789	-0.520789	-0.308956	-0.422784	0.428218	0.457314	0.0467642
TraesCS3B02G438400.2	-0.193477	-0.587442	-0.373318	0.693514	0.557909	0.0596417	-0.241478	-0.000557683	0.0852091
TraesCS5D02G277800.1	1.21195	1.81494	1.61222	-0.395798	-0.338398	-0.516068	-1.23054	-1.09667	-1.06164
TraesCS7A02G169100.1	1.30603	0.823563	1.41268	-0.804394	-0.877024	-0.738298	-0.15654	-0.369388	-0.596634
TraesCS1B02G367500.1	0.554871	0.39454	0.774571	-0.0249669	-0.0249669	0.0905103	-0.535162	-0.4457	-0.783696
TraesCS3B02G064500.1	0.476244	0.983687	0.346808	-0.772634	-0.317197	-0.558376	-0.371862	-0.267252	0.480581
TraesCS3D02G212700.1	-0.0267363	0.0845846	-0.281817	-0.503276	-0.422871	-0.395351	0.809483	0.719582	0.0164014
TraesCS7B02G416800.1	0.313788	0.259111	0.688396	0.158967	-0.141551	-0.212758	-0.242036	-0.33128	-0.492636
TraesCS1A02G051300.1	0.00092865	-0.323965	0.113834	0.520127	-0.159599	0.497395	-0.14522	-0.229929	-0.273572
TraesCS4D02G183600.3	0.460719	-0.457667	0.293368	-0.449036	-0.447603	-0.419231	0.867144	0.609972	-0.457667
TraesCS2D02G307600.4	-0.26768	1.74371	-0.259052	0.371074	-0.490484	0.00316292	-0.490484	-0.119762	-0.490484
TraesCS7D02G035600.1	0.816155	0.303604	0.717342	-0.812355	-0.969511	-0.905381	0.479482	0.677356	-0.306693
TraesCS3B02G037000.1	1.97296	2.0624	1.95141	-0.78701	-1.34221	-0.85049	-0.20682	-0.463801	-2.33643
TraesCS7A02G078500.1	0.720673	-0.369503	0.800422	-0.369503	-0.369503	-0.369503	0.35907	-0.0326486	-0.369503
TraesCS5D02G489300.1	0.414657	0.270577	0.352904	-0.417796	-0.363688	-0.303025	0.100449	0.0884836	-0.142561
TraesCS4B02G208900.1	-0.638133	-0.638133	-0.638133	1.03316	0.693572	0.971622	-0.337131	0.19131	-0.638133
TraesCS1D02G160000.1	0.397438	-0.59895	0.327049	-0.304991	-0.59895	-0.0819267	1.05823	0.40105	-0.59895
TraesCS1B02G005100.4	-0.822484	-0.251328	0.41063	0.572876	0.422673	1.12579	-0.75718	0.142993	-0.843964
TraesCS4D02G175200.2	0.847946	0.598881	0.686591	-0.815689	-0.838326	-0.842133	0.147152	0.311775	-0.0961977
TraesCS7D02G522200.1	0.0990191	0.0797451	-0.0305103	-0.190613	-0.178276	-0.157946	0.208506	0.11915	0.0509248
TraesCS6A02G327900.1	-0.280264	-0.255714	0.525656	0.959159	0.965669	0.863202	-1.36751	-0.614251	-0.795946
TraesCS2B02G258300.1	0.146658	0.39032	-0.0189568	0.0815468	-0.272341	-0.272341	-0.272341	-0.272341	0.489795
TraesCS5D02G154000.1	0.253648	0.528835	0.213627	-0.621489	-0.605835	-0.547855	0.245042	0.273532	0.260496
TraesCS7A02G264800.1	0.335297	-0.534538	-0.0282405	0.35399	0.359181	0.574046	-0.277015	-0.179168	-0.603553
TraesCS2A02G113900.2	-0.97003	-0.97003	-0.459068	0.109263	0.780148	0.118112	0.0278048	0.922944	0.440854
TraesCS4A02G020500.1	-0.00643139	-0.167176	-0.0352382	0.282319	0.370068	0.328274	-0.199416	-0.2862	-0.2862
TraesCS7D02G364900.1	-1.23687	-0.932765	-0.961882	1.8938	1.70867	1.84322	-0.676425	-0.646137	-0.9916
TraesCS7A02G451100.1	-0.859515	-0.698507	-0.464619	1.21284	1.20731	1.23315	-0.198317	-0.43291	-0.999429
TraesCS7B02G087800.1	-0.103681	-0.0367856	-0.0657447	0.183968	0.206426	0.336069	-0.260899	-0.222566	-0.0367856
TraesCS6D02G298000.1	0.296917	0.216841	0.236849	-0.141231	-0.35374	-0.425756	0.0867642	-0.00628129	0.0896372
TraesCS6D02G400700.2	0.0816752	0.3745	0.100344	-0.0864241	-0.369299	-0.311948	0.121824	0.0414507	0.047877
TraesCS6D02G199700.2	-0.181635	-0.778093	-0.778093	0.749478	1.22695	0.904031	-0.250022	-0.114521	-0.778093
TraesCS6A02G024300.1	0.924661	0.615016	1.00891	-1.18693	-1.2403	-1.15276	0.370499	0.441816	0.219088
TraesCS4B02G006800.1	-0.424831	-0.502074	-0.502074	0.354713	0.216014	0.225629	0.317595	0.28703	0.0279972
TraesCS2D02G041000.2	-0.234993	-0.10649	0.0103167	0.805387	1.03317	0.958921	-0.586803	-0.601167	-1.27834
TraesCS4D02G297800.4	0.315103	-0.249519	0.498942	0.0677848	0.108877	-0.0630187	-0.17913	-0.249519	-0.249519
TraesCS4D02G317900.3	0.166262	1.17457	0.0886956	-0.384776	-0.390535	-0.390535	-0.383339	0.510187	-0.390535
TraesCS4A02G067700.1	0.0945506	0.0681835	-0.250278	0.279793	0.280792	0.277793	-0.250278	-0.250278	-0.250278
TraesCS6A02G087400.1	-0.8743	-0.8743	-0.8743	1.17114	0.758898	0.988052	0.0387326	0.540376	-0.8743
TraesCS7B02G083600.1	-1.10311	-0.807301	-0.847416	1.34365	1.16272	1.26078	-0.236316	-0.370813	-0.402188
TraesCS7D02G321000.2	0.716407	0.192376	0.774316	0.148588	0.0840334	0.349545	-0.903468	-0.755526	-0.606272
TraesCS6B02G432600.1	0.378983	-0.0372331	0.406307	0.917029	0.847765	0.900946	-1.11334	-1.13414	-1.16631
TraesCS6B02G074100.1	-1.49423	-1.92563	-1.58687	1.96782	1.79669	2.00275	-0.303528	-0.401058	-0.0559548
TraesCS2A02G357100.1	0.349022	-0.135755	0.128321	0.788419	0.501107	0.797077	-0.735854	-0.716179	-0.976158
TraesCS3A02G403500.1	0.660839	0.537467	0.859269	-0.531723	-0.48224	-0.549049	-0.08913	-0.281775	-0.123658
TraesCS1B02G448000.1	-0.196936	-0.484586	-0.0357674	0.691448	0.778193	0.747684	-0.391732	-0.5124	-0.595903
TraesCS7A02G438400.1	-0.774235	-0.991936	-0.312498	1.34001	1.39538	1.21397	-0.7108	-0.538877	-0.621011
TraesCS7D02G107900.1	-0.787409	-1.15216	-0.810505	1.9357	1.83636	1.87113	-0.949717	-1.20627	-0.737126
TraesCS2B02G147800.1	-0.058128	0.0535568	-0.339298	-0.33817	-0.213955	-0.584829	0.652778	0.585394	0.242651
TraesCS4D02G208800.1	-1.46275	-1.4759	-1.21066	1.06316	0.961967	1.03674	0.410634	0.412186	0.264624
TraesCS7A02G188300.1	-0.454323	-0.252633	-0.339744	0.106677	0.0132164	-0.160933	0.284197	0.501586	0.301956
TraesCS6D02G221000.1	-0.736999	-1.03301	-0.657579	1.41827	1.41459	1.47052	-0.56379	-0.542398	-0.769596
TraesCS6D02G251800.1	1.60122	1.06138	1.68011	-0.747374	-0.879367	-0.529851	-0.577539	-0.61855	-0.99003
TraesCS3B02G157000.3	0.511687	-0.645357	-0.31767	0.959189	0.291234	0.464338	0.0272945	-0.645357	-0.645357
TraesCS3B02G466400.3	-0.199168	-0.199168	-0.199168	0.230582	0.336885	0.38387	-0.199168	-0.199168	0.0445014
TraesCS5A02G074000.2	0.464226	0.174654	1.08737	-0.338989	-0.504142	-0.369275	0.389477	-0.083034	-0.820288
TraesCS3A02G099700.1	0.75962	0.664622	1.05983	-0.8119	-0.619255	-0.57208	-0.16573	-0.0226328	-0.292472
TraesCS5B02G089400.2	0.915901	0.853432	0.773068	-0.555252	0.288438	0.0579046	-0.982351	-1.31486	-0.0362813
TraesCS1D02G202500.1	-0.264188	0.0836558	-0.358037	0.587743	0.53841	0.573553	-0.255351	-0.260868	-0.644918
TraesCS7A02G106700.1	0.203308	0.616439	0.00775722	-0.418962	-0.219653	-0.250631	0.0544999	0.049799	-0.0425572
TraesCS1D02G192800.5	0.0291434	1.19	0.587788	0.186145	-0.105234	-0.26681	-0.447703	-0.319634	-0.853695
TraesCS6A02G109000.1	-1.33433	-1.67062	-1.48765	1.98914	1.88856	1.96488	-0.268013	-0.446327	-0.635644
TraesCS6A02G190500.2	0.0990743	-0.585296	0.879373	0.443981	0.604371	-0.0462609	-0.585296	-0.22465	-0.585296
TraesCS3B02G126300.3	-0.327066	-0.327066	0.305203	0.641578	-0.327066	0.745383	-0.327066	-0.0568357	-0.327066
TraesCSU02G173000.1	-0.499554	-0.499554	-0.499554	0.208854	0.306151	0.0454255	0.319296	-0.154726	0.773663
TraesCS4D02G057800.2	-0.0738196	-0.624183	0.528777	0.320764	0.743771	0.235164	-0.701426	0.12964	-0.558686
TraesCS1B02G129600.3	-0.244004	-0.244004	-0.244004	0.346718	0.45288	0.664425	-0.244004	-0.244004	-0.244004
TraesCS1D02G374900.1	0.745407	0.301404	0.938771	0.334946	0.0123804	0.60406	-0.879111	-0.943644	-1.11421
TraesCS6B02G191300.1	0.374009	0.437668	0.159384	-0.275804	-0.177142	-0.213041	-0.0575324	0.0361396	-0.283681
TraesCS6D02G305600.1	0.196916	0.262565	0.426438	0.308962	0.771101	0.521993	-0.876905	-0.734164	-0.876905
TraesCS6B02G251600.2	-0.687493	-0.943296	-0.665906	0.567159	0.364715	-0.273362	0.572719	0.223419	0.842045
TraesCS4D02G304100.1	-0.210547	-0.320328	-0.109506	1.08464	0.92081	1.14255	-0.647424	-0.62686	-1.23333
TraesCS1D02G356900.3	-0.336388	-0.503746	-0.503746	0.177029	0.0936662	0.601262	-0.185284	0.441113	0.216095
TraesCS5B02G151500.1	0.141616	0.0305396	0.169479	-0.168544	-0.202425	-0.149142	-0.0201733	0.0570339	0.141616
TraesCS3D02G332200.1	-1.18357	-1.4526	-1.21626	1.96302	1.9914	1.98582	-0.62967	-0.584708	-0.873424
TraesCS6D02G392100.1	-0.961138	-1.22537	-0.880546	0.388629	0.353806	0.412004	0.73773	0.824953	0.349938
TraesCS4A02G066200.1	0.839231	0.283619	0.808217	-1.05116	-0.764439	-0.878199	0.360046	0.514719	-0.112036
TraesCSU02G005100.1	1.0712	0.679572	1.09648	-1.32793	-1.45699	-1.12867	0.525819	0.240854	0.299663
TraesCS2A02G400100.1	1.34163	0.919439	1.21171	-0.212321	-0.427349	-0.246888	-0.761657	-0.739014	-1.08555
TraesCS2A02G219100.1	1.62288	1.29268	1.72482	-0.332422	-0.619545	-0.393136	-1.02896	-1.0138	-1.25251
TraesCS3A02G417900.2	-0.273647	0.34799	0.0414993	0.542493	0.474814	0.376801	-0.8097	0.109449	-0.8097
TraesCS4B02G232500.1	-0.402636	-0.580235	-0.38741	0.919547	0.677379	0.930727	-0.376094	-0.477241	-0.304036
TraesCS1A02G125500.1	0.303267	0.257027	0.854496	-0.60171	-0.818909	-0.681495	0.0405928	0.399976	0.246755
TraesCS6D02G317600.1	-0.204934	-0.402799	-0.188674	-0.134964	-0.12541	-0.230312	0.656556	0.45319	0.177346
TraesCS6B02G244000.3	-0.253623	-0.253623	-0.253623	0.418124	0.230773	0.537149	-0.0645888	-0.106967	-0.253623
TraesCS5D02G179800.2	-0.401228	-0.401228	-0.401228	0.69975	0.386205	0.145728	-0.401228	-0.401228	0.774456
TraesCS6B02G056800.2	1.08227	1.545	2.49854	-0.897132	-0.947064	-0.882888	-0.496997	-0.507885	-1.39385
TraesCS1D02G068300.1	0.273257	0.0838834	-0.0887068	-0.414186	-0.170655	-0.365778	0.17669	0.379626	0.12587
TraesCS4B02G364800.1	0.923178	0.31439	0.896099	-0.819684	-0.835119	-0.844081	0.310994	0.348948	-0.294727
TraesCS2A02G121000.1	-0.660497	-1.46693	-0.758085	1.17181	1.27226	1.33729	-0.148617	-0.110857	-0.636372
TraesCS2D02G377500.1	0.205083	-0.0573093	0.187843	-0.224667	-0.177827	-0.19893	-0.00309943	0.200792	0.0681145
TraesCS6B02G204600.1	-0.313595	-1.77983	-0.319874	1.12668	1.26649	1.34251	-0.497094	-0.541655	-0.283624
TraesCS3A02G511800.1	1.2939	-0.0486475	1.04585	-0.388475	-0.203315	-0.295078	-0.362069	-0.374757	-0.667402
TraesCS1A02G411100.1	-0.166699	-0.343022	-0.162874	0.281781	0.246742	0.279908	-0.0585078	-0.0596927	-0.0176355
TraesCS7D02G049000.1	0.135809	0.82225	0.6444	-0.41895	-0.470679	-0.389365	-0.0141612	-0.361332	0.0520291
TraesCS3D02G347700.3	-0.414606	1.33471	-0.414606	-0.103103	-0.414606	0.541451	-0.414606	0.299969	-0.414606
TraesCS5B02G229600.1	-0.248637	-0.084797	-0.157322	0.487508	0.440831	0.497317	-0.327247	-0.280407	-0.327247
TraesCS7B02G127000.2	-0.384906	1.47103	-0.150165	-0.139664	0.619909	-0.451167	-0.451167	-0.0627022	-0.451167
TraesCS2D02G287200.2	-0.234096	-0.234096	-0.234096	0.491863	0.601828	-0.234096	0.310884	-0.234096	-0.234096
TraesCS3B02G220600.1	0.221396	1.3571	-0.319623	-0.196619	-0.319623	-0.200599	-0.319623	-0.319623	0.0972169
TraesCS1D02G192500.3	-0.359316	-0.217736	-0.399156	0.466367	0.163513	0.489148	-0.394835	-0.399156	0.651171
TraesCS2B02G144200.1	1.06	1.06113	1.24572	-0.828576	-0.790101	-0.772581	-0.190748	-0.108137	-0.676712
TraesCS4A02G191200.4	0.695404	0.116719	0.95199	-0.0816725	0.579641	0.60178	-0.0714181	-1.15299	-1.63945
TraesCS2A02G462300.1	1.20522	0.22891	1.11049	-0.464776	-0.555826	-0.498662	-0.347319	-0.211976	-0.466065
TraesCS5D02G209400.1	0.506774	-1.18387	0.868549	0.893035	0.466898	0.728783	-1.18387	-1.18387	0.0875593
TraesCS5D02G217200.1	0.848741	0.0434121	1.04125	-0.973324	-1.18371	-0.823068	0.686553	0.470723	-0.110578
TraesCS3A02G212800.1	-0.909535	-1.54905	-0.769843	0.725063	0.875703	0.806184	0.392666	0.284749	0.14406
TraesCS1B02G434100.2	0.639031	0.414985	0.836763	-0.819758	-0.95182	-0.808695	0.288635	0.401625	-0.000767506
TraesCS2D02G073400.1	-0.106055	-0.194267	0.0231933	1.2566	1.24536	1.16535	-1.20907	-1.06952	-1.11158
TraesCS5A02G203500.1	0.639109	0.399884	0.761745	0.529982	0.494891	0.631695	-1.13347	-0.999459	-1.32438
TraesCS4A02G137900.8	0.275207	0.695732	-0.701523	0.159241	1.29161	-0.174453	-0.701523	-0.142766	-0.701523
TraesCS2D02G585500.1	0.0909448	-0.137656	0.119696	-0.22172	-0.207365	-0.188914	0.285186	0.286201	-0.0263727
TraesCS6D02G310500.1	1.67843	1.24314	1.65834	-0.386572	-0.603673	-0.728616	-0.903589	-0.997609	-0.959854
TraesCS5A02G061200.1	0.794628	-0.0726027	0.680396	-0.300736	-0.0444287	-0.355932	-0.0432667	-0.302125	-0.355932
TraesCS1D02G395700.2	0.94376	0.677265	0.954901	0.183908	-0.0337106	-0.0922707	-0.862748	-0.625026	-1.14608
TraesCS1A02G228200.1	-0.395323	-0.395323	-0.395323	0.652914	0.387086	0.56963	-0.0335543	0.00521525	-0.395323
TraesCS2A02G418200.1	-0.558042	-0.76052	-0.492032	0.474825	0.280779	0.461352	0.295456	0.312296	-0.0141135
TraesCS7A02G022300.1	-0.249474	-0.30883	-0.276024	-0.239815	-0.246708	-0.235695	0.796178	0.47274	0.287628
TraesCS1B02G083900.1	0.0766779	-0.365868	0.345187	0.0509722	0.362706	0.360092	-0.365868	-0.0980321	-0.365868
TraesCS2A02G397700.1	-0.377041	-0.774442	-0.0471948	1.33577	1.31442	1.234	-0.505035	-1.01613	-1.16435
TraesCS7D02G222000.1	0.677321	0.573477	0.572231	-0.535067	-0.504526	-0.54855	-0.0699128	-0.375168	0.210195
TraesCS5B02G137400.1	0.823061	-0.305992	1.51825	-0.824023	-0.824023	-0.492891	0.211601	-0.227565	0.121585
TraesCS1A02G321700.1	0.0457054	-0.553311	-0.0190273	0.647741	0.393313	0.91602	-0.231829	-0.273465	-0.925148
TraesCS1A02G257000.1	0.516507	0.231738	0.589111	-0.824712	-0.759617	-0.753002	0.449263	0.13805	0.412663
TraesCS7D02G313700.1	-0.0979563	-0.0979563	-0.0979563	0.418059	0.26044	-0.0979563	-0.0979563	-0.0979563	-0.0907608
TraesCS4A02G430200.1	1.9448	1.33039	1.69695	-1.08483	-1.08483	-1.08483	-0.701887	-0.536888	-0.478863
TraesCS5B02G494300.2	-0.622952	-0.622952	-0.253346	-0.059306	0.645482	0.513239	0.853689	0.0250529	-0.478906
TraesCS2A02G053300.1	0.721598	-0.0646272	0.741062	-0.372639	-0.372639	-0.372639	0.0202284	-0.0507104	-0.249635
TraesCS5B02G141600.1	-0.216801	0.257246	-0.113807	0.520453	0.420114	-0.216801	-0.216801	-0.216801	-0.216801
TraesCS4B02G344100.1	0.260412	0.182893	0.20317	-0.252365	-0.16791	-0.22637	0.0725969	0.0747994	-0.147226
TraesCS3B02G248400.1	-0.0164472	-0.0561455	0.0896812	-0.1564	-0.211367	-0.208568	0.141052	0.403172	0.0150223
TraesCS4B02G187600.2	-0.207678	-0.877612	-0.334611	0.903538	0.591232	1.31205	-0.327696	-0.181618	-0.877612
TraesCS1A02G203600.1	1.83417	1.27308	1.93477	-1.32782	-1.42678	-1.47144	-0.105632	-0.190599	-0.519738
TraesCS5B02G298900.2	0.752234	0.194183	0.88479	-0.0418516	-0.1088	-0.767811	0.146754	-0.291688	-0.767811
TraesCS7B02G038400.1	-0.195957	0.136763	-0.0835128	0.326106	0.23682	0.388185	-0.307234	-0.237162	-0.264009
TraesCS6B02G266800.2	0.301138	1.06355	0.21074	-0.302084	-0.254475	-0.403734	-0.0957231	-0.115671	-0.403734
TraesCS3A02G464800.1	-0.426541	-0.601519	-0.344032	0.894378	0.764527	0.82651	-0.232531	-0.49895	-0.381841
TraesCS2A02G421700.1	0.45305	0.0486601	0.540478	-0.723696	-0.755496	-0.687238	0.214844	0.695268	0.21413
TraesCS7D02G351500.1	0.42848	0.14087	0.80076	-0.465092	-0.468269	-0.396921	0.331342	0.541766	-0.912936
TraesCS4D02G147700.8	-0.151411	-0.151411	0.34326	0.400474	0.164734	-0.151411	-0.151411	-0.151411	-0.151411
TraesCS2B02G519100.1	0.408025	0.758094	0.427026	-0.634961	-0.670584	-0.670584	0.280257	0.0666697	0.0360566
TraesCS2A02G263800.1	0.45651	0.747296	0.33609	0.380416	0.0796127	0.532332	-0.841395	-1.0752	-0.615661
TraesCS7A02G324700.2	0.282055	-0.398719	0.0928776	0.373589	0.360011	0.0501819	0.0374428	-0.398719	-0.398719
TraesCS5B02G453900.1	0.0965557	0.023061	0.0709894	0.465423	0.176443	0.250567	-0.485352	-0.329299	-0.268388
TraesCS3B02G120000.1	-0.54484	-0.94741	-0.661079	0.685507	0.571184	0.769555	-0.0245926	0.0639525	0.0877228
TraesCS4B02G043300.1	-0.513645	-0.573252	-0.250275	0.732003	0.623126	0.876898	-0.195144	-0.306724	-0.392988
TraesCS2B02G411700.1	-0.322154	0.05859	-0.054823	0.599933	0.401192	0.568363	-0.186706	-0.31893	-0.745464
TraesCS3B02G370300.1	-0.534407	-0.66138	-0.557044	1.0031	1.05802	0.906652	-0.464773	-0.505631	-0.244541
TraesCS7A02G487000.1	-0.22176	-0.540222	-0.295335	0.158441	0.403887	0.282712	0.0685875	0.263832	-0.120144
TraesCS2D02G498100.2	-0.822428	-1.04544	-0.999668	1.2093	1.09241	1.14157	-0.0779764	-0.347496	-0.150275
TraesCS3A02G237400.1	0.824641	0.283758	0.718244	0.60859	0.505959	0.54584	-1.12251	-1.13197	-1.23255
TraesCS7B02G461900.2	-0.738931	0.715765	-0.134932	0.72075	0.019501	1.03239	-0.814806	-0.351183	-0.448553
TraesCS1A02G322700.1	0.201527	0.274251	0.0484331	-0.304658	-0.310245	-0.32572	0.269578	0.196612	-0.049778
TraesCS5A02G513600.1	0.487589	-0.0730884	0.606716	-0.702513	-0.559683	-0.6075	0.260324	0.434169	0.153988
TraesCS2D02G144500.1	-0.0600171	-0.272489	-0.710782	0.773099	0.58729	0.77516	-0.187722	-0.193758	-0.710782
TraesCS1A02G229900.2	-0.957153	-0.759575	-0.319849	1.06551	0.48476	1.23678	-0.533138	-0.243393	0.0260555
TraesCS7A02G003600.1	0.810706	0.423255	0.844658	0.541201	0.456184	0.652976	-1.14828	-1.18481	-1.39589
TraesCS3B02G219200.3	-0.293368	-0.293368	-0.207944	0.0446281	0.70302	-0.293368	0.627306	0.00646242	-0.293368
TraesCS4D02G227300.1	0.373749	-0.00606214	0.756721	-0.436091	-0.446848	-0.413497	-0.123032	0.149318	0.145742
TraesCS4A02G290600.1	-0.780577	-1.09722	-0.798625	1.69003	1.59031	1.47729	-0.832048	-0.559357	-0.689807
TraesCS5D02G249700.1	-0.147882	-0.317807	-0.317807	0.492019	0.066243	0.624802	0.236045	-0.317807	-0.317807
TraesCS4D02G173800.2	1.4084	-1.17753	1.61845	1.16929	-0.163884	0.511774	-1.17753	-1.17753	-1.01145
TraesCS6D02G385400.1	0.800227	0.585477	0.862828	0.546631	0.618475	0.461551	-1.34368	-1.18142	-1.35009
TraesCS6A02G228400.1	-0.149573	-0.0401974	-0.103091	0.510029	0.248448	0.176944	-0.230984	-0.17924	-0.232335
TraesCS4A02G211200.1	0.883861	0.69133	1.35377	-0.931491	0.647847	-0.971331	-0.971331	-0.971331	0.268678
TraesCS6A02G184500.2	0.139054	0.133163	0.308587	-0.0598196	-0.156081	-0.156081	-0.156081	0.103342	-0.156081
TraesCS1A02G304900.1	-0.308933	-0.224611	-0.39322	0.564069	0.697874	0.596882	-0.303979	-0.333959	-0.294123
TraesCS3B02G047300.2	-0.0250378	-1.02691	0.00667297	1.43892	1.18617	1.50892	-0.820587	-1.0874	-1.18075
TraesCS3D02G373300.1	0.0947636	0.411793	0.196668	-0.170496	-0.163832	-0.162503	-0.0342069	0.0171315	-0.189319
TraesCS2A02G397900.1	0.0101512	0.544318	0.343914	-0.665546	-0.536118	-0.61213	0.323657	0.378695	0.213059
TraesCS4A02G216100.2	-0.371259	1.94576	-0.371259	-0.371259	-0.371259	-0.371259	-0.371259	0.65306	-0.371259
TraesCS1B02G159900.2	1.24008	0.603444	1.18846	-0.592706	-0.695683	-0.900579	-0.340581	-0.262501	-0.239933
TraesCS2B02G307200.1	0.731218	0.26303	0.966439	-0.448928	-0.578541	-0.578541	-0.17146	-0.0808004	-0.102418
TraesCS3B02G574600.1	1.32343	0.791727	1.44849	-0.609628	-0.797481	-0.428996	-0.351183	-0.420934	-0.955424
TraesCS6D02G239800.1	1.69808	-0.985163	1.6132	-0.985163	-0.798662	-0.522587	0.518186	0.447262	-0.985163
TraesCS3B02G490700.1	0.449314	0.308249	0.522524	-0.279768	-0.342708	-0.294254	0.0143769	0.0408491	-0.418582
TraesCS4D02G087600.3	-0.373055	-0.373055	-0.373055	0.759851	0.369383	-0.373055	0.330046	0.405995	-0.373055
TraesCS3D02G421600.1	0.510329	0.514969	0.452417	-0.765375	-0.802004	-0.601446	0.128328	0.297147	0.265635
TraesCS1A02G245500.1	0.57129	-0.00150093	1.32634	-0.194546	-1.12708	-0.268008	0.608418	0.453398	-1.36831
TraesCS5D02G185700.1	0.264384	0.0497896	0.275096	-0.184943	-0.167696	-0.132523	-0.0342747	-0.128667	0.0588347
TraesCS5A02G392000.1	-0.718056	-0.706157	-0.754862	1.11621	1.16346	1.22844	-0.57009	-0.401914	-0.357035
TraesCS5B02G491600.1	-0.101605	-0.165108	-0.165108	0.172889	0.0894861	0.175169	0.0638646	0.09552	-0.165108
TraesCS1A02G382900.2	-0.279285	-0.279285	-0.207522	0.429123	0.260743	0.417599	-0.0601937	-0.00189505	-0.279285
TraesCS2B02G305800.3	0.306454	0.649705	0.180845	0.0193323	0.00351889	-0.168528	-0.268661	-0.281519	-0.441148
TraesCS6D02G048400.1	1.10581	0.828093	1.07816	-0.578648	-0.83079	-0.522773	-0.177779	-0.190915	-0.711154
TraesCS3B02G321100.1	0.61524	0.510832	0.647217	-0.930488	-0.502146	-0.804957	0.271836	0.229097	-0.036632
TraesCS1D02G276500.3	0.403813	-0.586053	0.145999	-0.332669	-0.222041	-0.423843	0.870753	0.730093	-0.586053
TraesCS1A02G204700.1	-0.284339	-0.250451	-0.148684	0.271546	0.547481	0.699056	-0.240561	-0.125747	-0.468302
TraesCS5B02G512800.1	0.249202	-0.204974	-0.204974	0.432868	-0.204974	0.547775	-0.204974	-0.204974	-0.204974
TraesCS7A02G213100.1	-0.302701	-0.334381	-0.305314	0.0853203	0.273093	0.0863177	0.0873143	0.0992211	0.311129
TraesCS5A02G314800.1	-0.665002	-0.944725	-0.67297	1.28825	1.20933	1.36549	-0.503373	-0.368786	-0.708211
TraesCS3A02G192500.2	0.523252	0.340879	0.442102	-0.546411	-0.921331	-0.440352	0.538229	0.225009	-0.161376
TraesCS2A02G217300.2	0.471955	0.277715	0.467165	-0.0877237	-0.0632608	-0.384034	0.0848097	-0.384034	-0.382592
TraesCS2B02G335400.1	-0.528316	-0.528316	-0.00525622	0.409028	-0.0234417	-0.00626053	0.0690957	-0.0459843	0.659451
TraesCS7A02G141800.1	0.180998	-0.280156	0.317182	1.12413	1.14184	1.18845	-1.1905	-1.13934	-1.34261
TraesCS6B02G013700.7	-0.102316	-0.29135	-0.29135	0.477575	0.461398	0.0247955	-0.271293	0.228695	-0.236155
TraesCS1A02G069300.1	0.540242	-0.311757	0.339008	-0.311757	-0.311757	-0.169017	0.311173	0.0854983	-0.171633
TraesCS5D02G397300.1	0.343667	-0.147133	0.407947	-0.233532	-0.310388	-0.318578	0.111438	0.183761	-0.0371822
TraesCS1D02G212400.1	-0.801638	-1.36909	-0.801638	1.26482	1.13802	1.24862	-0.0126168	-0.220854	-0.445613
TraesCS5A02G309800.1	0.29331	0.519718	0.413459	-0.1348	-0.233376	-0.259776	-0.199763	-0.171921	-0.226851
TraesCS2D02G025500.1	0.59949	-0.487066	0.673702	-0.339563	-0.325724	-0.348863	0.43379	0.205056	-0.410821
TraesCS4B02G049500.2	-0.146654	-0.143772	-0.146654	0.283095	0.201578	0.226298	-0.146654	0.0194183	-0.146654
TraesCS7B02G285700.2	0.747514	0.698382	0.594036	0.0164332	-0.0435196	0.148021	-0.31328	-0.510698	-1.33689
TraesCS5B02G099100.1	-0.962565	-1.79348	-1.07211	1.03102	0.792409	0.909386	0.409101	0.500778	0.185463
TraesCS6B02G062400.2	0.279688	1.2512	0.218684	-0.51857	-0.517128	0.323805	-0.51857	-0.000538811	-0.51857
TraesCS6B02G014400.1	0.520746	0.678232	0.640626	-0.336837	-0.336837	-0.336837	-0.336837	-0.155417	-0.336837
TraesCS6A02G165900.3	0.031495	-0.581093	0.458747	0.158755	0.808473	0.0669118	-0.376953	-0.262632	-0.303704
TraesCS4D02G246700.1	-0.0357226	0.27271	-0.364158	0.679043	0.496032	0.693701	-0.499639	-0.518287	-0.723679
TraesCS2A02G307100.1	0.0112767	-0.611654	-0.387613	1.27626	-0.298988	1.84568	-0.611654	-0.611654	-0.611654
TraesCS2A02G488200.1	0.571477	0.532616	0.787321	-0.456981	-0.666553	-0.314432	-0.274028	-0.0721773	-0.107242
TraesCS2D02G207000.3	0.38694	1.36787	0.234041	-0.257672	-0.251385	-0.453019	-0.453019	-0.120741	-0.453019
TraesCS5A02G520700.1	-0.352689	-0.371323	-0.371323	0.617816	0.648735	0.573535	-0.211694	-0.24171	-0.291348
TraesCS7D02G198500.3	-0.291333	-1.11182	-0.843983	0.576138	0.91993	0.381829	0.165571	0.564449	-0.360783
TraesCS5B02G520200.1	0.401899	-0.23152	0.443202	-0.410394	-0.410394	-0.410394	0.296247	0.357684	-0.0363286
TraesCS3D02G403300.1	-0.0920112	-0.690376	-0.444272	0.41865	0.359254	0.59058	-0.0665095	0.0869907	-0.162305
TraesCS7B02G336700.1	-0.218424	-0.596067	-0.239905	1.43994	1.34482	1.54003	-1.03198	-1.05561	-1.1828
TraesCS6D02G235900.1	0.618762	-0.452314	0.63447	0.131687	0.457651	-0.0333144	-0.452314	-0.452314	-0.452314
TraesCS7A02G167300.4	-0.275415	-0.275415	-0.275415	-0.275415	-0.275415	-0.275415	1.32676	0.601151	-0.275415
TraesCS7A02G188100.1	0.715278	0.875732	0.883295	-0.80363	-0.744736	-0.511641	-0.0593961	-0.19299	-0.161912
TraesCS6D02G349000.1	1.12836	1.27504	1.23451	-0.594614	-0.659451	-0.719184	-0.894031	-0.597725	-0.17291
TraesCS3B02G226300.3	-0.940815	-0.308186	0.25891	0.797698	0.895376	0.929425	-0.75615	-0.58572	-0.290538
TraesCS6B02G443700.1	0.942516	0.802485	0.943085	0.1973	0.180015	-0.056346	-0.94786	-0.846636	-1.21456
TraesCS3A02G107900.2	0.220317	-0.510867	0.0449496	0.590784	0.474634	0.221186	-0.510867	-0.0192699	-0.510867
TraesCS1D02G276100.2	0.574254	0.508073	0.737776	-0.350635	-0.344446	-0.330923	-0.305452	-0.201115	-0.28753
TraesCS2B02G361300.1	0.59698	-0.0157211	0.450289	-0.592449	-0.804348	-0.628233	0.409157	0.384338	0.199988
TraesCS7A02G005400.1	1.00879	0.681165	1.06625	-1.27567	-1.16314	-1.13102	0.330718	0.256313	0.226599
TraesCS1D02G142700.1	0.821183	-0.328268	0.993013	-0.972731	-0.989277	-0.873702	0.519009	0.762335	0.068438
TraesCS5A02G119300.1	-0.546135	-0.546135	-0.546135	0.458906	0.328859	0.0282088	0.700577	0.66799	-0.546135
TraesCS3D02G307100.4	-0.146914	-0.146914	-0.146914	-0.146914	0.795694	0.232707	-0.146914	-0.146914	-0.146914
TraesCS2A02G517900.1	0.28978	0.987523	0.14877	-1.23971	-0.453707	-0.841765	0.420063	0.555873	0.133177
TraesCS5A02G237900.1	-0.512068	-0.82875	-0.821628	1.01307	0.986268	0.949135	-0.255737	-0.160409	-0.369882
TraesCS6B02G187700.1	-0.460737	-0.794161	-0.794161	1.54355	1.39645	1.49154	-0.794161	-0.794161	-0.794161
TraesCS2D02G397700.1	1.62372	0.963759	1.73712	-0.757611	-0.919246	-1.06281	-0.450872	-0.418426	-0.71563
TraesCS4B02G009900.1	0.523429	0.407952	0.819734	-0.606308	-0.926844	-0.77504	0.310527	0.289285	-0.0427355
TraesCS3B02G349800.1	0.857961	1.0775	0.723333	-0.561834	-0.822735	-0.873883	-0.0349607	-0.0244146	-0.340968
TraesCS3D02G403000.1	0.00649049	-0.273485	-0.117107	0.38948	0.490198	0.359363	-0.389243	-0.342527	-0.123169
TraesCS7D02G190600.1	-0.905001	-0.986047	-0.805611	0.523655	0.256875	0.562963	0.632108	0.409465	0.311594
TraesCS6A02G136700.1	-0.399182	-0.855247	-0.338936	1.4176	1.42942	1.37675	-0.7822	-0.745879	-1.10232
TraesCS4B02G153700.2	-0.865534	2.52307	0.271313	0.709294	0.115588	-0.865534	-0.157126	-0.865534	-0.865534
TraesCS1B02G375000.2	-0.134373	-0.0475897	-0.134373	0.1178	0.131063	0.13466	-0.134373	-0.0530338	0.120221
TraesCS4D02G008000.1	0.629836	-0.141649	0.511661	-0.640534	-0.659847	-0.423633	0.551392	0.228344	-0.055571
TraesCS2A02G532700.1	-0.292357	-1.45909	-0.0709691	1.83126	1.59438	1.84827	-1.07463	-0.941028	-1.43584
TraesCS6A02G238900.3	-0.211009	-0.331611	-0.391004	0.875666	1.2225	0.810862	-0.784214	-0.647988	-0.543206
TraesCS4B02G241900.2	0.720817	0.0633248	0.810503	-0.496239	-0.549805	-0.294896	-0.0290929	-0.0683523	-0.156259
TraesCS2D02G539100.1	0.976065	0.825243	1.03381	-0.911924	-0.837167	-1.11543	0.15418	0.101141	-0.225924
TraesCS3A02G225200.4	0.174603	0.172017	0.705449	-0.569558	-0.302921	-0.569558	0.234496	0.336563	-0.181093
TraesCS4D02G244000.2	-0.255215	-0.300658	-0.173685	-0.0304279	-0.0460638	-0.126891	0.291979	0.416553	0.224409
TraesCS4D02G181600.1	-0.331051	-0.331051	-0.331051	1.07875	0.613807	0.293752	-0.331051	-0.331051	-0.331051
TraesCS3A02G499000.2	-0.346694	-0.345255	-0.349577	0.332097	1.2028	-0.349577	-0.349577	-0.343817	0.549599
TraesCS2D02G414200.1	0.746202	0.541909	1.00237	0.804918	0.516873	0.816778	-1.4865	-1.51438	-1.42817
TraesCS5D02G275300.1	-0.649957	-1.10612	-0.730801	1.40184	1.34784	1.39786	-0.647856	-0.503307	-0.509509
TraesCS1A02G143900.2	0.585827	0.364928	-0.479056	-0.479056	-0.183921	-0.479056	0.646595	0.502796	-0.479056
TraesCS7A02G378800.1	0.668939	0.683545	0.552961	-0.443428	-0.419108	-0.386844	-0.0805372	-0.241794	-0.333733
TraesCS6D02G061500.1	0.416512	0.432668	0.497385	-0.182162	0.18815	0.102685	-0.347788	-0.373402	-0.734047
TraesCS3D02G273900.1	0.55777	-0.479261	-0.193562	0.624405	0.247571	0.280321	-0.479261	-0.0787227	-0.479261
TraesCS2B02G268600.1	-0.652329	-1.5217	-0.65031	1.37536	1.13214	1.40155	-0.319397	-0.224718	-0.540587
TraesCS3D02G185900.1	-0.687222	-0.868321	-0.73419	0.186222	0.245878	0.224469	0.63245	0.492687	0.508027
TraesCS7B02G168000.2	-0.164612	-0.164612	-0.164612	0.419389	0.0594284	0.47323	-0.128988	-0.164612	-0.164612
TraesCS3A02G294500.1	-1.01526	-1.59547	-0.84199	1.89566	1.85678	1.72793	-0.568438	-0.760983	-0.69823
TraesCS3B02G034500.5	-0.20878	-0.20878	0.748763	-0.20878	-0.20878	-0.20878	0.279735	0.22418	-0.20878
TraesCS6B02G418500.1	0.537893	0.00635611	0.259755	-0.00700227	-0.046686	-0.173995	-0.135586	-0.374373	-0.066362
TraesCS4B02G396500.1	0.334791	0.266858	0.476682	-0.0647637	-0.333646	-0.34804	-0.277463	-0.281225	0.226805
TraesCS7B02G031900.2	-0.0794977	1.25962	-0.337623	0.500433	-0.556384	0.716368	-0.26007	-0.467558	-0.775285
TraesCS4A02G357200.1	0.194082	0.0706853	0.360192	1.14902	1.03954	1.04981	-1.24349	-1.19919	-1.42065
TraesCS6D02G157000.1	0.0879108	-0.257093	-0.27452	0.537122	0.474418	0.324566	-0.157887	-0.255856	-0.478661
TraesCS4B02G198000.1	-1.56192	-1.64313	-1.13992	1.67732	1.64919	1.59737	-0.323907	-0.0678428	-0.187153
TraesCS5B02G466200.1	-0.667395	-0.783759	-0.417507	0.501939	0.600843	0.808877	-0.0258828	-0.0216233	0.00450864
TraesCS5A02G396200.1	0.284654	-0.669914	0.257603	0.236207	0.592519	0.530465	0.108294	-0.669914	-0.669914
TraesCS4A02G121300.3	0.440407	-0.210358	0.519956	-0.210358	-0.110053	0.0124466	-0.210358	-0.0213241	-0.210358
TraesCS1A02G269000.1	0.159926	-0.0235964	0.0198037	-0.33837	-0.313103	-0.299393	0.396555	0.199967	0.19821
TraesCS2D02G407800.4	1.26476	0.501421	0.865997	-0.186293	-0.411334	-0.508883	-0.139436	-0.0749435	-1.31128
TraesCS1A02G248200.1	-0.472235	-1.56498	-0.717665	1.38735	1.35793	1.42175	-0.549832	-0.342979	-0.51934
TraesCS3D02G519600.1	1.37304	1.63956	1.55115	-0.788846	-0.788846	-0.788846	-0.719831	-0.688541	-0.788846
TraesCS1B02G186200.8	0.403929	-0.432803	0.186375	-0.207529	0.39664	0.951799	-0.432803	-0.432803	-0.432803
TraesCS7A02G230500.1	0.526077	0.305728	0.350079	-0.422684	-0.590833	-0.296857	-0.0436254	0.163857	0.00825644
TraesCS6A02G013800.1	-0.709087	-1.08529	-0.599985	1.23806	1.21151	1.19814	-0.510074	-0.168008	-0.57527
TraesCS2D02G225500.1	0.729531	-0.107619	0.392496	-0.161287	-0.29564	-0.573523	0.0202743	0.162322	-0.166555
TraesCS5A02G298400.3	0.521378	-0.988571	-0.0467139	0.773565	0.844116	0.560358	-0.988571	-0.0295432	-0.646017
TraesCS3A02G097400.1	0.637961	0.263799	0.600211	-0.684754	-0.697941	-0.424786	0.239102	0.387572	-0.321163
TraesCS1A02G066800.2	-0.586892	-0.950009	-0.686541	1.62339	1.5123	1.54775	-0.770407	-0.682328	-1.00726
TraesCS3B02G182700.2	-0.118087	-0.118087	0.0671457	-0.118087	-0.118087	-0.118087	0.332927	0.308447	-0.118087
TraesCS3D02G200300.1	0.181211	0.637205	0.590691	-0.542908	-0.80844	-0.684551	0.24854	0.491383	-0.11313
TraesCS5A02G548000.3	-0.696586	-0.696586	-0.505024	1.11981	0.976065	1.02238	-0.388575	-0.134894	-0.696586
TraesCS5B02G297800.1	-0.383163	-0.85409	-0.497946	1.01539	0.823531	0.681963	-0.288493	-0.285571	-0.211619
TraesCS2B02G355000.2	0.300316	-0.515259	0.219396	-0.126794	0.583026	0.590419	-0.0205873	-0.515259	-0.515259
TraesCS3B02G470600.1	1.38902	1.06724	1.45569	-0.276202	-0.659785	-0.239044	-0.834162	-0.672541	-1.23022
TraesCS5B02G359800.1	0.935809	0.129037	0.978481	-0.962607	-0.674048	-1.06233	0.304472	0.195114	0.156071
TraesCS3A02G342900.1	-0.857918	-0.918487	-0.755529	0.660736	0.686723	0.887787	0.324766	0.347522	-0.375601
TraesCS2D02G106600.1	0.873356	0.502567	0.804907	-0.963083	-0.986916	-1.03001	0.326818	0.260885	0.211475
TraesCS6A02G265500.3	0.0787291	0.066952	0.219428	-0.219929	0.156361	0.240551	-0.219929	-0.102234	-0.219929
TraesCS1A02G441600.5	1.39237	1.49388	0.253018	-1.35872	-0.189777	-1.5436	0.249283	1.23425	-1.5307
TraesCS5D02G252400.3	0.471859	-0.242396	0.413165	1.42365	1.468	1.39921	-1.4868	-1.27118	-2.1755
TraesCS1D02G270800.1	-0.0701991	0.635507	-0.381702	-0.381702	-0.097188	-0.381702	0.515151	0.543538	-0.381702
TraesCS5A02G049400.1	-0.121765	-0.64676	-0.234824	1.27851	1.16446	1.23831	-0.737114	-0.831834	-1.10898
TraesCS7D02G313900.2	0.0356268	-0.358338	0.840156	-0.358338	0.311595	0.38151	-0.358338	-0.135534	-0.358338
TraesCS4A02G156700.3	0.345137	-0.254491	0.209456	-0.302257	-0.307982	-0.176488	0.45654	0.272192	-0.242107
TraesCS3B02G167400.1	-0.396249	-0.469383	-0.271518	0.499998	0.479965	0.534219	-0.21721	-0.0964311	-0.0633909
TraesCS2D02G583100.1	0.858052	0.308146	0.627688	-0.283646	-0.412448	-0.273414	-0.321357	-0.225779	-0.277242
TraesCS7D02G338800.2	0.167262	0.694981	0.25168	-0.223405	-0.223405	-0.223405	0.00310327	-0.223405	-0.223405
TraesCS3B02G484000.1	0.959901	0.534605	1.05037	-0.93562	-0.922998	-0.894379	0.0586639	0.243012	-0.0935513
TraesCS4A02G092600.1	-0.562632	-0.387851	-0.711073	0.748947	0.667936	0.978878	-0.52993	-0.395629	0.191354
TraesCS2D02G387100.1	-0.0251936	0.0911481	0.019087	0.229489	0.261585	0.0819001	-0.233086	-0.191843	-0.233086
TraesCS7D02G416600.1	1.12336	0.369601	0.899172	-1.02109	-0.815069	-0.757627	0.452841	0.20983	-0.461019
TraesCS4A02G252800.1	0.737499	0.533268	0.846021	0.615812	0.63941	0.53724	-1.24553	-1.29569	-1.36803
TraesCS3A02G397500.1	-0.187524	-0.643805	-0.218345	-0.11074	0.621632	0.871201	-0.190682	0.0342671	-0.176004
TraesCS7A02G137000.1	2.24123	1.81878	2.34591	0.548128	0.448171	0.577188	-2.45358	-2.58865	-2.93717
TraesCS2B02G281000.1	-1.00915	-1.00915	-1.00915	0.650314	0.815817	0.717241	0.320256	0.459168	0.064666
TraesCS2A02G035700.1	0.198072	-0.368275	0.135009	1.01492	1.04676	0.911158	-0.863426	-0.868127	-1.2061
TraesCS5D02G148500.2	0.770902	-0.028805	1.06028	0.380722	0.153676	0.474374	-0.911616	-0.769891	-1.12964
TraesCS6B02G256600.1	-0.621276	-0.764478	-0.493068	1.26863	1.3601	1.28399	-0.47768	-0.382826	-1.17339
TraesCS1D02G337300.1	0.711607	0.655551	0.765566	-0.98298	-1.066	-0.936287	0.147387	0.282326	0.422833
TraesCS7B02G356200.1	0.829628	0.741397	1.12166	-0.743546	-0.814342	-0.761265	-0.157229	-0.00576785	-0.210533
TraesCS5B02G387800.3	-0.234843	-0.271874	0.11107	0.474869	0.820333	-0.271874	-0.270432	-0.0853736	-0.271874
TraesCS4D02G263100.1	-0.849243	1.40475	1.30553	-0.600708	-0.421637	-0.849243	0.0288936	0.345474	-0.363816
TraesCS1B02G300600.1	0.805968	0.125098	0.543416	-0.741408	-0.467612	-0.456006	0.0835507	0.0076233	0.0993698
TraesCS1B02G195800.1	-1.10064	0.216088	-1.10064	-0.976309	2.25945	0.350904	-1.10064	0.536278	0.915503
TraesCS5A02G384100.1	-0.300934	-0.399892	-0.399892	0.535945	0.777707	0.875711	-0.399892	-0.288861	-0.399892
TraesCS2A02G225200.2	-0.243027	-0.243027	-0.243027	0.420545	-0.243027	-0.243027	0.492495	0.516555	-0.214458
TraesCS4D02G007400.1	0.939987	0.780587	0.873009	-0.439796	-0.56405	-0.627607	-0.273642	-0.391824	-0.296666
TraesCS5D02G085300.1	-0.409292	0.0496513	-0.436401	0.792389	0.755971	0.634614	-0.295717	-0.42767	-0.663544
TraesCS4D02G240600.2	-0.426633	0.872612	0.243301	0.366639	-0.426633	0.65061	-0.426633	-0.426633	-0.426633
TraesCS3A02G394500.1	0.538087	0.158545	0.429307	-0.635477	-0.595063	-0.576583	0.265573	0.237501	0.17811
TraesCS7D02G133600.2	-1.23304	-1.32341	-1.12209	1.71561	2.12265	1.91404	-0.444015	-0.827734	-0.802008
TraesCS1B02G121600.2	0.779312	0.497816	0.898282	0.6064	0.571652	0.654048	-1.21949	-1.05205	-1.73597
TraesCS1A02G137200.2	0.443019	1.09334	-0.338551	0.494947	-0.338551	-0.338551	-0.338551	-0.338551	-0.338551
TraesCS3A02G199100.1	0.106404	-0.270998	0.231842	0.639735	-0.270998	0.377008	-0.270998	-0.270998	-0.270998
TraesCS7D02G250100.2	0.142528	-0.380532	-0.380532	0.107983	0.200579	1.03847	-0.354794	0.00683089	-0.380532
TraesCS5D02G032000.5	-0.893646	-1.58429	-0.384536	0.916005	0.932485	0.853207	-0.0196649	0.185062	-0.00462409
TraesCS6D02G267300.1	0.464515	0.514378	0.466942	-0.947467	-0.741687	-0.884242	0.59153	0.282395	0.253636
TraesCS3B02G472800.1	-0.726222	-0.787864	-0.540985	1.07151	0.997941	1.15879	-0.25814	-0.405649	-0.509382
TraesCS3B02G441800.1	-0.339134	-1.27346	-0.555374	0.71058	0.577737	0.679617	0.438914	0.138506	-0.377384
TraesCS2A02G537600.1	0.311384	0.265714	0.364505	-0.439243	-0.369521	-0.391034	0.200685	0.36691	-0.3094
TraesCSU02G031600.1	0.499751	0.637905	0.554773	-0.774063	-0.774063	-0.774063	0.38039	0.0133692	0.236
TraesCS3B02G059700.1	0.869128	1.03739	0.888652	-0.508969	-0.286385	-0.396495	-0.513009	-0.479689	-0.61062
TraesCS2D02G523800.1	-0.86887	-0.86887	-0.86887	1.90534	1.56275	1.74513	-0.86887	-0.86887	-0.86887
TraesCS5D02G130600.4	0.240821	-0.316956	0.37279	-0.315514	-0.301173	-0.316956	0.391452	0.55961	-0.314074
TraesCS7D02G186800.1	-0.308454	-0.500855	-0.200746	0.774886	0.783722	0.789715	-0.523467	-0.311017	-0.503784
TraesCS6B02G224400.1	-0.0272332	-0.920984	-0.247427	0.732076	0.783003	0.821885	-0.218769	-0.414077	-0.508473
TraesCS1A02G299600.1	-0.399779	-0.568686	-0.49973	0.15382	0.158568	0.0655638	0.280473	0.550509	0.259262
TraesCS4B02G278100.1	-1.27364	-1.66149	-1.40851	1.2475	1.19408	1.14603	0.34735	0.21628	0.192392
TraesCS1A02G142900.1	-0.745695	-0.524294	-0.626754	0.813608	0.704247	0.710896	-0.149219	-0.104616	-0.0781741
TraesCS3A02G046100.2	0.835818	0.177882	1.21125	0.309637	0.155059	0.0586087	-0.976196	-0.669653	-1.10241
TraesCS1D02G437100.1	-0.175578	-0.191361	-0.165623	0.18493	0.420284	0.255425	-0.0670327	-0.0696823	-0.191361
TraesCS2A02G401600.1	-0.964151	-0.964151	-0.91731	1.7965	1.80202	1.99079	-0.908955	-0.87059	-0.964151
TraesCS2A02G065700.1	-1.02455	-0.846183	-0.884079	0.469319	0.431912	0.582019	0.55233	0.365637	0.353592
TraesCS4A02G238500.1	0.283972	0.228608	0.326228	-0.0940633	-0.140626	-0.00289015	-0.228969	-0.17689	-0.195369
TraesCS6D02G063500.2	-0.479674	-0.857075	-0.857075	0.460808	0.472335	0.417335	0.280428	0.162982	0.399935
TraesCS3A02G191000.1	0.433909	0.801264	0.729441	-0.547721	-0.641281	-0.479071	0.0268379	-0.140479	-0.182899
TraesCS5A02G319900.1	-0.189237	-0.559402	0.0327565	1.74426	1.3996	1.66389	-1.27746	-1.27055	-1.54386
TraesCS2D02G006500.1	0.921911	0.501138	0.792863	-0.143228	-0.0102914	-0.254469	-0.694521	-0.579635	-0.533768
TraesCS5D02G155900.3	0.080752	-1.1136	-0.00854167	0.978239	1.26277	0.860934	-0.645533	-0.538423	-0.876592
TraesCS2A02G428300.1	-0.127067	-0.127067	-0.127067	0.250335	0.480796	-0.127067	0.0312702	-0.127067	-0.127067
TraesCS2B02G304300.3	-0.730134	-0.199104	-0.686079	0.764053	0.805919	0.699092	-1.09751	-0.249508	0.693267
TraesCS7B02G370600.1	0.206342	-0.573975	-0.151879	1.28647	0.946353	1.32663	-0.887261	-1.02073	-1.13195
TraesCS5D02G526200.1	0.649474	0.951747	0.929619	-0.494088	-0.42748	-0.390755	-0.379146	-0.440826	-0.398546
TraesCS6D02G176300.4	0.105484	0.711246	0.240225	0.378137	0.424726	-0.0384597	-0.557834	-0.33832	-0.925205
TraesCS6D02G199100.1	0.0405819	-0.218884	-0.233212	-0.42753	-0.624742	-0.466143	0.835762	0.899128	0.19504
TraesCS2A02G517900.2	-0.268495	-0.268495	0.0614895	0.480825	0.462688	-0.268495	0.337473	-0.268495	-0.268495
TraesCS6D02G319900.2	1.111	0.567409	0.441146	-0.288375	-0.410054	-0.410054	-0.410054	-0.190963	-0.410054
TraesCS3D02G214100.3	0.241322	1.0272	0.308708	0.362757	-0.879693	-0.879693	0.360316	0.338778	-0.879693
TraesCS5D02G159100.1	1.33205	0.99258	1.4025	0.707893	0.670328	0.707798	-1.86616	-1.93097	-2.01603
TraesCS5B02G527000.1	1.71943	1.35969	1.34402	-0.997321	-0.765801	-0.883218	-0.745362	-0.800217	-0.23123
TraesCS1B02G153600.5	-0.917499	0.185768	-0.886227	-0.0302844	0.917104	1.06515	0.18309	0.406153	-0.923258
TraesCS5B02G136600.1	0.479577	-0.0960394	0.444228	-0.285247	-0.646718	-0.445453	0.481516	0.36663	-0.298493
TraesCS3A02G441600.1	-0.14478	-0.351423	-0.198266	0.757603	0.183634	0.141199	0.314879	-0.351423	-0.351423
TraesCS1B02G134000.1	0.151708	0.541556	-0.0229181	0.372705	0.210572	0.160692	-0.490318	-0.522314	-0.401684
TraesCS2A02G495400.1	-0.419701	-0.0313794	-0.272123	0.601471	0.910733	0.785174	-0.515759	-0.576452	-0.481963
TraesCS7A02G341300.1	-0.487328	-0.487328	0.0347273	0.487201	0.183512	0.953624	-0.145912	-0.0511666	-0.487328
TraesCS2A02G403100.5	0.328784	-0.309985	-0.0266555	0.246813	0.3371	0.0861748	-0.143912	-0.208335	-0.309985
TraesCS6B02G367100.1	-0.129276	-0.134392	0.0784511	0.34792	0.279364	0.140128	-0.151145	-0.125451	-0.305599
TraesCS2D02G467700.1	0.244051	-0.480448	0.378322	1.02613	1.01455	1.14387	-1.09419	-1.03815	-1.19414
TraesCS5A02G273300.1	0.993278	0.427844	0.912407	-0.448389	-0.504973	-0.504973	-0.393942	-0.395278	-0.0859735
TraesCS2D02G339900.1	0.247045	-0.439251	0.105319	1.41809	1.07905	1.42801	-1.24832	-1.10517	-1.48477
TraesCS4B02G254300.1	1.60492	1.0434	1.65467	0.65169	0.468349	0.51442	-1.86838	-2.17367	-1.8954
TraesCS3A02G362900.3	0.156215	-0.3323	-0.3323	0.182706	0.317546	0.776058	-0.103327	-0.3323	-0.3323
TraesCS2B02G119100.1	1.95018	1.71449	1.91536	-1.1498	-1.19679	-1.14264	-0.444584	-0.829465	-0.816754
TraesCS7A02G297900.1	0.337089	0.602743	0.876421	-0.382234	-0.773555	-0.937611	0.202729	0.022806	0.0516112
TraesCS3B02G210300.1	0.766478	0.536504	0.743424	-0.616916	-0.475417	-0.531469	-0.189947	-0.153312	-0.0793464
TraesCS6D02G376700.1	1.2936	1.18033	1.29011	-0.442825	-0.452533	-0.262617	-1.01469	-0.643009	-0.94836
TraesCS5B02G294900.1	0.708048	-0.20949	-0.163945	-0.450874	-0.752916	-0.342703	0.459464	0.273337	0.479079
TraesCS3B02G121200.1	-0.186137	-0.186137	-0.00471649	-0.186137	-0.186137	-0.186137	0.417934	0.413181	0.104287
TraesCS3B02G203800.1	-0.658443	-1.04258	-0.77057	1.51411	1.39314	1.35484	-0.735727	-0.498329	-0.556442
TraesCS7A02G383300.1	-0.338014	-0.824471	-0.407631	0.578251	0.554041	0.650614	0.35504	-0.177387	-0.390443
TraesCS3A02G108900.1	1.03375	0.425284	1.08711	-1.27678	-1.20716	-1.33958	0.591091	0.326989	0.359298
TraesCS7D02G131700.1	-0.317692	-0.317692	-0.317692	0.595341	0.709462	0.45546	-0.268062	-0.221431	-0.317692
TraesCS6B02G410900.1	0.870791	-0.351396	-0.351396	-0.351396	-0.351396	-0.351396	0.744191	0.493392	-0.351396
TraesCS5A02G222700.1	1.08472	0.23293	1.02844	0.535447	0.450954	0.644582	-1.16978	-1.32371	-1.48358
TraesCS5A02G461100.1	1.39113	1.06405	1.30077	-0.770067	-0.760642	-0.760642	-0.440594	-0.435229	-0.58878
TraesCS2D02G396300.1	0.175288	0.665802	0.715708	0.309184	-0.601867	-0.109471	-0.138735	-0.523864	-0.492044
TraesCS4D02G016600.1	-0.0999746	-0.476895	-0.0917216	0.717351	0.925896	0.814451	-0.689401	-0.650649	-0.449056
TraesCS4D02G364500.1	0.945861	1.26254	0.79654	-0.543168	-0.543168	-0.543168	-0.374526	-0.457743	-0.543168
TraesCS6A02G344000.4	0.975777	0.572132	0.953361	0.718318	0.732909	0.591008	-1.52191	-1.52869	-1.49291
TraesCS2D02G439900.1	-0.282213	-0.734361	-1.02843	0.246586	0.238573	0.388538	0.645282	0.330409	0.195617
TraesCS7D02G137200.1	2.00917	1.58479	2.11301	0.0864053	-0.0246523	0.18273	-1.85895	-1.77612	-2.31639
TraesCS2D02G034900.1	0.52705	0.101685	0.599631	0.923583	0.876386	0.914384	-1.24921	-1.27473	-1.41879
TraesCS3A02G326500.1	0.4921	0.204952	0.254454	-0.542917	-0.500031	-0.614302	0.412883	0.364637	-0.0717746
TraesCS2B02G473600.1	0.114261	0.190438	0.200521	-0.584402	-0.158942	-0.422192	0.165776	0.609055	-0.114516
TraesCS2D02G483000.1	0.495158	0.47535	0.320204	-0.320417	-0.320417	-0.320417	-0.169858	-0.0828536	-0.0767482
TraesCS2D02G427700.2	0.562442	0.822583	-0.384857	0.678725	-0.0855726	1.85888	-1.55762	-0.356733	-1.53784
TraesCS2A02G085000.3	0.316378	-0.438937	0.0991047	0.707718	0.0740486	0.328294	-0.438937	-0.208734	-0.438937
TraesCS5A02G490800.1	-0.230649	-0.230649	-0.230649	1.07035	0.544191	-0.230649	-0.230649	-0.230649	-0.230649
TraesCS1B02G139500.1	-1.21508	-1.43077	-1.13721	2.03774	2.14213	2.09444	-0.737554	-1.11324	-0.640449
TraesCS7A02G330100.1	-0.616016	-0.762672	-0.508078	0.0618926	0.404044	0.255963	0.305655	0.469375	0.389836
TraesCS6D02G132500.3	0.153526	-0.914801	-0.914801	0.851158	0.405395	0.279917	0.167221	0.887186	-0.914801
TraesCS6D02G307800.1	-0.552709	-0.694142	-0.288149	0.487915	0.574293	0.616198	0.0177937	0.174545	-0.335745
TraesCS3B02G254700.1	-0.297523	-0.267916	-0.344393	1.37723	1.03669	1.33243	-0.797481	-1.0262	-1.01284
TraesCS6A02G306300.1	0.0446805	0.50321	0.301251	0.367799	0.369384	-0.495347	-0.495347	-0.100284	-0.495347
TraesCS3A02G237100.1	1.29237	0.823675	1.32818	-0.297115	-0.280582	-0.357349	-0.835588	-0.805115	-0.868469
TraesCS7B02G090400.1	-0.368518	-0.312367	-0.0998811	0.668611	0.61511	0.608851	-0.194234	-0.187286	-0.730287
TraesCS2D02G101100.1	1.28051	2.39047	1.89144	0.416703	-1.3309	-1.3309	-0.655534	-1.3309	-1.3309
TraesCS6B02G247200.1	-1.03681	-0.916336	-0.972607	1.44898	1.48125	1.33529	-0.399785	-0.603914	-0.336066
TraesCS1B02G223500.2	0.668082	-0.470077	0.623483	-0.470077	-0.470077	-0.470077	-0.0169548	0.545706	0.0599935
TraesCS3B02G362800.1	0.430214	-0.035834	0.290141	-0.341642	-0.334148	-0.329173	0.092059	0.148429	0.079955
TraesCS7A02G454400.1	0.378786	0.497596	0.444436	-0.54358	-0.45487	-0.476225	-0.0564494	-0.0640376	0.274344
TraesCS4A02G407500.1	0.821284	0.488791	0.817771	-0.631782	-0.835951	-0.408143	-0.524119	-0.0404296	0.312577
TraesCS1D02G279600.1	-0.136947	-0.207116	0.140559	-0.250677	-0.413745	-0.478058	0.659954	0.740331	-0.0543011
TraesCS3B02G317600.2	-0.00393536	-0.028211	-0.46794	0.640651	0.83137	0.62517	-0.193501	-0.602241	-0.801363
TraesCS2D02G320100.2	0.0819473	-0.694578	-0.694578	0.659874	0.753266	0.290923	0.0504443	0.24728	-0.694578
TraesCS2B02G520500.3	0.0418192	-0.395409	-0.395409	0.233132	-0.395409	0.263603	0.705569	0.337512	-0.395409
TraesCS4A02G481300.5	0.298974	0.365977	0.547374	-0.285989	0.0167063	-0.116336	-0.196942	-0.384825	-0.244939
TraesCS3D02G503300.1	0.571969	0.726115	0.753061	-0.309453	-0.415475	-0.424252	-0.233653	-0.240281	-0.428031
TraesCS7B02G004800.1	0.613941	0.40641	0.616638	-0.464842	-0.649525	-0.248163	-0.0359006	0.114407	-0.352966
TraesCS5B02G354800.1	0.577183	0.270895	0.772712	0.448866	0.641254	0.821779	-1.20546	-1.43236	-0.894869
TraesCS3D02G333400.2	0.304383	1.04742	-0.0499919	-0.368388	-0.763575	-0.316425	0.0457671	-0.0606391	0.161448
TraesCS4B02G055400.1	1.08499	0.678807	1.07388	-0.522852	-0.361785	-0.371535	-0.60885	-0.648227	-0.324429
TraesCS6A02G018500.1	-0.212507	-0.18205	-0.272628	0.299253	0.200187	0.486491	-0.172906	-0.114221	-0.0316197
TraesCS2B02G023400.3	-0.627154	-0.0909335	-0.488986	1.04336	1.03144	1.33332	-0.870824	-0.459397	-0.870824
TraesCS3D02G188100.1	-0.208868	-0.208868	-0.208868	1.03724	0.4234	-0.207426	-0.208868	-0.208868	-0.208868
TraesCS4A02G307300.1	-0.657889	-0.657889	-0.319893	0.762189	0.808869	0.816158	-0.302873	0.209217	-0.657889
TraesCS2D02G458400.1	-0.496086	-0.704865	-0.409132	0.830155	0.722908	0.798369	-0.251345	-0.236836	-0.253169
TraesCS1A02G076900.1	1.05797	1.09238	1.2497	-0.272873	-0.532603	-0.496389	-0.608651	-0.780027	-0.709513
TraesCS4B02G356300.1	-0.881796	-1.24476	-0.630919	0.394358	0.460402	0.519383	0.339808	0.593679	0.449846
TraesCS2B02G376700.2	0.402857	-0.432259	0.265515	0.102799	0.414134	0.291081	-0.367376	-0.244491	-0.432259
TraesCS4B02G153000.1	1.34211	0.859926	0.985266	-0.708935	-0.838887	-0.829206	0.38872	-0.12345	-1.07554
TraesCS7A02G252700.2	0.229113	1.33472	-0.311907	-0.311907	-0.311907	-0.00156643	-0.311907	-0.00273036	-0.311907
TraesCS3A02G188000.1	0.734632	0.418346	0.709132	-0.57175	-0.620262	-0.664311	-0.0127923	-0.0392749	0.04628
TraesCS3B02G276000.1	-0.254465	-0.542528	-0.367483	-0.0904599	0.25573	0.124683	0.238202	0.281221	0.3551
TraesCS5A02G472300.1	0.961701	0.880322	1.00091	-0.912768	-1.00156	-0.942212	0.0984489	-0.0221311	-0.0627119
TraesCS6A02G058500.1	1.03808	0.723651	1.08583	-0.751131	-0.823529	-0.6164	-0.22961	-0.186462	-0.240432
TraesCS7D02G464800.1	-0.114306	-0.812388	-0.00227029	0.93202	0.985635	1.11443	-0.751736	-0.797681	-0.553701
TraesCS7D02G266100.3	0.152403	-0.510259	-0.16316	0.704488	0.366307	0.430096	0.040642	-0.510259	-0.510259
TraesCS2B02G144300.6	0.273998	-0.16003	0.368041	-0.16003	-0.057036	-0.16003	0.0921434	-0.0370261	-0.16003
TraesCS7A02G368000.1	-0.170477	-0.150032	-0.133882	0.121773	0.0351504	0.197118	0.0231976	0.058763	0.0183887
TraesCS3D02G037000.1	0.330948	0.291631	0.440927	-0.127445	0.0344212	0.178406	-0.475542	-0.359226	-0.314121
TraesCS7D02G173300.1	0.701155	0.7095	0.671358	0.0322993	-0.154835	-0.314875	-0.442019	-0.478568	-0.724014
TraesCS4D02G175500.1	-0.413776	-0.413776	-0.0374853	0.250707	0.429404	-0.153148	0.181728	0.122277	0.034068
TraesCS6B02G396900.1	0.238727	0.347001	0.116966	-0.482183	-0.467997	-0.480758	0.249069	0.243045	0.23613
TraesCS4B02G237600.1	0.77479	0.15966	0.645087	-0.74369	-0.709619	-0.818528	0.109161	0.0430602	0.540079
TraesCS2D02G304000.1	-0.15772	-0.197561	-0.124426	-0.0892033	-0.0161399	-0.136821	0.478707	0.273367	-0.0302026
TraesCS2A02G127300.2	-0.37545	-0.65284	-0.172575	0.536194	0.467512	0.377143	-0.255585	0.0369065	0.0386942
TraesCS2A02G228300.4	-0.712368	-0.712368	-0.644729	-0.712368	1.44629	0.306979	1.07423	0.666699	-0.712368
TraesCS2B02G356100.1	0.854212	-0.161144	0.781569	-0.744245	-0.76109	-0.871734	0.219822	0.29509	0.38752
TraesCS6D02G000400.1	0.789458	0.854026	0.806961	-0.408407	-0.408407	-0.408407	-0.408407	-0.408407	-0.408407
TraesCS7D02G482600.1	-0.440524	0.075406	-0.0494347	-0.22182	0.830856	0.767645	-0.528665	0.0952016	-0.528665
TraesCS6B02G177600.1	0.837595	0.14242	1.04495	-0.619529	-0.563141	-0.458085	-0.229226	-0.0722637	-0.082718
TraesCS3A02G454400.2	0.669357	0.275408	0.494721	-1.09127	-0.67829	-0.80326	0.104585	0.353032	0.675716
TraesCS4B02G116400.1	0.294648	0.000560369	0.298658	-0.188572	-0.208355	-0.00808225	-0.0662022	-0.170442	0.0477867
TraesCS3D02G381400.1	1.03496	0.51446	1.11526	-0.870632	-0.710232	-0.875523	-0.0172886	0.0819092	-0.272911
TraesCS5A02G162100.1	-0.64235	-1.38012	-0.597244	0.998585	0.988887	1.0341	-0.126753	-0.133516	-0.141589
TraesCS5A02G095000.1	0.540674	0.568713	0.734284	-0.0643757	-0.624112	0.0709908	0.0220504	-0.624112	-0.624112
TraesCS6D02G190400.1	-0.238432	-0.568417	-0.321097	0.924205	0.576935	0.887864	-0.193238	-0.499402	-0.568417
TraesCS6B02G367800.1	-0.882659	-1.1407	-0.809616	1.81459	1.75816	1.81801	-0.836697	-0.791998	-0.929091
TraesCS6D02G201300.2	0.423133	0.451502	0.42722	-0.400514	-0.109581	-0.450881	0.0340098	-0.218167	-0.156722
TraesCS3B02G071700.1	0.339822	0.289753	0.489631	-0.644188	-0.724441	-0.713277	0.157235	0.454962	0.350502
TraesCS7D02G391300.1	-0.530612	-0.372458	-0.255184	0.583862	0.550071	0.528614	-0.170547	-0.359765	0.0260185
TraesCS4D02G295000.1	-0.787435	-0.765955	-0.787435	-0.692523	0.508876	1.18636	-0.787435	-0.210187	2.33573
TraesCS1A02G396400.1	0.243753	-0.0200562	0.372427	-0.161634	-0.251584	-0.262545	-0.0709314	0.1014	0.0491701
TraesCS5B02G529300.3	-0.23479	1.03111	0.762912	-0.585708	-1.14935	-0.286209	0.0447328	-0.0955478	0.512851
TraesCS6A02G141500.2	-0.438999	-0.657183	-0.467253	1.40033	1.25792	1.45668	-0.730377	-0.870451	-0.95066
TraesCS5B02G197300.1	1.58787	1.49947	1.6266	-1.04497	-0.94975	-0.396173	-0.829099	-0.990958	-0.502985
TraesCS1A02G188900.1	-0.702437	-1.08537	-0.440907	1.18606	0.829568	1.1758	-0.507877	0.0303745	-0.485207
TraesCS7B02G161800.2	-0.170043	-0.170043	-0.170043	-0.170043	0.266119	0.411068	0.122739	0.0502873	-0.170043
TraesCS2D02G156900.1	0.251054	0.621697	0.309318	-0.912329	-0.867341	-0.73214	0.409861	0.384577	0.535304
TraesCS4B02G193000.2	-0.043183	1.53942	-0.197154	-0.102814	-0.416923	0.0975354	-0.192239	0.063416	-0.748055
TraesCS7B02G469000.1	1.41534	1.10553	1.42527	-0.641622	-0.655187	-0.428628	-0.642587	-0.821102	-0.757019
TraesCS4B02G139200.1	-0.117929	-0.23163	-0.177823	0.141322	0.3173	0.263042	-0.0629879	-0.00265732	-0.128636
TraesCS2A02G559800.1	0.82436	0.76077	1.06416	-0.956256	-0.619527	-0.660762	0.401679	0.161878	-0.976302
TraesCS2D02G255500.1	0.800216	0.419034	0.94736	-0.377308	-0.750891	-0.626693	-0.197058	-0.0212283	-0.193432
TraesCS3D02G218700.1	0.018444	0.299381	-0.0480736	0.869657	0.1622	0.446929	-0.425601	-0.460107	-0.862829
TraesCS2B02G117400.1	-0.571921	-1.05817	-0.528429	0.0737004	0.231468	0.137888	0.88424	0.739909	0.0913144
TraesCS5B02G501200.2	-0.414518	1.35017	0.577525	-0.414518	0.0688462	-0.414518	0.076052	-0.414518	-0.414518
TraesCS7A02G102400.2	0.723161	0.27913	0.651032	-0.73051	-0.614747	-0.900063	0.716626	0.0788628	-0.203491
TraesCS2D02G387600.3	0.716437	0.147302	0.803858	-0.968086	-0.643173	-0.889781	0.217717	-0.0527141	0.66844
TraesCS2D02G099800.2	-0.523485	-0.580013	-0.580013	0.598056	0.358899	0.424304	0.497837	0.355889	-0.551473
TraesCS1D02G434600.1	-0.188197	0.0836588	-0.0639306	0.479197	0.512761	0.531816	-0.396334	-0.481548	-0.477423
TraesCS2A02G562100.1	0.437168	0.390951	0.409906	-0.236079	-0.405438	-0.312886	0.0207083	0.0646137	-0.368944
TraesCS2D02G289500.3	0.303376	0.603281	0.947593	0.371902	-0.465522	0.30788	-0.457005	-0.389814	-1.22169
TraesCS4A02G260400.1	-1.0917	-1.78346	-1.25633	1.87719	1.97709	2.15429	-0.576135	-0.934523	-0.366414
TraesCS1B02G439800.1	-0.772412	-0.997158	-0.833659	0.580919	0.515972	0.764736	0.280827	0.369015	0.0917594
TraesCS3B02G299300.1	0.567386	-0.330242	1.19933	-0.330242	-0.330242	-0.330242	0.214738	-0.330242	-0.330242
TraesCS2A02G073800.1	-0.140583	-0.167737	-0.167737	0.163395	0.317689	0.112031	-0.0891275	-0.00423862	-0.023691
TraesCS5A02G482400.1	-0.683061	-0.683061	-0.683061	1.69573	-0.10388	0.592543	-0.683061	-0.409246	0.957098
TraesCS6B02G266800.1	1.0589	0.165988	1.34964	-1.04218	-1.01211	-0.85069	0.271269	0.236296	-0.177109
TraesCS5A02G460500.1	0.496647	0.815824	0.430136	-0.652423	-0.791334	-0.654769	0.480705	0.291415	-0.416201
TraesCS1A02G058300.1	-0.0479511	-0.788119	-0.264402	0.839834	0.967164	0.944566	-0.505917	-0.68254	-0.462633
TraesCS3D02G346300.2	-0.72335	-1.05879	-0.53861	2.00442	1.85663	2.10564	-1.19232	-1.46285	-0.990783
TraesCS6A02G149700.1	1.11095	0.123247	0.854201	-0.445586	-0.376451	-0.524901	-0.029641	-0.228521	-0.4833
TraesCS3B02G047300.1	-0.0680217	-0.343514	-0.11169	1.15936	1.32534	1.10416	-1.08461	-0.901571	-1.07945
TraesCSU02G039900.2	-0.409898	1.56152	0.358904	0.399418	0.444627	0.487408	0.00562999	-1.44098	-1.40663
TraesCS3D02G090900.1	0.622747	0.241895	0.594704	-0.325569	-0.300405	-0.28936	-0.293492	-0.14674	-0.103781
TraesCS7D02G529400.1	0.787348	0.239623	0.841529	-0.539561	-0.590341	-0.358685	-0.112316	-0.0491041	-0.218493
TraesCS3D02G023200.1	-0.233148	0.341332	-0.00842932	-0.23817	-0.138551	-0.436035	0.230267	0.373791	0.108944
TraesCS6B02G037600.1	1.00103	0.640355	0.970687	-0.712386	-0.498853	-0.545007	-0.148956	-0.391374	-0.315496
TraesCS1B02G085100.1	-0.76644	-0.861484	-0.484389	1.34813	1.36149	1.25386	-0.476421	-0.633174	-0.741584
TraesCS5B02G454700.1	0.352827	0.364147	0.121736	-0.677394	-0.586271	-0.61406	0.492939	0.295478	0.250598
TraesCS1B02G188300.1	-0.469259	-0.624322	-0.278088	0.918897	0.829048	1.19697	-0.381564	-0.555935	-0.635748
TraesCS2A02G107300.2	0.626742	-0.0344384	0.724388	-0.192911	-0.12175	-0.138563	-0.287823	-0.287823	-0.287823
TraesCS4D02G334600.1	-0.389608	-0.389608	-0.389608	0.249161	0.381009	0.59662	0.132447	0.199196	-0.389608
TraesCS1B02G178300.1	0.234876	-0.27912	-0.0687311	-0.27912	-0.0749792	-0.27912	0.625461	0.399853	-0.27912
TraesCS2A02G379600.1	-0.242696	-1.51472	-0.451907	1.24954	1.22145	1.00709	-0.285747	-0.389729	-0.593283
TraesCS7B02G117700.1	0.300975	0.173117	0.35724	-0.396443	-0.445469	-0.439682	0.198573	0.057577	0.194113
TraesCS1B02G174600.1	0.306906	0.00649754	0.171732	1.11754	0.900337	0.99876	-1.22052	-1.17695	-1.1043
TraesCS2B02G368200.2	0.764137	0.403985	0.796092	-0.356525	-0.499085	-0.980903	0.251221	0.398337	-0.777258
TraesCS4D02G018500.1	0.655541	0.0894723	0.703534	0.88522	0.71373	0.924954	-1.23579	-1.19521	-1.54145
TraesCS6D02G206700.1	-0.0669843	-0.721402	0.0385777	0.935572	0.845185	1.03572	-0.712569	-0.54211	-0.81199
TraesCS1D02G389100.1	-0.572427	-1.1005	-0.733127	0.490702	1.20926	1.37043	0.264634	0.171525	-1.1005
TraesCS6A02G228100.1	-0.110515	0.0715999	0.0808184	-0.199782	-0.248018	-0.163954	0.220826	0.307798	0.0412262
TraesCS4A02G005500.1	0.768999	0.779632	0.796483	0.51338	0.271677	0.449559	-1.02252	-1.41334	-1.14386
TraesCS5D02G118300.1	-0.0535852	-0.218492	0.317431	0.407217	0.516782	0.385134	-0.325696	-0.401509	-0.627282
TraesCS3D02G204500.1	0.45887	0.494279	0.440515	-0.547433	-0.301768	-0.44386	-0.0279414	-0.000876394	-0.0717848
TraesCS1D02G139700.1	-0.0943041	-0.155043	-0.0696186	0.300185	-0.0162288	0.305437	-0.1096	-0.155043	-0.00578393
TraesCS2D02G226600.4	-0.233711	1.30795	0.263789	-0.221638	-0.332669	0.214287	-0.332669	-0.332669	-0.332669
TraesCS4A02G342100.1	1.02676	0.81067	1.0801	-0.959618	-0.880871	-0.803377	-0.0778804	0.217623	-0.413412
TraesCS7B02G127100.1	-0.451592	-1.89537	-0.689752	1.242	1.0339	1.39934	0.226833	-0.0217663	-0.843583
TraesCS1D02G147400.1	0.853631	0.398115	0.846288	-0.729899	-0.896666	-0.889718	0.195925	0.199688	0.0226358
TraesCS5A02G201200.1	-0.481758	-0.673321	-0.465428	0.637601	0.572783	0.785586	0.0526384	-0.0522654	-0.375836
TraesCS3D02G361800.1	-0.451887	-0.813867	-0.48367	0.775696	0.535233	0.628551	0.0455435	-0.030247	-0.205354
TraesCS4B02G396900.1	-0.379453	-0.359009	-0.3988	0.265994	0.200467	0.213267	0.0977137	0.279967	0.0798534
TraesCS5D02G123100.3	0.323066	0.567477	0.383999	-0.694422	-0.118188	-0.969997	-0.026745	0.0272528	0.507557
TraesCS6D02G348700.2	1.31863	-0.391981	0.559607	-0.0909784	-0.391981	-0.391981	-0.391981	0.172641	-0.391981
TraesCS7D02G379900.1	0.660285	0.403691	0.782818	-0.0519261	-0.122465	0.0795787	-0.583994	-0.583994	-0.583994
TraesCS1D02G378000.1	-0.626807	-1.02743	-1.10604	0.627317	0.609856	-0.352433	0.140674	0.194965	1.53989
TraesCS7B02G050700.1	1.03443	0.80503	0.929057	-0.595508	-0.595508	-0.595508	-0.105965	-0.280522	-0.595508
TraesCS7B02G378300.1	0.591023	0.579417	0.52399	-0.763376	-0.802205	-0.883146	0.218449	0.310762	0.225085
TraesCS5B02G204000.2	0.11207	-0.633813	-0.633813	1.21819	0.189936	0.66953	-0.33164	0.043357	-0.633813
TraesCS6A02G343600.1	-0.106956	-0.286446	-0.528836	0.636772	0.840916	0.863436	-0.48321	-0.108369	-0.827306
TraesCS2B02G024500.2	-0.420091	-0.681923	-0.45295	0.335286	0.745147	0.631323	0.189132	0.335999	-0.681923
TraesCS6B02G114000.1	0.0598329	-0.704242	0.111146	0.813786	0.66952	0.878213	-0.571462	-0.599154	-0.65764
TraesCS2D02G488700.1	0.71382	0.326655	0.584279	-0.680564	-0.485659	-0.562491	0.317021	0.423548	-0.636609
TraesCS4A02G283900.1	-0.273642	-0.459701	-0.143365	1.18584	0.963829	1.14204	-0.739577	-0.746686	-0.928737
TraesCS2D02G101400.1	0.737835	0.810961	1.14666	-0.571738	-0.577341	-0.462727	-0.205755	-0.440858	-0.437033
TraesCS5A02G083600.1	0.00210726	-0.937369	0.0207842	1.23344	1.01511	1.3468	-0.8612	-0.906537	-0.913131
TraesCS4D02G142100.2	1.69148	-1.37099	1.16854	0.909372	-0.853967	0.233555	-0.478017	-1.37099	0.0710236
TraesCS7D02G035700.1	-0.423795	-0.164708	-0.390786	-0.11669	-0.244778	-0.149673	0.488003	0.693714	0.308712
TraesCS1B02G046000.1	-0.151892	-0.394342	-0.281976	-0.0980315	0.0817804	-0.025853	0.130725	0.220132	0.519457
TraesCS2B02G464500.2	0.295323	-0.137636	-0.137636	-0.0106633	0.327032	0.0764887	-0.137636	-0.137636	-0.137636
TraesCS5B02G475000.1	0.615597	0.200916	0.372347	-0.610012	-0.666195	-0.566833	0.136688	0.232687	0.284805
TraesCS7A02G147900.2	-0.216431	1.79702	-0.472037	-0.480668	-0.479226	0.830836	-0.469172	-0.0296543	-0.480668
TraesCS2B02G300600.1	-0.468645	0.197792	-0.443433	1.14555	1.11372	1.15876	-0.571495	-0.205405	-1.92685
TraesCS1B02G340400.1	0.0182568	0.0172545	0.202361	-0.434677	-0.160713	-0.479243	0.302014	0.282126	0.252622
TraesCS4A02G178600.4	-0.333078	0.926345	-0.308758	-0.333078	-0.333078	-0.333078	0.305691	0.742112	-0.333078
TraesCS6B02G230700.1	-0.331356	-0.334238	1.19783	0.499259	0.305457	-0.334238	-0.334238	-0.334238	-0.334238
TraesCS5D02G123300.6	-0.151353	-0.151353	-0.151353	0.340243	0.334074	0.233802	-0.151353	-0.151353	-0.151353
TraesCS1D02G135900.1	0.568801	0.52069	0.63367	-0.382152	-0.470298	-0.574371	-0.170738	-0.0293364	-0.0962653
TraesCS6A02G155400.1	0.345099	0.173274	0.579016	-0.048168	0.0575595	-0.428897	0.179912	-0.428897	-0.428897
TraesCS6D02G182700.4	-0.390645	0.381121	0.250314	0.316091	0.280172	0.473479	-0.241781	-0.419889	-0.648862
TraesCS2B02G572400.1	0.480148	0.292303	0.553405	-0.165569	-0.319206	-0.335647	-0.0869218	-0.144898	-0.273615
TraesCS7A02G464200.1	0.206812	0.213346	-0.119333	-0.417991	-0.417991	0.0309099	0.160223	-0.0584699	0.402494
TraesCS7D02G326700.5	-0.492054	0.637343	0.411369	0.660449	0.85562	-0.080267	-0.196746	-0.77359	-1.02212
TraesCS1D02G332900.5	-0.810986	-0.810986	-0.575871	0.873384	1.005	1.0695	-0.585711	-0.286922	0.122587
TraesCS6A02G005900.1	-0.706631	-0.947146	-0.682389	2.07909	1.83044	2.11561	-1.15053	-1.16	-1.37844
TraesCS2A02G581000.1	1.46968	0.64329	1.43503	-0.650838	-1.0887	-0.692084	-0.297427	-0.221991	-0.596958
TraesCS5D02G153600.1	1.32328	1.16243	1.24644	-0.840802	-0.815174	-0.827178	-0.246995	-0.3618	-0.640194
TraesCS7D02G220200.2	0.0506525	-0.345507	-0.345507	0.101279	0.685888	0.1614	-0.0776716	0.114974	-0.345507
TraesCS5A02G375900.1	0.382665	0.450098	0.407605	-0.44858	-0.554375	-0.648082	0.135688	0.068177	0.206804
TraesCS6A02G223000.1	0.180701	0.672536	0.503129	-0.588251	-0.493546	-0.471138	0.101125	0.0636969	0.0317473
TraesCS2A02G114600.1	1.49618	1.01124	1.31885	1.06467	0.819235	0.879897	-1.72151	-1.99325	-2.87531
TraesCS5A02G397600.1	-0.980428	-1.08476	-0.890678	0.573333	0.462191	0.313038	0.63025	0.76963	0.207428
TraesCS4B02G291800.1	1.83598	1.41001	1.76346	-0.985831	-1.04365	-0.893816	-0.724325	-0.544162	-0.817667
TraesCS3B02G203700.1	0.0322027	-0.240534	0.129865	1.30834	1.30299	1.30954	-1.22131	-1.21442	-1.40668
TraesCS3D02G105800.1	1.4131	0.944087	1.37072	-0.67424	-0.785981	-0.686822	-0.241822	-0.393395	-0.94565
TraesCS2A02G325600.2	0.285344	-0.516228	0.0425293	0.274544	1.03861	0.150074	-0.516228	-0.242414	-0.516228
TraesCS1A02G167400.1	0.245706	0.252441	-0.335404	-0.335404	0.0453253	-0.335404	0.441121	0.357023	-0.335404
TraesCS7A02G127700.1	0.650898	-0.207119	0.853139	-0.654578	-0.740279	-0.863635	0.284205	0.278308	0.39906
TraesCS5A02G527100.1	0.442242	0.271922	0.64091	-0.936992	-0.516389	-0.519023	0.43228	0.373386	-0.188335
TraesCS7D02G483400.1	-0.424242	-0.807037	-0.394523	1.43325	1.5439	1.47922	-0.824344	-0.773035	-1.23319
TraesCS2D02G006300.1	1.18413	0.430116	0.940686	-0.452791	-0.420661	-0.945484	-0.342755	0.293764	-0.686999
TraesCS7B02G095300.4	-0.596807	-0.925643	-0.552691	1.73497	1.41292	1.43275	-0.925643	-0.654217	-0.925643
TraesCS3A02G362800.2	-0.331026	-0.105576	-0.225472	0.458535	0.886768	0.63708	-0.361096	-0.459156	-0.500058
TraesCS7D02G245000.1	-0.303132	-0.621593	-0.281316	1.00087	0.745219	0.751359	-0.0482187	-0.621593	-0.621593
TraesCS5B02G185200.2	1.08663	-1.80155	1.5264	-1.80731	1.95024	1.98315	0.666994	-1.79868	-1.80587
TraesCS3B02G247500.2	0.569905	0.0108794	0.991471	-0.379732	-0.492491	-0.636043	0.071443	0.0783587	-0.213791
TraesCS4B02G173500.3	0.640824	-0.0798402	-0.174752	-0.174752	-0.174752	0.0990624	0.213713	-0.174752	-0.174752
TraesCS4D02G133900.1	-0.130601	-0.215677	-0.147968	0.443635	0.278877	0.292736	-0.0248314	-0.246078	-0.250091
TraesCS5A02G090800.1	-0.213897	-0.440406	-0.196737	0.384158	0.367773	0.389038	-0.0497382	0.200215	-0.440406
TraesCS2B02G576100.3	0.372224	-1.04785	-1.04785	1.36194	1.1121	1.51017	-1.04785	-0.165016	-1.04785
TraesCS2A02G110900.3	-0.166201	-0.166201	-0.166201	0.24414	0.427392	0.263549	-0.104079	-0.166201	-0.166201
TraesCS1D02G079100.1	1.03208	1.36952	1.10525	-0.566866	-0.33054	-0.350647	-0.542569	-0.591579	-1.12464
TraesCS1D02G099600.4	0.89458	-0.585685	-0.585685	-0.345676	-0.585685	0.0447201	0.615949	1.06967	-0.522182
TraesCS6D02G030100.2	0.0119805	-0.197989	-0.083464	-0.329769	-0.342143	-0.305337	0.441046	0.531309	0.274367
TraesCS4B02G137800.2	-0.283866	-0.471634	0.479208	0.568206	0.219007	0.329939	-0.148552	-0.220672	-0.471634
TraesCS4D02G055600.1	0.915323	0.667473	1.05441	-0.290316	-0.278479	-0.133341	-0.48191	-0.540615	-0.912545
TraesCS4B02G090100.2	-0.20779	-0.20779	-0.20779	-0.20779	-0.20779	-0.20779	0.71821	0.736319	-0.20779
TraesCS5B02G285400.1	0.982708	0.66955	1.09778	-0.688091	-1.12994	-0.935917	0.0134994	0.201411	-0.211009
TraesCS7A02G358500.1	-0.168592	-1.31329	0.404797	0.91722	0.887402	1.23268	-0.26645	-0.380474	-1.31329
TraesCS7B02G182100.3	0.113029	1.48735	-0.43294	0.0254422	-0.0247714	0.130706	-0.43294	-0.43294	-0.43294
TraesCS2B02G417900.1	0.388786	0.692308	0.210429	-0.191273	-0.297927	-0.352469	-0.0371249	-0.175542	-0.237186
TraesCS1B02G433300.1	-1.424	-1.68286	-1.14434	1.05212	0.91837	1.18961	0.42748	0.629811	0.033798
TraesCS2D02G009100.1	-0.0398387	-0.178081	-0.179242	-0.491907	-0.329697	-0.187396	0.511695	0.814939	0.0795272
TraesCS3D02G441700.1	-0.346496	0.0830727	-0.145304	0.636257	0.499524	0.159288	-0.359252	-0.211997	-0.315091
TraesCS6A02G047600.1	1.58239	1.32911	1.65383	-0.0140607	0.0835674	0.178584	-1.41009	-1.58219	-1.82116
TraesCS5B02G258900.2	-0.653224	-1.02469	-0.544805	1.43538	1.42897	1.43131	-0.731605	-0.673589	-0.667744
TraesCS6B02G275300.1	0.965506	0.601365	0.739278	-1.08483	-1.32773	-0.880593	0.753529	0.273475	-0.040001
TraesCS1B02G101900.1	1.19556	1.586	1.78895	-0.689014	-0.880704	-1.06085	-0.609838	-0.269246	-1.06085
TraesCS4D02G145100.8	-0.092474	-0.092474	-0.092474	0.383648	-0.092474	0.26367	-0.092474	-0.092474	-0.092474
TraesCS2B02G233100.1	1.00353	0.921875	1.44466	-0.364723	-0.595255	-0.338583	-0.598831	-0.600024	-0.872645
TraesCS6B02G313500.3	0.391915	0.172133	-0.257588	-0.0325625	0.435168	0.748548	-0.482032	-0.487791	-0.487791
TraesCS7D02G517100.1	0.0337872	-0.426693	0.509898	-0.128035	0.242333	0.673612	-0.0515148	-0.426693	-0.426693
TraesCS1B02G288800.1	-0.725931	-0.411744	-0.623704	1.06219	1.12152	1.03543	-0.395945	-0.596365	-0.465442
TraesCS6D02G138900.1	-0.504902	-0.401001	-0.467907	0.225491	0.295074	0.255527	0.222665	0.129933	0.24512
TraesCS3D02G467600.1	0.632424	-0.0068913	0.527046	1.58006	1.40912	1.61778	-1.92456	-1.88857	-1.94641
TraesCS3D02G108000.2	0.327276	-0.652468	0.29527	0.572498	0.314559	0.453159	-0.687572	0.0325233	-0.655245
TraesCS6A02G186600.1	-0.335766	-0.349608	-0.408976	0.166734	0.591682	0.376952	-0.175895	-0.0309715	0.16585
TraesCS1D02G277100.2	-0.220582	-0.226341	0.144381	-0.0822947	-0.226341	-0.180898	0.543431	0.474986	-0.226341
TraesCS1B02G386600.1	-0.577828	-1.30815	-0.472193	0.632221	1.29594	0.838362	0.0212349	-0.304332	-0.125256
TraesCS3B02G309000.1	-0.0683188	-0.178014	-0.14239	0.165678	0.163403	0.140448	-0.0222644	0.119471	-0.178014
TraesCS4D02G321900.2	0.66267	-0.925175	0.437155	0.741127	0.436032	0.396753	-0.406136	-0.417253	-0.925175
TraesCS1A02G137000.1	0.610288	0.374336	0.437848	-0.553762	-0.567989	-0.425767	-0.145174	0.256715	0.0135038
TraesCS7B02G337300.1	0.844545	0.433119	0.843602	-0.466342	-0.466342	-0.599873	-0.218599	-0.172057	-0.198052
TraesCS4A02G110600.1	-0.463374	-0.798603	-0.443891	1.33195	1.37599	1.28828	-0.790276	-0.789661	-0.710413
TraesCS3A02G486000.1	-0.706728	-1.41539	-0.586335	1.22909	1.01359	1.26571	-0.0427812	-0.189289	-0.567865
TraesCS3D02G423500.2	0.150363	0.688939	-0.0889814	-0.704338	-0.265737	-0.568406	0.705291	0.362482	-0.279614
TraesCS3B02G007500.1	0.329443	0.696288	0.272058	-0.435013	-0.120961	-0.453459	-0.147531	0.0691804	-0.210005
TraesCS5D02G142300.1	1.83276	1.28669	1.79052	-0.142348	-0.00679412	-0.133147	-1.48176	-1.51339	-1.63252
TraesCS2A02G081900.1	0.454612	0.732719	0.54945	-0.413285	-0.413285	-0.0936666	0.0100247	-0.413285	-0.413285
TraesCS2B02G123700.1	0.953157	0.408292	0.890053	-1.15487	-1.12065	-1.01867	0.417296	0.423832	0.20156
TraesCS7B02G176500.2	0.983213	1.62482	-0.5921	-0.5921	0.426534	-0.5921	-0.5921	-0.0740683	-0.5921
TraesCS3A02G457700.1	-0.387187	-0.643026	-0.465662	0.182132	0.377099	0.189975	0.400638	0.574654	-0.228622
TraesCS7D02G328100.1	0.353472	0.149366	0.372954	-0.364968	-0.406191	-0.469036	0.112068	0.127443	0.124892
TraesCS4A02G102900.1	-0.523292	-0.547157	-0.546063	0.611666	0.23291	0.701864	0.137463	-0.0145401	-0.0528508
TraesCS6A02G392900.1	-0.146162	-0.309561	-0.501276	0.726267	0.778832	0.828704	-0.133757	-0.300289	-0.942759
TraesCS4D02G225500.1	-0.292957	-0.292957	-0.0639839	0.051872	0.0115545	0.149589	0.42776	0.300636	-0.291515
TraesCS1A02G066700.1	-0.577431	-0.597451	-0.550662	1.22233	1.31738	1.27791	-0.736247	-0.72491	-0.630918
TraesCS6B02G266800.5	1.56293	-0.712037	1.43326	-0.910974	-0.912416	-0.912416	0.0940614	0.325148	0.0324423
TraesCS1B02G386200.1	-0.667977	-1.54847	-0.563695	1.43813	1.29793	1.37221	-0.341199	-0.315806	-0.671115
TraesCS5D02G445100.1	-1.00417	-1.93402	-1.10141	1.5042	1.49787	1.43722	-0.284185	-0.180899	0.0653868
TraesCS1A02G279000.3	0.074349	0.588922	0.376097	-0.0426904	0.780355	0.177302	-0.453905	-0.750215	-0.750215
TraesCS3D02G161400.2	0.299572	-0.226497	-0.226497	0.548343	0.21711	-0.226497	0.0674618	-0.226497	-0.226497
TraesCS3D02G430400.1	-0.245886	-0.56319	-0.355298	0.984753	0.522234	0.844434	-0.341623	-0.282234	-0.56319
TraesCS5D02G000100.1	0.0238656	-0.344286	-0.260995	0.704733	0.639312	0.679745	-0.401316	-0.526847	-0.514211
TraesCS4D02G011300.3	0.52963	0.704467	0.41225	-0.24932	-0.411208	-0.324958	-0.126863	0.0407095	-0.574707
TraesCS6D02G384500.1	0.429225	0.850143	0.564544	-0.708812	-0.865826	-0.858207	0.285795	0.474751	-0.171612
TraesCS1B02G332500.1	0.277035	-1.35032	-1.27926	0.606553	0.975182	0.99191	0.0333922	0.98281	-1.2373
TraesCS7A02G118500.1	0.720909	0.293779	0.785506	-0.593877	-0.664388	-0.617548	0.0466721	0.104693	-0.0757461
TraesCS6D02G189300.1	-0.669183	-0.801458	-0.602561	1.25857	1.41166	1.3229	-0.670847	-0.548789	-0.700283
TraesCS4D02G346900.2	1.18765	1.46515	0.692613	0.0180775	-1.41808	-0.260394	-1.41808	1.15116	-1.41808
TraesCS2D02G315200.1	-0.371937	-0.834513	-0.228545	0.939061	0.598981	0.785604	-0.375081	-0.321528	-0.192042
TraesCS1A02G049700.1	-1.10561	-2.83331	0.0812543	1.43714	1.24051	1.60452	-0.180709	-0.171561	-0.0722377
TraesCS2D02G590200.1	1.26579	0.707282	1.23806	-1.21347	-1.24519	-1.20982	0.33317	0.186553	-0.0623663
TraesCS4B02G070100.1	0.824393	0.426971	1.03246	-0.686062	-0.686062	-0.686062	-0.0772529	0.207688	-0.356078
TraesCS4A02G121600.3	0.0098639	-0.0632158	-0.196779	0.428959	0.257397	0.00485454	-0.196779	-0.04752	-0.196779
TraesCS3D02G229400.2	-0.160913	0.726514	-0.190282	0.47241	0.305703	0.688295	-0.434598	-0.257078	-1.15005
TraesCS7D02G175900.2	-0.591339	-0.933894	-0.721013	0.614049	0.716411	0.835031	-0.00713534	-0.0208609	0.10875
TraesCS5D02G074400.6	0.116036	-0.173208	-0.173208	-0.173208	-0.173208	1.09642	-0.173208	-0.173208	-0.173208
TraesCS2D02G507900.1	0.808595	0.941362	0.472749	-0.453536	-0.38599	-0.357802	-0.369267	-0.294499	-0.361613
TraesCS6A02G383700.1	0.520144	0.262243	0.754867	-0.827913	-0.674601	-0.620963	0.445525	0.260925	-0.120227
TraesCS2D02G041000.1	-0.242185	-0.994077	-0.615565	0.879736	0.589442	1.03908	-0.185898	-0.37021	-0.100326
TraesCS4B02G298900.4	-0.133214	-0.133214	-0.133214	0.122589	-0.133214	-0.133214	0.372677	0.304014	-0.133214
TraesCS3D02G102200.1	0.729329	0.66532	0.7373	-0.351489	-0.385704	-0.385704	-0.348674	-0.274673	-0.385704
TraesCS3B02G080200.1	1.07478	0.285418	0.504229	-0.432635	-0.284756	-0.342827	-0.2178	-0.160193	-0.426214
TraesCS7D02G419100.1	-0.280098	-0.280098	-0.280098	0.667756	0.690756	0.322074	-0.280098	-0.280098	-0.280098
TraesCS6B02G298700.1	1.51872	1.20276	1.52607	-0.836982	-0.787135	-0.826032	-0.536655	-0.646951	-0.613798
TraesCS2A02G316500.1	0.245629	0.453356	0.114283	-0.444122	-0.555886	-0.409085	0.45397	0.146549	-0.00469435
TraesCS5A02G105900.9	0.0723599	1.77346	-0.327065	-0.358461	-0.344105	-0.26085	-0.358461	0.161584	-0.358461
TraesCS6D02G008300.1	-0.235694	-0.923579	-0.627242	1.97643	1.79797	1.99279	-1.10719	-1.52824	-1.34524
TraesCS7A02G302000.3	-0.0209873	-0.247496	-0.247496	0.325879	0.0961962	-0.247496	0.280575	0.30832	-0.247496
TraesCS6A02G153700.1	0.778845	0.134858	0.639869	-0.125944	-0.216955	-0.0131342	-0.514967	-0.456362	-0.226211
TraesCS7A02G106000.1	0.372802	-0.0855837	0.535732	-0.215514	-0.168452	-0.412121	0.0660742	0.0525472	-0.145484
TraesCS5A02G057500.1	2.4028	2.21865	2.41384	-0.0759589	-0.242589	0.122187	-2.2866	-2.18453	-2.36779
TraesCS1B02G180400.1	0.591993	0.0828845	0.473236	-0.961859	-0.479527	-0.595607	0.117433	0.5323	0.239147
TraesCS6B02G281900.1	0.642037	-0.257727	0.822145	-0.24188	-0.448797	-0.344883	0.115022	-0.131073	-0.154845
TraesCS2A02G219300.4	-0.228562	-0.312626	-0.0269277	0.413333	0.347299	0.283832	-0.312626	0.148903	-0.312626
TraesCS2B02G477300.1	0.107689	0.76591	0.199528	-0.179347	-0.468591	-0.468591	-0.258202	0.770196	-0.468591
TraesCS7A02G357100.1	0.550791	1.17098	0.591925	-0.0943298	0.290435	0.706457	-1.01059	-0.244225	-1.96144
TraesCS4B02G228300.2	1.16241	-0.544671	-0.010609	0.46897	-0.544671	0.631652	-0.544671	-0.0737434	-0.544671
TraesCS2B02G305800.5	-0.194066	-0.194066	-0.194066	-0.194066	0.176657	-0.194066	0.501928	0.485809	-0.194066
TraesCS2B02G230600.3	-0.0723226	-0.277715	0.0430583	0.358271	0.198407	0.307247	-0.277715	-0.00151628	-0.277715
TraesCS1B02G071600.1	-0.166516	-0.433153	-0.0502091	-0.29172	-0.277404	-0.287802	0.473738	0.550889	0.482177
TraesCS1D02G150600.1	0.408322	0.375623	0.285506	-0.51159	-0.611951	-0.219044	0.034378	0.349809	-0.111052
TraesCS5A02G440800.1	-1.42307	-1.26601	-1.67298	1.5614	1.31666	1.67995	0.202503	0.0459583	-0.444408
TraesCS7D02G541300.1	0.717786	0.745252	0.719081	-0.932922	-0.767796	-0.706003	0.0241329	0.0279003	0.172569
TraesCS1D02G132000.1	1.03748	0.711216	0.965107	-0.911172	-0.946298	-0.967524	0.242597	0.0504058	-0.18181
TraesCS7D02G188900.1	0.528332	-0.129609	0.654956	-0.716644	-0.556573	-0.53227	0.445653	0.136047	0.170107
TraesCS6D02G399000.1	-0.293912	0.660284	0.161702	0.209081	0.796015	0.197941	-0.222325	-0.754393	-0.754393
TraesCS7B02G498000.1	0.887032	0.889224	0.8111	-0.37594	-0.1469	-0.136669	-0.550857	-0.704842	-0.672148
TraesCS1D02G111500.2	-0.351687	-0.351687	0.376016	1.07001	0.283371	0.0290423	-0.351687	-0.351687	-0.351687
TraesCS2B02G236800.4	0.36641	-0.300801	-0.300801	0.13002	0.570254	0.437319	-0.300801	-0.300801	-0.300801
TraesCS4A02G411600.2	-0.149247	-0.186278	-0.179082	-0.186278	-0.183395	1.12929	-0.186278	0.127548	-0.186278
TraesCS4B02G095200.1	0.546734	0.344951	0.42169	-0.112512	-0.0284297	-0.136233	-0.357032	-0.290577	-0.388592
TraesCS5D02G386500.2	1.25505	0.873935	1.32551	-0.674101	-0.760965	-0.537272	-0.339082	-0.413158	-0.729917
TraesCS2B02G594900.1	0.499217	0.362741	0.293293	-0.225521	-0.10602	-0.252676	-0.1727	-0.145657	-0.252676
TraesCS6B02G005000.1	0.465029	0.791022	0.781066	-0.416713	-0.285378	-0.390904	0.119879	-0.798457	-0.265544
TraesCS2B02G376700.1	0.773078	0.461	0.566542	-0.664063	-0.860241	-0.49472	-0.131189	-0.0115776	0.36117
TraesCS1D02G128000.1	0.337285	0.511111	0.596904	-0.661142	-0.674837	-0.427411	-0.0213175	0.404446	-0.0650388
TraesCS2A02G166600.2	0.889797	1.29377	1.20998	-0.381982	-0.602312	-0.602312	-0.602312	-0.602312	-0.602312
TraesCS5B02G408300.1	1.45034	1.08946	1.80195	0.0531177	-0.334893	-0.0692468	-1.05521	-0.975495	-1.96002
TraesCS7A02G185500.1	-0.814689	-1.04627	-0.749582	0.985512	0.878882	1.00757	0.0224445	0.0289536	-0.312826
TraesCS6A02G136100.1	0.524464	0.513683	0.466944	-0.732217	-0.704978	-0.576004	0.373781	0.216469	-0.0821416
TraesCS2A02G453400.1	-1.45501	-2.02941	-1.44132	1.18926	1.02675	1.08091	0.465492	0.648741	0.514593
TraesCS6A02G379800.1	-1.38708	-1.22615	-1.40689	1.10945	1.15477	1.19197	0.35911	0.0461741	0.158649
TraesCS2D02G165900.5	-0.305274	-0.410952	-0.410952	0.0713795	0.101021	0.0888296	0.304502	0.174971	0.386476
TraesCS3B02G139700.1	0.752758	-0.237246	0.940601	-0.537076	-0.145309	0.106318	-0.537076	0.194107	-0.537076
TraesCS1A02G313500.3	-0.0773924	-0.444763	0.390352	0.324162	0.426292	0.233308	0.0375686	-0.444763	-0.444763
TraesCS5A02G498100.3	-0.341321	-1.17482	-0.5305	0.998949	0.697814	0.761396	-0.163322	0.046131	-0.294328
TraesCS2B02G076800.2	0.0176396	0.660499	0.528864	-0.278366	0.590452	0.303389	-0.0940466	-0.741079	-0.987351
TraesCS4D02G214100.2	-1.46862	-1.84037	-1.44461	2.02246	1.91043	1.79623	-0.328279	-0.269223	-0.378014
TraesCS7B02G185100.1	0.423045	1.44694	0.764736	0.529886	0.268391	-0.592586	-1.05411	-0.732186	-1.05411
TraesCS6D02G273500.2	-0.767659	-1.01498	-0.848906	1.90474	1.63003	1.62078	-0.732835	-1.01498	-0.776192
TraesCS4D02G309900.1	0.744093	0.0203897	0.572931	-0.587383	-0.615435	-0.59603	0.384565	0.48182	-0.404952
TraesCS7B02G294800.1	0.906732	0.22351	0.828436	0.38613	-0.125532	0.316198	-0.82169	-0.530043	-1.18374
TraesCS3B02G381800.1	-0.0833258	-0.171627	-0.56669	0.545676	0.643699	0.530921	-0.30968	-0.401904	-0.187069
TraesCS7D02G080400.1	0.482735	0.496954	0.585864	-0.49625	-0.653711	-0.546131	0.156964	-0.0161979	-0.0102271
TraesCS5A02G148000.1	-0.874348	-1.33958	-0.737897	1.29307	1.17783	1.3879	-0.20024	-0.0985687	-0.608171
TraesCS5B02G059800.1	0.843849	0.0847062	0.908872	-0.426442	-0.530366	-0.22527	0.156553	-0.270081	-0.541821
TraesCS4D02G143700.4	-0.160686	-1.2393	0.223804	0.68898	0.889328	1.07104	-1.10836	-0.171657	-0.193154
TraesCS5D02G328100.1	-0.0397776	-0.436377	-0.0172323	1.48667	1.48968	1.45587	-1.27452	-1.34651	-1.3178
TraesCS7A02G452300.1	-0.327466	0.637902	0.0623766	0.69323	1.03633	0.450141	-0.596492	-0.753559	-1.20246
TraesCS4B02G249200.2	-0.183795	-0.787867	0.530595	0.174868	1.01412	1.01039	-0.467093	-0.503352	-0.787867
TraesCS4A02G237700.1	0.737397	0.103974	0.964265	-0.222323	-0.308923	-0.547709	-0.168088	-0.287081	-0.271511
TraesCS3B02G230900.3	-0.229484	-0.229484	-0.229484	0.416679	0.0668269	0.459368	-0.229484	0.204544	-0.229484
TraesCS5B02G082400.4	-0.339735	-0.808579	-0.318009	-0.0328964	0.352986	0.674785	0.184189	-0.110805	0.398064
TraesCS4A02G214000.1	0.219725	0.120991	0.399684	-0.461397	-0.387461	-0.536616	0.14737	0.377571	0.120132
TraesCS4A02G384700.2	0.951712	0.0311354	1.25995	-1.21436	-1.21436	-1.21436	0.374924	0.406226	0.619137
TraesCS2B02G050900.1	0.549668	0.240545	0.373368	-0.715581	-0.599388	-0.521773	0.135368	0.248064	0.289728
TraesCS4D02G180300.2	1.087	0.055221	1.12734	-0.429357	-0.350953	-0.548656	-0.28885	-0.327844	-0.323897
TraesCS1A02G263400.1	0.225545	0.0886258	0.0528143	-0.250554	-0.231695	-0.211759	0.135032	0.0528143	0.139178
TraesCS5B02G394100.1	0.991591	0.834235	0.990629	-0.519323	-0.673459	-0.485907	-0.267601	-0.506588	-0.363578
TraesCS2B02G385200.2	-0.684973	-0.267922	-0.400604	0.167346	0.0160866	0.44408	-0.119848	0.162875	0.68296
TraesCS3A02G190300.14	0.0911381	1.1323	-0.301729	-0.301729	-0.291665	-0.301729	-0.0195856	0.294729	-0.301729
TraesCS3B02G159100.1	-0.23289	-0.309798	-0.23092	-0.398755	-0.264774	-0.351985	0.65602	0.770555	0.362546
TraesCS4D02G197900.1	0.665631	0.670412	0.675177	-0.977976	-0.77911	-0.853796	0.177888	0.36647	0.0553044
TraesCS4A02G167700.2	-0.423139	1.44399	0.386215	0.00843592	-0.0301552	-0.518429	-0.318477	0.180379	-0.728818
TraesCS5D02G349800.1	0.23437	0.726804	-0.0606105	0.0241317	-0.229253	-0.229253	-0.00768479	-0.229253	-0.229253
TraesCS6B02G001500.1	0.00614359	0.145603	0.166948	-0.326591	-0.255169	-0.250017	0.121952	0.121952	0.269178
TraesCS4D02G036000.3	-0.712228	-0.945391	-0.704723	0.943701	1.07171	1.00792	-0.249494	-0.260762	-0.150727
TraesCS6B02G456800.2	0.649308	-0.487539	0.0653296	-0.487539	-0.205396	-0.487539	0.0790324	0.248849	0.625494
TraesCS5A02G084100.1	0.966546	0.584718	1.06115	-0.994486	-0.971906	-0.773671	0.0062035	0.149773	-0.0283266
TraesCS6A02G245000.2	-0.405518	0.804871	0.231396	-0.405518	-0.405518	0.757981	-0.405518	0.0317095	-0.203884
TraesCS5B02G121400.4	-0.47976	0.926115	-0.220558	0.594998	0.171842	0.702868	-0.946517	0.197529	-0.946517
TraesCS7B02G187600.1	-0.180302	-0.669845	0.134209	0.674984	0.109205	0.836046	0.0403282	-0.274782	-0.669845
TraesCS5B02G451200.1	-0.871502	-0.699002	-0.595767	0.86836	1.14722	0.805192	-0.286539	-0.190823	-0.177141
TraesCS1B02G386400.1	-0.902776	-1.34627	-0.86784	1.29071	1.25847	1.35775	-0.163381	0.159407	-0.786067
TraesCS2A02G516200.2	0.852858	0.544986	0.956542	-1.05515	-1.0872	-1.07927	0.391832	0.264984	0.210425
TraesCS2D02G427500.2	-0.313871	-0.515505	-0.175227	0.686129	0.495275	0.414286	-0.329004	0.253421	-0.515505
TraesCSU02G189600.2	0.521119	-0.506035	0.7891	-0.157803	0.168425	0.353934	-0.506035	-0.15667	-0.506035
TraesCS3D02G350000.3	0.409627	-0.962768	-0.198082	0.864645	0.760572	0.558283	-0.390363	-0.0791469	-0.962768
TraesCS2A02G350700.1	0.92918	0.389753	0.868471	-0.460679	-0.646601	-0.438903	-0.0198182	-0.134151	-0.487253
TraesCS4A02G283600.2	1.15429	0.398084	1.24515	-0.714042	-0.0798413	-0.225568	-0.442411	-0.8392	-0.496467
TraesCS3D02G540500.1	-0.218508	-0.38078	-0.231033	0.501281	0.829138	0.950564	-0.388314	-0.428801	-0.633546
TraesCS2A02G105900.2	0.805011	-1.03626	0.289405	1.21673	0.680137	0.24275	-0.960604	-0.196595	-1.04058
TraesCS1A02G375600.1	-0.807311	0.52783	-0.807311	1.41209	0.811398	1.28524	-0.807311	-0.807311	-0.807311
TraesCS7A02G528800.1	0.711301	0.238686	0.720699	1.22978	1.10961	1.19222	-1.61249	-1.72132	-1.86849
TraesCS1A02G218200.1	-0.184642	-0.44286	-0.170239	0.429772	0.424246	0.525784	-0.0577049	-0.199191	-0.325165
TraesCS5A02G251600.2	0.327411	-0.56323	0.966841	-0.0675346	0.214137	0.0820108	-0.344139	-0.0522678	-0.56323
TraesCS7D02G428200.1	0.591251	0.800885	0.512446	-0.488729	-0.518403	-0.597271	-0.0365779	-0.103365	-0.160236
TraesCS3A02G349900.1	0.89625	0.669335	0.963667	-1.21565	-1.24523	-1.25921	0.374687	0.545543	0.270606
TraesCS6B02G191000.1	0.658417	0.154136	0.571857	-0.367291	-0.302855	-0.323109	-0.182025	0.0371931	-0.246324
TraesCS1A02G088600.1	0.593668	0.423568	0.378119	-0.252935	-0.0628008	-0.1748	-0.311828	-0.138423	-0.454568
TraesCS2A02G382000.1	-0.255973	-0.313943	0.212125	1.07232	0.541249	-0.313943	-0.313943	-0.313943	-0.313943
TraesCS6B02G366500.1	1.0687	1.30007	0.834493	0.523204	0.235271	-0.415499	-1.06682	-1.43866	-1.04075
TraesCS5D02G320500.1	-0.264088	-0.32384	-0.485036	0.124974	0.0914802	-0.0406117	0.576786	0.349848	-0.029514
TraesCS1D02G254800.1	-0.655585	-1.03751	-0.567516	1.52098	1.49627	1.42603	-0.573284	-0.647877	-0.961501
TraesCS5A02G003700.1	0.511723	0.480576	0.441829	-0.688646	-0.576772	-0.472953	-0.0173865	0.217992	0.103638
TraesCS4A02G490400.1	0.971783	0.726314	0.747505	-0.640233	-0.658267	-0.573934	-0.182315	-0.191665	-0.199189
TraesCS4B02G088800.3	1.36937	-0.111134	0.987326	-0.654252	-0.874378	0.54102	-0.834577	0.452442	-0.87582
TraesCS1A02G203100.1	-0.216816	-0.216816	-0.216816	-0.0114235	0.0617635	-0.216816	0.645536	0.388204	-0.216816
TraesCS3D02G237500.1	1.3378	0.828701	1.34312	-0.335495	-0.257529	-0.378411	-0.760619	-0.768116	-1.00946
TraesCS7D02G338700.1	-0.180831	-1.08387	-0.418476	1.05789	1.04277	1.19233	-0.504689	-0.492189	-0.612942
TraesCS4D02G189000.2	-0.422397	-0.422397	0.0609675	0.28159	0.787992	0.705236	-0.422397	-0.146198	-0.422397
TraesCS2B02G290100.1	0.278439	0.296756	0.194549	-0.215356	0.017537	-0.0649935	-0.224951	0.010545	-0.292524
TraesCS7A02G024500.2	-0.330297	-0.330297	-0.330297	0.944114	1.04488	-0.330297	-0.330297	-0.330297	-0.00721499
TraesCS6D02G265100.1	-0.644361	-1.77457	-0.509661	1.49224	1.45483	1.56481	-0.211069	-0.485603	-0.886624
TraesCS3D02G092500.3	-0.37691	0.469483	-0.37691	-0.119899	-0.37691	-0.37691	0.810225	0.72474	-0.37691
TraesCS1D02G237200.1	1.01234	0.28231	1.00711	-0.883781	-0.885662	-0.748729	0.094761	0.118097	0.00355779
TraesCS7D02G011600.2	-0.284945	0.171292	-1.00457	0.948977	1.06191	0.95277	-0.176208	-0.207312	-1.46191
TraesCS3B02G260300.1	-0.352645	-0.225768	-0.967673	1.148	1.12468	1.18742	-0.231229	-0.980753	-0.702037
TraesCS3D02G385700.1	0.616576	0.179346	0.647475	-0.237319	-0.133664	-0.0928254	-0.323425	-0.140753	-0.515412
TraesCS1B02G312800.1	0.440229	0.249059	0.551374	-0.85742	-0.956687	-0.851788	0.529603	0.526363	0.369266
TraesCS4D02G163400.2	-0.50906	-0.50906	-0.50906	-0.0195168	0.685027	0.627132	-0.0548839	-0.0591023	0.348523
TraesCS3A02G155000.1	0.502399	-0.431999	0.722507	-0.455398	-0.494409	-0.422259	0.353021	0.445022	-0.218885
TraesCS5D02G439400.1	-0.264877	-0.0285496	-0.238882	0.307606	0.332457	0.11204	-0.0332452	-0.0883714	-0.0981774
TraesCS3D02G229800.2	-0.871649	-1.23454	-0.843872	1.5945	1.71518	1.54975	-0.286687	-0.388147	-1.23454
TraesCS2D02G491000.1	0.519519	0.476512	0.546835	-0.581458	-0.581458	-0.581458	-0.0354899	0.0461486	0.19085
TraesCS1B02G445200.1	0.974019	-0.581037	1.15833	-0.723668	-0.164694	-0.585221	-0.115445	-0.0245597	0.0622762
TraesCS3A02G283800.1	0.34429	-0.361698	0.382731	0.89234	0.63702	1.02428	-0.774175	-0.822027	-1.32277
TraesCS3B02G124300.3	0.361362	-0.429987	-0.00392197	0.292046	0.251651	0.416422	-0.206779	-0.23645	-0.444343
TraesCS7B02G388700.3	-0.902927	-0.902927	-0.901485	1.95366	1.9149	1.54756	-0.902927	-0.902927	-0.902927
TraesCS1A02G093900.5	-0.143953	-0.143953	-0.143953	-0.143953	0.437157	0.486452	-0.143953	-0.143953	-0.0598891
TraesCS6D02G267700.1	0.304907	0.410796	0.132737	-0.323058	-0.589204	-0.295578	0.131927	0.14161	0.0858624
TraesCS5D02G140600.1	0.0352483	0.12548	0.220301	-0.289206	-0.24494	-0.162856	0.187364	0.277378	-0.148768
TraesCS3A02G325300.2	0.552501	0.704439	0.64932	-0.506178	-0.444273	-0.548513	-0.233531	0.170884	-0.344651
TraesCS2B02G109700.1	-0.547421	-0.508593	-0.653967	0.789594	0.712731	0.653002	-0.256344	-0.0142502	-0.174754
TraesCS3D02G333100.1	0.823645	0.238928	0.954655	-0.310716	-0.487265	-0.235044	-0.267139	-0.276593	-0.440471
TraesCS3A02G322400.2	0.26141	-0.215749	0.239479	-0.215749	-0.0548289	-0.192849	0.168301	0.225734	-0.215749
TraesCS6D02G332500.1	1.04913	1.12522	1.36202	0.104183	-0.483263	-0.0176388	-0.957035	-0.856278	-1.32633
TraesCS4D02G012900.1	0.281493	0.00216093	0.193906	-0.168214	-0.154781	-0.191341	0.0176675	0.0769408	-0.0578325
TraesCS7B02G432900.1	-0.275862	0.882475	0.458794	-0.275862	-0.275862	0.313902	-0.275862	-0.275862	-0.275862
TraesCS6D02G252900.1	-0.0951847	-0.585141	-0.359232	1.35585	1.29805	1.36446	-0.985717	-0.847417	-1.14567
TraesCS4D02G092000.1	0.403132	-0.231721	0.44446	0.149203	0.0446208	0.0426998	-0.347877	-0.311792	-0.192727
TraesCS4D02G287300.1	-0.785054	-0.882485	-0.433449	1.09921	1.08673	1.04241	-0.537256	0.0634888	-0.653596
TraesCS5A02G503800.1	1.14858	0.952181	1.26268	0.214582	-0.0305721	0.0751242	-1.19452	-1.23879	-1.18927
TraesCS4D02G054600.1	1.29925	0.611268	1.42014	-0.34419	-0.602406	-0.346475	-0.513911	-0.705875	-0.817795
TraesCS7D02G419300.1	-0.907594	-0.986204	-0.986204	1.87813	1.79537	1.98612	-0.89535	-0.898062	-0.986204
TraesCS5D02G086000.1	0.169429	-0.39986	-0.0369003	0.612364	0.563434	0.522689	-0.509115	-0.33919	-0.582851
TraesCS3A02G376400.1	0.185925	-0.195535	0.257955	1.2811	1.36165	1.40791	-1.21368	-1.42104	-1.66428
TraesCS7D02G447300.2	-0.122761	-0.148037	-0.113559	-0.0370057	0.328737	0.385468	-0.0992168	-0.120126	-0.0734997
TraesCS2A02G424861.1	-0.26304	0.133186	-0.132032	1.4582	1.4588	1.67603	-1.45894	-1.62589	-1.2463
TraesCS6B02G219500.1	0.63684	0.252544	0.348122	-0.466621	-0.381732	-0.619868	0.105063	0.104379	0.0212725
TraesCS7A02G517200.1	0.419067	0.138719	0.315252	-0.537231	-0.582278	-0.645552	0.348812	0.276445	0.266765
TraesCS7B02G162000.4	-0.469142	-0.469142	-0.206108	0.0418196	0.728723	0.446187	-0.071887	-0.101771	0.101321
TraesCS6A02G006400.1	0.860975	0.415718	1.03857	-0.855434	-0.948505	-0.928181	0.136986	0.105667	0.174206
TraesCS1A02G281400.3	-0.20453	-0.629989	0.589102	0.458152	0.0686738	0.887539	-0.492486	-0.0479149	-0.628547
TraesCS3D02G506900.1	0.517336	0.509076	0.389682	-0.462219	-0.456816	-0.534369	-0.00944673	0.134425	-0.087669
TraesCS7A02G531500.1	0.0647022	0.321563	0.126103	-0.176102	-0.161616	-0.239691	-0.0434198	-0.0111861	0.119648
TraesCS3B02G203000.4	-0.0712552	1.3881	-0.815416	0.229327	0.239779	0.549716	-0.815416	0.110583	-0.815416
TraesCS6D02G294300.2	-0.0965311	-0.00180884	-0.0772949	-0.0772949	0.442894	0.702346	0.147371	-0.51984	-0.51984
TraesCS4B02G273500.1	0.436796	0.280938	0.630163	-0.744482	-0.810349	-0.73361	0.339253	0.521369	0.079921
TraesCS1A02G142600.3	-0.726061	-1.23398	-0.293628	0.0716959	1.1861	-0.201177	0.527728	0.302567	0.366763
TraesCS3D02G208500.1	-0.306579	-0.306579	-0.306579	0.684739	0.282226	0.634527	-0.272363	-0.240317	-0.169075
TraesCS3D02G228400.1	0.14175	-0.471185	0.0792541	0.676189	0.73556	0.775062	-0.505708	-0.56907	-0.861852
TraesCS1D02G289800.2	0.761399	0.762365	0.977888	-1.07377	-1.16023	-1.04193	0.204986	0.164629	0.404662
TraesCS6A02G404700.1	0.923082	1.17813	0.867956	-1.19617	-1.39508	-1.15417	0.374142	0.49955	-0.0974399
TraesCS3D02G540100.2	-0.468905	-0.679608	-0.385421	1.51265	1.15612	1.343	-0.797387	-0.901002	-0.779452
TraesCS3B02G129900.1	0.79033	0.529018	0.546291	-0.570115	-0.31532	-0.470043	0.012834	-0.578186	0.0551914
TraesCS3B02G296100.4	0.959134	-0.0919754	0.0535831	0.351425	-0.389559	0.303345	-0.395318	-0.395318	-0.395318
TraesCS6B02G231700.4	-0.461981	-0.461981	-0.461981	0.441057	0.473856	0.508136	-0.461981	0.031666	0.393211
TraesCS3A02G447000.1	-0.380065	-0.866522	-0.237981	1.38383	0.949054	1.136	-0.521693	-0.812715	-0.649912
TraesCS5B02G149400.1	-0.287764	-0.454829	-0.261042	1.0752	0.985623	1.16866	-0.575124	-0.795447	-0.855276
TraesCS1D02G158700.1	-0.726708	-1.2028	-0.865525	1.50101	1.38245	1.41518	-0.469186	-0.409806	-0.624622
TraesCS4D02G349600.1	0.666575	0.564967	0.545665	-0.724942	-0.807768	-0.649129	0.131971	0.145582	0.127079
TraesCS5B02G069200.4	-0.226828	-0.226828	-0.225386	0.627567	0.199705	0.370584	-0.184183	-0.107804	-0.226828
TraesCS2A02G372200.1	-0.0777336	-0.340768	-0.340768	0.309077	0.0975248	0.310915	0.151854	0.230666	-0.340768
TraesCS5B02G321800.1	0.0947125	-0.443239	0.100882	1.45041	1.4449	1.40675	-1.29913	-1.19736	-1.55792
TraesCS2D02G282800.4	0.577249	-0.535118	0.0411625	-0.482702	-0.0363563	-0.470235	0.341448	0.758253	-0.193701
TraesCS6D02G378000.2	0.361019	1.18818	0.628558	0.284467	-0.611698	-0.478267	-0.517016	-0.534578	-0.320667
TraesCS2A02G428000.1	0.12248	0.303692	0.260253	-0.420521	-0.103217	-0.420521	-0.0893894	0.316733	0.0304919
TraesCS1D02G434100.1	-0.205764	1.50286	0.679621	-1.40614	-0.476352	-0.235577	0.0818576	0.0262818	0.033214
TraesCS6A02G176900.5	-0.225036	1.42439	-0.383373	-0.0976751	-0.383373	-0.0614452	-0.144586	0.254469	-0.383373
TraesCS1A02G120100.3	-0.309939	-0.0809661	-0.309939	-0.0505155	0.253708	0.803095	0.0394266	-0.0349316	-0.309939
TraesCS3B02G415600.1	1.15948	0.781769	1.32789	-0.793844	-0.745147	-0.730547	-0.0420958	-0.341547	-0.615952
TraesCS3B02G486000.2	0.997687	0.514207	0.00796395	0.148774	-0.334591	-0.330269	-0.334591	-0.334591	-0.334591
TraesCS5D02G012200.1	0.662631	0.69859	1.106	-0.761476	-0.941782	-1.0053	0.0175433	0.128768	0.0950259
TraesCS6B02G347200.1	-0.283914	-0.531234	-0.298573	0.51351	0.374887	0.641894	-0.172838	-0.0447769	-0.198956
TraesCS6B02G013700.1	0.219743	0.461626	0.13321	-0.501848	0.0342047	-0.501848	0.153504	-0.117798	0.119207
TraesCS7D02G276100.2	0.30381	-0.295507	-0.27545	-0.295507	-0.0801394	-0.254264	0.592798	0.518428	-0.214168
TraesCS4D02G347700.1	0.167667	0.208615	0.103537	-0.381713	-0.47127	-0.41053	0.36317	0.39248	0.0280431
TraesCS7D02G404500.1	0.296424	0.512875	0.249841	-0.59445	-0.501054	-0.591008	0.306916	0.275836	0.0446197
TraesCS7B02G007800.2	0.0315166	-0.667467	0.0778995	1.10835	1.06165	1.00937	-0.909335	-0.696123	-1.01586
TraesCS5D02G173100.1	-0.197943	-0.339376	-0.228345	-0.199252	-0.0823656	-0.190117	0.435464	0.545808	0.256127
TraesCS7B02G255900.1	1.19246	0.128882	0.879747	-0.217016	-0.489524	-0.828661	-0.0279163	0.190685	-0.828661
TraesCS7A02G286900.1	0.851875	0.666435	0.118517	-1.28366	-0.412605	-0.149439	0.492023	-0.674851	0.391704
TraesCS4D02G142000.1	1.22664	1.04399	1.56627	-0.174698	-0.378347	-0.367057	-0.748406	-1.12475	-1.04364
TraesCS3D02G384100.2	-0.348885	-1.30656	0.053694	0.069851	1.25886	1.62364	0.200083	-0.239802	-1.31088
TraesCS3B02G354200.1	0.71699	-0.0346664	0.737937	-0.92308	-0.524318	-1.04973	0.235382	0.538219	0.30327
TraesCS3B02G306800.1	0.144509	-0.344194	0.0698867	0.468799	0.495417	0.0389222	-0.274473	-0.335292	-0.263575
TraesCS2B02G578000.1	-0.979233	-1.46325	-0.980111	0.797936	0.715112	0.896275	0.473313	0.556578	-0.0166148
TraesCS5A02G321800.1	0.289586	-0.266853	0.451421	-0.488472	-0.447116	-0.362828	0.435817	0.341518	0.0469273
TraesCS3A02G339600.1	1.02696	0.740044	0.772785	-0.691478	-0.706898	-0.411848	-0.423789	-0.0876914	-0.218088
TraesCS1A02G240400.2	0.512762	0.241738	0.925654	0.00988293	0.119908	0.0978921	0.0500485	-0.954127	-1.00376
TraesCS4A02G442800.1	0.841206	0.47135	0.902431	-0.756885	-0.587745	-0.633711	-0.149953	-0.0679034	-0.0187893
TraesCS7A02G187900.1	0.466214	0.553809	0.243448	-0.667704	-0.664015	-0.55868	0.173713	0.329832	0.123381
TraesCS3D02G475000.1	1.05571	0.539871	1.13774	-1.16729	-1.47377	-0.877012	0.232203	0.410999	0.141554
TraesCS3A02G262100.2	0.433417	0.220692	0.489209	-0.59799	-0.671379	-0.877396	0.116621	0.563862	0.322963
TraesCS2B02G376100.1	0.524697	-0.432846	-0.112073	0.0474186	0.623737	0.493153	-0.432846	-0.278393	-0.432846
TraesCS7D02G105600.1	0.809492	0.119113	0.517197	-0.43803	-0.383949	-0.561058	0.0255041	0.0664791	-0.154748
TraesCS2D02G198900.1	0.684849	0.411071	0.796555	-0.414118	-0.544201	-0.409248	-0.0773875	-0.133508	-0.314013
TraesCS5D02G504200.1	0.948788	0.495375	0.964311	0.875752	0.760954	0.852502	-1.46527	-1.54813	-1.88429
TraesCS4D02G185000.4	-0.355904	1.11861	0.792824	0.593515	0.490904	0.858557	-1.55314	-0.39222	-1.55314
TraesCS5D02G453800.1	0.625732	0.707039	0.767504	-0.893175	-0.818688	-0.631436	0.27192	0.0258868	-0.0547829
TraesCS7A02G264000.2	0.104554	-0.738626	0.168265	0.486032	0.668999	0.443431	-0.0205379	-0.373493	-0.738626
TraesCS2A02G325000.2	0.296977	0.250477	0.708125	-0.185517	-0.443734	-0.443734	0.704875	-0.443734	-0.443734
TraesCS6D02G008400.1	-0.458606	-0.682894	-0.777381	1.83488	1.52297	1.78603	-0.837686	-1.02693	-1.36038
TraesCS6B02G128400.3	0.758801	0.471629	1.21074	-0.379544	-0.173599	-0.782846	0.237054	-0.185322	-1.15691
TraesCS2D02G575200.1	-0.449085	-0.449085	-0.400848	0.914367	0.75443	0.736782	-0.324756	-0.33272	-0.449085
TraesCS1A02G131000.2	0.331026	-0.0654182	-0.361194	0.204442	0.706313	0.275619	-0.364077	-0.364077	-0.362635
TraesCS2D02G260200.1	0.608605	0.428093	0.513999	0.414292	0.234576	0.672267	-0.794808	-1.00126	-1.07576
TraesCS4B02G264300.1	0.558297	0.0801092	0.473987	-0.739077	-0.858376	-0.709256	0.351431	0.516	0.326886
TraesCS3A02G518000.1	-0.0160493	0.572261	0.476064	-0.800134	-0.547961	-0.4759	0.179525	0.456272	0.155922
TraesCS5D02G500000.1	-0.444681	-0.645059	-0.364103	0.540173	0.793234	0.708264	-0.247804	-0.159633	-0.180391
TraesCS5A02G118800.1	0.835676	0.381839	0.821775	-0.964304	-0.808195	-0.979332	0.308457	0.133237	0.270847
TraesCS6B02G206500.1	0.251403	-1.11317	-0.150436	1.32566	0.515371	1.15137	-0.142316	-0.724705	-1.11317
TraesCS4D02G145100.3	-0.887393	0.8636	0.408116	0.571385	0.492335	0.247755	-0.857499	-0.660282	-0.178019
TraesCS7D02G546700.1	-0.28449	-0.738666	-0.32724	0.552348	0.604458	0.579217	-0.0408919	-0.0153256	-0.329411
TraesCS5D02G370400.3	0.505433	0.914463	0.447398	-0.53816	-0.581333	0.285362	-0.401179	-0.548543	-0.083439
TraesCS3B02G097300.1	-0.182467	-0.422476	-0.0640795	0.736508	0.608919	0.548378	-0.379831	-0.422476	-0.422476
TraesCS1D02G159400.3	-0.239991	-0.296575	-0.296575	1.35281	-0.28938	0.657994	-0.296575	-0.296575	-0.295133
TraesCS2B02G577700.1	0.76513	-0.0114547	0.84392	0.795741	0.701547	0.82977	-1.02641	-0.976548	-1.9217
TraesCS2A02G223500.1	0.506934	-0.216406	0.461666	-0.216406	-0.216406	-0.216406	-0.0375324	0.150965	-0.216406
TraesCS5A02G473600.2	-0.384834	-0.384834	-0.384834	0.64232	0.180764	0.518205	0.0438448	0.154201	-0.384834
TraesCS4B02G051300.3	-0.198991	-0.198991	0.00890208	0.115996	0.32808	0.294657	0.0483292	-0.198991	-0.198991
TraesCS1B02G084000.1	-0.25107	-0.26619	-0.263659	0.291064	0.303919	0.28243	-0.104593	0.189436	-0.181338
TraesCS2A02G214700.1	-0.864064	-0.615256	-0.649229	1.25448	0.902076	0.965367	-0.251483	-0.286413	-0.455476
TraesCS4B02G115100.2	1.09696	1.0597	-0.516099	-0.516099	0.0269019	-0.516099	-0.516099	0.396934	-0.516099
TraesCS4B02G168200.1	0.617614	-0.503814	0.33418	0.860271	0.642148	1.01531	-0.826639	-1.07485	-1.06422
TraesCS4A02G087400.1	0.418156	-0.132413	0.512567	-0.534396	-0.530159	-0.576373	0.15029	0.286834	0.405494
TraesCS7D02G128900.2	-0.113748	-0.679345	0.33215	0.644313	0.290035	0.532913	-0.679345	-0.184674	-0.142298
TraesCS6B02G008300.1	1.02004	0.775379	0.976484	-0.734852	-0.537446	-0.411538	-0.227667	-0.189145	-0.67125
TraesCS6A02G394800.3	0.838742	0.294326	0.652776	-0.847754	-0.828325	-1.39518	0.42941	0.211852	0.644147
TraesCS1A02G335200.1	0.388274	0.178281	0.624093	-0.739573	-0.656762	-0.677238	0.399724	0.437115	0.0460867
TraesCSU02G073200.5	-0.233844	0.734062	0.43609	-0.233844	-0.233844	-0.233844	-0.233844	0.232913	-0.233844
TraesCS4A02G182900.3	-0.233871	-0.233871	0.0122334	0.297199	0.121146	0.375884	-0.233871	0.12902	-0.233871
TraesCS4B02G393100.1	0.28984	0.457856	0.2676	-0.529828	-0.514045	-0.434917	0.0968443	0.388558	-0.021907
TraesCS6A02G170200.1	1.00866	0.404594	1.21536	-0.697165	-0.65616	-0.483157	-0.366653	-0.144316	-0.28116
TraesCS3A02G081400.1	0.416155	-0.222146	0.147959	0.374104	0.599459	0.356701	-0.672779	-0.522444	-0.47701
TraesCS2B02G625200.1	0.0202149	0.413993	0.097063	-0.308306	-0.305555	-0.242381	0.135017	0.0991403	0.0908131
TraesCS2B02G266600.1	0.763552	0.333289	0.837842	-0.691997	-0.785273	-0.652401	0.230256	0.348413	-0.383681
TraesCS1D02G410100.1	-0.472779	-0.170606	-0.472779	0.37682	0.55579	0.251435	0.0612826	0.343616	-0.472779
TraesCS1A02G222800.2	0.557191	0.0893533	0.662155	-0.763528	-0.481339	-1.05112	0.156598	0.338538	0.492149
TraesCS5A02G375000.1	0.279607	-0.320063	0.191846	1.08691	1.14195	1.0274	-1.07737	-1.08397	-1.24631
TraesCS4B02G306100.1	0.190914	-0.0261664	0.192937	0.971174	0.962332	0.908792	-1.05663	-1.21226	-0.931098
TraesCS4D02G233800.1	-0.332829	-0.626788	-0.499815	0.660684	0.853994	0.927064	-0.368571	-0.335184	-0.278556
TraesCS1D02G292100.1	0.805754	0.50763	0.869529	1.44985	1.43892	1.46857	-2.25571	-2.0506	-2.23393
TraesCS3A02G204800.1	0.17665	0.510429	0.282405	-0.531247	-0.465855	-0.512437	0.190492	0.220037	0.129524
TraesCS7A02G450700.1	1.88524	1.41579	1.98998	-0.692549	-0.719	-0.560989	-1.16698	-0.979084	-1.17241
TraesCS1D02G245200.2	0.930801	1.38258	0.985351	-0.336282	-0.61518	-0.322343	-0.181591	-0.780862	-1.06248
TraesCS5A02G502800.1	-0.871644	-0.988756	-0.685075	0.53913	0.686234	0.55342	0.255691	0.182536	0.328463
TraesCS4A02G140500.1	0.967496	0.632668	1.20215	-0.554032	-0.625116	-0.462795	-0.310724	-0.270578	-0.579072
TraesCS3A02G236100.1	-0.0895261	-0.241385	-0.110454	0.0931833	0.281675	0.237846	-0.0347417	-0.0574221	-0.0791749
TraesCS4A02G352900.1	0.43504	0.278366	0.523965	-0.457157	-0.457157	-0.457157	0.0947284	0.190849	-0.151478
TraesCS2D02G085500.1	0.322241	0.26657	0.375843	0.208664	0.233147	-0.309946	-0.250547	-0.344465	-0.501508
TraesCS5D02G123300.11	-0.478743	-0.564168	0.389656	0.64185	0.670946	0.482672	-0.147328	-0.522925	-0.47196
TraesCS2D02G369600.5	-0.105601	-0.105601	-0.105601	-0.105601	-0.105601	-0.105601	0.477437	0.26177	-0.105601
TraesCS5D02G251800.1	-0.236555	0.9537	0.0599821	-0.597201	-0.597201	-0.16531	0.528451	0.651334	-0.597201
TraesCS2B02G335700.3	-0.31058	-0.31058	0.0239883	-0.106439	0.383632	0.47015	0.47099	-0.31058	-0.31058
TraesCS5B02G106500.1	-0.421554	-0.421554	-0.421554	0.778825	-0.421554	1.30179	-0.421554	0.448712	-0.421554
TraesCS1B02G368500.2	0.327914	-0.174925	0.370055	0.350141	-0.174925	-0.173483	-0.174925	-0.174925	-0.174925
TraesCS3D02G140000.3	0.471655	-0.275947	0.231974	0.0132973	-0.275947	0.338527	-0.0996242	-0.275947	-0.127989
TraesCS3A02G425700.1	-1.0436	-1.29445	-1.45129	1.57551	1.50914	1.725	-0.339116	-0.802398	0.121216
[truncated: 2,614 more rows]

## Sheet: Subcluster_3
	CT			H6			H12
	JP-CT-1	JP-CT-2	JP-CT-3	JP-H6-1	JP-H6-2	JP-H6-3	JP-H12-1	JP-H12-2	JP-H12-3
[truncated: 173 more rows]

## Sheet: Subcluster_4
	CT			H6			H12
[truncated: 923 more rows]
