# Supplementary material for: Comparison of Gene Expression Changes in Three Wheat Varieties with Different Susceptibilities to Heat Stress Using RNA-Seq Analysis
Source: Int J Mol Sci. 2022 Sep 14;23(18):10734. doi: 10.3390/ijms231810734 (PMC9505106; doi:10.3390/ijms231810734)
Supplement: Supplementary file 1 [file ijms-23-10734-s001.zip › Supplementary File S3- Time serise graph (Kuemkang).xlsx]

## Sheet: Sheet1
		cultivar	Sub-cluster 1	Cluster 2	Cluster 3	Cluster 4	Cluster 5	SUM
		Keumkang	659 (7.30%)	403 (4.46%)	666 (7.38%)	665 (7.37%)	7,108 (78.73%)	9028

## Sheet: Subcluster_1
	CT			H6			H12
	KK-CT-1	KK-CT-2	KK-CT-3	KK-H6-1	KK-H6-2	KK-H6-3	KK-H12-1	KK-H12-2	KK-H12-3
TraesCS1B02G391800.1	-0.421431	-0.613214	-0.641938	-0.217699	-0.208556	0.138158	0.700763	0.564542	0.699376
TraesCS2A02G012600.1	-0.419783	-0.419783	0.142887	-0.419783	-0.419783	-0.419783	0.833601	1.54221	-0.419783
TraesCS2D02G347200.1	-0.55992	-0.837655	-0.830509	0.290783	0.12009	0.00445877	0.456971	0.839801	0.515981
TraesCS4D02G205000.1	-1.04554	-0.923525	-1.20652	0.25681	0.0954946	0.0862276	0.6469	1.38927	0.700886
TraesCS3A02G321100.1	-0.710021	-1.0266	-0.798401	-0.498466	-0.62568	-0.661224	1.41497	1.64249	1.26294
TraesCS3D02G426200.1	-0.566268	-1.04435	-0.828277	0.869537	1.16219	1.03292	-0.17615	-0.0349645	-0.414638
TraesCS5A02G241000.1	-0.149795	0.0818997	-0.1834	-0.351484	-0.372003	-0.308827	0.0619608	0.924649	0.297
TraesCS5A02G176600.4	-1.28601	-0.850114	0.436526	0.106529	-0.655098	0.238972	-0.159799	2.09985	0.0691483
TraesCS6B02G314800.2	-0.171489	-0.457187	0.0137404	-0.457187	-0.457187	0.127776	0.336917	0.802839	0.261777
TraesCS5A02G370300.3	-0.357306	-0.177158	-0.357306	0.577776	-0.357306	0.401423	-0.357306	0.753057	-0.125874
TraesCS2D02G492600.2	-0.73497	-0.0750454	-0.654995	-0.171324	0.425305	-0.220974	0.14552	0.651289	0.635194
TraesCS3B02G264400.1	-0.581859	-0.910482	-0.659338	-0.865789	-0.672665	-0.566228	1.28767	1.46567	1.50301
TraesCS2B02G225300.2	-0.445918	-0.641083	-0.272919	-0.642525	-0.0633444	0.672462	0.690327	1.34552	-0.642525
TraesCS3A02G442600.1	-1.37308	-1.34995	-1.16871	0.783113	0.951198	0.933498	0.251229	0.387551	0.58515
TraesCS5A02G543000.1	-1.06252	-1.23394	-0.839209	-0.609866	-0.704856	-0.55522	1.46212	2.08665	1.45684
TraesCS4A02G275200.2	-0.127084	-0.843571	-0.789995	-0.104466	-0.0652497	0.360667	0.894572	0.997931	-0.322803
TraesCS7B02G432500.1	-0.266683	-0.574694	-0.226462	-0.0456227	-0.0933951	-0.122626	0.534332	0.349786	0.445364
TraesCS3A02G496300.1	-0.332173	-0.330731	0.148092	-0.332173	0.101855	0.0171921	-0.332173	1.1584	-0.0982851
TraesCS7B02G185200.2	-0.502012	-2.24143	-1.26104	-0.286115	0.933777	1.50101	0.839911	2.43032	-1.41442
TraesCS5A02G316500.1	-0.347459	-0.347459	-0.347459	0.428224	-0.347459	-0.347459	0.0801473	0.43495	0.793974
TraesCS5A02G132300.1	0.0290806	0.0298996	-0.427793	-0.557111	0.0558655	-0.787314	1.01302	0.628444	0.0159127
TraesCS2D02G316000.1	-0.427726	-0.63931	-0.609473	0.308321	-0.0808968	-0.192265	0.697965	0.829682	0.113704
TraesCS1D02G004900.5	-0.31943	-0.31943	-0.31943	-0.31943	-0.31943	0.0479415	0.939391	0.378344	0.231471
TraesCS5B02G134700.2	-1.01945	-1.01945	-0.107185	0.772571	-0.497396	-0.0851236	0.452516	0.788316	0.715204
TraesCS7B02G184000.1	-0.64557	-0.34574	-0.12452	0.326755	-0.252703	-0.127539	-0.172563	0.695846	0.646033
TraesCS3D02G366500.1	-0.716948	-0.958401	-0.848322	0.324577	0.294961	0.148697	0.565747	0.819367	0.370323
TraesCS2D02G211100.1	-0.533466	-0.561131	-0.568131	0.250407	-0.134964	0.458979	0.110993	0.564516	0.412797
TraesCS6D02G104000.1	-0.921986	-0.985388	-0.869481	1.18218	1.31083	1.16893	-0.303549	0.0213019	-0.602841
TraesCS5D02G360900.1	-1.23133	-1.39101	-0.835441	-0.500752	-0.871847	-0.719122	1.68288	2.37109	1.49552
TraesCS1A02G265000.3	-0.13573	-0.00357373	-0.181173	-0.181173	0.22373	0.315545	-0.181173	0.324718	-0.181173
TraesCS2D02G279500.1	-0.492342	-1.25448	-0.366173	-1.03044	0.280579	0.966161	0.0175448	1.51445	0.3647
TraesCS3D02G294400.1	-0.190998	-0.334711	-0.264137	-0.372662	-0.396729	-0.133695	0.287229	0.820066	0.585635
TraesCS6D02G046400.1	-0.852636	-0.852636	-0.749642	-0.570493	-0.394254	0.140857	0.928094	1.7903	0.560416
TraesCS5D02G553700.1	-0.499933	-0.18843	-0.499933	-0.132562	0.641499	-0.251398	0.376633	0.615766	-0.0616405
TraesCS2A02G435000.1	-0.00995518	-0.555009	-0.0637264	-0.528555	-0.505552	-0.553982	0.381491	1.04697	0.788323
TraesCS6B02G144000.2	-1.01612	-0.505159	-1.01612	-0.342565	0.602587	0.421107	-0.399763	1.83067	0.425362
TraesCS6D02G364400.1	-1.67835	-1.77992	-1.67121	1.48366	1.48475	1.52562	0.272308	-0.0477352	0.410871
TraesCS3A02G366000.1	0.203292	-0.238233	-0.308925	-0.29003	-0.469709	-0.527548	0.186687	1.01969	0.424777
TraesCS2D02G403800.1	-0.35151	-0.331275	-0.391453	-0.124467	-0.0731612	-0.0686877	0.522218	0.428812	0.389525
TraesCS3B02G594300.1	-1.48948	-1.67785	-1.71357	0.0600355	0.497777	0.355723	1.38189	1.12536	1.46011
TraesCS1D02G141200.6	0.329082	-0.622506	-0.413365	-0.622506	-0.622506	-0.13811	0.396128	1.08855	0.605235
TraesCS3D02G280600.1	-0.864482	-0.757505	-0.693652	-0.0738211	-0.160649	-0.106152	0.731302	1.04461	0.880351
TraesCS4B02G358700.1	-1.22763	-1.18942	-1.02006	0.47658	0.292677	0.535933	0.59586	0.788414	0.747644
TraesCS3A02G189600.1	-0.287301	-0.354939	-0.230611	-0.064515	-0.110052	-0.107619	0.397809	0.434998	0.322231
TraesCS5A02G521400.1	-1.24894	-1.15563	-0.896112	-0.215473	0.172949	0.223251	0.851392	1.2926	0.975969
TraesCS2A02G388500.1	-0.578401	-0.599914	-0.311147	-0.275009	-0.265308	-0.0455271	0.50395	1.13053	0.440822
TraesCS5B02G111300.1	-0.740412	-0.740412	0.202947	0.750671	-0.523802	-0.654988	-0.740412	1.60186	0.84455
TraesCS5D02G089300.2	-0.417354	-0.417354	-0.417354	-0.417354	-0.0567087	0.358329	0.715552	0.777994	-0.12575
TraesCS4D02G324800.2	-1.02642	-0.558703	-0.744232	0.171635	0.267994	0.410952	0.329807	0.515281	0.633689
TraesCS7D02G262800.1	-0.512164	-0.512164	-0.512164	-0.512164	-0.512164	-0.512164	1.42141	2.1623	-0.510722
TraesCS5A02G494200.1	-0.744587	-0.765572	-0.618969	-0.927592	-0.946638	-0.56279	1.51693	1.58067	1.46855
TraesCS3A02G261400.2	-0.311168	-0.883573	-0.228221	-0.0371796	0.265036	0.127923	0.265036	0.278637	0.523508
TraesCS7A02G415500.1	-0.0774811	-0.825083	-0.220063	-0.0939001	-0.825083	0.417976	-0.819324	1.64324	0.799719
TraesCS2B02G463900.2	-0.155787	-0.155787	-0.155787	-0.155787	-0.155787	0.00255052	0.410785	0.521383	-0.155787
TraesCS3D02G439400.1	-0.426179	-0.556575	-0.0655888	0.327483	-0.198344	-0.142931	0.120974	0.676915	0.264245
TraesCS3D02G255100.1	-0.225677	-0.225677	-0.225677	-0.225677	-0.225677	-0.225677	0.516761	1.06298	-0.225677
TraesCS3D02G131900.1	-0.459262	-0.456432	-0.575211	-0.0694647	-0.130552	0.123811	0.23827	0.891827	0.437015
TraesCS7D02G008600.1	-0.790598	-0.895445	-0.726787	0.504495	0.332824	0.272432	0.365761	0.468489	0.468829
TraesCS3D02G195600.7	-0.237385	0.39953	-0.237385	-0.237385	-0.237385	-0.237385	0.30165	0.723127	-0.237385
TraesCS4A02G107000.1	-0.870782	-1.35756	-0.524053	0.117657	0.239162	-0.049369	0.793252	1.14449	0.507208
TraesCS4B02G084700.2	-0.530947	0.0238877	-0.530947	0.580752	-0.530947	-0.530947	-0.298286	1.79846	0.0189688
TraesCS5D02G496000.1	-0.976502	-0.976502	-0.976502	0.769381	1.48764	1.07904	-0.664999	0.917637	-0.659198
TraesCS6A02G248500.1	0.316995	-0.535802	-0.121126	-0.535802	-0.535802	-0.535802	-0.535802	1.03563	1.44751
TraesCS5B02G444600.1	-1.41045	-1.49588	-1.49588	0.755388	0.796022	0.773755	0.711079	0.433157	0.932802
TraesCS6A02G270800.8	-0.319724	-0.363768	-0.363768	0.288833	0.0956631	-0.363768	-0.363768	0.575834	0.814468
TraesCS3D02G424400.2	-0.0362937	-0.262802	-0.262802	0.132261	-0.0179151	-0.262802	-0.262802	1.23596	-0.262802
TraesCS6D02G078500.2	-0.118761	-0.307265	-0.308704	-0.171463	-0.311587	-0.311587	0.641492	0.762233	0.125641
TraesCS6D02G132500.1	-0.296675	-0.296675	-0.296675	-0.215335	-0.296675	-0.296675	0.748069	1.24732	-0.296675
TraesCS5B02G395400.1	-0.785932	-0.915024	-0.89434	0.0191367	0.320436	0.230641	0.154869	1.17642	0.693797
TraesCS6A02G323800.1	-0.767608	-1.21847	-0.955046	1.15275	1.08265	1.089	-0.278305	0.132189	-0.237159
TraesCS2D02G453100.1	-1.26394	-1.34927	-1.66436	1.14897	0.985317	1.23849	0.0991196	0.759377	0.0463052
TraesCS7B02G109100.1	-0.822365	-0.970324	-1.03251	1.02	1.17763	1.32659	-0.389247	0.428264	-0.738048
TraesCS6B02G235400.2	-0.386026	-0.386026	-0.386026	-0.386026	0.277547	0.214244	-0.386026	1.82436	-0.386026
TraesCS6B02G202700.2	-0.517428	-0.860059	-0.905628	0.252992	-0.139431	0.0836971	1.01	0.502511	0.57335
TraesCS5D02G354700.1	-0.77267	-1.0748	-1.12181	1.08988	1.15735	1.10478	-0.603614	0.463463	-0.24259
TraesCS2A02G100900.1	-0.74843	-0.785483	-0.94801	-0.0430946	0.185268	0.108673	0.572034	1.08882	0.570219
TraesCS7D02G069900.1	-1.2267	-1.23007	-1.36741	0.71492	0.893902	0.80958	0.478477	0.224549	0.702749
TraesCS7D02G201300.1	-1.5969	-1.80973	-1.63682	1.69112	1.51559	1.84685	-0.180975	0.276288	-0.105424
TraesCS4D02G050400.3	-0.324772	-0.324772	-0.0485729	-0.324772	0.110323	0.00406472	0.631285	0.601987	-0.324772
TraesCS3D02G307100.6	-0.284335	-0.284335	-0.284335	0.123833	-0.0261178	0.136821	0.269517	0.633288	-0.284335
TraesCS6B02G315400.1	-1.22391	-1.2797	-1.27068	-0.215235	-0.292688	-0.315036	1.81701	0.856802	1.92345
TraesCS2A02G456300.2	-0.72869	-0.72869	-0.72869	0.0942445	0.18664	0.142365	0.386344	0.711199	0.665276
TraesCS5B02G356200.1	-0.754803	-1.0326	-1.1089	0.1141	0.0184656	-0.010932	0.554529	1.58163	0.638516
TraesCS1D02G149400.1	-0.231713	-0.231713	-0.231713	-0.231713	-0.231713	0.365699	0.330957	0.39496	0.0669458
TraesCS1D02G245900.1	-0.655544	0.037867	-1.72504	0.143268	-0.293202	0.491894	0.429619	1.27406	0.297082
TraesCS3B02G255800.1	-0.266223	-0.266223	-0.266223	-0.266223	-0.0347906	0.176322	-0.266223	1.45581	-0.266223
TraesCS3D02G252400.1	-0.391938	-1.33928	-0.936239	0.307496	1.09046	-0.0511141	0.391854	0.942287	-0.0135299
TraesCS2A02G284500.1	-1.9205	-1.68988	-1.71268	0.820247	0.80673	0.814276	0.824022	0.957989	1.0998
TraesCS5A02G353600.1	-1.05223	-1.02232	-1.04698	-0.3129	0.332939	-0.42923	1.14718	1.60053	0.783011
TraesCS5A02G265500.3	-0.888409	-1.00876	-0.871257	0.0949045	0.524802	-0.0482493	0.67516	0.895049	0.626761
TraesCS4D02G074200.2	-0.49622	-0.264788	-0.49622	-0.123268	-0.49622	0.651087	0.125773	0.594633	0.505222
TraesCS4A02G099000.1	-1.29744	-1.32655	-1.18684	1.64959	1.46021	1.61585	-0.614152	-0.0563947	-0.244282
TraesCS6A02G348100.2	-0.538529	-0.671821	-1.39691	-0.347277	-0.182783	-0.022842	1.0175	1.95557	0.187093
TraesCS6A02G190600.1	-0.827588	-1.60346	-0.983794	-0.21447	0.307255	0.13726	1.03459	1.03006	1.12015
TraesCS5A02G228800.1	-0.666961	-0.61856	-0.629366	-0.128042	-0.664619	-0.264134	0.806571	1.36849	0.79662
TraesCS7B02G243000.1	-1.899	-2.16291	-2.14344	1.92611	1.9116	1.98752	-0.0851916	0.365458	0.0998449
TraesCS6D02G097300.1	-0.717516	-0.739079	-0.700964	0.0642477	0.0619405	0.221773	0.528575	0.569106	0.711916
TraesCS5B02G232600.1	-0.780339	-0.79815	-0.961649	0.617727	0.585179	0.46339	0.23178	0.527954	0.114107
TraesCS4A02G107800.1	-0.465991	-0.353262	-0.188585	-0.123815	0.0837083	-0.178108	0.141731	0.736418	0.347903
TraesCS5B02G549800.3	-0.375843	-0.457182	-0.457182	-0.404766	-0.457182	-0.384048	1.18066	1.77148	-0.415939
TraesCS4A02G111100.3	-0.558883	-0.0218354	-0.558883	-0.558883	0.71314	0.208348	-0.218606	1.55448	-0.558883
TraesCS3A02G253600.3	-0.152305	-0.597608	-0.61269	0.193498	0.533587	-0.050059	-0.919536	1.55969	0.0454174
TraesCS7A02G310100.2	-0.344925	-0.256556	-0.229053	0.507913	-0.513567	-0.513567	-0.139501	1.53815	-0.0488985
TraesCS6B02G183600.1	-0.292369	-0.692197	-0.0763326	-0.170419	-0.720786	-0.687325	0.233699	1.2337	1.17203
TraesCS6A02G309200.1	-0.161567	-0.161567	-0.161567	-0.161567	0.145278	0.269253	0.174144	0.219162	-0.161567
TraesCS2B02G282000.1	0.0891027	-0.502906	-0.256745	-0.302117	-0.233118	-0.863082	0.565211	0.919617	0.584037
TraesCS4D02G153900.1	-0.634612	-0.634612	-0.0975647	-0.210228	-0.634612	-0.634612	-0.634612	2.73918	0.741678
TraesCS7D02G209000.1	-0.959799	-1.05633	-0.973064	-0.549879	-0.529438	-0.39478	1.36558	1.81926	1.27845
TraesCS2B02G264100.1	-1.19542	-0.570377	-0.705931	0.361286	-1.11759	-0.318509	-0.0533925	3.11689	0.483044
TraesCS4B02G179100.4	-0.462873	-0.938559	-0.285532	0.333594	-0.923997	0.218297	0.510572	0.83403	0.714468
TraesCS3D02G263800.1	-0.928495	-1.12028	-0.773054	0.445559	0.339354	0.25884	0.806524	0.223134	0.748423
TraesCS1A02G160500.1	-0.171534	-0.52655	-0.52655	0.686953	-0.52655	-0.52655	0.088866	0.97119	0.530727
TraesCS2A02G227400.1	-0.741223	0.0578647	-0.741223	-0.136202	0.0123819	-0.189338	0.644484	0.98648	0.106774
TraesCS5A02G306100.1	-0.815678	-0.807028	-0.709383	-0.0668627	-0.138433	0.085804	0.579391	1.21245	0.65974
TraesCS3A02G249400.1	-0.245534	-0.71577	-0.886398	0.0776929	0.682003	0.470814	0.131852	0.46933	0.01601
TraesCS4A02G103100.2	0.207486	-0.29413	-0.438915	-0.49827	0.382219	-0.49827	0.719581	0.918569	-0.49827
TraesCS3D02G375900.1	-0.82022	-0.895697	-0.774825	-0.155059	-0.414404	0.0432737	0.871807	1.0833	1.06182
TraesCS3A02G010300.2	-0.0287595	-0.53774	-0.327985	-0.368228	-0.49858	-0.0252769	0.484418	1.03059	0.271563
TraesCS3D02G227500.2	-1.69335	-0.581697	-1.08664	1.50722	1.52396	1.23378	-0.425865	0.167533	-0.644928
TraesCS5B02G547000.1	-0.572133	-0.614778	-0.614778	0.028617	-0.614778	0.380888	0.210601	2.41114	-0.614778
TraesCS6D02G207100.1	-1.18207	-1.16953	-1.15862	0.346936	0.469823	0.271093	0.99991	0.437918	0.984544
TraesCS1A02G171100.9	-0.353819	-0.456813	-0.455371	0.291649	0.123333	-0.456813	-0.456813	1.65489	0.109759
TraesCS7B02G026100.1	-0.760094	-0.902229	-0.805812	-0.350626	-0.300443	-0.240453	0.959615	1.43174	0.968305
TraesCS1D02G373800.1	-1.14256	-0.836109	-1.06575	0.657206	0.918457	0.963717	0.00461165	0.348316	0.152106
TraesCS4A02G276900.1	-1.01016	0.169987	-1.01016	0.247453	0.106869	0.226791	0.138448	0.569502	0.561273
TraesCS1A02G168400.3	-0.855984	-0.866048	-0.866048	-0.866048	-0.691002	-0.248749	-0.866048	3.22777	2.03216
TraesCS1B02G020700.2	0.151152	-0.692832	-0.336688	0.226318	-0.0925618	-0.250286	-0.692832	1.19469	0.493035
TraesCS4B02G208900.1	-0.548179	-0.548179	-0.00319873	-0.548179	0.177781	0.292587	0.715457	1.01009	-0.548179
TraesCS2B02G067300.1	-0.31542	-0.155791	0.0970905	-0.31542	-0.0790806	-0.171374	0.594545	0.532577	-0.187127
TraesCS6A02G341900.1	-1.40277	-1.43413	-1.43463	0.662267	0.738223	0.714939	0.687176	0.612736	0.856189
TraesCS4D02G050200.1	-0.519259	-0.568121	-0.674163	-0.233751	-0.135267	-0.24109	0.826358	0.54943	0.995863
TraesCS2A02G010000.1	-1.7278	-1.58499	-1.5497	-0.338274	-0.631238	-0.625301	2.13141	2.14232	2.18358
TraesCS6D02G046900.2	-0.769325	-1.75555	-0.571591	-0.368743	0.00743301	0.139749	1.00956	1.43269	0.875784
TraesCSU02G173000.1	-0.329251	-0.420764	-0.597087	0.0518387	-0.597087	0.66955	0.778648	1.01409	-0.569933
TraesCS6B02G251600.2	-0.548244	-0.304206	-0.729665	-0.128444	-0.102058	-0.144702	0.879617	0.855778	0.221923
TraesCS3B02G363300.1	-0.510408	-0.51473	-0.080702	-0.51473	-0.51473	0.157017	0.784515	1.69129	-0.49752
TraesCS2B02G150400.2	-0.167066	-0.338273	0.118007	0.139922	-0.338273	-0.164506	0.2912	0.797262	-0.338273
TraesCS5D02G179800.2	-0.528841	-0.528841	-0.528841	-0.135974	0.00222892	0.457388	-0.179475	1.73119	-0.288832
TraesCS2A02G418200.1	-0.568807	-0.74007	-0.816552	0.265397	0.30522	0.213738	0.691713	0.0743101	0.57505
TraesCS6D02G318600.1	-0.0943369	-0.318868	-0.13145	-0.411692	-0.46636	-0.20372	0.254633	1.02051	0.351289
TraesCS5B02G000600.1	-0.394829	-0.394829	-0.389069	-0.394829	-0.394829	0.610931	-0.318954	1.11816	0.55825
TraesCS7D02G427800.1	-0.961955	-0.923612	-1.19034	0.635244	0.181605	0.571967	0.255448	1.0308	0.400837
TraesCS4D02G087100.2	-0.323551	-0.324993	-0.324993	-0.319234	0.359377	-0.324993	0.420889	1.16249	-0.324993
TraesCS5B02G069200.5	-0.12308	-0.12308	-0.12308	-0.12308	-0.12308	-0.12308	0.377722	0.483836	-0.12308
TraesCS1B02G373200.1	-0.267254	0.0410011	-0.176742	-0.429416	-0.304638	-0.322501	0.189554	0.871193	0.398803
TraesCS3B02G215500.1	-1.20248	-1.20065	-1.21997	0.807774	0.695661	0.646227	0.266318	0.525767	0.681355
TraesCS3B02G149800.2	-0.311193	-0.311193	-0.311193	-0.311193	-0.311193	-0.311193	0.46027	1.71808	-0.311193
TraesCS2B02G400000.1	-1.64828	-1.82487	-1.67086	1.13283	1.26575	1.13038	0.567095	0.340709	0.707246
TraesCS1A02G161900.1	-0.771297	-0.892717	-0.705077	1.24317	1.26882	1.32283	-0.630736	-0.117028	-0.717968
TraesCS2D02G310200.3	-0.111997	-0.525591	0.401926	-0.525591	-0.0841076	-0.525591	-0.525591	1.20863	0.687912
TraesCS1B02G094700.2	-0.162953	-0.524647	-0.822562	0.624481	0.21029	0.249672	-0.62129	0.51479	0.532218
TraesCSU02G197500.2	-0.218004	-0.315429	-0.212537	0.0842923	-0.33787	-0.615259	0.888598	0.675165	0.0510428
TraesCS5D02G286300.2	-0.58264	-1.1724	-0.196407	-0.161624	0.315597	-0.170241	-0.0720986	1.18684	0.85298
TraesCS4A02G355600.2	-0.22785	-0.369499	-1.14012	-0.772746	0.296578	0.212642	-0.0204284	0.883848	1.13757
TraesCS2B02G236800.7	-1.36458	-0.541646	-0.654408	0.269548	0.295344	0.716418	0.543848	0.32606	0.409416
TraesCS5D02G242000.1	-0.526273	-0.63605	-0.338136	0.437856	-0.116472	0.380773	0.213478	0.251915	0.332909
TraesCS3D02G185900.1	-0.537326	-0.51192	-0.471128	-0.167148	0.0688393	-0.098007	0.367121	0.777628	0.571941
TraesCS2A02G324700.3	-0.724847	-0.724847	-0.00238053	-0.724847	-0.724847	-0.543426	0.695232	2.93975	-0.189789
TraesCS2D02G379000.1	-1.22678	-1.25013	-1.18281	1.34617	1.48669	1.36841	-0.262825	-0.198518	-0.0802094
TraesCS4B02G198000.1	-1.04586	-1.34939	-0.690824	1.09442	1.09296	1.37003	-0.777736	0.47574	-0.169343
TraesCS5B02G466200.1	-0.437629	-0.408556	-0.488692	0.158305	0.122236	0.202159	0.315399	0.344865	0.191913
TraesCS5B02G265200.2	-1.86983	-1.44986	-1.78457	0.116378	-0.0804699	0.398864	1.54088	1.44428	1.68434
TraesCS3B02G397200.1	-0.0797888	-0.559035	-0.557836	-0.0299045	-0.497984	0.284692	0.120685	0.83334	0.485832
TraesCS6A02G013800.1	-1.19562	-1.04335	-0.742073	1.29149	1.25827	1.28045	-0.221811	0.00651841	-0.633872
TraesCS1A02G357300.1	0.369921	-0.483675	-0.395533	-0.105163	-0.455106	-0.483675	0.311261	1.07948	0.162488
TraesCS6B02G367600.5	-0.251554	-0.248672	-0.251554	0.206828	0.000619106	0.199459	-0.251554	0.551673	0.0447563
TraesCS1B02G195800.1	-2.12282	0.0362037	-1.72892	0.100828	0.770109	0.135946	1.09271	0.981156	0.734783
TraesCSU02G174000.1	-2.43573	-1.8527	-2.27485	0.950315	0.955393	1.2345	0.884557	1.23556	1.30295
TraesCS2A02G065700.1	-0.430171	-0.503597	-0.473277	0.19586	0.148712	0.377357	0.0659627	0.30558	0.313573
TraesCS6D02G199100.1	-0.95684	-1.0434	-0.89495	-0.23769	0.178856	-0.207819	0.677263	1.77936	0.705222
TraesCSU02G135100.1	-0.944161	-0.944161	-0.249058	0.685778	-0.511202	0.115886	0.414235	1.50421	-0.0715293
TraesCS3A02G526600.1	-2.11159	-2.25697	-2.13428	0.441028	0.3931	0.55888	1.73219	1.74355	1.6341
TraesCS5A02G490800.1	-0.285367	-0.285367	-0.285367	0.100892	-0.285367	-0.285367	-0.285367	1.84984	-0.238527
TraesCS6A02G192600.2	-0.217969	0.00853911	-0.217969	0.118885	-0.109612	-0.217969	-0.0648126	0.918878	-0.217969
TraesCS5A02G111000.1	-0.259298	-0.259298	-0.259298	-0.259298	-0.259298	-0.259298	0.374831	1.44025	-0.259298
TraesCS5A02G555100.1	-1.08342	-1.173	-0.911926	0.711411	0.540692	0.41274	0.187349	0.87555	0.440604
TraesCS1B02G390000.2	-0.220706	-0.220706	-0.220706	-0.220706	-0.220706	-0.194968	0.632891	0.886312	-0.220706
TraesCS4B02G356300.1	-0.700107	-0.641363	-0.575722	-0.336566	-0.30773	-0.0314339	0.739545	1.32895	0.524425
TraesCS2B02G144300.6	-0.249636	0.232696	-0.0593372	-0.249636	0.0478489	-0.249636	0.247082	0.530254	-0.249636
TraesCS3A02G280500.2	-0.502604	-0.660611	-0.14138	-0.246188	0.382927	-0.184864	0.521405	0.870989	-0.0396753
TraesCS4B02G124900.1	-0.926733	-0.534059	-1.0894	-0.171507	-0.237273	0.145041	0.32709	2.69527	-0.208431
TraesCS1B02G221600.1	-0.433792	-0.36186	-0.916304	-0.335121	-0.229342	-0.283086	0.86888	0.915751	0.774873
TraesCS4B02G270300.1	-0.471637	-0.427052	-0.626858	-0.122546	-0.0418954	0.335538	0.372442	0.780455	0.201553
TraesCS2B02G309500.1	-0.967238	-0.967238	-0.923194	0.0471173	-0.957174	0.0334831	0.212273	1.90184	1.62013
TraesCS2B02G117400.1	-1.21601	-0.525981	-0.662952	0.381798	0.233738	0.511744	0.550195	0.648775	0.0786979
TraesCS6B02G084900.1	-0.876011	-0.940643	-0.930189	-0.010508	0.604966	0.399841	0.609631	0.931344	0.21157
TraesCS7B02G145500.1	-2.22261	-2.14053	-2.27008	1.25183	1.18486	1.16402	1.15344	0.750439	1.12863
TraesCS4B02G386000.2	-1.01028	-1.01028	-0.0298908	-0.678003	0.729566	-1.01028	1.15996	2.85949	-1.01028
TraesCS7B02G239200.1	-0.343334	-0.374729	-0.374729	-0.374729	-0.374729	-0.374729	0.748275	1.84343	-0.374729
TraesCS5D02G380000.4	-0.330298	-0.330298	-0.330298	0.425017	-0.330298	-0.330298	-0.225962	1.78274	-0.330298
TraesCS5A02G076300.1	-0.318601	-0.318601	-0.318601	-0.0388325	-0.318601	0.103632	0.216457	0.952227	0.0409203
TraesCS5D02G124400.2	-0.211197	-0.211197	-0.211197	-0.211197	0.151694	0.312867	0.0421873	0.549237	-0.211197
TraesCS1B02G229000.1	-0.836489	-1.1447	-0.884464	0.0684073	0.0396784	0.050582	0.748162	1.06078	0.898046
TraesCS5D02G271400.4	-0.806007	-0.54057	-0.806007	0.10626	-0.806007	0.10319	0.38745	3.1677	-0.806007
TraesCS5D02G324500.4	0.188084	-0.446974	-0.0976085	-0.387618	-0.446974	0.106878	-0.416991	0.779535	0.721668
TraesCS4A02G211800.2	-0.455708	-0.455708	-0.455708	0.558648	-0.455708	0.0562664	-0.455708	1.16253	0.501093
TraesCS5B02G121500.1	-0.177728	-0.90456	-0.494218	0.431152	-0.421195	-0.614135	1.21181	1.87344	-0.90456
TraesCS7B02G182100.3	-0.583849	-0.583849	-0.583849	0.235819	-0.583849	-0.0638042	-0.583849	2.33759	0.409644
TraesCS7D02G388400.3	-0.272958	-0.272958	-0.272958	0.0397077	-0.272958	-0.272958	0.951083	0.646955	-0.272958
TraesCS3D02G423500.2	-0.319829	-0.130729	-0.195086	-0.547424	-0.403403	-0.13737	-0.0284356	1.14679	0.615482
TraesCS5B02G160000.1	-0.348178	-0.348178	-0.348178	-0.348178	0.397705	-0.348178	0.478828	1.21254	-0.348178
TraesCS7A02G218600.2	-0.64713	-1.32796	-0.157145	-0.512592	-0.0472044	-0.283934	0.974139	0.460904	1.54092
TraesCS3B02G149600.2	-0.461735	-0.461735	-0.461735	0.226222	0.225326	0.174252	-0.172491	0.556899	0.374997
TraesCS3D02G007600.2	0.204376	-0.574606	-0.640738	-0.460928	0.867341	-0.438228	-0.525925	0.640894	0.927814
TraesCS3A02G193200.1	-0.295224	-0.298107	-0.298107	-0.298107	0.676423	-0.298107	0.190408	0.533771	0.0870483
TraesCS1B02G263100.1	-0.783076	-0.708734	-0.675591	0.402578	0.0370731	0.401577	0.345394	1.12708	-0.146297
TraesCS5A02G443800.1	-1.15008	-1.23808	-1.35341	-0.342891	-0.457066	-0.327502	1.33973	1.97448	1.55482
TraesCS2A02G233800.1	-0.413166	-0.243401	-0.186867	0.123433	0.320047	0.224161	-0.13484	0.56432	-0.253688
TraesCS5A02G440800.1	-1.37389	-1.24103	-1.29633	1.0657	0.873703	0.763566	0.397196	0.498163	0.31292
TraesCS3B02G314600.1	-0.743888	-1.05112	-0.763717	0.217734	0.0534049	-0.138701	0.43805	1.32633	0.661904
TraesCS7A02G114100.1	-0.661428	-0.621755	-0.551738	0.214016	0.333871	0.0278294	0.289477	0.509093	0.460635
TraesCS2A02G453400.1	-0.834582	-1.27621	-1.03322	0.424537	0.400317	0.693622	0.594757	0.950685	0.0800937
TraesCS6A02G379800.1	-1.27408	-1.13672	-1.34436	1.17687	1.09822	1.15699	0.148386	-0.0304946	0.205183
TraesCS5D02G153900.3	-1.45007	0.621126	-1.48558	-1.48991	0.562858	0.459443	0.696595	1.01497	1.07056
TraesCS5A02G266500.2	-0.603415	-0.212625	-0.517537	-0.284825	-0.309717	-0.285853	0.702264	0.98112	0.530587
TraesCS1A02G163000.1	-0.934806	-0.9459	-0.96219	0.432612	0.236904	0.334328	0.681625	0.566749	0.590677
TraesCS5D02G235400.2	-0.231522	-0.231522	-0.0654492	-0.231522	0.243563	0.213145	-0.0261294	0.409099	-0.0796631
TraesCS3D02G189900.1	-1.54324	-1.79165	-1.59278	0.944979	0.938669	1.17668	0.586341	0.615073	0.665928
TraesCS3D02G229600.1	-0.425372	-0.425372	-0.0281171	-0.106911	0.583258	0.385276	-0.425372	0.527706	-0.0850951
TraesCS4D02G163400.2	-0.669609	-0.746752	-0.666298	0.483278	0.373915	0.513269	-0.183708	0.429117	0.46679
TraesCS1A02G093900.5	-0.230186	-0.230186	-0.230186	-0.230186	-0.230186	-0.230186	0.118046	0.773416	0.489654
TraesCS3A02G241000.1	-2.06726	-2.0875	-1.96802	1.02781	0.922519	1.15206	0.894987	1.1241	1.0013
TraesCS4A02G294100.3	-0.534716	-0.534716	-0.534716	0.67692	-0.534716	-0.534716	-0.534716	1.74416	0.787213
TraesCS1A02G120100.3	-0.363512	-0.363512	-0.363512	0.358954	-0.148144	0.270617	0.357204	0.615416	-0.363512
TraesCS2D02G264600.2	-0.200563	-0.416972	-0.0135108	-0.219291	-0.307383	-0.203046	0.769987	1.00919	-0.418414
TraesCS1B02G390000.3	-0.278667	-0.278667	-0.278667	0.187046	-0.278667	-0.278667	-0.278667	1.76363	-0.278667
TraesCS3A02G373800.1	-0.673808	-0.72118	-1.12958	-0.262437	-0.0674785	-0.0380436	0.680118	1.32002	0.892392
TraesCS4D02G146900.1	-0.336549	0.284507	-0.336549	0.355879	-0.336549	-0.336549	-0.336549	1.37891	-0.336549
TraesCS3D02G384100.2	-0.631637	-1.28973	0.216664	0.963347	0.221227	-1.28973	0.0281484	2.21945	-0.437736
TraesCS7A02G198900.1	-1.18339	-1.1167	-1.05962	0.875105	0.789319	0.985778	0.0802543	0.596693	0.032558
TraesCS2A02G547200.1	-0.384544	-0.474261	-0.327291	-0.382061	-0.387031	0.151123	0.512455	1.21525	0.0763557
TraesCS6A02G252000.1	-1.02685	-1.13204	-1.06955	0.277566	0.0978649	0.111807	0.338792	1.81388	0.588531
TraesCS3B02G414800.2	-0.705951	-0.647867	-0.466723	-0.3771	-0.49767	0.0713558	1.31682	0.517577	0.78956
TraesCS5D02G307200.1	-0.20824	-1.75717	-0.498349	-0.60661	-0.334398	-0.295641	1.37145	1.54486	0.784097
TraesCS3D02G397000.2	0.04857	-0.0132388	-0.419231	-0.271273	-0.175562	-0.230197	0.0412493	0.429567	0.590116
TraesCS5D02G257700.2	-0.519887	-0.519887	0.201704	-0.519887	0.541543	-0.0129806	0.0908129	0.688006	0.0505758
TraesCS3B02G470500.1	-0.72904	-0.713362	-0.833129	-0.683073	-0.694998	-0.39583	1.1896	1.64089	1.21895
TraesCS3A02G425700.1	-1.32162	-1.4893	-1.14802	1.22451	1.38618	1.29888	0.0867055	0.23987	-0.277212
TraesCS4A02G104300.1	-0.617729	-0.635152	-0.532216	-0.428854	-0.250148	-0.227564	0.735482	1.04943	0.906749
TraesCS3D02G259300.2	-0.443732	-0.443732	-0.443732	0.306445	0.33195	0.359495	0.231632	0.545407	-0.443732
TraesCS4A02G265100.1	-0.745345	-1.18515	-0.708972	0.28578	0.0219944	0.174989	0.765078	0.590635	0.800991
TraesCS6B02G338200.4	-0.226406	-0.226406	-0.226406	0.0710787	0.191514	-0.226406	-0.226406	0.238262	0.631177
TraesCS2A02G294800.4	-1.04709	0.0545562	0.3051	-1.04709	0.1451	-0.137129	1.83926	0.934393	-1.04709
TraesCS2A02G567600.2	-0.373945	-0.373945	-0.131495	-0.0088123	-0.0144237	0.305929	-0.373945	1.34458	-0.373945
TraesCS2A02G396200.1	-0.840402	-0.685866	-0.557574	0.03717	-0.120175	-0.196766	0.633485	1.02391	0.706216
TraesCS1B02G352200.1	-0.687823	-0.687823	-0.687823	0.356221	0.306394	-0.22211	0.922877	0.552796	0.147292
TraesCS4B02G254400.1	-0.253896	-0.253896	-0.253896	-0.0826888	-0.253896	-0.253896	0.384873	1.22119	-0.253896
TraesCS5B02G304600.1	-0.367406	-0.684408	-0.490994	-0.113862	-0.158709	-0.0274952	0.467647	1.02671	0.348515
TraesCS6B02G324700.4	-0.277246	-0.277246	-0.0347958	-0.021443	0.144987	-0.277246	0.0777704	0.942465	-0.277246
TraesCS6A02G337100.1	-1.11225	-0.67089	-1.14511	0.602775	0.615557	1.1743	0.104615	1.27189	-0.840896
TraesCS5B02G371800.2	-0.506379	-0.506379	-0.506379	-0.506379	-0.506379	0.0395898	0.328737	2.66994	-0.506379
TraesCS6A02G198000.1	0.224842	-0.495874	-0.495874	-0.495874	-0.495874	-0.374196	0.839266	1.37912	-0.0855333
TraesCS1D02G131500.3	-0.235654	-0.251437	-0.119189	-0.251437	-0.251437	0.0635494	-0.251437	1.54848	-0.251437
TraesCS2D02G386300.1	-0.0791826	-0.524152	-0.398621	-0.506174	-0.264136	-0.24724	0.374575	1.41906	0.22587
TraesCS5B02G177300.3	-0.146562	-0.877746	-0.377964	-0.373888	-0.133585	0.278651	0.75266	0.645816	0.232618
TraesCS5B02G122000.1	-0.285234	0.296841	-0.285234	-0.159583	-0.141187	-0.116592	0.296841	0.560357	-0.16621
TraesCS5B02G320100.1	-0.485811	-0.28055	-1.15338	0.632471	-0.21187	0.447808	-0.023507	1.15171	-0.0768685
TraesCS2B02G395700.1	-0.623713	-0.533361	-0.74018	-0.392388	-0.223586	-0.0535187	0.890309	1.17441	0.502029
TraesCS7D02G004600.2	-0.149755	0.0581375	-0.149755	-0.149755	0.0556372	-0.149755	0.357151	0.277851	-0.149755
TraesCS7B02G273000.1	-0.418157	-0.726882	-0.456674	0.000834577	-0.0990819	-0.245946	0.530666	0.700363	0.714877
TraesCS1B02G162000.2	-0.014737	-1.60306	-0.475429	-0.632208	0.0310666	-0.672514	1.11283	0.949069	1.30498
TraesCS5A02G247100.1	-0.450207	-0.517279	-0.48971	-0.331259	-0.355935	-0.443139	0.682539	1.08429	0.820703
TraesCS1A02G388700.1	-0.606943	-0.714598	-0.349981	-0.091728	0.286553	0.0121909	0.55141	0.365525	0.547571
TraesCS7A02G453100.1	-1.18339	-1.02312	-1.11947	0.206784	0.0222782	0.130394	0.948155	1.05659	0.961778
TraesCS2D02G220500.1	-0.550159	-0.998597	-0.951623	1.20345	1.25149	1.29349	-0.595546	0.0112854	-0.663798
TraesCS4B02G397500.1	-0.8578	-0.714953	-0.552058	0.319304	0.0968394	0.0815673	0.427552	0.564579	0.634969
TraesCS7D02G427900.1	-1.46816	-1.22283	-1.21684	0.0765126	0.0392465	0.305857	1.02931	1.66283	0.79408
TraesCS5A02G188800.2	-0.523656	-0.105488	-0.726543	-0.119627	0.219064	0.436311	0.00984502	0.720242	0.0898515
TraesCS2D02G508800.2	-0.494055	-0.181279	-0.129427	-0.511264	0.17041	-0.511264	-0.511264	1.4684	0.699748
TraesCS3D02G296300.1	-1.24595	-1.23983	-1.3531	0.112925	0.0802676	-0.0280912	1.239	1.48769	0.94708
TraesCS6D02G097400.2	-1.30694	-1.41688	-1.37278	1.69659	1.6828	1.66941	-0.373935	-0.0643189	-0.513933
TraesCS4D02G132600.4	-0.203063	-0.203063	-0.203063	0.178774	-0.203063	-0.203063	-0.203063	1.24266	-0.203063
TraesCS5B02G315500.1	-0.443975	-0.47116	-0.38124	-0.0183967	-0.199224	-0.288514	0.541201	0.690611	0.570697
TraesCS5B02G536000.1	-0.473454	-0.473454	-0.160789	-0.164278	-0.433614	0.319817	0.481859	0.355177	0.548736
TraesCS6B02G276200.2	-0.794425	-0.794425	-0.794425	1.10668	-0.402657	0.58131	-0.00950214	0.537853	0.569587
TraesCS3D02G285500.1	-0.0544533	0.422237	-0.740618	-0.445482	-0.34995	-0.41408	0.714611	0.512767	0.354969
TraesCS4B02G029700.1	-0.184852	-0.311267	-0.312447	-0.0225115	-0.012887	-0.360462	0.487807	0.630355	0.0862649
TraesCS2B02G148600.1	-0.518591	-0.679185	0.0329489	0.818238	-0.908157	0.5418	-0.908157	1.35998	0.261126
TraesCS5B02G141000.1	-0.836015	-0.836015	-0.836015	-0.640667	-0.836015	0.0334617	0.551348	2.65917	0.740749
TraesCS1A02G131000.1	-0.370431	-0.370431	-0.0566045	0.184404	0.398495	-0.370431	-0.00866241	0.873238	-0.279577
TraesCS2D02G232600.1	-0.229742	-0.229742	-0.229742	-0.151132	0.245343	-0.229742	-0.206842	1.26134	-0.229742
TraesCS3D02G275300.1	-0.997628	-1.0837	-0.899538	-0.132133	-0.255103	-0.304396	1.13517	1.70941	0.827914
TraesCS5B02G433300.2	-0.351957	-0.351957	-0.351957	-0.351957	-0.351957	-0.351957	0.43798	2.02572	-0.351957
TraesCS4D02G342300.3	-0.24293	-0.264409	0.16855	0.469379	-0.264409	-0.264409	-0.260088	0.922725	-0.264409
TraesCS3A02G320100.1	-0.393242	-0.393242	0.122773	0.233431	-0.393242	-0.266269	0.495063	0.792624	-0.197895
TraesCS4B02G181700.5	-0.022791	-0.345873	-0.345873	-0.181086	-0.220222	-0.345873	1.04644	0.761145	-0.345873
TraesCS4A02G426100.1	-1.15023	-1.15023	-0.215904	1.27952	0.530543	-1.15023	-0.264267	2.5442	-0.4234
TraesCS7A02G346600.4	-0.179184	-0.179184	-0.179184	-0.179184	-0.179184	-0.179184	0.510562	0.378594	0.185949
TraesCS4B02G354600.5	-1.2578	0.0847552	-0.595138	0.126803	0.34247	-0.57343	0.869834	0.642536	0.359969
TraesCS5D02G044100.1	-0.267668	-0.741714	-0.741714	-0.617386	-0.566669	-0.741714	0.793841	2.82814	0.0548834
TraesCS4B02G138100.3	-0.14888	-0.468498	-0.468498	-0.302425	-0.271891	-0.468498	0.369042	1.06207	0.697575
TraesCS2B02G248600.7	0.280031	-0.626517	-0.795159	-0.14164	-0.207314	0.0687796	-0.12704	0.969952	0.578907
TraesCS4D02G220000.1	-1.10161	-1.31449	-0.730492	0.822683	-0.866649	-0.863479	1.11419	1.81792	1.12194
TraesCS4A02G095600.1	-0.79608	-0.917485	-0.493789	-0.287538	-0.321785	-0.202057	0.939214	1.12899	0.950532
TraesCS7A02G069400.1	0.0742293	0.31675	1.93985	0.124903	0.391562	-4.17324	1.09751	4.40168	-4.17324
TraesCS2A02G214300.1	-0.999673	-1.23233	0.227622	-1.23233	0.712899	-0.0338401	-1.18689	3.15599	0.58856
TraesCS3A02G382200.2	0.262114	-0.24915	-0.374801	-0.374801	-0.364737	-0.374801	0.475599	1.37538	-0.374801
TraesCS2D02G562000.2	-0.313678	-0.313678	-0.103289	-0.1788	-0.313678	0.590132	-0.313678	0.475425	0.471245
TraesCS3D02G442000.3	-0.228596	-0.228596	-0.228596	-0.228596	-0.222836	-0.228596	0.792884	0.791462	-0.218532
TraesCS6A02G305200.3	-0.503341	0.0167044	-0.396322	0.0816219	-0.160786	-0.183723	0.412754	0.817433	-0.0843412
TraesCS2D02G426000.1	-0.332419	-0.332419	-0.332419	0.193649	0.544147	-0.0197542	0.0472016	0.564434	-0.332419
TraesCS5A02G112000.1	-1.02823	-0.483199	-0.643831	-0.000514588	0.237048	0.502165	0.319989	1.08796	0.0086068
TraesCS5A02G305400.3	-0.262969	-0.262969	-0.262969	-0.262969	-0.262969	0.262097	0.615952	0.699765	-0.262969
TraesCS7A02G427300.1	-1.34591	-1.17962	-1.03894	0.82416	0.861954	1.30248	0.161267	0.0505667	0.364039
TraesCS7A02G437900.1	-1.20972	-0.735478	-1.10778	1.24784	1.29507	1.41314	-0.755002	0.237478	-0.385551
TraesCS5A02G219700.1	-0.739723	-0.739723	-0.739723	-0.739723	-0.739723	-0.739723	1.39417	1.36058	1.68359
TraesCS1A02G132600.2	-0.302647	-0.302647	-0.302647	0.00652886	0.441514	0.121737	-0.302647	0.943457	-0.302647
TraesCS1D02G232100.2	-1.06693	-1.00311	-0.739644	1.33329	1.21274	1.00244	-0.417859	-0.0482755	-0.272655
TraesCS5B02G394200.2	-0.603622	-0.560461	-0.744886	0.66972	0.0268616	0.164304	0.845818	1.27369	-1.07142
TraesCS2A02G270700.4	-0.0305296	-0.501457	-0.501457	0.282628	-0.063164	-0.148698	-0.501457	1.59041	-0.126278
TraesCS4A02G010300.2	-0.0467731	-0.514574	-0.286833	0.228725	0.194716	-0.513132	-0.0467731	0.906582	0.0780622
TraesCS5D02G282000.1	-0.0995516	0.0630227	-0.256595	-0.2451	-0.0612477	-0.164388	0.52749	0.309002	-0.0726324
TraesCS1D02G278100.1	-0.780323	-0.771137	-0.881029	-0.207355	-0.210111	-0.11214	0.910555	1.24077	0.81077
TraesCS2D02G310800.1	-0.717086	-0.72224	-0.945149	0.172829	0.263229	0.181687	0.604431	0.59161	0.570689
TraesCS6B02G208900.1	-0.233769	-0.233769	0.326946	-0.233769	0.179825	-0.233769	-0.233769	0.895844	-0.233769
TraesCS5B02G265200.1	-0.890583	-1.30398	-1.44148	-0.139896	-0.076351	-0.208823	1.68598	0.82095	1.55418
TraesCS4B02G210900.3	0.365794	-0.548005	-0.548005	-0.294621	-0.173939	-0.548005	0.2577	1.12329	0.365794
TraesCS5B02G239800.2	0.00928545	-0.593836	-0.593836	-0.143879	-0.302233	0.258162	0.565147	0.994488	-0.193298
TraesCS6B02G259900.1	-0.160729	-0.160729	-0.157847	-0.160729	0.293446	-0.160729	0.142613	0.525435	-0.160729
TraesCS2B02G225400.1	-0.521193	-0.489715	-0.577989	-0.422542	-0.26436	-0.254407	0.792757	0.996823	0.740625
TraesCS7A02G390300.2	-0.201786	-0.410927	-0.410927	-0.266881	-0.410927	-0.162392	0.514313	1.04061	0.308913
TraesCS1D02G295000.1	-0.461414	-0.092925	0.461545	-0.461414	-0.461414	-0.461414	-0.461414	0.8231	1.11535
TraesCS1D02G118000.1	-1.11111	-1.24756	-1.44393	0.952878	1.35595	1.56659	0.0365801	0.34533	-0.454735
TraesCS2B02G096700.1	-0.545072	-0.360548	-0.299376	0.0719242	0.00372649	-0.0430116	0.408722	0.442415	0.321219
TraesCS5B02G103900.4	-0.300595	-0.300595	-0.300595	-0.300595	0.220455	0.288209	-0.300595	1.29491	-0.300595
TraesCS2D02G229000.6	-0.614288	-0.46633	-0.614288	0.122101	-0.614288	0.0327964	0.984077	1.26346	-0.0932371
TraesCS7A02G246000.1	-2.14923	-2.12542	-2.21052	1.04159	1.0206	0.984724	1.31635	0.80339	1.31852
TraesCS4B02G367400.1	-1.43894	-1.60758	-1.60758	1.29546	0.721541	0.985293	0.703048	0.384823	0.563945
TraesCS3A02G212200.1	-0.526473	-0.526473	-0.526473	-0.526473	0.464119	-0.0555458	-0.037958	2.23885	-0.503573
TraesCS4D02G193100.2	-0.393929	-0.393929	-0.393929	0.257754	-0.393929	-0.393929	0.844858	0.838731	0.0283037
TraesCS6A02G231300.1	-1.03939	-1.21121	-1.18896	0.392413	0.411584	0.437126	0.556035	0.907508	0.734892
TraesCS5B02G131800.1	-0.825597	-0.825597	0.524334	-0.825597	-0.825597	0.0812935	-0.825597	2.47335	1.049
TraesCS6A02G286400.3	-1.2092	-1.45977	-1.46983	5.43079e-05	0.158709	-0.273225	1.50873	1.12996	1.61457
TraesCS6B02G381700.1	-0.804797	-0.600657	-0.579523	0.181431	-0.0658135	0.350952	-0.804797	1.13668	1.18652
TraesCS3A02G185900.1	-1.2443	-0.917618	-1.0616	0.576466	0.503555	0.277002	0.284963	0.732829	0.848702
TraesCS4A02G018000.2	-0.628987	-0.739247	-0.124218	-0.137027	0.0242953	0.324431	0.215789	0.910224	0.154739
TraesCS5B02G263100.4	-0.312748	-1.29021	-1.09612	0.535981	0.295713	-0.0259751	0.642984	0.289934	0.960447
TraesCS7A02G261000.1	-1.02584	-0.636268	0.0189086	0.0561861	-0.0143396	0.262819	0.300702	2.06366	-1.02584
TraesCS2B02G453400.1	-0.678367	-0.23264	-0.678367	-0.125498	0.166421	0.200555	0.0786566	1.94761	-0.678367
TraesCS6D02G322200.2	-1.38682	-1.5664	-1.56212	0.604779	0.615437	0.578978	0.877615	0.876298	0.962235
TraesCS1B02G306500.1	-0.270051	-0.464138	-0.343786	-0.0657877	-0.0990055	-0.181995	0.252194	0.740629	0.43194
TraesCS2D02G455000.1	-0.823031	-0.990835	-1.13357	-0.138005	-0.144621	-0.0802499	0.789137	1.48076	1.04042
TraesCS3B02G263600.2	-0.407063	-0.234995	-0.571849	-0.0258809	0.340417	-0.121892	-0.443556	1.07616	0.388662
TraesCS6D02G230600.3	-0.508152	-0.508152	-0.508152	-0.508152	-0.508152	-0.508152	1.03683	2.52024	-0.508152
TraesCS4A02G112000.4	-0.235018	-0.235018	-0.235018	-0.235018	-0.235018	0.210709	0.324719	0.874677	-0.235018
TraesCS3D02G193800.1	-0.266208	-0.297478	-1.01381	0.633735	0.0232206	0.328176	-1.01381	0.990512	0.615663
TraesCS2B02G290200.2	-0.758628	-0.751432	-0.258846	-0.735727	-0.758628	-0.0778534	1.65956	2.44018	-0.758628
TraesCS6A02G248400.1	-0.83529	-1.14014	-1.0093	0.105703	0.183295	0.373042	0.619	0.933761	0.769935
TraesCS1A02G372400.1	-1.63158	0.319633	-1.03131	0.302746	0.156268	-0.0241924	0.0982971	1.5074	0.302746
TraesCS2D02G118400.1	0.0513001	-0.410228	-0.410228	-0.410228	-0.410228	-0.410228	0.426504	1.39093	0.182408
TraesCS5A02G053100.1	-1.2482	-1.14794	-1.03393	0.403972	0.360336	0.470218	0.807722	0.734814	0.653009
TraesCS5D02G271400.2	-0.61158	-0.507661	-0.223431	0.228413	0.412169	-0.502102	0.10197	0.707232	0.39499
TraesCS6D02G182700.1	-0.813714	-0.813714	0.15714	0.0189735	-0.0447887	0.521426	-0.813714	1.34268	0.445709
TraesCS3B02G339200.2	-0.836589	-0.836589	0.0170075	0.0320978	-0.836589	-0.836589	1.26136	2.87248	-0.836589
TraesCS2D02G456600.2	-0.710858	-0.605347	-0.750698	0.485641	-0.0834873	0.247858	0.610509	0.512336	0.294046
TraesCS2D02G443300.2	-0.246237	-0.246237	-0.246237	-0.246237	-0.246237	-0.246237	0.440824	1.28283	-0.246237
TraesCS2D02G400400.2	-0.481235	-0.481235	-0.205036	-0.00926743	0.163083	0.507177	-0.134137	1.12189	-0.481235
TraesCS4A02G290200.2	-0.896231	-0.871152	-1.04214	0.203594	0.127071	0.198188	0.715939	0.728416	0.836319
TraesCS1A02G370800.1	-0.302189	-0.302189	-0.302189	-0.302189	-0.302189	0.434199	-0.302189	1.68112	-0.302189
TraesCS4D02G299100.1	-0.869452	-1.1196	-0.921491	-0.206021	-0.0867428	-0.270249	1.25985	0.906507	1.3072
TraesCS1D02G212600.1	-3.57916	-3.66186	-3.66042	2.33115	0.280556	3.4618	2.17449	5.60956	-2.95611
TraesCS1B02G146400.1	-0.298678	-0.298678	-0.132605	-0.298678	-0.298678	-0.298678	0.395533	1.52914	-0.298678
TraesCS7A02G213400.1	-0.254067	-0.561882	-0.504777	-0.259233	-0.437349	-0.533438	0.652738	1.16145	0.736555
TraesCS2A02G097500.1	0.770894	-1.05692	-1.05692	-0.174086	1.3458	-1.05692	-0.775968	2.02544	-0.0213008
TraesCS5D02G337200.1	-0.846071	-0.851558	-0.802341	1.10919	0.928045	1.15847	-0.539717	0.253856	-0.40987
TraesCS3B02G438900.1	-0.908068	-0.840824	-0.514704	0.244652	0.383132	0.568728	0.484932	0.412521	0.169632
TraesCS3B02G186000.1	-0.762091	-0.672169	-0.991322	0.356601	0.385219	0.289726	-0.61437	2.73279	-0.724384
TraesCS7D02G130600.1	-0.486848	-0.486848	-0.0180042	-0.486848	0.410005	0.349076	0.0561528	0.732243	-0.0689281
TraesCS5B02G064600.1	0.0812886	-0.90494	-0.90494	-0.191244	0.154415	0.475235	0.868634	1.32649	-0.90494
TraesCS6A02G280800.3	0.259048	-0.584935	-0.584935	0.361421	-0.584935	-0.115049	-0.107776	1.19621	0.160947
TraesCS2D02G453200.1	-0.716916	-0.638973	-0.836818	0.385925	0.382244	0.73336	0.213766	0.732948	-0.255537
TraesCS7B02G446900.1	-1.46734	-0.856407	-1.26035	0.960087	0.692681	0.877279	-0.742062	2.74357	-0.947468
TraesCS4B02G117900.1	-0.142247	-0.416061	-0.194493	-0.0531702	-0.187088	-0.416061	0.921936	0.647442	-0.160258
TraesCS5B02G384000.2	-0.218047	-0.218047	-0.218047	-0.218047	-0.218047	-0.218047	-0.218047	0.571891	0.95444
TraesCS4A02G106100.1	-0.735431	-1.17493	-1.41821	0.631454	0.734847	0.998285	0.217934	0.676525	0.0695233
TraesCSU02G175900.1	-1.84282	-1.84282	-1.24446	-0.629322	-0.933628	-0.542994	1.95688	3.02166	2.05751
TraesCS4A02G346700.1	-0.0296393	-0.335318	-0.335318	0.408843	-0.335318	0.266854	-0.162831	0.503029	0.0196982
TraesCS2D02G070400.1	-0.617632	-0.747715	-0.738837	-0.0184028	-0.0408306	-0.0723489	1.10085	0.301068	0.833851
TraesCSU02G207500.1	-0.152433	-0.200505	-0.083809	-0.327478	-0.327478	-0.175619	0.612877	0.46995	0.184496
TraesCS2A02G348800.1	-1.12211	-1.3155	-1.20016	0.637318	0.506618	0.723771	0.326239	0.997711	0.446118
TraesCS7D02G526100.2	-0.233278	-0.236161	-0.236161	-0.236161	-0.236161	0.0566212	-0.221805	1.39657	-0.0534683
TraesCS5D02G383100.2	-0.658595	-0.658595	-0.635695	0.430903	-0.255873	0.797159	0.235931	0.652326	0.0924397
TraesCS4A02G067700.2	-0.180588	-0.203489	-0.203489	-0.203489	0.291183	-0.203489	-0.203489	1.11034	-0.203489
TraesCS5A02G540400.2	-0.691988	-0.680381	-0.999999	-0.798365	-0.64724	-0.688496	1.36233	1.58857	1.55557
TraesCS5A02G063200.2	-0.321393	-0.321393	-0.321393	-0.00408861	-0.308467	0.284576	-0.321393	1.53061	-0.217056
TraesCS3A02G167400.2	-0.0553066	0.296134	-0.352792	-0.29067	-0.352792	-0.352792	0.0542892	0.608461	0.445466
TraesCS6B02G117400.1	-0.493145	-0.479679	-0.504257	0.209469	0.0715875	0.353211	0.157141	0.568255	0.117417
TraesCS4B02G060400.2	-0.00869362	-0.229185	-0.52449	-0.609915	-0.123458	0.123006	0.63862	0.575952	0.158164
TraesCS3D02G196800.4	-0.192256	-0.195139	-0.195139	0.248468	-0.195139	-0.195139	-0.195139	1.11462	-0.195139
TraesCS6D02G267100.1	-1.10487	-1.12329	-1.11759	-0.265501	-0.488811	-0.486059	1.69826	1.18518	1.70269
TraesCS1B02G186100.2	-0.672734	-0.263478	-0.672734	0.500394	-0.672734	-0.089696	-0.672734	1.66555	0.878167
TraesCS5D02G392600.2	-2.2369	-0.336178	-2.2369	0.191779	0.616098	-0.619601	0.712261	2.52975	1.37969
TraesCS2A02G352800.4	-0.799918	-0.799918	0.0616402	-0.0844641	-0.515404	0.175345	0.205122	1.56185	0.195747
TraesCS6B02G208900.3	-0.438101	-0.438101	-0.438101	-0.438101	-0.438101	0.13139	1.01502	1.48219	-0.438101
TraesCS2B02G118100.1	-0.558147	-0.751051	-0.816832	-0.109478	-0.287069	-0.31772	0.791935	1.16028	0.888082
TraesCS6B02G209600.1	-1.13332	-1.11678	-1.02618	0.832634	0.830104	0.685427	0.102966	0.557657	0.267489
TraesCS4D02G314400.1	-1.42556	-1.54113	-1.57626	-0.448165	-0.657957	-0.555664	1.93773	2.37353	1.89348
TraesCS3B02G041800.1	-1.09973	-0.859119	-1.56291	1.59213	1.49589	1.41225	-0.683412	0.16209	-0.457177
TraesCS5B02G202700.1	-0.820358	-0.874445	-0.714279	-0.229163	-0.342311	-0.123526	0.826618	1.38114	0.896324
TraesCS1B02G426300.1	-0.591159	-0.625862	-0.383354	0.177957	-0.021517	0.342573	0.370882	0.420856	0.309623
TraesCS7D02G322800.2	-0.362498	-0.6635	-0.6635	0.589884	-0.341572	0.500642	0.64684	0.221683	0.0720218
TraesCS7D02G419400.1	-1.19537	-1.32612	-1.25036	1.36637	1.34543	1.4445	-0.151887	-0.0220884	-0.210486
TraesCS7D02G286900.2	-0.558526	-1.24469	-0.335493	0.578244	0.418427	-0.125002	0.525505	0.629517	0.112017
TraesCS4A02G004800.1	-1.01022	-0.959199	-0.967579	0.124655	-0.11337	0.0246968	1.10281	0.806991	0.991219
TraesCS6D02G193900.3	-0.0943897	-0.0943897	-0.0943897	-0.0943897	-0.0943897	-0.0943897	0.285231	0.375496	-0.0943897
TraesCS2A02G034100.1	-1.92098	-0.815075	-0.741555	0.30289	-0.0232035	-0.0911546	1.33515	1.17358	0.780345
TraesCS4B02G140200.1	-0.847351	-1.07333	-0.830932	-0.712421	-0.699096	-0.567378	1.49148	1.58045	1.65857
TraesCS7A02G283600.2	-0.137188	-0.154106	-0.763861	-0.0257413	-0.38424	-0.035287	0.343158	0.621294	0.53597
TraesCS4B02G252100.2	-1.66965	-1.609	-1.65169	1.66909	1.82421	1.73113	0.114668	-0.661923	0.253159
TraesCS4B02G350700.1	-1.70694	-1.22434	-1.08156	-0.8874	-0.915671	0.0722243	1.58985	2.66293	1.4909
TraesCS1B02G148500.2	-0.508122	-0.508122	-0.508122	-0.508122	0.94658	-0.508122	0.467875	0.734328	0.391827
TraesCS1B02G472200.1	-0.652446	-0.750412	-0.879073	-0.735406	-0.661495	-0.635074	1.11647	1.73936	1.45808
TraesCS1A02G118300.1	-0.359248	-0.359248	-0.359248	0.311592	-0.357806	-0.359248	-0.359248	0.5713	1.27116
TraesCS7D02G209700.1	-0.592847	-0.334629	-0.592847	0.0169084	0.555111	-0.592847	-0.196687	0.897724	0.840113
TraesCS5B02G242700.2	-0.23687	-0.508295	-0.508295	-0.364249	-0.337089	-0.508295	0.72988	1.05437	0.678839
TraesCS3A02G236200.2	-0.96987	-0.840843	-1.12645	-0.271495	-0.115037	0.0107826	0.708537	1.80729	0.797084
TraesCS7B02G136000.1	-1.60438	-1.76109	-1.53825	1.81986	1.88557	1.97524	-0.403158	0.104085	-0.477877
TraesCS6D02G289000.2	-0.280607	-0.280607	-0.280607	-0.280607	-0.280607	0.445352	-0.280607	1.5189	-0.280607
TraesCS6B02G333700.2	-0.194051	0.177787	-0.194051	0.108122	-0.194051	-0.194051	-0.194051	0.878398	-0.194051
TraesCS2A02G456600.1	-0.787979	-0.633893	-0.740808	-0.316468	-0.387347	-0.00464973	0.862533	1.03124	0.977372
TraesCS6A02G342800.5	-0.370351	-0.0495772	-0.370351	0.297768	0.423753	-0.100121	-0.370351	0.661044	-0.121816
TraesCS1A02G212000.1	-1.44333	-1.69771	-1.67474	-0.527271	-0.471703	-0.584436	2.10885	2.15195	2.13839
TraesCS2B02G290800.1	-0.270142	-0.270142	-0.270142	-0.270142	-0.270142	0.344332	-0.270142	1.54666	-0.270142
TraesCS1D02G265200.2	-0.236783	-0.236783	-0.236783	0.398275	-0.236783	0.152784	0.204701	0.173559	0.0178115
TraesCS1A02G324800.3	-0.280839	-0.207704	-0.280839	-0.280839	0.284758	-0.280839	0.263152	1.06399	-0.280839
TraesCS4B02G142400.2	-0.29422	-0.29422	-0.29422	-0.29422	-0.29422	-0.29422	1.05628	1.00326	-0.29422
TraesCS2B02G474700.1	-1.55308	-1.0483	-1.4056	0.453332	0.338834	0.604551	0.61381	1.47876	0.517684
TraesCS5D02G447800.2	-2.05229	-2.27878	-2.27997	1.4201	1.5048	1.35923	0.553819	0.957392	0.815705
TraesCS1B02G354200.1	-0.344646	-0.344646	-0.344646	-0.182436	-0.344646	0.717476	0.228728	0.444457	0.17036
TraesCS2A02G488700.1	-0.215259	-0.367897	-0.813624	-0.448491	-0.366839	-0.11141	0.470298	0.954031	0.899192
TraesCS7A02G299500.3	-0.392029	-0.392029	-0.0563174	-0.392029	-0.144709	0.516399	0.265153	0.987592	-0.392029
TraesCS1B02G226000.2	0.172884	-0.39855	-0.39855	-0.39855	-0.39855	-0.39855	0.0107051	0.967702	0.841459
TraesCS3A02G114900.1	-0.435786	-0.502958	-0.435786	-0.19768	-0.22053	-0.280384	0.599037	0.783129	0.690959
TraesCS1A02G144700.1	-0.595021	-0.911906	-1.09545	0.299378	-0.308981	0.497918	1.16676	0.44975	0.497554
TraesCS1B02G471200.1	-0.286932	-0.37973	-0.469607	0.405223	0.54358	0.0654863	-0.170378	0.468128	-0.175771
TraesCS2D02G440300.1	-0.500614	-0.497963	-0.375304	-0.0409409	-0.372064	0.214247	0.158762	1.23564	0.178232
TraesCS7A02G329700.1	-0.274917	-0.279234	-0.180372	0.704095	-0.239433	-0.0727836	0.0435581	0.556863	-0.257776
TraesCS7A02G438500.1	-1.33684	-1.44555	-1.3467	1.76672	1.48722	1.96885	-0.730536	0.477783	-0.840962
TraesCS5B02G448200.2	-1.01498	-1.36307	-1.01131	0.115626	0.0683714	0.16847	0.731372	1.47412	0.831411
TraesCS1D02G421100.2	0.1448	-0.763628	-0.763628	-0.426774	0.0078348	-0.142573	0.383027	0.904491	0.65645
TraesCS7A02G325300.1	-0.682597	-0.252848	-0.682597	-0.0364348	-0.0559247	0.482832	0.105671	0.363544	0.758355
TraesCSU02G258200.1	1.09958	0.0529381	1.02927	-1.31403	0.315994	0.443396	0.213729	5.31972	-7.16059
TraesCS1B02G248800.2	-0.0892621	-0.0892621	-0.0892621	-0.0892621	0.23382	0.113626	-0.0892621	0.188128	-0.0892621
TraesCS3B02G170700.1	-0.0882612	-0.441672	-0.143022	-0.341235	-0.362739	-0.356843	0.526781	1.0036	0.20339
TraesCS1B02G433400.3	-0.348629	-0.348629	-0.348629	-0.348629	0.0671296	-0.348629	0.506563	1.51808	-0.348629
TraesCS5B02G265500.1	-0.888218	-0.943768	-1.01521	0.15446	0.267901	0.318116	0.612349	0.609878	0.884491
TraesCS5D02G283100.1	-0.00164453	-0.315471	-0.315471	-0.315471	-0.315471	-0.315471	0.384969	1.5095	-0.315471
TraesCS7A02G327200.1	-0.767472	-0.300888	-0.557789	-0.325686	-0.0302637	-0.139084	0.777299	0.7723	0.571584
TraesCS3D02G241300.1	-0.856175	-0.856175	-0.817739	0.157466	0.138043	0.121288	0.57411	0.862789	0.676391
TraesCS2D02G248700.3	-0.333097	-0.333097	-0.333097	-0.137749	0.0718064	0.0487403	-0.333097	1.68269	-0.333097
TraesCS4D02G221400.2	-1.08988	-0.200015	-0.519415	-0.085556	0.485435	-0.169966	0.815473	0.348415	0.415505
TraesCS1B02G117800.1	-0.146265	-0.409299	-0.127723	-0.453909	-0.543705	-0.303061	0.577723	0.931624	0.474613
TraesCS5B02G496400.3	-1.19298	-0.475802	-1.40711	0.962779	0.970573	0.140837	0.364779	1.04259	-0.405664
TraesCS1B02G097400.1	-0.718797	-1.13767	-1.03093	0.260795	0.117389	0.299834	0.552781	1.02721	0.629385
TraesCS1B02G376800.2	-0.597491	-0.119005	-0.282422	-0.547061	0.208234	-0.0345545	0.665662	0.449493	0.257144
TraesCS7D02G252800.2	-1.0043	-1.00862	0.397375	-0.762514	0.295309	0.632466	0.047966	1.23078	0.17153
TraesCS7D02G026600.1	-0.641448	-0.693864	-0.685234	0.906881	-0.693864	0.376525	-0.307605	1.07802	0.660588
TraesCS4B02G325900.1	-0.631373	-0.898625	-1.16253	0.509953	0.834841	0.371528	-0.1526	1.94838	-0.819565
TraesCS5A02G405000.1	-0.537749	-0.955669	0.12089	-0.955669	0.286781	0.462791	-0.191833	1.31037	0.46009
TraesCS2D02G287800.1	-0.236164	-0.613566	-0.490562	-0.613566	0.778202	-0.613566	-0.613566	2.08732	0.315468
TraesCS3D02G038400.1	-1.48243	-1.28729	-0.865906	0.619404	0.725377	0.850773	0.266801	0.827457	0.34582
TraesCS5B02G497700.2	-0.112904	-0.449885	-0.0131621	-0.0591834	-0.480203	-0.188156	0.844121	1.05461	-0.595236
TraesCS1B02G314900.3	-1.33874	-0.655268	-0.284933	0.394181	0.533498	0.295854	0.155932	0.852507	0.0469676
TraesCS7D02G338200.2	-0.627536	0.276274	-0.627536	-0.109504	-0.18075	-0.335932	0.574098	0.867648	0.163237
TraesCS1A02G221900.3	-1.02477	-0.619868	-0.0949805	-0.0414586	0.349851	0.366996	-0.124822	0.706412	0.482643
TraesCS2D02G256200.1	-0.504827	-0.652865	-0.356402	0.154136	0.0749151	0.286487	0.456699	0.313968	0.227889
TraesCS3B02G177100.2	-0.640323	-0.295494	-0.636001	-0.01552	0.254204	0.17771	0.372603	0.642414	0.140407
TraesCS2B02G039900.1	-0.664525	-0.669195	-0.788966	-0.422851	-0.291557	-0.485011	1.10093	1.38908	0.832087
TraesCS1D02G159500.1	-0.43487	-0.666315	-0.655581	-0.143362	-0.160713	-0.0511438	0.484933	0.882646	0.744406
TraesCS3B02G510700.1	-1.34254	-1.34254	-1.34254	1.33981	2.29727	0.508661	-1.34254	2.56695	-1.34254
TraesCS4D02G334600.2	-0.235991	-0.235991	-0.235991	-0.235991	-0.235991	-0.235991	0.864314	0.78762	-0.235991
TraesCS5B02G229800.1	-0.61172	-0.787146	-0.703366	0.349573	0.538659	0.404893	0.177931	0.400639	0.230537
TraesCS2B02G281200.2	-0.645283	-0.356778	-0.403746	-0.0402705	-0.523888	0.135876	0.606696	0.365004	0.86239
TraesCS3D02G451800.1	-0.546224	-0.684011	-0.713433	0.226965	0.209714	0.338693	0.0889082	0.736606	0.342783
TraesCS4B02G049800.1	-0.716309	-0.585986	-0.724806	-0.0871326	-0.0876804	0.00103893	0.983152	0.370406	0.847317
TraesCS5D02G205500.1	-0.828293	-0.403099	-0.650935	-0.553145	-0.0987113	-0.208252	0.877498	0.908409	0.956529
TraesCS2D02G369600.3	-0.120098	-0.120098	-0.120098	-0.120098	0.150132	-0.120098	-0.120098	0.690551	-0.120098
TraesCS1D02G387000.3	-0.384149	0.0509464	0.446107	-0.384149	-0.384149	-0.384149	-0.384149	0.910986	0.512704
TraesCS1A02G279000.2	-0.195914	-0.18585	-0.195914	-0.195914	-0.195914	-0.195914	0.63353	0.727806	-0.195914
TraesCS1D02G143800.1	-0.574977	-0.632234	-0.534387	-0.0603102	-0.120487	-0.0887484	0.448686	0.90187	0.660587
TraesCS2B02G472100.1	-1.00392	-1.09062	-1.02204	0.887158	0.862094	0.956269	-0.165904	0.704979	-0.128013
TraesCS2A02G422600.2	-0.243623	-0.0382307	-0.243623	-0.243623	-0.243623	-0.243623	0.0955142	0.867408	0.293424
TraesCS1B02G343900.1	-0.295247	-0.295247	-0.295247	-0.295247	-0.295247	0.00106393	0.49135	1.12591	-0.14209
TraesCS7A02G145300.3	-0.00339651	-0.170342	-0.283453	-0.0806359	-0.453817	-0.966979	0.360298	1.08462	0.513705
TraesCS3A02G225800.2	0.205743	0.220258	-0.704222	-0.704222	-0.163203	-0.629717	0.42209	0.901746	0.451527
TraesCS4B02G187600.1	-1.03181	-1.17743	-1.08906	0.875873	0.835289	0.902398	-0.0122803	0.655461	0.0415661
TraesCS3A02G236200.3	-0.83591	-0.954534	-0.951503	-0.0453194	-0.228991	-0.00745121	1.11162	0.69737	1.21472
TraesCS4B02G211600.1	-1.23753	-1.40291	-1.36077	1.60428	1.53547	1.48865	-0.444545	0.0418361	-0.224484
TraesCS5A02G175300.2	-0.317078	-0.421689	-0.608362	0.513497	0.368219	0.0458252	0.0735258	0.884035	-0.537972
TraesCS3D02G302800.4	-0.286112	-0.286112	-0.286112	0.312253	0.800671	-0.286112	-0.286112	0.60375	-0.286112
TraesCS5B02G500800.2	-0.404269	-0.404269	-0.0617146	-0.368645	-0.404269	-0.0481256	0.562161	1.02548	0.103652
TraesCS3B02G465100.1	0.113186	-0.872314	-0.872314	-0.219713	-0.0323547	0.338698	-0.350259	1.28505	0.610018
TraesCSU02G034700.3	-0.580078	-1.32624	-1.01659	0.453735	0.444335	0.180105	1.1241	0.955445	-0.234807
TraesCS1A02G185900.2	-0.260461	-0.260461	-0.23756	0.0877717	-0.260461	0.140077	0.4266	0.233187	0.131307
TraesCS7B02G140700.1	-0.814428	-0.972335	-1.13083	0.618209	0.860276	0.909979	0.25094	0.0957825	0.182403
TraesCS3D02G075900.1	-2.08383	-1.63495	-1.55864	0.563265	0.723899	0.560746	0.597954	1.66493	1.16662
TraesCS7D02G201400.1	-1.89118	-2.17205	-1.97063	1.62497	1.49149	1.72395	0.104645	0.888976	0.199842
TraesCS7D02G540700.1	-0.526116	-0.526116	-0.526116	0.771369	-0.526116	0.628338	0.0375305	0.73391	-0.0666842
TraesCS5A02G186500.3	-0.0663761	-0.915174	-0.17792	-0.910853	0.609892	-0.370194	-0.87955	1.89156	0.818614
TraesCS7A02G238800.1	-0.805889	-0.602024	-0.518005	-0.568244	-0.274712	-0.409112	1.01219	1.20338	0.962411
TraesCS2A02G532800.2	-1.00327	-0.273829	-1.00327	-0.25739	0.20774	-1.00327	0.878001	1.47854	0.976753
TraesCS2D02G334900.1	-0.539386	-0.605403	-1.1186	-0.251976	-0.0628759	-0.106028	0.959585	0.972573	0.75211
TraesCS4D02G054200.1	-0.687916	-1.02599	-0.906628	1.16752	1.0914	1.10187	-0.460141	0.0445491	-0.324667
TraesCS5D02G472100.2	-0.446638	-0.00941003	-0.446638	0.296662	-0.446638	0.688897	-0.42658	0.563426	0.226919
TraesCS7D02G328700.1	-0.501915	-0.610125	-0.790053	-0.0340502	0.19412	0.273542	0.356259	0.579799	0.532423
TraesCS5D02G222800.2	-0.235666	-0.235666	-0.235666	-0.0403181	0.458546	-0.235666	-0.235666	0.995767	-0.235666
TraesCS2B02G232400.1	-1.78018	-1.9658	-2.08387	0.784746	0.782337	0.772662	1.13407	1.20219	1.15384
TraesCS2B02G594300.1	-1.34941	-1.71117	-0.757105	0.35285	0.768014	0.495898	1.05922	-0.00684868	1.14855
TraesCS6D02G256100.1	0.0345271	-0.456043	-0.456043	-0.0156223	-0.456043	-0.456043	1.03658	1.22473	-0.456043
TraesCS5A02G508800.1	-0.980259	-0.690752	-0.534384	-0.1922	-0.0291683	-0.0715486	0.977572	0.665923	0.854817
TraesCS1A02G288900.2	-0.245944	-0.460167	-0.477376	0.0745091	-0.234926	0.558248	0.519013	0.715449	-0.448807
TraesCS2B02G325600.5	-0.355884	-0.355884	-0.355884	-0.355884	-0.355884	-0.355884	0.617176	1.87401	-0.355884
TraesCS4D02G185000.1	-0.914093	-1.35132	0.00482342	0.593163	-1.35132	-0.675956	0.764379	2.35034	0.579984
TraesCS4D02G147100.1	-0.271686	-0.611964	-0.611964	-0.286577	-0.611964	-0.611964	1.47652	1.72689	-0.197287
TraesCS3B02G166700.1	-0.752397	-0.573738	-0.621538	0.268151	0.0515758	-0.104447	0.373955	0.775956	0.582481
TraesCS7D02G244500.1	-2.22207	-2.23476	-2.19131	0.849127	0.93495	0.8197	1.48381	1.25177	1.30878
TraesCS3B02G152500.1	-0.262409	-1.40843	-0.762489	-0.459344	-0.486032	0.0514692	1.26129	1.02752	1.03842
TraesCS5A02G135700.2	-1.10316	-1.21634	-2.09565	0.4811	0.181271	-0.499072	0.569638	3.01314	0.669077
TraesCS2D02G316000.2	-0.908193	-0.61686	-0.806202	-0.253958	-0.136919	-0.12236	0.957111	0.885743	1.00164
TraesCS5A02G424100.2	-0.882581	0.0992716	-0.534349	-0.154007	-0.327747	-0.0777015	0.15445	0.851641	0.871023
TraesCS1B02G469500.2	-0.13106	-0.113939	-0.254064	-0.119185	0.435683	0.222059	-0.254064	0.420397	-0.205827
TraesCS5A02G065200.1	-0.181869	-0.258737	-0.312003	-0.136886	-0.445681	-0.315198	0.181457	0.954839	0.514077
TraesCS1A02G066800.1	-0.792122	-0.891716	-3.18361	1.26964	1.61106	1.52832	0.166883	0.716431	-0.424885
TraesCS2B02G414200.2	-0.291337	-0.291337	-0.291337	0.312735	-0.276981	-0.291337	-0.291337	1.71227	-0.291337
TraesCS5D02G273400.1	-1.70101	-1.68111	-1.47575	0.274294	0.502417	0.445728	1.55324	0.643016	1.43918
TraesCS7A02G133500.1	-0.656035	-0.951394	-0.954029	0.215017	0.242896	0.29487	-0.809827	0.953038	1.66546
TraesCS3B02G311600.2	-0.427974	0.139874	-0.89786	-0.646898	0.458284	-0.443684	0.807897	0.670659	0.339704
TraesCS2D02G455200.1	-0.426364	-0.575753	-1.22	-0.169851	0.0117276	0.299029	0.935173	0.52126	0.624775
TraesCS1A02G215500.1	-1.33985	-1.27894	-1.03871	0.281924	0.450773	0.515851	0.718995	0.933492	0.756466
TraesCS1B02G143800.1	-1.26521	-0.477732	-1.20292	-0.237589	0.106996	-0.283814	1.15445	1.49872	0.7071
TraesCS5B02G400000.2	-0.214386	-0.214386	-0.214386	-0.182991	-0.214386	-0.214386	-0.214386	0.764542	0.704764
TraesCS7B02G187900.4	-0.468898	-0.468898	0.0359762	0.249189	-0.00946679	-0.035939	0.415504	0.751432	-0.468898
TraesCS2A02G258900.1	-0.0783752	-0.028959	-0.21436	-0.381718	-0.381718	-0.381718	-0.0210724	1.15682	0.331098
TraesCS7A02G126700.1	-0.938676	-1.35636	-1.00178	-0.182684	-0.211216	-0.206057	1.10106	1.65694	1.13878
TraesCS4B02G181000.1	-0.978801	-0.985996	-0.56484	-0.985996	-0.623106	-0.256552	-0.0653219	3.30354	1.15707
TraesCS4B02G201800.2	-0.118322	-0.118322	-0.118322	-0.118322	0.154298	0.285491	-0.118322	0.270143	-0.118322
TraesCS1B02G179300.1	-0.563322	-0.665354	-0.513083	0.13164	0.0854634	0.248479	0.159862	0.592541	0.523774
TraesCSU02G038400.1	-0.539186	-0.539186	-0.564118	0.123562	-0.27149	-0.0376071	0.527235	0.727483	0.573309
TraesCS4A02G304300.1	-0.0649348	-0.114444	-0.365298	-0.381081	-0.381081	-0.381081	-0.00256895	1.05721	0.633275
TraesCS4B02G019100.1	0.00744914	-1.6605	-0.313839	0.712837	-1.75	1.3672	1.00958	1.51018	-0.882895
TraesCS4A02G402100.1	-0.0985418	-0.427849	-0.502355	-0.133866	0.130844	-0.175817	0.344038	0.61401	0.249537
TraesCS2A02G180200.2	-0.656983	-0.294806	-0.947408	0.22508	-0.283835	0.0410044	0.439955	1.08469	0.3923
TraesCS2B02G288800.1	-0.184204	-0.486378	-0.177853	-0.386581	-0.482459	-0.403771	0.580082	1.08016	0.461009
TraesCS1B02G333300.1	-0.307974	-0.102775	-0.0168689	-0.606632	-0.606632	0.134942	0.134942	1.07459	0.296406
TraesCS5A02G548800.3	-0.141725	-0.372877	-1.48257	-0.236468	-0.17923	0.237268	0.469389	0.759573	0.946642
TraesCS5B02G155200.1	-1.28287	-0.678876	0.237438	-1.28863	-0.344522	1.20502	1.60084	1.83735	-1.28575
TraesCS6B02G381500.3	-0.560587	-0.560587	-0.560587	-0.560587	0.0920144	0.0529448	0.619561	1.3081	0.169727
TraesCS3A02G274900.1	-0.260255	-0.658929	-0.344008	-0.0520375	-0.237578	-0.0496653	0.639916	0.513538	0.449019
TraesCS1B02G334200.1	-0.616833	-0.496444	-1.88766	0.311775	0.169269	-0.063912	0.925658	0.896424	0.761724
TraesCS3D02G236700.1	-0.703015	-0.528917	-0.531586	-0.162352	-0.276925	0.101544	0.551154	1.11547	0.434625
TraesCS2D02G422000.1	-0.937272	-0.765682	-0.96875	-0.187905	-0.110444	-0.310258	1.2243	1.02771	1.0283
TraesCS7A02G410700.1	-0.516061	-0.991146	-0.991146	0.754306	1.30487	0.906481	-0.991146	1.11118	-0.587333
TraesCS1A02G107300.2	-0.244454	-0.25738	-0.25738	-0.25738	-0.25738	-0.25738	0.300398	1.47684	-0.245885
TraesCS3B02G250900.1	-0.390171	-0.20875	-0.388729	0.254147	0.326162	-0.390171	0.298681	0.889003	-0.390171
TraesCS6D02G308100.1	-0.407242	-0.424434	0.105193	0.153304	0.662944	-0.107415	-0.217983	0.352332	-0.1167
TraesCS3B02G338100.4	0.00677671	-0.229563	-0.229563	0.018972	0.151167	0.33213	-0.229563	0.409206	-0.229563
TraesCS1D02G218000.1	-0.789867	-1.12499	-0.93296	-0.478879	-0.159777	-0.394588	1.30581	1.44737	1.12788
TraesCS7D02G477500.2	-0.670761	-0.564064	-0.851266	0.302061	0.0262358	0.131359	0.64138	0.344901	0.640152
TraesCS7D02G277000.1	-0.154015	-0.230358	-1.13879	-0.134465	-0.248145	0.0691066	0.685778	0.489754	0.66113
TraesCS3A02G416100.3	-0.628139	-0.628139	-0.229788	-0.628139	-0.628139	0.797858	0.395471	2.17715	-0.628139
TraesCS2D02G582200.1	-0.927829	-0.965622	-0.936246	0.190301	0.335284	0.453478	0.481486	0.77297	0.596179
TraesCS6B02G163400.1	0.0700468	-0.312384	-0.338122	0.126547	-0.106689	-0.338122	-0.338122	0.7439	0.492945
TraesCS4A02G452700.1	-1.0045	-1.05479	-0.885645	-0.345082	-0.355042	-0.351816	1.05961	1.93144	1.00583
TraesCS1D02G152200.1	-0.490947	-0.540254	-0.347161	-0.179676	-0.287808	0.209315	0.340931	0.853882	0.441719
TraesCS1D02G210000.3	-0.281557	-0.281557	0.318712	-0.281557	0.227378	-0.250162	-0.281557	1.11186	-0.281557
TraesCS3D02G342400.1	-0.938065	-0.555718	-1.32562	0.323549	-0.0726686	0.151786	0.550731	1.00065	0.865358
TraesCS3B02G360100.1	-0.912117	-0.847234	-0.912117	-0.862486	-0.912117	-0.912117	1.56089	2.49156	1.30573
TraesCS5B02G131900.1	-0.272535	-0.335576	-0.257762	-0.157322	-0.124994	-0.0863298	0.645809	0.471268	0.117441
TraesCS1D02G190900.3	-0.247621	-0.247621	-0.247621	-0.247621	-0.247621	0.434053	0.597969	0.453706	-0.247621
TraesCS5D02G415200.1	-0.521611	-0.693647	-0.772882	0.216479	0.115819	0.227118	0.588882	0.271072	0.568771
TraesCS7A02G385500.1	-1.1808	-0.86326	-0.829102	0.718488	0.736361	0.642503	0.428434	0.00821807	0.339162
TraesCS3B02G185900.1	-0.98922	-0.786406	-0.851733	0.475625	0.685257	0.700739	-0.876288	2.44847	-0.806444
TraesCS2A02G374800.2	-0.533696	-0.180937	-0.533696	-0.204859	-0.533696	-0.259881	0.690962	1.67482	-0.119019
TraesCS1D02G360800.1	-0.0667431	-0.49284	-0.322115	-0.256456	-0.425999	-0.177167	0.447741	0.942162	0.351418
TraesCS3B02G582400.3	-0.659579	-0.321306	-1.96557	1.05163	0.641565	-0.152662	-1.22457	2.31802	0.312464
TraesCS7A02G177700.1	-1.77431	-0.356394	-1.77431	2.5795	2.65195	1.2141	-1.77431	1.00809	-1.77431
TraesCS2D02G284400.1	-0.829039	-0.80244	-0.944735	0.479992	0.701711	0.695943	-0.616183	2.02374	-0.70899
TraesCS1B02G415500.1	-0.39443	-0.39443	-0.39443	-0.223223	-0.0496012	0.195334	0.412101	0.860164	-0.0114858
TraesCS7A02G206200.1	-1.10668	-1.22994	-1.05871	-0.443655	-0.485676	-0.588261	1.56581	1.60431	1.74279
TraesCS7A02G476300.1	-0.696658	-0.746507	-0.840046	-0.761478	-0.239278	-0.257519	1.13165	1.3239	1.08593
TraesCS2B02G242100.1	-0.236189	-0.236189	-0.236189	-0.236189	-0.236189	0.210596	-0.236189	0.505385	0.701155
TraesCS3B02G253500.2	-0.214499	-0.214499	-0.214499	0.109736	-0.214499	-0.214499	0.489488	0.687768	-0.214499
TraesCS6B02G168600.1	-0.688962	-0.684667	-0.68712	-0.367526	0.024464	-0.255457	0.998946	0.535623	1.1247
TraesCS2A02G382700.1	-0.854874	-1.03829	-0.820832	0.19708	-0.101111	0.156969	0.816312	0.946728	0.698021
TraesCS5D02G166000.3	-0.469017	-0.460386	-0.00225901	-0.469017	0.149222	-0.461821	-0.463257	1.14781	1.02872
TraesCS1A02G095000.2	-0.559952	-0.559952	-0.559952	-0.559952	0.565037	0.0240479	0.508374	1.39313	-0.250776
TraesCS1A02G288400.2	-0.187531	-0.346347	0.302622	-0.332189	-0.366405	-0.366405	-0.366405	0.918701	0.743958
TraesCS7A02G204800.1	-0.709826	-1.06445	-0.931453	-0.451504	-0.5264	-0.471952	1.30438	1.49027	1.36094
TraesCS3A02G141300.1	-0.265767	-0.346179	-0.37553	-0.494338	-0.483235	-0.136453	0.245103	1.09598	0.760417
TraesCS3D02G340700.2	-0.660299	-0.0178288	-0.660299	0.153636	0.187698	0.406651	0.616495	0.634248	-0.660299
TraesCS6A02G066100.1	0.107143	-0.323212	-0.275875	-0.67578	-0.635786	-0.55898	0.337066	1.05293	0.972494
TraesCS2A02G165800.2	-0.0387975	0.109422	-0.529005	-0.198444	-0.172032	-0.575845	0.35546	0.547159	0.502082
TraesCS1D02G181600.1	-0.703467	-0.874059	-0.846314	0.597689	0.634197	0.533329	-0.469313	1.65783	-0.529893
TraesCS3D02G288700.1	-1.63089	-0.387219	-0.0638292	-0.190467	0.0444765	0.728914	0.283677	2.84478	-1.62945
TraesCS1B02G347900.1	-0.413897	-0.280333	-0.214774	-0.413897	0.764977	-0.10007	0.162384	0.546615	-0.0510059
TraesCS3B02G414800.1	-0.485329	-0.769662	-1.1633	-0.434618	-0.152229	-0.554974	0.709578	1.5741	1.27643
TraesCS2B02G077700.1	-0.819013	-1.0424	-1.20902	0.99353	1.12876	1.30356	-0.367464	-0.000877809	0.0129248
TraesCS6D02G161100.1	-0.25422	-0.25422	-0.25422	0.10305	-0.25422	-0.081733	-0.25422	0.777175	0.472611
TraesCS4D02G053300.1	-0.344584	-0.358939	-0.358939	-0.258634	0.907697	-0.358939	-0.358939	0.851449	0.27983
TraesCS2A02G419900.3	-0.252714	-0.252714	-0.252714	-0.252714	-0.252714	-0.252714	0.945152	0.823845	-0.252714
TraesCS6D02G165400.2	0.125065	-0.140047	-0.58809	1.36754	-2.07249	0.45233	0.138214	2.78997	-2.07249
TraesCS4B02G252100.1	-1.05774	-0.970135	-0.904773	0.940755	0.684515	1.02958	-0.44968	0.690263	0.0372129
TraesCS7A02G553800.2	-0.527561	-0.527561	-0.527561	-0.527561	0.0144492	0.707553	0.019395	0.998007	0.370841
TraesCS2A02G406900.1	-0.742478	-0.814564	-0.694322	0.39742	0.218708	0.393998	0.286116	0.395139	0.559983
TraesCS4B02G327800.1	-0.229518	-0.229518	-0.229518	-0.229518	0.262079	-0.226635	-0.0595926	1.04609	-0.103866
TraesCS7B02G113400.1	-0.72888	-0.833535	-0.845807	-0.652392	-0.831739	-0.500294	1.42341	1.62727	1.34197
TraesCS7D02G485600.2	-0.160561	-0.160561	-0.160561	0.140441	-0.160561	-0.160561	-0.160561	0.983485	-0.160561
TraesCS4B02G300200.1	-1.25233	-1.1842	-1.18169	-0.122748	0.0317201	-0.257606	1.42051	1.2726	1.27375
TraesCS3B02G263600.1	-0.682513	-0.649346	-0.0954806	0.00206838	-0.221613	0.0379563	0.713764	0.541477	0.353687
TraesCS2D02G213100.3	-0.436442	-0.436442	-0.436442	0.168578	-0.436442	-0.436442	0.775816	1.67426	-0.436442
TraesCS1D02G277200.2	-0.455527	-0.455527	-0.455527	-0.455527	-0.455527	-0.0214992	0.816496	1.93816	-0.455527
TraesCS3A02G311600.1	-0.470703	-0.470703	-0.470703	0.251763	0.292283	-0.166192	-0.00708076	0.908918	0.132419
TraesCS6D02G145400.4	-0.321768	-0.321768	-0.321768	-0.321768	-0.321768	0.402446	0.0400004	0.525427	0.640966
TraesCS3A02G253000.3	-1.51133	-1.02281	-1.51133	-0.630057	-0.58685	-1.51133	2.05707	2.9924	1.72424
TraesCS2D02G010600.1	-2.59882	-2.52937	-2.31974	0.0774671	0.106548	0.156458	2.23205	2.71451	2.1609
TraesCS7A02G427100.1	-2.29853	-2.41991	-2.29643	1.78679	1.71432	1.81756	0.49384	0.742315	0.460033
TraesCS5A02G443900.1	-0.362014	-1.07687	-0.756038	0.104188	0.459121	-0.112036	0.611849	0.961028	0.17077
TraesCS2B02G301600.1	-1.15414	-1.34826	-1.04634	1.00004	1.03635	0.976581	0.264085	0.216511	0.0551671
TraesCS5A02G093000.1	-1.16404	-1.00613	-1.24357	0.333984	0.0269148	0.115026	0.827428	1.35617	0.754211
TraesCS2B02G268300.1	-0.928398	-0.676224	-0.864895	-0.0377565	-0.000880496	0.0945027	0.53836	1.01459	0.860705
TraesCS3A02G435800.1	-0.640542	-0.778679	-0.576473	-0.473751	-0.312989	-0.344773	0.984025	1.23828	0.904905
TraesCS3B02G126300.1	-0.25285	-0.268633	-0.268633	-0.268633	0.0347094	0.272386	0.427361	0.592925	-0.268633
TraesCS1A02G228700.1	-1.27523	-1.30282	-1.14568	0.424801	1.00231	1.07004	0.364033	0.901795	-0.0392461
TraesCS6D02G230500.1	-0.707845	-0.723361	-0.476283	-0.230193	-0.182826	-0.438262	0.902612	0.955988	0.90017
TraesCS7D02G519100.1	-0.507164	-0.621623	-0.54181	-0.120213	-0.123958	-0.377462	0.695533	0.904354	0.692342
TraesCS2D02G282800.5	-0.228634	-0.0434013	-0.0638473	0.122995	-0.228634	-0.228634	0.232895	0.665893	-0.228634
TraesCS3D02G046900.7	-0.4648	-0.562009	-1.03777	-0.0661525	-0.340411	-0.0047669	1.02363	0.513065	0.939213
TraesCS2A02G444100.1	-0.473865	-0.335051	0.0115613	0.278883	-0.473865	0.0269366	0.122593	0.135889	0.706919
TraesCS5B02G426300.1	-1.07321	-0.910205	-0.828869	-0.0371782	0.256389	0.156068	0.729205	1.11987	0.587936
TraesCS7D02G178800.2	-1.22791	-0.948141	-0.116878	-0.870639	0.0145406	0.467194	1.19862	1.00935	0.473861
TraesCS6D02G233500.1	-0.72475	-0.71122	-0.639271	-0.182373	0.0830266	0.110781	0.614216	1.07252	0.377069
TraesCS1A02G416700.1	-1.7781	-1.7365	-1.60704	1.23969	1.1894	1.60026	0.109905	0.678767	0.303629
TraesCS3B02G610100.2	-0.213124	-0.509435	0.433174	-0.509435	-0.509435	0.159592	-0.509435	0.661132	0.996964
TraesCS3A02G382100.1	-0.62993	-0.680631	-0.687918	-0.404934	-0.150732	-0.335202	0.870753	1.01662	1.00198
TraesCS2B02G374400.1	-1.06079	-1.24094	-0.883671	-0.422909	-0.894977	-0.890444	1.81043	1.94572	1.63759
TraesCS2D02G362500.1	-0.850162	-0.760081	-0.82997	-0.163642	0.132304	0.12	1.01122	0.39174	0.948592
TraesCS6A02G097000.3	-1.13814	0.0199867	-1.68754	0.461565	-0.259069	0.367967	0.594556	1.74455	-0.103879
TraesCS1B02G431400.2	-0.224292	-0.224292	-0.224292	-0.224292	-0.224292	-0.224292	0.831598	0.738443	-0.224292
TraesCS1D02G287300.1	-0.200903	-0.433996	-0.70781	-0.70781	-0.155925	-0.250478	0.487538	1.12285	0.846533
TraesCSU02G259600.1	-1.27777	-0.968803	-1.05106	0.52374	0.78383	1.09511	-0.713582	2.28695	-0.678403
TraesCS6A02G286400.2	-0.56682	-0.608062	-0.704324	-0.218897	-0.704324	0.136442	0.879677	0.755108	1.0312
TraesCS3A02G280800.1	-1.23491	-1.12913	-1.38221	0.224388	0.116096	0.608542	0.77302	1.46937	0.554824
TraesCS1B02G280900.2	-0.299732	0.0369129	-0.0772058	-0.283904	-0.450591	-0.923599	0.951788	1.27929	-0.232958
TraesCS7B02G456900.1	-0.886861	-1.37376	-0.750561	-0.197619	-0.183099	-0.00846687	0.646806	2.33405	0.419512
TraesCS3B02G233800.1	0.259826	-0.874395	-0.874395	-0.554777	0.0240065	-0.874395	0.637073	3.13145	-0.874395
TraesCS5D02G236500.1	-0.575031	-0.321773	-0.660221	0.382435	0.373318	0.307238	0.0668824	0.610496	-0.183344
TraesCS2D02G386300.2	-0.785852	-0.916345	-0.802531	0.473954	0.302214	-0.0361505	0.413342	1.09098	0.260383
TraesCS5B02G285300.2	-0.455365	-0.455365	-0.455365	0.4546	0.054584	0.375701	-0.455365	0.766203	0.170373
TraesCS2D02G271500.1	0.03721	-0.566603	-0.469818	-0.799722	-0.434164	-0.364827	0.708647	1.15279	0.73649
TraesCS3B02G297200.1	-0.907494	-1.12582	-1.08955	0.319991	0.272338	0.372946	0.934036	0.276149	0.947399
TraesCS7A02G343700.1	-0.392665	-0.441164	-0.196367	-0.109182	-0.0888435	-0.151657	0.345384	0.713359	0.321136
TraesCS1D02G203500.2	-0.828564	-0.828564	-0.828564	-0.312549	-0.323689	0.468921	1.26669	0.734106	0.652218
TraesCS4D02G134900.1	-1.69958	-2.0063	-1.76929	0.0210488	-0.0152741	0.0692244	1.80248	1.68717	1.91053
TraesCS6B02G036900.1	-0.864034	-0.104452	-0.35916	-0.318066	0.257644	0.209786	-0.0136349	0.662535	0.529382
TraesCS2D02G387400.1	-0.530317	-0.680898	-0.502836	0.467548	0.3426	0.428554	0.190985	0.236849	0.0475145
TraesCS2A02G267900.1	-0.454013	-0.455319	-0.51672	-0.0246848	-0.218438	-0.11676	0.577625	0.850313	0.357997
TraesCS1A02G120900.1	-0.903101	-0.903101	-0.728056	0.88642	-0.104843	-0.534612	0.938872	0.596171	0.752251
TraesCS4B02G306300.3	-0.285073	-0.183423	-0.285073	-0.0426227	-0.285073	-0.285073	0.484699	1.16383	-0.28219

## Sheet: Subcluster_2
	CT			H6			H12
	KK-CT-1	KK-CT-2	KK-CT-3	KK-H6-1	KK-H6-2	KK-H6-3	KK-H12-1	KK-H12-2	KK-H12-3
TraesCS7D02G516700.1	0.665668	0.407825	0.616915	1.68497	1.58577	1.92	-2.65096	-1.75723	-2.47296
TraesCS1B02G276800.1	0.78619	0.759408	0.727234	1.23195	1.20551	1.33181	-2.15007	-1.90758	-1.98446
TraesCS5D02G283600.1	0.298865	0.687491	0.598678	1.08227	0.883379	1.17761	-1.55832	-1.46277	-1.70721
TraesCS1A02G117100.1	0.0569289	-0.310077	0.204182	1.40691	1.1159	1.52809	-1.48403	-1.51081	-1.00709
TraesCS3D02G480100.1	1.43243	1.30711	1.56493	0.255996	0.059089	0.264059	-1.75254	-1.46896	-1.66211
TraesCS7B02G455300.1	0.833868	0.604715	0.701575	1.15586	1.12657	1.12203	-1.7643	-1.94858	-1.83173
TraesCS2D02G248800.1	0.0619603	-0.00243024	-0.0674293	1.32623	1.27235	1.14256	-1.05707	-1.67793	-0.998233
TraesCS2B02G521600.2	1.21038	1.16752	1.23572	0.0954776	0.141156	0.148346	-1.19282	-1.69227	-1.11352
TraesCS3A02G093900.1	1.13471	1.29608	1.23246	1.14644	1.23614	1.34566	-2.88296	-1.9731	-2.53544
TraesCS5D02G317700.1	2.09142	1.87747	1.9904	-0.694581	-0.67391	-0.755366	-1.20858	-1.24643	-1.38041
TraesCS5B02G047000.1	0.657502	0.77875	0.712687	0.789897	0.468119	0.610865	-0.905748	-1.01423	-2.09784
TraesCS4A02G121300.1	0.417404	0.297073	-0.0538948	1.23461	1.06182	0.907643	-0.488135	-3.34771	-0.0288114
TraesCS5D02G058700.2	1.04644	0.796972	0.950631	0.697591	0.710224	0.702384	-1.65047	-1.63484	-1.61895
TraesCS6D02G082300.1	0.646386	0.80089	0.942477	0.596168	0.488968	0.622587	-1.36583	-1.36583	-1.36583
TraesCS5D02G055000.1	1.14927	1.1634	1.33688	0.672485	0.778247	0.77239	-1.61305	-2.0714	-2.18822
TraesCS3A02G512400.1	1.09979	1.18086	1.18422	0.807166	0.716792	0.748371	-1.83678	-1.94038	-1.96004
TraesCS3D02G188000.1	0.656266	0.593944	0.626655	1.04154	0.805514	0.945467	-1.55148	-1.61411	-1.50379
TraesCS4D02G001900.1	0.57621	0.406989	0.366253	0.736348	0.668735	0.862938	-1.31351	-0.957501	-1.34646
TraesCS5B02G380600.1	0.947731	1.2888	0.441697	0.68384	0.212701	0.545584	-1.52885	-2.29014	-0.301363
TraesCS2D02G576000.2	1.44037	1.13587	1.19855	0.160635	0.249332	0.0426807	-1.70449	-1.33043	-1.19252
TraesCS1D02G275700.1	1.80597	1.81572	1.66064	-0.411516	-0.697684	-0.339861	-1.3566	-1.24019	-1.23647
TraesCS1D02G266000.1	1.4972	1.05431	1.26735	0.167601	0.19473	0.0777505	-1.31097	-1.26699	-1.68098
TraesCS5B02G403700.1	2.52157	2.4289	2.42381	0.515305	0.548134	0.670304	-3.05767	-2.85847	-3.19188
TraesCS2D02G107900.1	0.815907	0.532035	0.650744	0.792622	0.879941	0.809263	-1.32735	-1.78258	-1.37058
TraesCS5B02G134600.2	1.04377	0.88792	0.547422	1.3864	1.01767	1.43663	-1.79396	-2.77508	-1.75076
TraesCS7B02G205600.1	1.71781	1.70501	1.84273	-0.292301	-0.32988	-0.728963	-1.32152	-1.23423	-1.35866
TraesCS7A02G528700.1	1.14472	0.802706	0.963786	0.641896	0.526537	0.741506	-1.67855	-1.51898	-1.62362
TraesCS5D02G326200.1	1.65694	1.70866	1.62451	0.224972	0.225222	0.171297	-1.22005	-3.30547	-1.08607
TraesCS4A02G010000.1	0.360453	0.302119	0.344599	1.01199	0.955207	0.931224	-1.24968	-1.30167	-1.35425
TraesCS2D02G368600.1	0.655888	0.616729	0.638226	1.08473	1.15622	1.14517	-1.6769	-1.92031	-1.69976
TraesCS4D02G358100.1	1.01611	0.964251	1.13849	0.513893	0.505524	0.575347	-1.75287	-1.55783	-1.40292
TraesCS1B02G276500.1	0.379935	0.306175	0.299538	1.15822	1.33485	1.34717	-1.67834	-1.50336	-1.64419
TraesCS7B02G044200.1	0.0170488	-0.0332556	-0.0324268	1.45618	1.48793	1.51943	-1.16807	-1.98135	-1.26549
TraesCS4A02G194800.1	0.0904883	0.179394	0.190382	1.38185	1.47305	1.33665	-1.47005	-1.74845	-1.43332
TraesCS7B02G455000.1	0.989273	0.850973	0.922553	0.431708	0.673418	0.674152	-1.5521	-1.302	-1.68797
TraesCS7A02G537100.1	0.473988	0.212329	0.303949	0.980727	0.916266	1.03693	-1.2965	-1.26804	-1.35965
TraesCS2A02G158600.1	-0.0653419	0.00536077	0.0993967	1.01053	1.10387	1.07092	-1.22701	-0.9208	-1.07692
TraesCS3D02G039300.1	2.69784	2.38888	2.54356	0.273717	0.236126	0.387667	-2.959	-2.56418	-3.00461
TraesCS2D02G376300.1	1.27564	1.14586	1.20609	0.443163	0.433621	0.628652	-1.87691	-1.30529	-1.95083
TraesCS3A02G517100.1	2.44898	2.29179	2.34081	-0.00918401	0.105642	0.201543	-2.70039	-1.94435	-2.73485
TraesCS3D02G369200.1	0.0872067	0.0545347	0.131186	1.20064	1.03821	1.15214	-1.22894	-1.27216	-1.16281
TraesCS5D02G075300.1	0.0906211	-0.195153	0.117967	0.947347	1.05583	1.28721	-1.58391	-0.41866	-1.30126
TraesCS5B02G478100.1	0.548588	0.262515	0.895	0.590259	1.02202	0.791362	-1.41302	-1.47769	-1.21903
TraesCS4B02G398400.3	0.627213	0.695676	0.842196	0.008354	0.790874	1.28665	-1.72413	-1.72413	-0.802696
TraesCS5A02G044800.1	0.932946	0.738099	0.898843	0.494327	0.520461	0.447688	-1.52475	-1.04529	-1.46233
TraesCS3A02G036600.1	-0.0886313	-0.504245	-0.205987	1.44459	1.38618	1.64448	-0.491433	-2.33315	-0.851803
TraesCS6D02G315500.1	1.34818	1.30452	1.32531	-0.399741	0.0987874	-0.150648	-0.109854	-2.66476	-0.751797
TraesCS6A02G132200.1	1.9099	1.77206	1.89642	-0.674145	-0.646888	-0.651048	-0.933628	-1.38892	-1.28376
TraesCS1A02G313300.2	1.35879	1.41849	1.41535	-0.49108	-0.812679	-0.881587	1.26333	-4.83358	1.56297
TraesCS7B02G225600.2	0.00447118	-0.0824029	-0.196345	1.29755	1.28719	1.20811	-0.817088	-1.96948	-0.731999
TraesCS5B02G290200.1	0.329256	0.37235	0.261411	1.07175	1.10809	1.12603	-1.63964	-1.2354	-1.39385
TraesCS3B02G111700.1	0.7952	0.848165	0.936118	1.46791	1.35581	1.46164	-2.27056	-2.06552	-2.52877
TraesCS4D02G166000.3	1.82101	1.78156	1.70657	-0.525637	-0.192397	-0.856251	-0.796468	-1.78655	-1.15183
TraesCS6A02G222200.1	1.18941	1.05788	0.951598	0.0307425	0.29138	0.218158	-1.40697	-1.28469	-1.04752
TraesCS3B02G584700.1	1.81886	1.61871	1.58241	0.141337	-0.0468465	-0.167907	-1.89605	-1.15447	-1.89605
TraesCS7B02G446000.1	0.109678	-0.25208	0.00818643	1.14111	1.26807	1.21824	-1.23287	-0.912569	-1.34777
TraesCS4B02G339800.1	0.656678	0.699433	0.690909	0.510163	-0.101377	0.466098	-1.08156	-1.20616	-0.634183
TraesCS6B02G376200.1	0.79173	0.974065	0.46895	1.39731	1.26533	1.29352	-1.7286	-2.61222	-1.85008
TraesCS1A02G404500.1	0.107883	0.0984328	0.115711	1.15652	1.15625	1.16156	-1.22871	-1.3471	-1.22055
TraesCS1D02G434100.2	1.08559	1.20322	1.13003	-0.109384	-0.0854279	0.0120838	-0.839676	-1.97872	-0.417719
TraesCS4B02G029600.1	0.487845	0.178068	0.312658	1.31024	1.31318	1.41191	-1.60445	-1.89813	-1.51132
TraesCS1B02G434000.1	0.750711	0.754308	0.748915	0.953993	0.968871	0.952706	-1.74431	-1.70553	-1.67967
TraesCS3D02G043500.2	0.0966909	-0.311752	0.0612736	1.50284	1.44272	1.46795	-0.71736	-2.79259	-0.74978
TraesCS6B02G361500.1	0.526453	-1.30096	0.581488	1.44943	1.52177	0.0529286	-1.30096	-1.30096	-0.229197
TraesCS5A02G025400.1	0.300114	0.117949	0.241529	0.977015	0.994368	0.992437	-0.986207	-1.80518	-0.832026
TraesCS5B02G320200.1	0.0533985	0.046867	0.0782474	1.27335	1.20008	1.036	-1.30174	-1.18715	-1.19905
TraesCS6B02G322300.3	0.0590855	-0.109652	-0.350868	0.994863	1.16731	1.13095	-0.274433	-2.02804	-0.589213
TraesCS5B02G328600.1	1.17466	0.827427	0.937103	0.559915	0.540352	0.653284	-1.6804	-1.72329	-1.28905
TraesCS2B02G435900.1	0.631008	0.63875	0.628061	0.774703	0.859163	0.717116	-1.42967	-1.48661	-1.33252
TraesCS2D02G185400.2	0.901741	1.01391	0.791309	1.61725	1.52287	1.5184	-2.56448	-2.46065	-2.34035
TraesCS4D02G035200.1	0.498146	0.220794	0.190309	0.93427	0.872051	1.09328	-1.37775	-1.25214	-1.17895
TraesCS7B02G133300.1	1.06956	0.970197	0.950624	0.651942	0.775045	0.776457	-1.82044	-1.54259	-1.83079
TraesCS4D02G179500.1	-0.154219	-0.0647917	-0.26854	1.11966	1.21485	1.24005	-0.733075	-1.66175	-0.69218
TraesCS5D02G387000.2	1.06936	1.00051	1.11186	0.103548	0.133222	0.0539322	-0.402634	-2.66897	-0.400836
TraesCS5D02G107200.1	0.539562	0.776635	1.06167	0.720115	0.688317	0.923479	-1.40821	-1.12817	-2.1734
TraesCS6B02G122500.1	2.21082	1.81413	2.20428	-1.07281	-1.00793	-1.07281	-1.07281	-1.07281	-0.930069
TraesCS1D02G139400.1	1.36134	1.24685	1.34644	0.60072	0.634385	0.69062	-2.05994	-1.93416	-1.88625
TraesCS3A02G025300.1	0.701303	0.523112	0.548301	0.830617	0.937285	0.666204	-1.20514	-1.13481	-1.86687
TraesCS4D02G080700.1	1.07265	0.736592	-0.108362	0.705584	0.845437	0.456944	-1.79633	-2.01294	0.100425
TraesCS5A02G320300.1	1.60309	1.43021	1.59096	0.338453	0.281729	0.247309	-1.74197	-2.09335	-1.65643
TraesCS2B02G389400.1	0.603285	0.52418	0.638357	0.930393	0.854147	0.855094	-1.55041	-1.47253	-1.38252
TraesCS3D02G418900.2	0.175249	0.175466	0.112557	1.04879	0.907829	0.806223	-0.285972	-2.55919	-0.380953
TraesCS3D02G061500.1	2.18752	2.15753	2.14872	0.290077	0.440574	0.363074	-2.53221	-2.55145	-2.50383
TraesCS7A02G169100.1	1.39126	1.08292	1.29445	0.115943	0.10781	0.142817	-1.35004	-1.18799	-1.59717
TraesCS5A02G044400.1	1.03906	1.06549	1.19091	0.686512	0.630527	0.496876	-1.89451	-1.28012	-1.93474
TraesCS3B02G037000.1	1.21078	1.04413	1.37579	0.369828	0.531863	0.885974	-2.04078	-1.3368	-2.04078
TraesCS6A02G327900.1	0.486025	-0.214983	0.0972209	0.892524	0.787151	1.24348	-1.36638	-0.774143	-1.15089
TraesCS2D02G314900.3	0.267407	1.71495	1.27426	0.0214018	0.788692	-0.125177	-0.24536	-3.30038	-0.395802
TraesCS1B02G276700.1	0.68693	0.233411	0.400327	1.67423	1.87947	1.80778	-2.23326	-2.13668	-2.31221
TraesCS6D02G251800.1	2.03863	1.74277	1.95803	-0.87906	-0.889752	-0.714547	-1.13465	-1.02138	-1.10005
TraesCS4D02G316400.1	0.270908	0.381009	0.186011	1.0569	1.13005	1.19071	-1.51167	-1.27699	-1.42693
TraesCS6B02G056800.2	1.87359	1.65775	1.76447	1.65423	1.64443	1.78501	-3.28818	-3.83238	-3.25892
TraesCS5A02G203500.1	0.639323	0.484843	0.616873	0.616466	0.772459	0.773008	-1.22681	-1.39418	-1.28199
TraesCS6D02G310500.1	1.1727	1.02899	1.31017	0.619325	0.575377	0.755456	-1.84349	-1.63492	-1.98362
TraesCS4D02G360000.1	2.45535	2.29016	2.44003	-0.430763	0.0302669	0.0284586	-3.03847	-1.56298	-2.21206
TraesCS6D02G016900.1	2.24621	2.30108	2.32572	-1.38002	-1.20716	-1.17622	-0.907561	-1.57898	-0.623069
TraesCS1A02G265700.1	0.671947	0.324306	0.610665	1.03446	0.974799	0.917645	-1.71552	-1.25498	-1.56332
TraesCS4D02G173800.2	0.730646	3.05557	1.18977	-0.84515	-0.84515	-0.84515	-0.750238	-0.84515	-0.84515
TraesCS3B02G047300.2	-0.0527294	-0.155428	-0.103474	1.6996	1.52744	1.66205	-0.943045	-2.44328	-1.19113
TraesCS6D02G046900.1	0.8646	0.912997	1.02352	0.563637	0.52673	0.389077	-1.7435	-1.72487	-0.812195
TraesCS3B02G002500.1	1.9246	1.92938	2.1015	-0.930372	-0.957662	-0.792748	-1.07813	-1.31195	-0.88462
TraesCS7A02G141800.1	-0.151538	-0.0798462	0.0102192	1.48926	1.45096	1.45385	-1.03918	-1.90316	-1.23056
TraesCS4B02G180300.1	1.31081	1.29279	1.34184	0.576382	0.188693	0.416564	-1.71585	-1.21615	-2.19508
TraesCS4D02G324800.1	0.391107	0.0152573	0.0922484	0.91723	0.684779	0.770927	-0.37544	-1.93502	-0.561086
TraesCS3B02G470600.1	0.858017	0.901576	1.31995	0.158468	0.523316	0.290604	-0.982935	-2.09012	-0.978878
TraesCS6B02G302400.2	0.704132	0.585371	0.407912	0.683481	0.354568	0.700231	-0.718306	-2.11062	-0.606766
TraesCS7A02G137000.1	2.47444	2.29989	2.45588	1.53106	1.54357	1.5395	-4.03218	-3.99679	-3.81537
TraesCS5D02G031300.2	1.76721	1.73666	1.76455	-1.05531	-1.07808	-1.06482	-0.525618	-1.01593	-0.52867
TraesCS3A02G046100.2	0.358465	0.52367	0.459503	1.06562	0.821419	0.727437	-1.31871	-1.31871	-1.31871
TraesCS5A02G319900.1	0.199542	0.169353	0.386883	1.20181	1.11626	1.29094	-1.32615	-1.53176	-1.50687
TraesCS4B02G050500.1	0.315448	-0.191361	0.145395	1.28439	1.31504	1.4337	-1.19136	-1.85437	-1.25687
TraesCS4B02G254300.1	1.2871	1.08299	1.16062	0.677233	0.759695	0.759167	-1.76107	-2.27337	-1.69237
TraesCS2D02G165800.1	0.13031	0.110695	0.128096	1.28867	1.23717	1.30213	-1.36217	-1.28055	-1.55435
TraesCS6D02G376700.1	0.713391	0.76696	0.759742	0.566108	0.714689	0.582208	-1.36299	-1.43749	-1.30262
TraesCS5A02G222700.1	1.07099	0.692891	0.896179	0.824318	0.674109	0.892793	-1.9317	-1.3009	-1.81867
TraesCS6A02G344000.4	1.27887	1.31167	1.30955	0.352665	0.450367	0.224783	-1.52968	-1.82836	-1.56987
TraesCS7D02G137200.1	2.36998	2.14523	2.27415	1.14786	1.0505	1.19013	-3.46321	-3.22741	-3.48722
TraesCS5B02G354800.1	0.789824	0.408388	0.582457	0.718853	0.64391	0.741968	-1.33943	-1.43989	-1.10608
TraesCS1A02G076900.1	1.82072	1.62865	1.76994	-0.382251	-0.139331	-0.709036	-1.5808	-1.08936	-1.31853
TraesCS7D02G001600.2	0.143532	-0.23806	0.353899	0.682922	0.730031	1.08827	-0.763407	-1.76413	-0.233059
TraesCS5B02G048600.1	1.26692	1.13399	1.30398	0.690154	0.613487	0.763164	-2.08019	-1.71449	-1.97702
TraesCS5A02G460300.1	0.348278	0.226709	0.04267	1.03689	0.9994	1.1425	-1.19792	-1.428	-1.17053
TraesCS5A02G469800.1	0.348165	0.162662	0.259965	0.971288	0.931651	1.00188	-1.27135	-1.34122	-1.06304
TraesCS5A02G044900.1	1.06311	0.883677	1.01812	0.627122	0.60641	0.661185	-1.81877	-1.30057	-1.74028
TraesCS7A02G410700.2	-0.117559	0.114906	-0.00733865	1.04727	0.947712	0.987119	-0.536643	-1.88741	-0.548059
TraesCS6A02G188100.4	0.92668	2.51335	2.52343	-1.05152	-0.908775	-1.05152	-1.05152	-0.848628	-1.05152
TraesCS2A02G114600.1	0.624878	0.561006	0.579742	0.849941	0.905182	0.810825	-1.44494	-1.11923	-1.7674
TraesCS3B02G203700.1	0.266786	0.152057	0.270992	1.21608	1.19311	1.15631	-1.31574	-1.62519	-1.31441
TraesCS5B02G185200.2	0.351869	1.39646	1.83	-0.0326929	0.106474	-0.714592	-0.559144	-1.89028	-0.488099
TraesCS1D02G079100.1	1.65075	1.86709	1.85243	-0.981951	-0.637062	-0.494734	-1.06634	-1.06328	-1.1269
TraesCS6D02G048300.3	0.90416	0.935671	0.947065	0.316271	0.418031	0.67635	-1.39918	-1.39918	-1.39918
TraesCS5D02G054200.1	1.04615	1.04037	0.904816	0.545784	0.560975	0.416994	-1.44749	-1.37946	-1.68815
TraesCS1B02G433300.1	2.1589	1.95648	2.10829	-1.1445	-1.14703	-1.09507	-1.0948	-0.631037	-1.11122
TraesCS5D02G565100.1	0.187743	0.0207751	0.182493	1.30479	1.2318	1.23625	-1.39121	-1.34144	-1.43119
TraesCS5D02G142300.1	1.32872	1.35515	1.24851	1.35475	1.38218	1.32669	-2.59657	-2.90776	-2.49167
TraesCSU02G054000.1	0.780205	0.862244	0.738404	0.711416	0.622543	0.596584	-1.30061	-1.72993	-1.28086
TraesCS3D02G208200.1	0.449154	0.127639	0.0735441	1.02894	0.888028	0.991737	-1.02741	-0.766295	-1.76533
TraesCS5A02G057500.1	2.52623	2.50512	2.67122	-0.590809	-0.691575	-0.482501	-1.88489	-1.96712	-2.08568
TraesCSU02G118100.1	1.09291	0.846242	0.865163	0.388095	0.137695	0.428566	-1.52174	-0.802032	-1.43489
TraesCSU02G138400.2	1.74058	1.67947	1.75595	-0.510024	-0.502411	-0.545857	-1.08829	-1.32724	-1.20218
TraesCS7B02G262100.3	0.774198	0.841321	1.05767	-0.0504901	0.158605	0.0299485	-0.466508	-2.02282	-0.321932
TraesCS1B02G170200.1	1.66158	1.62288	1.66378	-0.295592	0.00810194	-0.269338	-1.49804	-1.21095	-1.68242
TraesCS2A02G580800.1	0.874407	1.04261	1.23919	0.138731	-0.15501	0.525411	-2.0558	-2.09424	0.484702
TraesCS2A02G166600.2	1.55483	1.1322	0.695148	0.138188	0.308703	0.456927	-1.30967	-1.56668	-1.40964
TraesCS2D02G335300.1	1.17013	0.857294	1.24444	-0.038913	-0.0151281	0.0497902	-0.501735	-2.73869	-0.0271918
TraesCS2A02G493400.1	2.27053	1.95968	2.20782	-0.0098727	-0.0745172	-0.0158174	-2.08405	-2.21128	-2.0425
TraesCS2A02G177200.1	1.51033	1.56379	1.40152	0.01531	0.163456	0.0664902	-1.61383	-1.57326	-1.5338
TraesCS7A02G528800.1	0.807961	0.635828	0.770334	1.28086	1.26254	1.37197	-2.18156	-1.98624	-1.96169
TraesCS3A02G349900.1	1.72359	1.65898	1.7046	-1.05181	-0.978923	-1.15267	-0.394818	-1.01145	-0.497499
TraesCS6B02G366500.1	1.06379	1.03325	1.327	0.629622	0.398607	0.52656	-0.763599	-3.47245	-0.742787
TraesCS3A02G283800.1	0.834034	0.437636	0.772096	0.808879	0.788954	1.11013	-1.56447	-1.44863	-1.73863
TraesCS3A02G150000.1	1.08127	0.114514	0.95333	0.176925	0.169411	0.706503	-0.536194	-2.01518	-0.650571
TraesCS5D02G054000.1	1.53756	1.30885	1.64352	-0.0342467	0.266982	-0.278249	-1.65031	-1.34605	-1.44806
TraesCS5D02G504200.1	0.644194	0.379856	0.562645	1.99486	2.01367	1.97007	-2.61211	-2.25578	-2.6974
TraesCS1D02G292100.1	0.48187	0.374325	0.353195	1.82882	1.83208	1.8675	-2.21833	-2.35414	-2.16531
TraesCS7A02G450700.1	0.864743	0.639731	0.703151	0.890306	0.865032	0.914032	-1.43332	-1.59909	-1.84458
TraesCS7D02G382200.3	0.707328	0.0931828	0.797845	0.904844	0.8158	1.13015	-0.985502	-1.4218	-2.04184
TraesCS6B02G011300.1	0.238397	-0.0490471	0.0414687	1.3914	1.39693	1.46583	-1.38857	-1.65542	-1.44099
TraesCS7B02G309300.1	0.617353	0.0940978	0.48406	0.647334	0.228817	0.415555	-1.19986	-1.19986	-0.0874946
TraesCS5B02G275600.1	0.745278	0.514158	0.502975	0.635366	0.743378	0.669027	-1.24998	-1.08987	-1.47033
TraesCS3D02G439100.1	-0.00793013	-0.350268	-0.096718	1.10369	1.09385	1.06496	-1.096	-0.64914	-1.06243
TraesCS4A02G175900.1	1.2155	-0.909158	1.14117	1.05949	-0.909158	1.12963	-0.909158	-0.909158	-0.909158
TraesCS3D02G131500.1	1.9647	1.44072	1.29435	-0.112886	-0.523525	-0.515495	-1.02115	-1.02426	-1.50245
TraesCS4D02G351500.1	0.735034	0.642352	0.771635	0.60841	0.727601	0.880892	-1.53475	-1.48629	-1.34488
TraesCS3D02G221400.1	0.452268	0.478112	0.411525	0.937651	0.974062	0.882437	-1.44006	-0.909858	-1.78614
TraesCS3B02G439800.3	-0.131797	-0.124738	0.186541	0.991786	0.883688	0.888348	-0.524675	-1.74439	-0.424768
TraesCS2A02G326100.1	1.99304	2.11513	2.15354	-0.804958	-0.554221	-0.646291	-1.65029	-1.2642	-1.34175
TraesCS3D02G265600.1	0.645655	0.942097	0.854098	0.39122	0.296982	0.235401	-0.588348	-2.13549	-0.641617
TraesCS4A02G401400.1	0.234191	0.251864	0.169885	1.50076	1.38596	1.48888	-1.12748	-2.68193	-1.22213
TraesCS7D02G154700.1	0.000196966	-0.264018	0.0262813	1.246	1.11927	1.24178	-1.20685	-1.05108	-1.11158
TraesCS3A02G157200.2	0.0369536	-0.308727	-0.041749	1.27965	1.14259	0.886238	-0.723551	-1.48057	-0.790828
TraesCS3A02G116300.1	0.258542	0.371898	0.292086	1.21376	1.18208	1.15242	-0.293303	-3.86121	-0.316279
TraesCS4D02G068900.1	2.22303	1.932	2.03185	-1.09126	-1.02915	-1.08844	-1.08423	-0.876746	-1.01705
TraesCS3A02G185500.2	0.401451	-0.196778	-0.0989847	1.45733	1.76427	1.22343	-1.01082	-3.51798	-0.0219053
TraesCS5A02G348200.1	1.73939	1.78143	1.74235	-0.870746	-0.879212	-0.687174	-0.616043	-1.52529	-0.684698
TraesCS3D02G233200.1	0.514928	0.442266	0.423827	0.852045	0.902147	0.987716	-1.29223	-1.69047	-1.14023
TraesCS1A02G360400.1	0.319483	-0.0160538	0.0298854	1.19181	1.08002	1.22818	-1.21529	-1.2392	-1.37883
TraesCSU02G144600.1	1.97536	1.60999	1.49857	-0.386481	-0.299152	-0.26114	-1.769	-1.10074	-1.26741
TraesCS3A02G401900.1	1.5302	1.57012	1.83447	-0.00396821	-0.180078	-0.299643	-1.71337	-1.2398	-1.49793
TraesCS4A02G162200.1	1.60606	1.61672	1.5407	-0.0222	-0.169683	-0.234409	-1.0437	-2.12326	-1.17022
TraesCS5B02G394200.1	1.09254	0.868271	1.02705	2.38618	2.36105	2.44113	-3.64861	-4.03865	-2.48896
TraesCS1B02G017800.1	1.81439	1.86624	1.79394	-0.253906	-0.405488	-0.383494	-1.24259	-1.60727	-1.58182
TraesCS7D02G239200.1	0.248525	0.0854501	0.249002	1.1867	1.16979	1.34296	-1.37144	-1.49268	-1.4183
TraesCS5B02G462900.1	2.05962	2.00361	2.17584	-1.07739	-0.852116	-1.07739	-1.07739	-1.07739	-1.07739
TraesCS6B02G298800.1	2.07155	1.70032	1.90071	-0.787732	-0.933842	-0.73588	-1.02084	-1.31573	-0.87856
TraesCS6A02G336000.1	-0.697664	-0.699106	0.943365	1.21124	1.86259	-0.631467	-0.590748	-0.699106	-0.699106
TraesCS5A02G389000.1	0.844918	0.620142	0.84809	2.03865	1.98308	2.18466	-2.15702	-3.18701	-3.17551
TraesCS5B02G059200.1	2.84442	2.84721	2.84351	-0.602161	-0.448233	-0.368938	-2.35946	-2.21472	-2.54164
TraesCS6D02G251500.1	1.46119	1.39061	1.58364	-0.0455338	-0.0206685	-0.0763948	-1.44935	-1.44935	-1.39415
TraesCS6A02G125800.1	0.755376	0.534871	0.598757	0.798491	1.11599	0.645564	-1.08435	-2.82549	-0.539204
TraesCS5B02G058400.2	0.36129	0.427002	0.591206	0.305795	0.795063	0.463512	-1.15296	-1.77589	-0.0150261
TraesCS4D02G125100.2	0.0125324	0.0962977	0.138975	1.34185	1.33741	1.28259	-0.632912	-2.90578	-0.670961
TraesCS7B02G063400.1	0.845172	0.967418	1.04464	0.47034	0.707135	0.568752	-0.315324	-3.59152	-0.696608
TraesCS1B02G308900.1	1.07678	1.11968	1.06189	0.733201	0.535895	0.901702	-1.99348	-1.65981	-1.77585
TraesCS7A02G338900.2	0.911765	0.971465	0.827813	0.482515	0.551316	0.49799	-1.20655	-1.5985	-1.43782
TraesCS4B02G153700.1	1.60309	1.84377	1.92212	-0.871493	-0.646003	-0.612825	-0.839838	-1.15471	-1.24412
TraesCS2A02G586500.1	1.161	0.784326	0.974856	1.5584	1.44184	1.55786	-2.54434	-1.99993	-2.93402
TraesCS4B02G120400.1	0.403199	0.412018	0.468236	1.12708	1.16229	1.06409	-1.50396	-1.62191	-1.51105
TraesCS3D02G094200.1	1.24033	1.14139	1.21027	0.671608	0.744891	0.749231	-2.24786	-1.46147	-2.0484
TraesCS3A02G216800.1	0.559135	0.639597	0.524453	1.74055	1.86529	1.93075	-2.30056	-2.56652	-2.39269
TraesCS2A02G539400.1	-0.00123976	-0.116105	0.0595841	1.06876	0.867442	1.15021	-1.30465	-0.805351	-0.918652
TraesCS1A02G013800.3	1.2852	1.11701	1.01254	-0.0671878	-0.107871	0.0381363	-0.728085	-2.33841	-0.211324
TraesCS3D02G402900.2	0.0862824	-0.00766802	-0.00603739	1.24842	1.21961	1.38346	-1.04026	-1.73799	-1.14582
TraesCS4D02G293200.1	-0.0187642	0.0913702	-0.0251057	0.959336	1.0615	1.01616	-1.12196	-0.948165	-1.01437
TraesCS4A02G214200.2	0.578067	0.0281881	0.242344	0.945105	1.08788	1.51173	-1.03308	-1.85919	-1.50105
TraesCS1B02G339200.1	0.453729	-0.00618255	0.306556	0.70223	0.710561	0.58464	-0.703763	-1.71812	-0.329653
TraesCS1D02G451900.1	1.1845	1.11852	1.20267	0.32517	0.350234	0.458002	-1.46	-1.82563	-1.35346
TraesCS2A02G012200.1	0.856882	0.341294	0.664045	0.214092	0.520785	0.542177	-0.798844	-2.05404	-0.286388
TraesCS5B02G054600.1	0.348023	0.278154	0.0783884	1.32049	1.40037	1.34729	-1.78099	-1.33099	-1.66074
TraesCS5A02G153900.2	-0.034997	0.559614	-0.480589	1.01463	0.60074	1.26178	-0.204531	-1.72608	-0.990562
TraesCS6D02G224900.1	-0.0789623	-0.0851987	-0.0350397	1.10484	1.02747	1.20237	-0.5319	-2.42811	-0.175464
TraesCS1B02G478400.1	1.07446	0.998597	1.07396	0.241744	0.229704	0.23398	-1.13751	-1.80005	-0.914884
TraesCS4A02G017400.1	0.200173	-0.0474555	0.440846	1.16338	1.26836	1.28343	-1.44521	-1.4493	-1.41424
TraesCS6D02G305400.1	0.743954	0.844662	0.841663	0.491095	0.541374	0.532397	-1.20653	-1.34855	-1.44007
TraesCS3B02G096600.1	2.04	1.76603	1.85689	-0.138996	-0.155337	-0.0722822	-1.89791	-1.63448	-1.76392
TraesCS2D02G239300.1	1.0345	0.429704	0.284987	0.465773	0.13715	0.492944	-0.908755	-1.55215	-0.384149
TraesCS4D02G267800.2	0.684288	-0.476001	0.0426381	2.23565	1.72787	-1.27177	-0.399137	-1.27177	-1.27177
TraesCS1D02G403300.1	0.860011	0.602072	0.856449	0.726943	0.521361	0.671532	-1.39456	-1.36672	-1.47709
TraesCS2A02G565600.2	1.22973	1.0679	0.893166	0.421282	0.300238	0.194787	-1.37734	-1.3376	-1.39216
TraesCS5D02G054900.1	0.975681	0.982634	1.23875	0.285894	0.0509612	0.417999	-2.03359	-0.225453	-1.69288
TraesCS5A02G402300.1	0.0945921	-0.0255627	0.119543	1.02029	0.992487	1.02632	-1.24344	-0.761069	-1.22316
TraesCS5D02G108100.1	0.828866	0.965811	0.887542	0.479476	0.666119	0.557162	-1.39939	-1.3973	-1.58828
TraesCS1D02G147100.2	-0.282088	-0.0213622	-0.00151825	1.1752	1.14783	0.841681	-0.548793	-1.53714	-0.773813
TraesCS5D02G091600.1	-0.0532804	0.254532	-0.0632809	1.04829	0.933131	0.985696	-0.195823	-2.18851	-0.720761
TraesCS2A02G016700.1	1.04369	1.00902	0.934527	0.435048	0.41203	0.488023	-1.48051	-1.54137	-1.30046
TraesCS6A02G247500.1	0.199824	-0.440216	-0.231099	1.37961	1.09786	1.29423	-1.13691	-1.04639	-1.11691
TraesCS7D02G396100.2	1.22456	0.433187	1.44039	1.39751	-1.3315	0.415674	-1.3315	-1.3315	-0.916822
TraesCS5B02G252700.1	0.785697	0.226126	0.631975	0.940078	0.937897	1.03022	-1.58134	-1.5884	-1.38226
TraesCS2A02G105900.1	-0.0804963	0.113729	-0.00420217	1.25576	1.21137	1.04983	-0.754127	-1.63577	-1.1561
TraesCS3A02G535100.1	0.697765	0.479543	0.583237	0.900893	0.925954	0.998363	-1.36336	-1.76662	-1.45578
TraesCS7B02G250200.2	0.822854	0.840079	0.860396	0.823191	0.755466	0.753593	-1.4894	-1.89251	-1.47367
TraesCS5B02G100900.1	1.31921	1.45162	1.49803	0.457517	0.66217	0.284784	-2.0066	-1.6375	-2.02923
TraesCS4B02G367700.1	2.08336	1.91746	2.07107	0.144304	-0.15536	-0.0636338	-1.94656	-2.24006	-1.81058
TraesCS4A02G188300.3	-0.0191323	0.0385372	0.0812465	1.11625	1.51256	1.14754	-0.550644	-2.92991	-0.396446
TraesCS6D02G384200.1	1.42626	0.596155	0.88855	0.220043	0.179854	0.400679	-0.89662	-2.17995	-0.634969
TraesCS1A02G166600.1	1.66528	1.44717	1.5499	0.832071	0.765094	0.730373	-2.11935	-2.25853	-2.61201
TraesCS6A02G152700.2	-0.071361	-0.145697	-0.0278232	1.30019	1.06982	0.951918	-0.896483	-1.73402	-0.44655
TraesCS4A02G005700.1	1.65439	1.56969	1.83954	1.3944	1.07667	1.39212	-2.98667	-3.11626	-2.82387
TraesCS1D02G045100.1	0.543239	0.121338	0.65899	0.487164	0.727371	0.827226	-0.516546	-2.10257	-0.746211
TraesCS4B02G202900.1	1.30707	1.34099	1.10925	0.22394	0.631804	0.432414	-1.299	-2.08057	-1.66589
TraesCS2A02G380100.1	1.92763	1.65601	1.85937	-0.180806	-0.283495	-0.275624	-1.6566	-1.37519	-1.67128
TraesCS2A02G433500.1	1.20078	0.95127	1.21035	1.72407	1.86711	1.81539	-3.14643	-2.88594	-2.7366
TraesCS5B02G053400.1	1.24122	0.901763	1.32727	0.202806	0.0152952	0.516842	-1.31308	-1.42637	-1.46575
TraesCS3D02G415400.1	0.66956	1.19684	1.27484	0.150299	0.39243	0.430734	-1.14851	-1.39521	-1.57099
TraesCS2D02G392800.1	1.73627	1.60659	1.79481	-0.0898377	-0.100932	0.0117227	-1.66014	-1.49921	-1.79928
TraesCS3B02G037000.2	1.30556	1.14359	1.25933	0.409858	0.488027	0.574267	-1.62752	-1.39686	-2.15625
TraesCS3D02G517700.1	2.04963	1.64178	1.7068	-0.114975	-0.442051	-0.756432	-1.80606	-0.84111	-1.43757
TraesCS3A02G195700.1	0.936435	1.04508	0.861662	0.108473	0.30856	0.155327	-0.552549	-2.2414	-0.621591
TraesCS5D02G325900.1	0.133658	0.187466	0.0714688	1.1941	1.15082	1.37352	-1.20324	-1.4513	-1.45649
TraesCS1D02G266100.1	0.542656	0.380178	0.459325	2.27844	2.0202	2.20392	-2.84457	-2.27161	-2.76855
TraesCS5A02G004600.1	1.68123	1.56761	1.70207	-0.367895	-0.400452	-0.436114	-1.23564	-1.31425	-1.19656
TraesCS7A02G422100.3	0.293893	0.306651	0.887863	0.0927023	0.449784	0.255432	-1.25553	-1.25553	0.224735
TraesCS3B02G201800.1	0.0741366	-0.516073	0.280443	1.23173	0.740785	0.616578	-0.485937	-1.9237	-0.0179618
TraesCS3D02G109300.1	1.94356	1.65963	1.7693	-0.507456	-0.465724	-0.354612	-1.25615	-1.86128	-0.927269
TraesCS7B02G013200.1	0.250747	-0.132608	-0.0486906	1.10433	1.10261	1.1585	-1.39231	-0.990199	-1.05239
TraesCS5D02G277600.3	0.0615344	0.299291	0.158569	0.527569	0.717522	0.67282	-0.341349	-1.6822	-0.413762
TraesCS5B02G162100.1	0.923019	0.888059	0.871377	0.533351	0.462862	0.504583	-1.543	-1.21401	-1.42624
TraesCS3A02G095900.1	1.27726	1.19596	1.19553	1.72372	1.77887	1.71549	-3.17472	-2.5681	-3.14401
TraesCS7B02G445500.1	0.31293	0.181181	0.150103	0.944759	0.910973	0.973519	-1.39853	-0.745234	-1.3297
TraesCS7D02G004100.2	0.78199	0.658302	0.617411	0.976106	0.855105	0.911005	-1.28826	-2.54499	-0.966665
TraesCS5D02G387900.1	1.94516	1.65581	1.81216	-0.677252	-0.656705	-0.815347	-1.35403	-0.839203	-1.07059
TraesCS7D02G517000.1	2.29805	1.95342	2.14545	-0.816289	-0.66105	-1.06077	-1.41465	-1.41465	-1.0295
TraesCS4B02G283800.1	0.756953	0.376858	0.537376	1.63311	1.70427	1.91955	-2.33595	-2.19124	-2.40092
TraesCS3A02G419800.1	0.504193	0.877095	0.461911	0.972806	0.660129	0.425302	-0.869304	-1.44836	-1.58377
TraesCS4B02G290600.3	1.42454	0.466608	1.47911	0.422945	0.498257	0.512659	-1.60137	-1.60137	-1.60137
TraesCS2D02G431500.1	0.821776	0.678158	0.717003	2.11401	2.09906	2.24607	-2.97188	-2.90564	-2.79857
TraesCS5A02G535500.1	1.99828	1.7767	1.72704	-0.616738	-0.280449	-0.429333	-1.48914	-1.63812	-1.04824
TraesCS5B02G018700.3	1.84891	1.53062	0.843528	-0.294866	-0.21998	0.0398906	-2.23183	-0.773977	-0.742291
TraesCS2D02G598000.1	2.70537	2.56529	2.57574	-0.886023	-0.847376	-0.915551	-1.82872	-1.57623	-1.79249
TraesCS3A02G449100.1	-0.125757	0.077375	0.352284	1.28856	1.28816	1.60348	-1.6269	-1.33584	-1.52137
TraesCS1A02G265900.1	0.771169	0.684234	0.740534	1.22769	1.15335	1.22973	-2.09259	-1.59123	-2.12288
TraesCS7A02G102600.1	-0.0714347	-0.0809355	-0.146646	1.38604	1.41445	1.33361	-1.20001	-1.67272	-0.962355
TraesCS2D02G018200.1	0.75361	0.793233	0.979608	0.296871	0.251305	0.433572	-0.970052	-1.84794	-0.690208
TraesCS3B02G230600.2	0.213924	0.815109	1.29915	0.335662	0.111305	0.67512	-1.67905	-1.67905	-0.0921653
TraesCS4D02G118500.2	0.376434	0.374309	0.218494	1.06136	1.06583	1.16424	-1.3666	-1.48336	-1.41071
TraesCS3A02G085400.1	0.455263	0.38543	0.27184	1.1422	0.937993	0.299696	-0.947631	-2.21127	-0.333522
TraesCS2D02G563600.1	1.56792	1.51248	1.60593	-0.210286	-0.00702003	-0.223275	-1.32962	-1.36345	-1.55268
TraesCS4A02G177500.2	1.81963	1.77433	1.81927	-0.332256	-0.335191	-0.324391	1.36488	-7.42221	1.63594
TraesCS4B02G356800.1	0.0930757	0.214435	0.343102	1.22944	1.19233	1.21427	-1.53639	-1.27837	-1.47189
TraesCS1A02G127100.2	0.286789	0.138795	0.236001	1.69921	1.13387	1.3748	-1.00641	-2.37027	-1.49279
TraesCS1B02G157000.1	0.909846	0.890951	0.888315	0.473289	0.437576	0.478592	-1.46983	-1.36624	-1.2425
TraesCS7A02G488600.1	-0.119053	0.344832	0.686814	1.11364	0.863496	0.630446	-1.66057	-1.66057	-0.199039
TraesCS2B02G355900.1	1.65352	1.90341	1.92846	-0.72699	-0.837494	-0.771632	-0.873047	-1.10129	-1.17493
TraesCSU02G106300.1	0.677088	0.65707	0.532978	0.726294	0.525111	0.703818	-1.43764	-0.966931	-1.41779
TraesCS5B02G320500.1	1.29756	1.34842	1.37303	0.292215	0.248021	0.220504	-1.34059	-1.76805	-1.67111
TraesCSU02G196100.3	1.88862	1.59197	1.72953	-1.12984	-1.12984	-1.12984	-0.717328	-1.12984	0.0265581
TraesCS6D02G336000.1	0.441384	0.247986	0.44491	0.860281	0.763363	0.903264	-1.33792	-1.09926	-1.22401
TraesCS5B02G155200.3	0.422006	0.181647	-0.923047	1.59333	1.97413	1.05598	-0.940193	-3.23348	-0.130376
TraesCS2D02G347300.2	1.9774	1.83694	1.84842	-1.48271	-1.03054	-0.911867	-0.519349	-0.932342	-0.785953
TraesCS2A02G158000.1	0.495825	0.665048	0.49989	0.90573	0.834807	0.827909	-1.25955	-1.68283	-1.28682
TraesCSU02G068100.3	0.848908	0.656644	0.647487	0.63704	-0.0138626	0.274029	-0.52351	-2.17381	-0.352921
TraesCS4A02G320200.2	0.722192	0.603728	0.566814	0.739905	0.534984	0.64384	-1.30188	-1.24957	-1.26001
TraesCS1A02G044500.1	0.543276	0.378722	0.454937	0.668858	0.568594	0.619109	-0.861635	-1.83944	-0.532417
TraesCS5D02G187100.1	0.89	0.768678	0.768247	0.65265	0.668598	0.748569	-1.49579	-1.52367	-1.47728
TraesCS6D02G305200.1	0.89565	0.545938	0.549189	0.200468	-0.05786	0.182159	-0.877259	-1.01162	-0.426661
TraesCS3B02G099400.1	2.03855	1.97317	1.93731	-1.14635	-1.215	-1.29289	-0.762999	-0.820657	-0.711147
TraesCS4A02G245300.1	1.81586	1.9126	1.87046	-1.28511	-1.19071	-1.2377	-0.417862	-0.879577	-0.587945
TraesCS7A02G299400.3	1.98796	1.94679	2.42277	-0.662052	-1.2257	-0.861686	-1.15668	-1.2257	-1.2257
TraesCS3D02G524700.1	2.04457	2.1321	1.95969	-0.155456	-0.0480185	-0.129448	-1.67795	-2.03009	-2.0954
TraesCS6D02G008600.1	0.00623371	-0.208858	0.122507	1.32181	1.33792	1.45516	-1.57544	-1.0884	-1.37093
TraesCS2A02G158800.1	0.164741	0.131838	0.126614	1.47661	1.4104	1.43649	-1.65839	-1.60441	-1.48389
TraesCS3B02G408900.1	-0.0313573	-0.204151	0.0735614	0.988791	1.10698	0.999148	-0.964674	-0.812923	-1.15538
TraesCS5D02G515700.1	-0.0151718	0.0028044	0.0124288	1.30019	1.25104	1.31164	-1.32239	-1.26487	-1.27567
TraesCS7D02G516800.1	0.816076	0.652306	0.751022	0.797966	0.733131	0.909465	-1.66374	-1.17052	-1.82571
TraesCS6A02G374400.2	0.232901	0.189693	0.197974	1.4048	1.41107	1.38208	-1.49087	-1.61451	-1.71314
TraesCS5B02G197300.2	1.02778	1.00123	0.605665	-0.0572724	0.168601	0.25078	-0.485696	-1.99181	-0.51927
TraesCS5A02G057500.2	1.9979	2.28941	0.429513	-0.793291	-0.793291	-0.793291	-0.793291	-0.778936	-0.764722
TraesCS4A02G425300.1	0.37311	0.310918	0.316526	1.03022	1.08439	1.06131	-1.11722	-1.68097	-1.37828
TraesCS4D02G203800.1	1.62469	1.48191	1.52148	-0.342995	0.00996195	-0.264289	-1.48819	-1.31503	-1.22755
TraesCS5D02G054400.1	0.993207	1.07991	1.12989	0.686069	0.713519	0.622261	-1.50084	-1.62746	-2.09656
TraesCS1D02G111500.1	0.188923	0.0582535	0.34776	0.889156	0.8294	0.981231	-0.526268	-2.236	-0.532456
TraesCS1B02G042200.1	1.95703	1.98465	2.00251	0.492325	0.489338	0.428423	-2.57882	-2.06834	-2.70711
TraesCS7A02G528900.1	1.12603	1.06258	1.13552	0.613774	0.56717	0.633754	-1.88225	-1.40091	-1.85566
TraesCS4B02G311100.1	0.528554	0.445601	0.521943	0.908212	0.887632	0.938343	-1.37568	-1.52041	-1.3342
TraesCS3D02G179200.1	-0.117804	-0.0223999	-0.0840011	1.29371	1.26295	1.29616	-1.06088	-1.54429	-1.02344
TraesCSU02G144800.1	1.77137	1.57936	1.76445	-0.454013	-0.25446	-0.394378	-1.45287	-0.932771	-1.62669
TraesCS3A02G183800.1	-0.0638092	0.0563343	0.114101	1.37939	1.327	1.38871	-1.40613	-1.39899	-1.39661
TraesCS5B02G349300.1	1.6385	1.64431	1.70363	-0.33738	-0.290813	-0.499381	-0.987357	-2.0497	-0.82181
TraesCS3D02G356500.2	-0.0463519	-0.0407637	-0.0651373	1.35244	1.1729	1.31388	-0.99682	-1.44715	-1.243
TraesCS7A02G323600.1	0.824377	1.24974	1.40242	-0.481445	-0.138705	-0.483802	-0.309036	-1.77423	-0.289315
TraesCS3D02G134800.1	1.97704	1.77425	1.713	-0.304663	-0.157476	-0.601706	-1.38045	-1.4852	-1.53479
TraesCS6D02G333000.1	2.02823	1.73	1.85321	-0.701795	-0.286576	-0.729767	-1.59301	-1.0022	-1.2981
TraesCS2A02G391000.1	0.991468	1.01596	1.09397	0.31431	0.0463984	0.122205	-0.783025	-2.10091	-0.70037
TraesCS2B02G569600.1	0.238509	0.0161653	0.0694617	1.27521	1.09587	0.907331	-1.18779	-0.997214	-1.41755
TraesCS2D02G340700.2	0.00853461	0.106584	0.0382985	1.51972	1.47857	1.32637	-0.79753	-2.94995	-0.730593
TraesCS2D02G164400.1	0.465526	0.367685	0.372925	1.2524	1.25975	1.21803	-1.47199	-1.98561	-1.47872
TraesCS4D02G297800.3	1.00983	0.905874	1.20532	0.506005	0.452436	0.738755	-0.389071	-3.50826	-0.920896
TraesCS3A02G448500.1	-0.0203937	-0.0506479	0.105553	0.803704	0.80652	1.25733	-1.23016	-0.609103	-1.0628
TraesCS2D02G107600.1	1.92013	1.76089	1.86279	2.56244	2.55819	2.57884	-4.68079	-4.46548	-4.097
TraesCS3A02G173000.1	0.327549	0.360982	0.435347	1.01808	0.926435	0.920864	-1.22531	-1.62976	-1.13419
TraesCS7B02G459600.1	1.18222	1.33401	1.28542	0.163285	0.284646	0.159894	-1.347	-1.60522	-1.45726
TraesCS7D02G142000.2	1.06468	1.0639	1.13026	0.30756	0.28488	0.171633	-1.55804	-1.27333	-1.19154
TraesCS6D02G325100.1	1.19478	1.42344	1.30885	0.216885	0.177582	0.12139	-1.29563	-1.59734	-1.54995
TraesCS1A02G290100.1	1.58118	1.88372	1.92614	-0.675839	-1.11072	-0.89013	-0.349837	-1.5638	-0.80071
TraesCS2A02G372400.1	0.776083	0.768315	0.732738	0.814547	0.844348	0.84795	-1.34939	-1.89067	-1.54393
TraesCS2A02G317000.3	0.828695	2.05654	1.27414	0.250259	0.303983	-0.429942	-0.54204	-2.64872	-1.09291
TraesCS3A02G489100.1	0.0225073	0.0865159	-0.235584	1.1265	1.08308	1.15676	-1.1566	-0.785153	-1.29802
TraesCS5D02G055100.1	0.869398	0.680526	1.16986	0.521578	0.737968	0.713064	-1.61051	-1.79881	-1.28308
TraesCS4D02G186700.1	0.379658	0.504825	0.48679	1.04436	0.989581	1.02313	-1.45181	-1.37168	-1.60486
TraesCS2A02G337300.1	-0.0635415	-0.108938	-0.0774651	1.18848	1.20542	1.24105	-1.27595	-0.850468	-1.25859
TraesCS2B02G621700.1	0.418373	-0.0436775	0.3942	1.32403	0.440154	1.17652	-1.33091	-0.803457	-1.57523
TraesCS3A02G456300.1	1.78049	1.43573	1.51523	0.304393	0.241203	0.508931	-2.1793	-1.59695	-2.00972
TraesCS4A02G171800.2	0.481103	0.51085	0.198624	1.11749	1.0549	0.789001	-1.05693	-2.4142	-0.680846
TraesCS2B02G397000.1	1.06318	0.896893	1.05214	0.331944	0.482984	0.530897	-1.52299	-0.981398	-1.85365
TraesCS3D02G033800.1	0.614712	0.430222	0.375042	0.922008	0.939908	1.09833	-1.5784	-1.35214	-1.44968
TraesCS5D02G103000.1	0.873705	0.804838	0.745188	0.0180431	-0.199897	0.57578	-0.509357	-1.78524	-0.523059
TraesCS7B02G038300.1	2.50391	2.34153	2.47568	0.956195	0.866391	1.01336	-3.28063	-3.23175	-3.64468
TraesCS4A02G127000.1	0.0737	0.165821	0.160357	1.08092	1.04517	1.02632	-0.911011	-1.74981	-0.891457
TraesCS4A02G101700.1	1.17344	1.35491	0.896177	0.5045	0.41912	0.270179	-1.56828	-1.60741	-1.44264
TraesCS4D02G050700.1	0.487108	0.595604	0.554733	0.673118	0.696209	0.675843	-1.1819	-1.06587	-1.43484
TraesCS5A02G048400.1	0.879982	0.691091	0.860511	0.699012	0.723152	0.72869	-1.55505	-1.44123	-1.58615
TraesCS2B02G183700.1	0.567673	0.592577	0.490374	0.68552	0.731729	0.78242	-0.971909	-2.03336	-0.845019
TraesCS6B02G383600.1	1.77243	2.04952	1.65281	-0.836212	-0.757064	-1.01663	-1.16849	-1.16849	-0.527869
TraesCS5D02G530300.1	0.180962	0.159671	0.327189	1.13796	1.08515	1.20185	-1.35471	-1.35638	-1.38169
TraesCS3A02G283600.2	1.29748	1.09329	1.21226	0.615493	0.538235	0.692199	-1.94237	-1.70479	-1.8018
TraesCS2D02G319200.1	0.160461	-0.262869	0.0679479	1.03721	0.830346	1.12674	-1.0825	-0.848171	-1.02917
TraesCS5B02G532000.1	0.253363	0.487548	0.434848	1.13214	1.04239	0.923565	-0.931599	-1.53142	-1.81083
TraesCS5D02G153900.2	1.48558	-0.365336	1.20811	1.61736	-0.789721	-0.789721	-0.786838	-0.789721	-0.789721
TraesCS7A02G299400.1	2.09048	2.10038	1.72073	-1.12566	-1.12566	-1.12566	-0.283287	-1.12566	-1.12566
TraesCS5B02G275700.2	1.59791	1.27238	1.315	0.277517	0.155536	0.266903	-1.86165	-1.39838	-1.62521
TraesCS7D02G532100.1	2.05773	2.09217	2.01667	-1.07191	-0.792389	-1.08877	-1.1642	-0.893438	-1.15588
TraesCS3A02G193200.2	0.53696	0.468638	0.487759	0.668863	0.363461	0.61798	-0.639171	-1.77076	-0.733729
TraesCS7D02G206100.1	0.0233992	-0.0265261	0.0433354	1.32683	0.444113	1.14463	-0.075372	-1.66992	-1.21049
TraesCS5B02G045100.1	1.87492	1.70762	1.71093	0.00793624	0.254792	0.224402	-1.86661	-1.26497	-2.64902
TraesCS7D02G295400.4	1.96552	2.30661	2.24726	-1.14835	-1.14835	-1.14835	-0.77763	-1.14835	-1.14835
TraesCS3A02G118200.1	1.7554	1.68775	1.71308	-0.384248	-0.186951	-0.0830867	-1.38716	-1.62796	-1.48682
TraesCS5B02G048400.1	1.03904	1.0637	1.1531	0.441303	0.369379	0.650174	-1.65719	-1.46215	-1.59736
TraesCS1B02G276900.1	0.99424	1.01155	1.16344	1.76516	1.78494	1.77136	-3.04174	-2.64137	-2.80758
TraesCS5B02G394200.3	0.122054	0.466995	0.313395	1.07458	1.05946	0.966716	-1.38059	-1.36468	-1.25794
TraesCS5D02G354400.1	1.76092	1.77831	1.70964	-1.00759	-0.904023	-1.13464	-0.59098	-1.1688	-0.442837
TraesCS2D02G031000.1	0.804228	0.655001	0.76428	0.84415	0.893521	0.79864	-1.54476	-1.60083	-1.61423
TraesCSU02G009400.1	0.083212	0.267823	0.203631	1.13282	1.1792	1.13507	-0.893622	-1.79828	-1.30985
TraesCS7D02G524400.1	1.02768	0.863173	0.883482	0.967502	1.01623	1.11825	-2.17758	-1.60639	-2.09234
TraesCS7D02G346100.1	0.980562	1.03775	1.01294	0.567242	0.673373	0.589011	-1.24283	-2.34214	-1.27592
TraesCS5D02G059700.1	1.18565	1.19607	1.35473	-0.078018	0.408497	0.083767	-1.3031	-1.76463	-1.08296
TraesCS7D02G492800.1	0.182592	-0.0217251	0.032332	1.36025	1.38028	1.32895	-1.09928	-1.38949	-1.77389
TraesCS7D02G302000.1	1.59781	1.51639	1.6573	0.302147	0.439877	0.550976	-2.17184	-1.99014	-1.90252
TraesCS6B02G158300.1	-0.292019	0.293335	1.3947	0.870965	1.55934	0.882731	-1.53474	-1.58715	-1.58715
TraesCS4D02G350500.1	0.166272	0.211407	0.398787	1.21087	0.978756	1.10715	-1.31669	-1.44753	-1.30903
TraesCS2B02G354400.1	0.422637	0.662493	0.4623	0.515288	0.556534	0.322053	-0.423014	-1.87455	-0.643737
TraesCS6D02G054900.1	0.934576	0.719742	0.772769	1.76988	1.7537	1.83112	-2.65726	-2.63075	-2.49377
TraesCS5B02G478200.1	0.72455	0.763057	0.758173	1.42144	1.50436	1.0227	-2.06476	-2.06476	-2.06476
TraesCS3B02G005900.1	0.421792	0.500488	0.321001	0.560227	0.75901	0.164018	-0.392993	-1.55714	-0.776406
TraesCS4B02G368300.1	1.0089	0.667864	1.02971	1.46218	1.10589	1.06249	-1.93938	-1.95908	-2.43857
TraesCS1B02G057800.3	0.226587	0.443688	0.266194	0.716629	0.865049	0.471501	-0.399843	-2.09361	-0.496196
TraesCS2D02G344200.1	-0.0380147	0.136587	0.0210663	1.27097	1.13607	1.36807	-1.30621	-1.33902	-1.24952
TraesCS1A02G289900.1	2.76022	2.78476	2.47215	-1.01788	-0.655468	-0.969378	-2.00992	-2.00992	-1.35457
TraesCS1A02G139900.1	0.277197	0.254733	0.246243	1.07455	1.12682	1.18853	-1.49352	-1.3588	-1.31575
TraesCS4B02G205100.1	0.509704	0.25097	0.181913	0.693687	1.05422	0.861981	-0.662516	-2.43609	-0.453873
TraesCS5B02G463000.1	2.14989	2.01455	2.0986	-1.00298	-1.02703	-0.934023	-1.37748	-0.591797	-1.32972
TraesCS2D02G185400.1	0.37673	-0.205795	0.935337	1.02119	0.698945	1.28933	-0.884641	-1.62069	-1.61041
TraesCS7B02G041600.1	0.817605	0.515676	0.590534	1.23284	1.27399	1.46289	-1.93137	-1.96199	-2.00018
TraesCS5D02G068800.1	2.79593	2.96782	2.85053	-0.44972	-0.38215	-0.326226	-2.47976	-2.54745	-2.42897
TraesCS3A02G528900.1	1.81968	1.71094	1.75046	-1.09183	-1.10954	-1.29144	-0.416216	-0.900994	-0.471063
TraesCS4B02G071500.1	0.209895	0.102914	0.132067	1.08112	1.34195	1.11224	-1.19031	-1.50961	-1.28027
TraesCS3D02G493700.1	0.290402	0.213263	0.198504	1.43488	1.3605	1.45088	-1.56488	-1.8467	-1.53684
TraesCS1B02G164000.2	0.1868	-0.155136	-0.235013	1.32354	1.1745	1.17568	-0.813551	-1.54903	-1.10778
TraesCS4D02G015800.1	0.172646	0.0580433	0.193652	1.1622	1.17989	1.24852	-1.74082	-1.19774	-1.0764
TraesCS7A02G338900.1	0.884096	0.803202	0.958429	0.432471	0.423918	0.397024	-0.845591	-2.21629	-0.837256
TraesCSU02G021600.1	0.524979	0.323018	0.505729	2.11081	1.90904	2.21051	-2.74699	-2.33233	-2.50476
TraesCS2B02G454500.1	1.46928	1.29102	1.4857	2.2224	2.2001	2.27286	-3.72205	-3.40789	-3.81143
TraesCS7A02G529000.1	1.44874	1.33586	1.39863	0.925756	0.929818	1.03348	-2.51742	-1.95723	-2.59763

## Sheet: Subcluster_3
	CT			H6			H12
	KK-CT-1	KK-CT-2	KK-CT-3	KK-H6-1	KK-H6-2	KK-H6-3	KK-H12-1	KK-H12-2	KK-H12-3
TraesCS2D02G403700.1	-0.720251	-0.607087	-0.717748	1.30739	1.33314	1.22124	-0.773089	-0.35379	-0.689803
TraesCS5D02G268000.1	-0.7737	-0.759326	-0.671598	1.61258	1.6559	1.63135	-0.784773	-1.1352	-0.775233
TraesCS4D02G209700.1	-1.38484	-1.65991	-1.59957	2.52484	2.57009	2.55619	-0.783991	-1.45922	-0.763593
TraesCS7B02G094500.1	-1.17569	-1.20299	-1.0006	2.1093	2.13211	2.084	-1.17442	-0.668335	-1.10337
TraesCS3D02G114700.1	-2.90325	-2.90325	-2.90325	5.12543	5.06869	5.18575	-2.39736	-2.19572	-2.07705
TraesCS3D02G045600.1	-1.60736	-1.60736	-1.60736	2.8524	2.89319	2.89217	-1.40572	-1.29934	-1.11064
TraesCS5D02G472000.1	-0.348387	-0.460797	-0.364991	1.20717	1.2353	1.30335	-0.996811	-0.778335	-0.796499
TraesCS4B02G069900.2	-0.184264	0.0182653	-0.36418	1.11091	1.12401	1.14374	-0.98441	-1.38913	-0.474933
TraesCS1D02G161900.1	-0.442641	-0.519167	-0.508001	1.89447	1.91624	1.94017	-1.43116	-1.46545	-1.38446
TraesCS2B02G464400.1	-0.472081	-0.630625	-0.858783	1.16018	1.3117	1.24661	-0.720867	-0.338406	-0.697721
TraesCS4A02G226700.1	-0.933451	-0.933451	-0.933451	2.02112	1.58534	1.99426	-0.933451	-0.933451	-0.933451
TraesCS1D02G147100.1	0.413249	-0.963646	-0.386039	0.876772	1.32775	1.67532	-1.49172	-0.39613	-1.05556
TraesCS4D02G226000.1	-1.96684	-2.07921	-2.01847	2.86668	2.90825	3.02181	-1.04711	-0.66941	-1.01571
TraesCS7A02G477300.1	-0.327987	-0.338688	-0.232985	1.17689	1.16008	1.05352	-0.800454	-1.03955	-0.650827
TraesCS2A02G477900.1	-0.216116	-0.305189	-0.36481	1.35599	1.39437	1.36749	-0.915538	-1.44031	-0.875884
TraesCS5D02G434100.1	-1.42443	-1.50319	-1.38396	2.10502	2.17517	2.14167	-0.773096	-0.620583	-0.716597
TraesCS6B02G198900.1	-0.583717	-0.51552	-0.753815	1.63911	1.72507	1.68613	-0.832632	-1.36125	-1.00338
TraesCS2D02G600100.1	0.448949	0.159981	0.296664	1.65102	1.58535	1.70196	-2.22316	-1.52705	-2.09372
TraesCS5D02G454000.1	-1.67927	-1.65902	-1.6752	2.83664	2.87962	2.91276	-1.34678	-1.22566	-1.0431
TraesCS3B02G308100.1	-1.64328	-1.63901	-1.64186	3.08383	3.15841	3.19011	-1.4778	-1.50345	-1.52693
TraesCS4A02G035700.3	-0.401712	-0.606442	-0.240177	1.23036	0.992678	1.44798	-0.342314	-2.2275	0.147125
TraesCS6D02G199700.1	-1.20508	-0.956217	-1.08872	1.70021	1.69027	1.58968	-0.407758	-1.17817	-0.144223
TraesCS1B02G446900.1	-1.59521	-1.59521	-1.41252	2.93274	2.70316	2.4001	-1.38233	-0.822899	-1.22784
TraesCS7D02G270600.1	-0.932821	-1.04954	-0.734325	2.32429	1.96204	2.23252	-1.26739	-1.26739	-1.26739
TraesCS6B02G058300.1	-0.623464	-0.775372	-0.66597	2.13405	2.15789	2.14317	-1.40092	-1.54487	-1.42451
TraesCS6A02G217400.1	-0.693654	-0.554325	-1.02061	1.33065	1.30373	1.17979	-0.481054	-0.611638	-0.452893
TraesCS2A02G378300.1	-0.088881	-0.325699	-0.306344	1.32435	1.18997	1.1639	-0.97118	-1.04011	-0.946001
TraesCS5A02G557100.1	-0.271732	-0.870098	-0.870098	1.45615	1.34775	1.48492	-0.696331	-0.870098	-0.710468
TraesCS4D02G000500.1	-0.895802	-1.15794	-1.05367	1.88971	1.85792	1.89068	-0.623556	-1.12409	-0.783257
TraesCS2D02G196800.1	-0.378869	-0.298005	-0.0764415	1.17866	1.18339	1.06738	-1.05977	-0.674182	-0.942172
TraesCS1A02G133100.2	-1.02881	-1.13227	-1.10078	1.46225	1.45291	1.42003	-0.27026	-0.519938	-0.283136
TraesCS5A02G515400.1	-0.732578	-0.821147	-0.8841	1.40025	1.37152	1.39432	-0.70179	-0.302289	-0.724185
TraesCS5A02G321300.1	-0.00776336	0.0564654	0.0633088	1.95343	2.02094	2.0171	-1.97345	-2.32479	-1.80524
TraesCS3D02G168500.1	-0.88757	-0.836104	-0.78351	1.47248	1.53763	1.47535	-0.587903	-0.71055	-0.679817
TraesCS4D02G206600.1	-0.836891	-0.802869	-0.826173	1.93436	1.915	1.852	-0.872838	-1.21476	-1.14783
TraesCS4D02G212200.1	-1.07358	-1.26326	-1.27481	1.77683	1.64159	1.77206	-0.816779	-0.027959	-0.734089
TraesCS5A02G548000.5	-0.802684	-1.28708	-0.833957	1.69368	1.78125	1.88541	-0.881087	-1.28708	-0.268445
TraesCS1D02G342100.1	-1.95777	-2.31316	-1.83173	3.64504	3.57296	3.71133	-1.8201	-1.21378	-1.79278
TraesCS2B02G424400.1	-0.952502	-1.0276	-0.859336	1.58164	1.62149	1.56857	-0.722065	-0.308189	-0.902008
TraesCS2A02G074700.1	-0.36474	-0.303401	-0.234632	1.11844	1.16509	1.22454	-0.834029	-1.10107	-0.670194
TraesCS4D02G194500.1	-0.511121	-0.41288	-0.483794	1.59723	1.57802	1.52607	-0.951584	-1.13465	-1.20729
TraesCS1B02G151300.1	-1.09945	-1.12834	-1.09856	1.18329	1.21607	1.19153	0.00780068	-0.260437	-0.0119157
TraesCS1D02G053500.1	-1.2049	-1.17977	-1.20126	1.71793	1.72512	1.74014	-0.599731	-0.521392	-0.476137
TraesCS6B02G439600.1	-0.266274	-0.389767	-0.134552	0.926639	0.937247	0.969217	-0.61372	-0.855778	-0.573011
TraesCS3A02G260000.1	-0.850242	-0.707235	-0.678871	1.62242	1.5311	1.65412	-0.660158	-0.932551	-0.978584
TraesCS7B02G130900.1	-0.765297	-0.844716	-1.07189	2.1966	1.8845	2.13781	-1.31855	-1.03674	-1.18171
TraesCS4D02G298300.1	-1.40754	-1.39	-1.40167	3.70198	3.55092	3.70854	-1.86117	-2.21123	-2.68982
TraesCS4A02G214200.1	-0.531977	0.0415091	0.0182784	1.3902	1.31313	0.808835	-1.3486	-0.671792	-1.01959
TraesCS4A02G071700.1	-0.116536	-0.18365	-0.187445	1.20376	1.16615	1.18969	-1.11232	-1.05761	-0.902047
TraesCS7A02G236500.1	-0.476166	-0.403233	-0.502482	1.4018	1.45305	1.37094	-0.886207	-0.998625	-0.959066
TraesCS1D02G074400.1	-0.572498	-0.70688	-0.642448	1.23247	1.09678	1.24094	-0.519591	-0.689643	-0.439133
TraesCS7A02G251800.1	-1.61378	-1.48816	-1.66953	2.22854	2.13912	2.15019	-0.609958	-0.207934	-0.928482
TraesCS1B02G181800.1	-0.437961	-0.353718	-0.386698	2.04225	1.98958	2.02663	-1.77661	-1.28438	-1.81909
TraesCS5B02G315600.2	-0.998549	-1.09999	-0.579825	1.66917	1.68959	1.8834	-0.759482	-0.888345	-0.915967
TraesCS7B02G326100.1	0.00233762	0.123285	-0.527161	1.39506	1.21696	1.20877	-1.13975	-1.13975	-1.13975
TraesCS4B02G112700.1	-1.01551	-0.894183	-1.15526	1.92136	1.86337	1.82428	-0.657319	-1.19221	-0.694536
TraesCS4D02G145500.1	-1.96216	-1.96216	-1.96216	3.92119	3.84906	4.0027	-1.96216	-1.96216	-1.96216
TraesCS5D02G157500.1	-1.0967	-0.905195	-1.0541	2.24095	2.22807	1.94852	-1.29782	-1.05742	-1.0063
TraesCS2D02G425700.1	-0.293771	-0.383055	-0.279279	1.24432	0.991943	1.10979	-0.936515	-0.611054	-0.842379
TraesCS3A02G481600.1	-0.69529	-0.51387	-0.69529	1.45169	1.24769	1.29094	-0.69529	-0.69529	-0.69529
TraesCS1A02G395300.1	-1.84902	-2.1531	-1.59077	3.04836	2.98144	3.12737	-1.12906	-1.20709	-1.22813
TraesCS6B02G161300.1	-0.982626	-1.01276	-0.921514	1.0341	0.944651	0.834604	0.191916	-0.347228	0.258863
TraesCS2D02G276000.2	-2.49608	-2.42726	-2.48295	4.63906	4.63737	4.62294	-1.94515	-2.65911	-1.88881
TraesCS4B02G177900.1	-0.306727	-0.205971	-0.248321	1.30474	1.21397	1.20932	-0.738817	-1.45282	-0.775367
TraesCS3B02G049900.1	-1.30776	-1.03911	-1.19003	2.87468	2.94283	2.92176	-1.35556	-1.75049	-2.09633
TraesCS7A02G257100.1	-1.18393	-1.03244	-1.14049	1.82894	1.84941	1.78177	-0.506222	-1.05027	-0.546774
TraesCS6D02G224900.2	-0.519824	-0.51008	-0.478702	1.34951	1.42312	1.45102	-0.869694	-0.900053	-0.945291
TraesCS1B02G396000.2	-0.452286	-0.357525	-0.814436	1.29609	1.52227	1.14632	-0.687961	-1.01104	-0.641437
TraesCS3B02G239400.1	-0.395777	-0.166114	-0.582402	1.27623	0.886916	0.923686	-0.693714	-0.724318	-0.52451
TraesCS5A02G153900.1	-0.035613	-0.454958	-0.219803	1.08363	1.32351	0.647719	-0.781496	-0.781496	-0.781496
TraesCS4D02G295000.7	-0.555489	-0.171391	-0.280819	1.11669	1.12862	1.00441	-0.585975	-1.25682	-0.399233
TraesCS1D02G047800.2	-0.416701	-0.274348	-0.50321	0.9187	1.08355	1.34374	-0.537659	-1.42129	-0.192783
TraesCS2D02G540300.1	-0.710534	-0.787304	-0.687358	1.50236	1.43035	1.38679	-0.959156	-0.539442	-0.635702
TraesCS3B02G166100.1	-0.979204	-1.00081	-1.00454	1.52286	1.4379	1.67376	-0.681866	-0.0906029	-0.877505
TraesCS1B02G378000.1	-0.95844	-1.13836	-0.827988	1.52628	1.56519	1.53115	-0.417114	-0.710912	-0.569812
TraesCS6A02G262000.1	-0.557837	-0.643417	-0.0593192	0.817664	1.06861	0.934614	-0.473204	-0.388183	-0.698929
TraesCS1D02G117100.1	-0.304159	-0.568773	-0.422352	1.13631	1.12756	1.31429	-0.734407	-0.761249	-0.787219
TraesCS6D02G055200.2	-0.36752	-0.322565	-0.34623	1.29226	1.07281	1.07605	-0.601141	-0.997455	-0.806216
TraesCS7B02G351000.1	-1.01573	-1.08045	-1.31775	2.17593	2.25491	2.11988	-1.22955	-1.01171	-0.895521
TraesCS6D02G295500.1	-0.653824	-0.89261	-0.89261	1.59436	1.44852	1.65607	-0.89261	-0.89261	-0.47469
TraesCS3D02G475100.1	-0.718203	-0.586606	-0.532158	1.3079	1.34069	1.40567	-0.698081	-0.813114	-0.706096
TraesCS3A02G113100.1	-2.23633	-2.17794	-2.15935	4.54592	4.47521	4.59608	-2.39484	-2.31402	-2.33472
TraesCS1B02G043200.1	0.113953	0.139881	0.283151	1.72389	1.77523	1.71608	-1.59157	-2.47929	-1.68132
TraesCS3A02G274400.1	-1.23073	-1.3498	-1.22342	1.80675	1.83566	1.883	-0.519919	-0.719398	-0.482145
TraesCS1D02G005800.1	-0.609499	-0.773032	-0.90966	1.57893	1.5487	1.6485	-0.994452	-0.955292	-0.534196
TraesCS4B02G235400.3	-1.14979	-1.14979	-0.895199	1.86545	2.02653	2.03322	-1.14979	-1.14979	-0.430829
TraesCS7A02G245700.2	-0.627191	0.0134605	-0.172304	1.15884	1.03665	0.584637	-0.465476	-1.49192	-0.0366938
TraesCS6B02G091100.1	0.13375	-0.113194	0.0974993	1.00815	1.00854	1.11501	-1.12857	-1.24849	-0.872708
TraesCS3B02G293100.3	-0.8683	-0.844491	-0.957044	1.90366	2.10727	2.05234	-1.03705	-2.1693	-0.187084
TraesCS6A02G013700.1	-0.254145	-0.437444	-0.507685	1.50456	1.55048	1.21517	-1.27797	-1.4298	-0.363167
TraesCS5A02G276200.2	-0.528409	-0.899131	-0.502972	1.39865	1.19375	1.69852	-0.819156	-0.642121	-0.899131
TraesCS6B02G300300.1	-0.326225	-0.23631	-0.49565	1.25907	1.27114	1.12209	-0.824726	-0.580277	-1.18912
TraesCS7A02G197100.1	-0.786088	-0.788018	-1.01777	1.22304	1.47961	1.34135	-0.635011	-0.412718	-0.404406
TraesCS1D02G131800.1	-0.943318	-0.9752	-0.965624	1.22086	1.24046	1.20547	-0.183479	-0.434811	-0.164355
TraesCS6B02G020900.4	-0.787628	0.246346	-1.07096	1.35316	1.79338	1.67858	-1.07096	-1.07096	-1.07096
TraesCS6D02G369300.1	-1.32356	-1.42708	-1.1964	2.45108	2.4585	2.5545	-1.30733	-1.11528	-1.09442
TraesCS2A02G396100.1	-0.371154	-0.601104	-0.340724	1.17469	1.01707	1.19774	-0.405015	-0.62679	-1.04471
TraesCS7A02G202200.1	-1.8326	-1.76119	-2.02542	3.13102	3.27525	3.29022	-1.77446	-0.682299	-1.62052
TraesCS6B02G285800.1	-0.542856	-0.532976	-0.620307	1.39104	1.40114	1.3851	-0.74482	-1.02451	-0.711807
TraesCS3D02G298600.1	-0.584111	-0.325153	-0.449082	1.58662	1.58526	1.57982	-1.23175	-1.07766	-1.08393
TraesCS2D02G489200.2	-0.956833	-1.15844	-1.05032	1.02271	1.03263	1.12572	0.163762	-0.442646	0.263422
TraesCS3D02G189400.1	-0.0970542	-0.170303	0.0133912	0.715248	1.15055	1.19498	-1.10832	-1.59684	-0.101653
TraesCS6D02G317700.1	-0.892054	-0.934184	-0.909587	1.96446	2.03468	1.97335	-0.919209	-1.37809	-0.939372
TraesCS1D02G231600.1	-0.594282	-0.893198	-0.668515	1.65007	1.68136	1.7029	-1.06314	-0.865015	-0.950169
TraesCS7B02G327400.1	-2.24627	-2.33776	-2.47645	2.61892	2.5582	2.70386	-0.441961	-0.0218926	-0.356642
TraesCS3A02G022200.1	-0.267609	-0.626166	-0.10871	1.18809	1.12015	1.04707	-0.64797	-0.892502	-0.812348
TraesCS6D02G077000.1	-0.892992	-0.944269	-0.825553	1.67001	1.64366	1.65906	-0.890639	-0.654677	-0.764603
TraesCS7B02G019600.1	-0.813027	-0.896014	-0.876547	2.28353	2.26177	2.3067	-1.62331	-1.13738	-1.50573
TraesCS3D02G115200.1	-1.82004	-1.82004	-1.82004	3.21267	3.2183	3.377	-1.82004	-1.20651	-1.32128
TraesCS6D02G359300.1	-1.29632	-1.57628	-1.43408	3.1365	3.15459	3.07765	-1.56685	-1.9296	-1.5656
TraesCS4D02G145600.1	-2.19793	-2.34878	-2.01281	4.08111	4.03584	4.12919	-2.0037	-1.64449	-2.03844
TraesCS7D02G364900.1	-0.0177299	-0.0276893	-0.0254537	1.5608	1.50608	1.6215	-1.45291	-1.76595	-1.39866
TraesCS3D02G273600.1	-1.50041	-1.47893	-1.50041	2.9942	2.99253	2.99426	-1.50041	-1.50041	-1.50041
TraesCS7D02G107900.1	-1.07037	-1.09962	-1.08712	1.82143	1.67992	2.07243	-0.935702	-0.502157	-0.878814
TraesCS6D02G221000.1	-0.800483	-0.876825	-0.753008	1.62979	1.63332	1.64544	-0.674868	-1.06888	-0.734489
TraesCS7B02G035200.2	-0.516912	-0.70503	-0.631057	1.4375	1.40934	1.3928	-0.716669	-0.874093	-0.795878
TraesCS3D02G475200.1	-0.0558963	0.187046	-0.426945	1.1254	0.887221	1.34066	-0.995289	-1.14064	-0.92155
TraesCS6A02G109000.1	-1.27703	-1.14192	-1.23627	1.66983	1.70139	1.6992	-0.575738	-0.113555	-0.7259
TraesCS3D02G332200.1	-1.7033	-1.73563	-1.70971	2.61553	2.69635	2.71067	-0.91958	-1.07083	-0.883518
TraesCS7D02G249800.1	-1.87292	-1.91579	-2.05345	2.38371	2.4674	2.59307	-0.758434	0.105995	-0.949587
TraesCS2A02G121000.1	-0.545407	-0.768241	-0.559833	1.37445	1.36743	1.39099	-0.740926	-0.969527	-0.548945
TraesCS1A02G271800.1	-0.695293	-0.558114	-1.10379	1.23184	1.70323	1.54651	-0.368011	-0.922311	-0.834048
TraesCS2D02G073400.1	-0.492505	-0.422585	-0.402673	1.33196	1.40017	1.20731	-0.766055	-1.13852	-0.717101
TraesCS4B02G043300.1	-0.930657	-1.20271	-0.92665	1.56664	1.72056	1.6527	-0.826208	-0.547462	-0.506222
TraesCS2B02G411700.1	-0.180005	-0.595278	-0.408779	1.08462	0.774351	1.02049	-0.651069	-0.528893	-0.515439
TraesCS3B02G370300.1	-0.83553	-1.04966	-0.896498	1.75068	1.56529	1.61597	-0.872056	-0.468545	-0.809646
TraesCS1A02G229900.2	-1.43658	-0.62675	-0.203301	0.702239	1.36789	1.16655	-0.0481108	-1.43658	0.514639
TraesCS2A02G427700.1	-0.227288	-0.471029	-0.253556	0.97726	1.06817	0.740825	-0.636663	-0.498555	-0.699162
TraesCS4A02G290600.1	-0.668495	-0.685787	-0.610492	1.44355	1.4459	1.33433	-0.736893	-0.799898	-0.722222
TraesCS5A02G314800.1	-0.537074	-0.746014	-0.567517	1.40055	1.41666	1.42331	-0.968919	-0.51099	-0.910005
TraesCS5B02G469200.1	-1.03114	-1.04788	-1.00557	1.24231	1.29869	1.17669	0.217973	-1.04259	0.191541
TraesCS4A02G091300.2	-0.669943	-0.735674	-0.612474	1.41743	1.3869	1.37426	-0.574128	-1.43853	-0.147838
TraesCS1D02G129900.2	-0.292814	-1.11313	-0.545148	0.889168	1.15075	0.822141	0.809326	-1.76114	0.0408494
TraesCS4D02G360100.1	-1.24969	-1.24969	-1.24969	2.20291	2.04501	2.15984	-0.374693	-1.24969	-1.03432
TraesCS1B02G286600.2	0.451879	-0.772161	-0.347777	1.84584	-0.772161	1.91086	-0.772161	-0.772161	-0.772161
TraesCS7B02G336700.1	0.0717178	-0.161591	-0.169231	1.41087	1.29738	1.468	-1.61599	-0.654199	-1.64695
TraesCS1D02G189800.1	-0.522234	-0.681881	-0.98286	1.01355	1.18932	1.59251	0.900168	-1.25429	-1.25429
TraesCS3B02G390700.1	-1.83098	-1.94345	-1.82688	4.00331	4.00685	4.05446	-2.28366	-2.03491	-2.14473
TraesCS5A02G237900.1	-0.601762	-0.704078	-0.783775	1.90096	1.76035	1.92344	-1.0265	-1.24627	-1.22235
TraesCS6A02G136700.1	-0.315491	-0.37159	-0.41982	1.23539	1.2564	1.21416	-0.947701	-0.690463	-0.96089
TraesCS5D02G275300.1	-0.784965	-0.90733	-0.772641	1.32268	1.41694	1.40055	-0.703948	-0.328387	-0.642903
TraesCS3A02G294500.1	-1.1611	-1.37429	-1.12109	2.02264	1.96708	1.95835	-1.08009	-0.468881	-0.742629
TraesCS4A02G357200.1	-0.151689	-0.198297	-0.242213	1.32573	1.40674	1.27676	-1.15408	-1.03112	-1.23183
TraesCS1A02G248200.1	-0.639338	-0.618371	-0.63043	1.23247	1.21067	1.25984	-0.393122	-0.795318	-0.626399
TraesCS2A02G511300.1	-0.502089	-0.298171	-0.153643	0.921991	0.871497	0.965249	-0.783482	-0.424332	-0.59702
TraesCS1A02G066800.2	-0.774865	-0.729728	-0.462079	1.8822	1.82947	1.78371	-0.998223	-1.67438	-0.856093
TraesCS5A02G548000.3	-1.33852	-1.29339	-1.66847	2.72602	2.67815	2.59273	-0.96694	-1.16897	-1.56062
TraesCS5D02G252400.3	0.157687	-0.0479734	0.190184	1.90418	1.78629	1.81618	-1.85322	-1.96417	-1.98915
TraesCS5A02G049400.1	-0.502523	-0.767454	-0.5831	2.02006	1.93696	2.15962	-1.49961	-1.12384	-1.6401
TraesCS6B02G256600.1	-0.913989	-1.01231	-0.882401	1.40706	1.40031	1.38659	-0.732382	-0.426324	-0.226553
TraesCS5D02G247800.1	-0.428094	-0.342194	-0.477884	1.206	1.25482	1.06664	-0.57715	-1.00087	-0.701264
TraesCS4B02G017500.1	-2.12379	-2.16062	-2.11602	4.23102	4.2046	4.36015	-2.16195	-2.16062	-2.07276
TraesCS3D02G077000.1	-0.615276	-0.656503	-0.581902	1.221	1.26208	1.30647	-0.768418	-0.413559	-0.7539
TraesCS7D02G133600.2	-0.745464	-0.727099	-1.23603	1.17404	1.5244	1.64543	-0.259304	-0.778703	-0.597265
TraesCS2B02G429000.1	-0.683416	-2.09104	0.864645	1.31726	1.86325	2.1891	-2.09104	-2.09104	0.722279
TraesCS6B02G130100.1	-0.642175	-0.642956	-0.542622	1.61761	1.54671	1.51998	-0.768866	-1.30137	-0.786305
TraesCS1D02G096400.1	-1.18883	-1.1709	-1.19676	1.87065	1.83887	1.94069	-0.94882	-0.31023	-0.834674
TraesCS2A02G401600.1	-0.765166	-0.81619	-0.54596	1.60416	1.31507	1.60146	-0.81619	-0.81619	-0.760994
TraesCS6D02G248600.1	-0.40796	0.239357	-0.518018	1.57584	1.19573	1.49026	-1.22213	-1.41874	-0.934344
TraesCS7B02G370600.1	-0.498008	-0.856881	-0.517335	1.31605	1.40754	1.48096	-0.793071	-0.662544	-0.876712
TraesCS2B02G501900.1	-1.02898	-1.35071	-1.05417	2.16085	2.07754	2.08575	-0.949075	-0.936177	-1.00502
TraesCS5D02G159100.1	0.0105584	-0.0277879	0.0129221	2.70725	2.72949	2.69243	-2.58599	-2.87428	-2.66459
TraesCS3D02G115300.1	-2.85078	-2.70083	-2.83877	4.25255	4.2503	4.3515	-1.51732	-1.38609	-1.56056
TraesCS2D02G339900.1	-0.415318	-0.180699	-0.522548	1.42556	1.1693	1.1795	-0.911013	-0.83377	-0.911013
TraesCS3B02G203800.1	-0.763437	-0.803845	-0.809319	1.10728	1.17374	1.19008	-0.38281	-0.211253	-0.500438
TraesCS5D02G157600.1	-0.46974	-0.512676	-0.379181	2.06779	2.05916	2.09613	-1.77304	-1.33568	-1.75277
TraesCS2B02G278700.1	-0.276242	-0.229367	-0.507609	0.986554	1.24608	1.16628	-0.365672	-1.24482	-0.7752
TraesCS7A02G371600.1	-0.448901	-0.244021	-0.571776	1.13714	1.22658	1.18583	-0.744468	-0.78491	-0.755477
TraesCS1B02G139500.1	-1.12963	-1.25447	-1.00139	2.46168	2.51121	2.43079	-0.923226	-1.90714	-1.18782
TraesCS3B02G254700.1	-0.540245	-0.932332	-0.873477	1.98659	1.82603	1.92922	-1.12595	-1.17784	-1.092
TraesCS6B02G247200.1	-1.35847	-0.852413	-0.802082	1.34224	1.5478	1.50012	-0.454678	-0.670542	-0.251967
TraesCS7D02G464800.1	-0.240185	-0.305418	-0.431272	1.2787	1.19768	1.21715	-0.572517	-1.40032	-0.743817
TraesCS2D02G139400.1	-0.335927	-0.28588	-0.424703	1.02822	1.01098	0.915864	-0.709564	-0.657461	-0.54153
TraesCS3D02G115100.1	-2.14057	-2.32072	-2.32072	4.41101	4.40344	4.55564	-1.94665	-2.32072	-2.32072
TraesCS5A02G162100.1	-0.966433	-0.871164	-0.785413	1.07929	1.0923	1.20186	-0.283095	-0.347673	-0.119674
TraesCS6B02G367800.1	-0.951723	-0.89283	-1.04052	1.77438	1.76859	1.78075	-0.752973	-1.02482	-0.660845
TraesCS5D02G065100.1	-0.290592	-0.278396	-0.379605	1.29614	1.26761	1.375	-0.752368	-1.27723	-0.960571
TraesCS4A02G260400.1	-1.2837	-1.6167	-1.29862	2.11372	2.02579	2.08719	-1.05761	-0.154934	-0.815153
TraesCS3D02G346300.2	-0.299451	-0.133689	-0.413358	1.76156	2.04073	1.90013	-1.7256	-1.19194	-1.93838
TraesCS3B02G047300.1	-0.532352	-0.371849	-0.447846	1.41136	1.50916	1.3647	-0.938048	-0.91298	-1.08215
TraesCS1B02G085100.1	-0.87937	-0.92026	-0.818295	1.65828	1.65157	1.56226	-0.676042	-0.797709	-0.780433
TraesCS1B02G188300.1	-0.391123	-0.544866	-0.0644237	1.02844	1.28251	1.23125	-0.738821	-0.977734	-0.825236
TraesCS5A02G257700.1	-2.43348	-2.04109	-2.57271	3.71795	3.70633	3.79608	-1.36038	-1.14208	-1.67062
TraesCS2B02G360400.2	0.128698	0.144546	-0.800812	0.981467	1.13241	1.67016	-1.31279	-1.26874	-0.674944
TraesCS6D02G206700.1	-0.332919	-0.447875	-0.10162	0.92652	0.996771	0.914569	-0.460726	-0.909567	-0.585153
TraesCS2A02G158700.1	-0.393413	-0.508575	-0.0983316	1.45788	1.64018	1.67652	-1.58294	-0.961639	-1.22967
TraesCS2D02G162600.1	-0.923372	-1.04394	-0.912222	1.44626	1.36152	1.84509	-0.658266	-0.217585	-0.897488
TraesCS4A02G005500.1	0.112912	0.2954	-0.0307762	1.51456	1.65596	1.75151	-1.96938	-1.56062	-1.76956
TraesCS7A02G529900.1	-0.407003	-0.40486	-0.407206	1.32263	1.36229	1.27582	-0.791959	-1.13876	-0.810953
TraesCS4A02G283900.1	-0.180185	-0.351914	-0.417167	0.982121	0.957319	1.09615	-0.856121	-0.665291	-0.564908
TraesCS2B02G300600.1	-0.679423	-1.10261	-0.508223	1.44567	1.41318	1.31995	-0.77924	-0.207012	-0.902293
TraesCS6A02G005900.1	-0.353362	-0.661168	-0.116339	1.60106	1.65684	1.64821	-1.09591	-1.00252	-1.67682
TraesCS1D02G284000.2	-2.11142	-2.18527	-2.15416	3.69458	3.67905	3.71623	-1.6856	-1.44227	-1.51114
TraesCS6A02G337100.4	-0.372802	-0.540787	-0.368792	1.50004	1.44834	1.41767	-0.720003	-1.77331	-0.590354
TraesCS3A02G362800.2	-0.253611	-0.358391	0.0234987	1.09704	1.20848	1.28271	-1.01915	-1.09177	-0.888814
TraesCS2B02G576100.3	-0.773663	0.824975	-1.22256	2.51166	-1.22256	2.11956	-1.22256	-1.22256	0.207721
TraesCS5B02G258900.2	-0.938088	-0.864179	-0.86918	1.56607	1.62049	1.57737	-0.634003	-0.724282	-0.734199
TraesCS6A02G101900.1	-0.666383	-0.55577	-0.602493	1.44346	1.48472	1.45077	-0.770031	-1.04436	-0.739926
TraesCS1B02G288800.1	-0.652115	-0.782819	-0.638201	1.15761	1.18501	1.16085	-0.336317	-0.709153	-0.384864
TraesCS3D02G467600.1	-0.462761	-0.718809	-0.611753	3.2878	3.2384	3.39131	-2.85286	-2.58896	-2.68236
TraesCS6B02G346700.1	-1.09635	-1.08709	-1.08594	2.49364	2.33277	2.67002	-1.40902	-1.40902	-1.40902
TraesCS4A02G110600.1	-0.361613	-0.618083	-0.409261	1.79966	1.77581	1.66894	-1.15653	-1.65526	-1.04366
TraesCS1A02G066700.1	-1.06923	-0.942104	-0.980993	2.02287	2.05701	1.92289	-1.10192	-0.666517	-1.242
TraesCS1B02G386200.1	-0.673802	-0.858817	-0.812866	1.32073	1.41772	1.44443	-0.536062	-0.299094	-1.00224
TraesCS5D02G445100.1	-1.06885	-1.10256	-0.807794	1.18609	1.24811	1.26465	-0.0274343	-0.443611	-0.248598
TraesCS1A02G270900.1	-0.495476	-0.873948	-0.646443	1.75918	1.62358	1.70088	-1.18996	-0.525701	-1.35212
TraesCS3B02G390100.1	-0.486722	-0.227944	-0.454301	1.16516	1.24433	1.16028	-0.480905	-0.81504	-1.10485
TraesCS2D02G041000.1	-0.408715	-0.364428	-1.11889	1.31407	0.927953	1.62506	-0.716165	-0.17703	-1.08186
TraesCS6D02G008300.1	0.0834641	-0.0543191	-0.254833	1.85967	1.91088	2.03069	-1.65164	-2.07067	-1.85324
TraesCS5D02G165000.1	-1.11595	-1.2125	-1.21434	1.64105	1.69292	1.65373	-0.622551	-0.0553716	-0.766986
TraesCS4A02G019800.1	-0.113878	-0.275245	0.0716271	0.960506	1.15159	1.49259	-1.09573	-1.09573	-1.09573
TraesCS3A02G432700.1	-1.00105	-0.92972	-0.800879	1.37844	1.2152	1.34915	-0.546796	-0.505872	-0.158478
TraesCS4D02G214100.2	-0.910175	-1.03624	-1.10744	1.77691	1.74361	1.72391	-0.62455	-0.964509	-0.601508
TraesCS6D02G273500.2	-1.10845	-0.973062	-1.03495	2.21104	2.22133	2.1277	-1.036	-1.17656	-1.23106
TraesCS5A02G148000.1	-1.19709	-1.11345	-1.16909	1.45382	1.51256	1.40945	-0.1077	-0.418197	-0.370312
TraesCS5D02G328100.1	0.0169671	0.0341092	0.0270685	1.91927	1.97937	1.96622	-1.70708	-2.40344	-1.83248
TraesCS1B02G247400.1	-0.348875	-0.596664	-0.330117	1.18637	1.25849	0.694879	-0.599304	-0.538509	-0.726277
TraesCS1B02G386400.1	-0.722495	-1.27763	-0.990004	1.38188	1.47554	1.48107	-0.618906	-0.148487	-0.580964
TraesCS5B02G495500.2	-1.71115	-1.74186	-1.55544	3.28517	3.3005	3.29668	-1.6274	-1.37084	-1.87567
TraesCS1D02G254800.1	-0.246576	-0.402665	-0.328413	1.25655	1.17367	1.21638	-0.707938	-1.21032	-0.750696
TraesCS1D02G111900.1	-0.0797892	-0.0342288	0.0378875	1.09573	1.11381	1.11141	-0.944789	-1.25342	-1.04661
TraesCS3D02G045800.1	-1.598	-1.598	-1.598	2.958	3.17705	3.269	-1.598	-1.598	-1.41404
TraesCS5A02G260600.3	-0.872439	-0.539581	-0.599825	1.2965	1.5482	1.50745	-0.482668	-1.23639	-0.621245
TraesCS6A02G238600.1	-0.852139	-0.802256	-0.894172	1.464	1.5523	1.52083	-0.525268	-0.881801	-0.581495
TraesCS7D02G419300.1	-0.781136	-0.749913	-0.819788	1.45992	1.55362	1.5297	-0.914699	-0.470032	-0.807681
TraesCS3A02G376400.1	-0.0737777	0.0234872	-0.202631	1.01856	1.0701	1.12046	-0.908936	-1.25289	-0.794376
TraesCS5B02G062500.1	-0.330735	-0.334503	-0.307437	1.20181	1.11473	1.14052	-0.587864	-1.16957	-0.72695
TraesCS2A02G424861.1	-0.985722	-1.09721	-1.12077	1.48992	1.46088	1.58557	-0.346191	-0.756463	-0.230009
TraesCS3D02G352400.2	-1.63443	-1.75876	-1.75876	3.43533	3.38165	3.50559	-1.75876	-1.75876	-1.65308
TraesCS3D02G540100.2	-0.351788	-0.567437	-0.724121	1.17419	1.25834	1.27908	-1.07693	-0.586253	-0.405081
TraesCS3A02G447000.1	-0.151229	-0.388139	-0.51251	0.998289	1.0273	1.18757	-0.761235	-0.634671	-0.765375
TraesCS1D02G158700.1	-0.862572	-0.834032	-0.874501	1.41952	1.4669	1.40691	-0.752784	-0.32343	-0.646019
TraesCS5B02G321800.1	-0.265331	-0.244222	-0.36401	1.66195	1.6642	1.63426	-1.09453	-1.79329	-1.19903
TraesCS3B02G333100.1	-0.710779	-0.754824	-0.791055	1.6975	1.52141	1.76523	-0.867748	-0.92987	-0.92987
TraesCS7B02G007800.2	-0.443948	-0.443182	-0.552928	1.33924	1.30043	1.24067	-0.508984	-1.04315	-0.888137
TraesCS4D02G142000.1	0.402131	0.180969	0.292433	1.53133	1.51567	1.53804	-1.91727	-1.77048	-1.77282
TraesCS6D02G008400.1	-1.46288	-1.07846	-1.24792	2.42536	2.34688	2.39749	-1.21353	-0.798089	-1.36886
TraesCS1A02G279000.4	-0.696631	0.17329	0.0297178	1.45567	1.08118	0.814314	-1.17132	-1.25539	-0.430824
TraesCS2D02G449400.1	-0.495783	-0.928223	-0.700869	1.42039	1.36707	1.49666	-0.648195	-0.940019	-0.571035
TraesCS5A02G375000.1	-0.372314	-0.363878	-0.27992	1.34956	1.30345	1.2762	-0.840872	-1.25255	-0.819673
TraesCS3B02G130500.1	-2.53663	-2.51798	-2.44666	4.88691	4.81331	4.92474	-2.44568	-2.04096	-2.63706
TraesCS3B02G261200.2	-0.190928	-0.0135319	-0.234012	1.20488	1.66876	0.859853	-1.7215	0.147978	-1.7215
TraesCS5D02G144800.1	-1.21141	-1.26935	-1.29502	1.7513	1.82617	1.69613	-0.299215	-0.763927	-0.434681
TraesCS5D02G276100.1	-0.765416	-0.833652	-0.705155	1.37372	1.42777	1.4331	-0.513869	-0.886309	-0.530196
TraesCS4D02G212400.1	-1.04475	-1.11955	-1.02197	2.2501	2.31463	2.28124	-1.16232	-0.966271	-1.5311
TraesCS5A02G053700.1	-0.129953	-0.278215	-0.162296	1.19859	1.11352	1.19675	-0.79215	-1.31247	-0.833782
TraesCS1D02G009100.1	-0.40139	-0.546447	-0.58511	1.59826	1.73137	1.57912	-1.15892	-1.18656	-1.03032
TraesCS6A02G384300.1	-1.17484	-1.28767	-1.11069	2.3741	2.41449	2.45657	-1.27056	-1.2239	-1.1775
TraesCS1B02G199600.1	-0.938709	-0.992188	-1.17883	2.6462	2.32348	2.5291	-1.52788	-1.23188	-1.6293
TraesCS4A02G092900.1	-2.30195	-2.34484	-2.67936	4.25148	4.25471	4.37248	-1.73763	-1.2336	-2.5813
TraesCS3D02G260200.4	-0.191107	-0.484756	-0.834613	1.53048	0.618068	1.31058	0.00815201	-1.6914	-0.265403
TraesCS3D02G045700.1	-2.23024	-2.0261	-2.23024	3.39102	3.34114	3.61944	-1.55217	-1.15026	-1.1626
TraesCS2B02G212400.1	-0.247224	-0.486978	-0.413702	0.869137	1.07271	1.1013	-0.679494	-0.693011	-0.522738
TraesCS5B02G236400.1	-0.305793	-0.771752	-0.643154	1.43241	1.42944	1.48767	-0.996574	-0.896037	-0.736211
TraesCS1D02G271100.1	-0.374665	-0.425117	-0.57455	1.08724	1.21805	1.23567	-0.883417	-0.689562	-0.593658
TraesCS1A02G340100.1	-1.62467	-1.68916	-1.70949	3.29838	3.09865	3.27516	-1.60804	-1.6221	-1.41874
TraesCS3A02G034500.1	-2.05866	-1.71383	-1.86836	2.74053	2.73169	2.7207	-0.890021	-0.656487	-1.00555
TraesCS4B02G211700.1	-2.06965	-2.26827	-2.17225	3.48664	3.49763	3.50086	-1.79348	-0.887274	-1.29422
TraesCS2B02G419600.1	-0.992213	-0.985281	-0.994996	1.86087	1.6196	1.82641	-0.826929	-0.823215	-0.684252
TraesCS1A02G093300.1	-0.675412	-0.683859	-0.595827	1.54017	1.53004	1.50954	-0.835593	-0.937243	-0.851819
TraesCS7A02G159600.1	-0.722233	-0.702204	-0.670726	1.15724	1.29115	1.06715	-0.178642	-0.731675	-0.510057
TraesCS3A02G303200.1	-0.95862	-0.824873	-0.928226	1.8276	1.84159	2.04593	-1.05487	-0.86569	-1.08284
TraesCS7D02G239400.1	-0.768316	-0.729514	-0.63029	2.31028	2.26366	2.38177	-1.71866	-1.26379	-1.84515
TraesCS5A02G291200.1	0.661259	0.400475	0.467324	1.26313	1.23007	1.25609	-1.88142	-1.58249	-1.81444
TraesCS6D02G160400.1	-0.0310873	-0.11803	-0.0576654	1.98951	1.86419	1.87311	-1.51891	-2.50392	-1.4972
TraesCS2D02G393800.1	-0.496931	-0.514691	-0.444169	1.04719	1.81705	1.79159	-1.81709	-0.24954	-1.1334
TraesCS7B02G138200.2	-0.82825	0.136845	-0.185083	1.40141	0.669848	0.746619	-0.301941	-0.834009	-0.80544
TraesCS6B02G088900.1	0.237066	0.20114	0.337875	1.05896	1.24807	1.26593	-2.05717	-0.815738	-1.47612
TraesCS1B02G410800.2	-0.167005	-0.00812071	-0.0724591	1.23705	1.10286	1.14317	-1.00888	-1.30004	-0.92657
TraesCS5D02G496000.2	-1.02063	-1.1216	-0.918464	2.38005	2.38364	2.39075	-1.11065	-1.89845	-1.08464
TraesCS3B02G130900.1	-1.64312	-2.06104	-2.06104	3.86797	3.89006	4.00253	-1.87327	-2.06104	-2.06104
TraesCS5D02G447300.1	-0.376018	-0.527261	-0.46672	1.05408	1.2513	1.16531	-0.802496	-0.529432	-0.768763
TraesCS7D02G205300.1	-1.88573	-1.74728	-1.51728	2.29759	2.24537	2.28793	-1.03816	0.0155578	-0.657992
TraesCS2B02G063900.1	-0.629652	-0.634873	-0.603926	1.39551	1.421	1.39582	-0.496704	-1.22728	-0.619886
TraesCS4A02G097900.1	-1.42755	-1.40421	-1.45241	2.24998	2.093	2.21444	-0.728551	-0.778401	-0.766308
TraesCS6A02G042600.1	-0.668405	-0.74702	-0.694632	2.14332	2.14326	2.15127	-1.30528	-1.74157	-1.28095
TraesCS3B02G457600.1	-0.406311	-0.47072	-0.433183	2.49928	2.55214	2.50426	-1.83076	-2.49583	-1.91888
TraesCS3B02G524800.1	-0.899701	-1.26557	-0.933838	2.41573	2.26568	2.4361	-1.48245	-1.19524	-1.34072
TraesCS6D02G017100.1	-0.411868	-0.581824	-0.650333	1.59727	1.40248	1.45254	-0.619387	-1.49763	-0.691251
TraesCS4D02G177300.1	-0.601245	-0.158094	-0.568078	1.60874	1.23446	1.51483	-0.840221	-0.84327	-1.34713
TraesCS1B02G085000.1	-0.93166	-1.00891	-1.01789	2.43015	2.35106	2.34925	-1.21096	-1.90421	-1.05683
TraesCS5D02G218400.1	0.0725769	0.172	0.031603	2.14542	2.1373	2.11158	-2.04906	-2.52659	-2.09483
TraesCS1D02G130400.2	-0.0965559	-0.414474	-0.30786	0.844339	1.07988	1.05916	-0.210871	-1.8676	-0.0860268
TraesCS7D02G232600.1	-1.65299	-1.67361	-1.52044	2.88154	2.92567	2.9203	-1.51055	-0.82	-1.54992
TraesCS2D02G095000.1	-0.572617	-0.684614	-0.719803	1.34194	1.18622	1.17971	-0.292351	-1.20749	-0.230988
TraesCS3B02G049800.1	-0.678721	-0.678721	-0.678721	1.02659	1.01281	1.17527	-0.550427	-0.175881	-0.452212
TraesCS5B02G201300.1	-0.95014	0.888295	-1.14065	1.501	1.59966	1.57467	-1.27553	-1.18603	-1.01129
TraesCS7B02G084300.1	-0.378485	-0.377311	-0.15475	1.04461	0.811147	1.00057	-0.596186	-0.674795	-0.674795
TraesCS1A02G367900.1	-0.984855	-1.24556	-0.905379	1.42236	1.61981	1.46585	-0.730471	-0.366054	-0.275703
TraesCS5D02G244800.1	-0.293023	-0.668033	-0.330461	1.48652	1.558	1.5597	-1.01898	-1.16741	-1.12631
TraesCS1A02G295600.1	-0.914601	-1.07405	-0.975088	1.58458	1.48579	1.34883	-0.486959	-0.39745	-0.571052
TraesCS1B02G387100.1	0.1903	-0.766297	0.818456	1.38397	0.432367	1.3138	-2.26493	-0.120292	-0.98738
TraesCS2D02G280600.1	-0.198797	-0.136616	-0.0643127	1.37909	1.35145	1.41725	-1.2133	-1.2951	-1.23967
TraesCS4D02G035700.1	-0.288844	-0.436555	-0.686319	1.44525	1.43575	1.52097	-1.07117	-0.90824	-1.01084
TraesCS5A02G459400.2	-0.880925	-0.860314	-0.889718	1.62905	1.59541	1.59457	-0.255245	-1.45826	-0.474576
TraesCS4D02G207500.1	-1.46855	-1.63695	-1.4806	2.32939	2.34024	2.34725	-0.609883	-1.33228	-0.488625
TraesCS1A02G405600.1	-0.639369	-0.979054	-0.698161	1.69757	1.65916	1.64224	-0.782563	-0.981109	-0.918723
TraesCS7D02G358000.1	-0.0562269	-0.161196	-0.192989	1.29815	1.34219	1.43203	-1.37315	-0.886011	-1.4028
TraesCS7A02G427000.1	-1.69198	-1.69198	-1.59436	2.59017	2.59328	2.60895	-1.00044	-0.995091	-0.818556
TraesCS5D02G060200.1	0.57403	0.330078	0.551686	1.35832	1.26521	1.36614	-2.1564	-1.34095	-1.94812
TraesCS5B02G146500.1	-0.946275	-0.983092	-0.871025	1.32455	1.34488	1.37883	-0.371954	-0.42558	-0.450338
TraesCS3D02G227500.4	-0.418204	-0.67747	-0.472326	1.62197	1.67781	1.69666	-0.632738	-2.0308	-0.764907
TraesCS7D02G143200.1	0.0795645	-0.0351381	-0.0279154	1.62075	1.59543	1.64625	-1.42653	-1.94097	-1.51145
TraesCS1D02G219700.2	-0.231151	-0.44204	0.0411767	0.888559	1.1087	1.19574	-0.520472	-1.02025	-1.02025
TraesCS1B02G135700.1	-0.941242	-0.919729	-0.982465	1.91837	1.84113	1.75972	-0.975512	-0.720592	-0.979679
TraesCS3A02G113000.1	-1.89564	-1.89564	-1.89564	3.82294	3.62723	3.77054	-1.89564	-1.74249	-1.89564
TraesCS4A02G068200.1	-1.18101	-1.18101	-1.11889	2.07449	2.00391	1.97231	-1.18101	-0.631093	-0.7577
TraesCS4D02G016000.2	-1.03651	-1.06225	-1.0351	2.03553	1.94135	2.2264	-1.00151	-1.06225	-1.00567
TraesCS3B02G131300.1	-2.0003	-2.0003	-2.0003	3.93589	3.94993	4.11598	-2.0003	-2.0003	-2.0003
TraesCS4B02G250100.1	-0.654313	-0.633836	-0.584509	1.59675	1.56958	1.63711	-0.831992	-1.27324	-0.825555
TraesCS7A02G242200.1	-2.18826	-2.19992	-2.10212	3.32842	3.38435	3.34307	-1.20574	-1.18181	-1.178
TraesCS7A02G369500.1	-2.14666	-2.37995	-2.40008	3.55965	3.43128	3.65112	-1.61501	-0.711703	-1.38864
TraesCS3A02G260000.2	-0.243045	-1.09129	-0.777555	0.98975	1.3375	1.07054	-0.194114	-0.684788	-0.406997
TraesCS4A02G264500.1	-0.139683	-0.15481	-0.105714	1.50228	1.53219	1.47841	-1.28862	-1.45292	-1.37114
TraesCS3B02G395200.2	-0.0227783	-0.388306	-0.408432	1.35427	1.35847	1.33355	-0.937446	-1.07842	-1.21092
TraesCS5B02G267900.1	-0.697918	-0.778777	-0.619344	1.40878	1.42989	1.38497	-0.567145	-1.0087	-0.551751
TraesCS4A02G255700.1	-1.31557	-1.34816	-1.20081	2.26238	2.21625	2.30665	-0.994016	-0.946485	-0.980235
TraesCS5D02G280700.1	-0.530168	-0.596071	-0.695131	1.54442	1.55533	1.66707	-0.945736	-0.941499	-1.05821
TraesCS1A02G279800.1	-0.178431	-0.234422	-0.22674	1.34918	1.22863	1.16048	-0.816442	-1.40344	-0.878816
TraesCS2D02G325600.1	-0.112319	-0.313022	-0.205847	1.15883	1.16916	1.2319	-0.947018	-0.836507	-1.14517
TraesCS7B02G326900.1	-0.918113	-0.918113	-0.918113	1.74113	1.5974	1.74842	-0.87267	-0.918113	-0.541822
TraesCS1A02G120200.1	-0.785853	-0.791489	-0.707374	1.41901	1.48263	1.37307	-0.406527	-1.13952	-0.443948
TraesCS3B02G247200.1	0.125807	0.0472288	0.0480242	1.6684	1.54014	1.60062	-1.84936	-1.42123	-1.75963
TraesCS7A02G426900.1	-0.870714	-0.928684	-0.928684	1.62074	1.81052	1.6106	-0.928684	-0.740916	-0.64417
TraesCS6D02G090400.1	-0.663874	-0.584551	-0.553902	1.53114	1.60422	1.51898	-0.884546	-1.12783	-0.839642
TraesCS2D02G033200.2	-2.82881	-2.65584	-2.65353	5.08883	5.1025	5.12614	-1.84849	-2.97546	-2.35534
TraesCS3D02G426000.1	-1.24722	-0.60198	-1.24722	2.07845	2.06312	1.67859	-1.24722	-1.24722	-0.229299
TraesCS6B02G382000.1	-0.611849	-0.751213	-0.781202	1.42585	1.45669	1.34951	-0.163384	-1.51041	-0.413993
TraesCS2D02G431600.1	-0.592063	-0.573875	-0.469316	1.57499	1.40794	1.69522	-1.0143	-1.0143	-1.0143
TraesCS4B02G230600.1	-0.855094	-0.954141	-0.98623	1.81003	1.67045	1.78282	-0.900236	-0.70737	-0.860231
TraesCS3D02G351900.1	-1.63915	-1.62173	-1.73676	3.40426	3.37881	3.39631	-1.7082	-1.73676	-1.73676
TraesCS1A02G303600.1	-0.198613	-0.997967	-0.483736	1.312	1.17593	1.32027	-0.780476	-0.323126	-1.02429
TraesCS2D02G383600.1	-1.22488	-1.56148	-1.38353	2.57418	2.5721	2.60374	-1.21108	-1.17523	-1.19381
TraesCS7D02G517800.1	-0.578175	-0.493167	-0.532424	1.49187	1.55169	1.49221	-0.713172	-1.45691	-0.761923
TraesCS4B02G017600.1	-2.43657	-2.39746	-2.46372	4.71764	4.70522	4.82126	-2.33675	-2.31967	-2.28995
TraesCS6D02G311200.1	-0.147579	-0.408173	-0.369883	0.947454	0.936225	1.15629	-0.751247	-0.7146	-0.648487
TraesCS6B02G177300.1	-0.902006	-0.880392	-0.896572	1.91059	1.80866	1.91793	-0.98607	-0.98607	-0.98607
TraesCS7D02G133500.2	-1.48397	-1.70224	-1.58404	2.72715	2.63014	2.79028	-1.33407	-0.764138	-1.27911
TraesCS2A02G096500.1	-0.770435	-0.784048	-0.852623	1.4947	1.49207	1.53854	-0.539923	-1.11437	-0.463913
TraesCS4B02G166200.3	0.0758164	-0.944921	0.0347962	1.21669	1.33968	0.704712	0.127456	-1.89651	-0.657722
TraesCS4B02G271800.1	-0.0941663	-0.362409	-0.455808	1.47409	0.890225	1.29133	-1.00187	-0.957845	-0.783547
TraesCS7B02G269900.1	-0.891664	-0.824173	-0.679839	2.80234	2.92409	2.88045	-2.03965	-2.41354	-1.75802
TraesCS7B02G267300.1	-0.89343	-0.89343	-0.89343	1.56941	1.7016	1.96395	-0.828547	-0.89343	-0.832691
TraesCS7B02G153100.1	-1.17855	-1.0601	-1.15459	1.91959	1.89835	1.83082	-0.545427	-1.12985	-0.580246
TraesCS1D02G232100.1	-0.777356	-0.838285	-0.814312	1.2321	1.46511	1.57935	-0.529688	-0.77933	-0.5376
TraesCS7A02G159500.1	-0.727845	-0.796342	-0.766216	1.07897	1.07753	1.35285	-0.485575	-0.183416	-0.549948
TraesCS4B02G212300.1	-2.76313	-2.62032	-3.03382	4.27851	4.24273	4.31401	-1.77848	-1.01957	-1.61993
TraesCS2B02G148400.1	-0.371875	-1.08211	-0.392919	1.55096	1.09777	1.37028	-1.35616	-0.135805	-0.680131
TraesCS4B02G212200.1	-2.58488	-2.31728	-2.39038	4.0717	4.11358	4.15443	-1.82218	-1.07446	-2.15053
TraesCS4A02G275300.2	-0.489251	-0.19013	-0.319092	1.69906	1.80257	1.83169	-1.28088	-1.52698	-1.52698
TraesCS6B02G357700.1	-0.298711	0.00636925	-0.0501461	0.926838	0.91326	1.19343	-0.767589	-1.22629	-0.697165
TraesCS1B02G352400.1	-2.1867	-2.25315	-2.49019	4.10953	4.08542	4.18614	-1.84541	-1.61634	-1.9893
TraesCS3D02G046700.1	-1.5882	-1.5882	-1.5882	2.38826	2.58717	2.50418	-0.638102	-1.08231	-0.994604
TraesCS4B02G038800.1	-0.414989	-0.421352	-0.608678	2.17794	2.0806	2.1369	-1.51657	-1.73454	-1.69932
TraesCS5B02G151000.1	-0.0730454	-0.176633	-0.0454544	1.57243	1.54256	1.61745	-1.6743	-1.06639	-1.69662
TraesCS7D02G286500.1	-0.844181	-0.653367	-0.75156	1.2587	1.2562	1.29793	-0.408549	-0.517965	-0.63721
TraesCS7A02G115300.1	0.0884462	-0.194796	-0.0516804	1.05065	1.01589	1.16318	-0.967516	-1.24328	-0.860895
TraesCS7A02G134200.1	-1.4945	-1.52155	-1.47852	2.89526	2.9349	2.78777	-1.41629	-1.50391	-1.20317
TraesCS5D02G485500.1	-0.557878	-0.734174	-0.422079	1.32769	1.22316	1.31766	-0.8778	-0.476189	-0.800395
TraesCS2B02G414400.1	-1.05972	-1.3369	-1.23405	1.89542	1.86716	1.89447	-0.798277	-0.329811	-0.898293
TraesCS6D02G169100.1	-0.940709	-1.0111	-0.867052	1.90289	1.85145	1.68556	-0.84374	-0.766211	-1.0111
TraesCS2A02G501300.1	-0.351155	-0.209358	-0.496342	0.912471	1.04382	1.00147	-0.965023	-0.173786	-0.762099
TraesCS3B02G131000.1	-2.60182	-2.60182	-2.16353	4.97273	4.86468	5.14745	-2.41405	-2.60182	-2.60182
TraesCS2B02G218600.1	-0.387011	-0.79521	-0.619059	1.34294	1.22834	1.38743	-0.793636	-0.599223	-0.764574
TraesCS4A02G008700.6	-0.218474	-0.432973	-0.336892	1.18772	1.31273	1.07805	-0.689011	-1.22208	-0.679075
TraesCS6B02G362700.2	-0.166402	-0.608739	-0.121944	1.16242	1.24404	1.18969	-0.831132	-1.1985	-0.669432
TraesCS5A02G152400.1	-0.125252	-0.274416	-0.0997897	1.87898	1.82907	1.91298	-1.86858	-1.46786	-1.78513
TraesCS4A02G226700.2	-1.05219	-1.05219	-1.05219	2.25975	2.18965	1.78515	-1.05219	-1.05219	-0.973582
TraesCS2A02G271800.1	-0.428336	-0.624256	-0.292053	1.14021	1.1128	1.14526	-0.853146	-0.749869	-0.450617
TraesCS2A02G000700.3	-0.54777	-0.38642	0.125786	1.11292	0.719266	1.0634	-0.63193	-1.39577	-0.0594835
TraesCS2D02G050300.1	-0.452682	-0.432125	-0.475837	1.60149	1.61229	1.54565	-0.96259	-1.39452	-1.04168
TraesCS3B02G329100.1	-1.49208	-1.28155	-1.7256	1.98402	1.9813	2.01026	-0.584994	-0.202251	-0.689099
TraesCS1A02G093800.1	-0.171674	-0.431432	-0.302947	1.29832	1.28002	1.32786	-1.18935	-0.767854	-1.04294
TraesCS1D02G221800.1	-0.284782	-0.255737	-0.390699	0.892085	0.9783	0.938739	-0.672065	-0.59659	-0.609251
TraesCS2A02G033700.1	-2.06908	-2.1225	-1.95545	4.12133	4.15926	4.157	-2.16747	-2.0611	-2.06199
TraesCS6D02G209600.1	-0.932795	-1.14265	-0.765877	1.35864	1.2381	1.21725	-0.374635	-0.273188	-0.324841
TraesCS5B02G549800.2	1.05642	-0.818971	-0.818971	1.22996	-0.818971	1.39111	-0.818971	-0.818971	0.417369
TraesCS2B02G180200.1	-1.2033	-1.01873	-1.24285	1.60753	1.61539	1.59168	-0.570167	-0.173275	-0.60628
TraesCSU02G049500.1	0.24278	-0.137816	0.491642	1.95241	1.31722	1.99962	-2.47553	-0.914812	-2.47553
TraesCS7A02G198800.1	-1.00714	-1.01782	-0.922255	1.49702	1.42573	1.59932	-0.314085	-0.503602	-0.757166
TraesCS5B02G243100.2	-0.221599	-0.376455	-0.48781	1.5588	1.68891	1.59366	-0.858724	-2.0898	-0.806979
TraesCS2B02G578200.4	-0.207726	-0.285838	-0.122462	1.0279	1.08574	1.1146	-1.34156	-0.754206	-0.516441
TraesCS6A02G156200.1	-0.247669	-0.403911	-0.123756	0.862324	0.889377	0.913685	-0.606547	-0.563858	-0.719645
TraesCS1A02G145000.1	-0.970514	-0.838235	-0.656724	1.0349	0.97966	1.15665	-0.392096	-0.240562	-0.073076
TraesCS2B02G569500.1	-0.292921	-0.948013	-0.694176	1.63827	1.629	1.74804	-1.11546	-0.901203	-1.06353
TraesCS2D02G362000.1	-0.835145	-0.0849676	0.57899	0.952705	0.717232	0.839767	-0.835145	-0.835145	-0.498291
TraesCS6B02G174500.1	-1.10098	-1.22693	-1.22195	2.20644	2.2235	2.25338	-1.00725	-1.18178	-0.94442
TraesCS5B02G428000.1	-1.52595	-1.48059	-1.45474	2.22062	2.24175	2.25413	-0.612958	-1.10654	-0.535729
TraesCS4D02G059000.1	-0.591254	-0.788342	-0.720804	2.19084	2.18448	2.24031	-1.58639	-1.2971	-1.63173
TraesCS5D02G393200.1	-0.778676	-0.808021	-0.804198	2.09696	2.05249	2.14916	-1.39528	-1.23831	-1.27413
TraesCS5B02G559000.1	0.261133	0.0960191	0.234189	1.57632	1.5591	1.63101	-2.03911	-1.38005	-1.93861
TraesCS4B02G213400.1	-1.1434	-1.15009	-1.08175	2.02889	2.00294	2.02302	-0.818143	-1.0355	-0.82596
TraesCS2A02G156800.2	-0.468845	-0.426757	-0.39573	1.0136	1.22316	1.25346	-0.321432	-0.938731	-0.938731
TraesCS5D02G126700.1	-0.227577	-0.374223	-0.314466	1.22306	1.29459	1.24647	-0.444818	-1.9486	-0.454449
TraesCS2B02G241200.3	-0.30067	-0.512128	-0.582016	1.31204	1.35034	1.45104	-1.03619	-0.894759	-0.787657
TraesCS6A02G146400.1	-1.29758	-1.29667	-1.26528	2.20572	2.20692	2.1944	-0.859587	-1.14041	-0.747514
TraesCS2B02G359600.1	-0.513022	-0.239115	-0.146929	1.12104	1.19397	1.20064	-0.852671	-0.759091	-1.00481
TraesCS1B02G139500.2	-1.1761	-1.31518	-1.32872	2.30355	2.14996	2.1444	-1.36663	-0.86615	-0.545128
TraesCS3B02G123000.1	-0.33271	-0.320779	-0.244933	1.13892	1.15629	1.14237	-0.70495	-1.05233	-0.781879
TraesCS2A02G521300.3	-0.0533509	-0.643114	-0.140275	0.848482	0.996581	0.92102	-0.643114	-0.643114	-0.643114
TraesCS1D02G265800.1	0.00344883	-0.0894145	-0.0763386	1.53386	1.638	1.69129	-1.61923	-1.38305	-1.69857
TraesCS2B02G278700.3	0.436968	-1.11787	-1.11787	0.563358	1.4097	1.22213	-1.11787	-1.11787	0.839306
TraesCS4D02G086200.1	-1.51232	-1.41766	-1.50819	3.11094	2.9125	3.15048	-1.57858	-1.57858	-1.57858
TraesCS1B02G169600.1	0.446432	-1.30351	-1.1475	1.32218	1.22049	1.36517	-1.24731	-1.30065	0.64471
TraesCS4B02G206700.1	-1.77264	-1.92092	-1.79138	2.61481	2.62889	2.62797	-0.661295	-1.20622	-0.519203
TraesCS4B02G329500.2	-0.0932981	-0.417418	-0.659922	0.930897	1.03187	0.993797	-0.22487	-1.29869	-0.262363
TraesCS3B02G130300.1	-2.51237	-2.31589	-2.32485	4.62296	4.56898	4.66505	-2.25085	-2.02143	-2.43161
TraesCS5B02G421100.1	-0.795037	-1.03122	-1.12409	1.58845	1.52179	1.80396	-0.783108	-0.473558	-0.707178
TraesCS4D02G213100.1	-1.89892	-2.33755	-2.10522	3.33855	3.3217	3.45591	-1.57677	-0.772552	-1.42515
TraesCS3A02G112900.1	-2.56297	-2.44927	-2.48299	4.76013	4.71982	4.82284	-2.29993	-2.18224	-2.3254
TraesCS7B02G445700.1	0.515092	0.336842	0.42126	1.20628	1.15061	1.24045	-1.89115	-1.07069	-1.9087
TraesCS7A02G363600.1	-0.666711	-0.721905	-0.789507	1.93605	1.89588	1.97483	-1.06811	-1.43327	-1.12725
TraesCS6A02G005700.1	-0.190677	-0.226502	-0.367342	1.43727	1.54096	1.62794	-1.4079	-1.05645	-1.3573
TraesCS3A02G033900.1	-1.99209	-2.26095	-2.03689	3.02532	2.91009	3.10288	-1.42917	-0.358473	-0.960701
TraesCS4A02G092100.1	-3.04485	-3.2101	-2.75306	3.85671	3.85767	3.95987	-1.06888	-0.477042	-1.12032
TraesCS5B02G272900.1	-0.148703	-0.180497	-0.505052	1.3535	1.03103	1.25918	-1.07124	-0.601012	-1.1372
TraesCS7B02G259000.1	-1.91849	-2.30846	-2.5996	3.46112	3.22751	3.48545	-1.69581	-0.266499	-1.38523
TraesCS7D02G385100.2	-0.891644	-0.782823	-0.804876	0.941387	1.0586	1.08984	0.23421	-1.17974	0.335045
TraesCS5D02G384500.1	-0.00495058	-0.031908	-0.146201	1.02389	1.04873	1.02306	-0.923112	-1.19369	-0.795814
TraesCS4A02G091300.1	-1.58345	-1.51208	-1.62243	2.48662	2.56185	2.54314	-1.06619	-0.651971	-1.1555
TraesCS7B02G264200.1	-0.482865	-0.51285	-0.558507	1.3876	1.57101	1.55412	-1.02879	-0.99525	-0.934467
TraesCS1A02G120100.4	-1.4124	-1.38718	-1.24574	2.62506	2.66033	2.57819	-1.18195	-1.85214	-0.784181
TraesCS1A02G229900.1	-0.696207	-0.866811	-1.68099	1.74839	1.36586	1.46608	-0.156873	-0.520753	-0.658694
TraesCS4A02G173800.1	-0.89965	-0.916777	-1.00438	1.83197	1.77373	1.68114	-0.620811	-0.839621	-1.0056
TraesCS6D02G187500.1	-0.168692	-0.500735	-1.17158	0.783738	0.36597	0.781131	0.561779	-1.17158	0.519959
TraesCS1B02G396000.3	-0.928262	-0.445389	-1.08978	2.29044	1.98022	2.38601	-1.46829	-1.46829	-1.25665
TraesCS3B02G069800.2	-0.232178	-0.685441	-0.821188	0.987699	0.764966	1.13598	0.207493	-1.8334	0.476068
TraesCS4B02G166100.1	-0.658273	-0.323066	-0.259691	1.5441	1.51315	1.59825	-0.867883	-2.04653	-0.500052
TraesCS1A02G138800.2	-0.27255	-0.358633	0.0831735	1.4033	0.537273	1.18286	-0.859435	-0.859435	-0.856552
TraesCS5B02G152600.1	-0.823182	-1.02757	-0.846633	2.40938	2.41243	2.34888	-1.23747	-1.83171	-1.40412
TraesCS7A02G189600.2	-1.38447	-1.29508	-1.35699	2.03948	2.07379	2.08928	-0.779833	-0.515232	-0.870944
TraesCS2A02G408200.1	-0.146658	-0.489919	-0.539882	1.28804	1.20613	1.13521	-0.693006	-1.05324	-0.706676
TraesCS5A02G213600.1	0.25587	0.253805	0.321739	1.69307	1.6534	1.63765	-1.80538	-2.19311	-1.81705
TraesCS6D02G295500.2	-2.06217	-2.5609	-1.96034	3.59918	3.53002	3.64381	-1.57715	-0.966331	-1.64613
TraesCS4A02G095500.2	-0.527427	-0.827512	-1.10482	2.07113	1.57968	1.5991	0.118219	-1.45419	-1.45419
TraesCS5A02G267500.1	-0.543391	-0.609157	-0.623719	1.34389	1.33333	1.35321	-0.953756	-0.502161	-0.798241
TraesCS3D02G114900.1	-2.20686	-2.20686	-1.90821	4.06178	4.08258	4.11559	-2.20686	-1.52429	-2.20686
TraesCS3B02G293100.1	-1.11203	-1.11318	-1.14448	1.85991	0.984902	1.40948	0.299849	-0.461729	-0.72272
TraesCS3A02G161200.1	-0.84363	-1.06332	-0.866917	1.53492	1.46309	1.53994	-0.64006	-0.520053	-0.603976
TraesCS4D02G213300.1	-1.5533	-2.26625	-2.85314	3.89924	4.11656	4.07518	-1.41378	-2.85314	-1.15136
TraesCS4D02G020000.1	-0.500588	-1.12315	-0.0174052	1.53844	0.762199	1.91384	-2.26655	-0.334486	0.027706
TraesCS7D02G463000.1	-0.535883	-0.616373	-0.28345	0.992565	1.08127	1.13401	-0.719291	-0.25617	-0.796683
TraesCS7D02G241100.1	-1.90514	-1.94043	-1.86121	3.08278	3.10266	3.0846	-1.23099	-1.12968	-1.20261
TraesCS3B02G130400.1	-0.846812	-0.846812	-0.846812	1.72365	1.65806	1.69916	-0.846812	-0.846812	-0.846812
TraesCS5B02G258900.4	-1.50652	-0.416344	-1.35726	2.30413	2.94673	2.16477	-1.12247	-1.50652	-1.50652
TraesCS6D02G135600.1	-1.25593	-1.37002	-1.22526	2.40395	2.34038	2.28873	-0.942776	-1.25673	-0.982339
TraesCS5A02G314700.1	-0.839466	-1.01864	-0.775747	1.92775	1.82405	1.99858	-1.18113	-0.701323	-1.23407
TraesCS5A02G153900.4	0.0286743	-0.0054889	0.0090641	3.06138	3.07726	3.03787	-3.04113	-3.20099	-2.96665
TraesCS4D02G121800.3	-0.779497	-0.6857	-0.912053	0.990242	1.13749	1.19186	-0.564993	-0.185751	-0.191601
TraesCS7D02G133600.1	-0.900404	-0.900404	-0.330913	1.84095	1.52586	1.22094	-0.900404	-0.890341	-0.66529
TraesCS7D02G096600.1	-0.14342	-0.134587	-0.0613562	1.12429	1.19431	1.1224	-0.801431	-1.37284	-0.927371
TraesCS3D02G189400.2	-0.571351	-0.72403	-0.703044	1.49568	1.34522	1.31446	-0.600062	-0.780247	-0.776627
TraesCS3B02G192300.1	-0.725169	-0.764468	-0.867166	1.59101	1.5832	1.56416	-0.907125	-0.830582	-0.64386
TraesCS5B02G210100.1	-0.0824644	-0.0407189	0.040114	1.7118	1.59362	1.66787	-1.61361	-1.60831	-1.6683
TraesCS6A02G224800.1	-0.886963	-0.924408	-0.885254	2.01741	2.03431	2.02701	-0.873909	-1.52639	-0.981803
TraesCS2D02G371300.1	-0.0254064	0.0684643	-0.0156447	1.06342	0.952082	1.01673	-1.05071	-1.18997	-0.818971
TraesCS7D02G339600.1	-1.06802	-1.06802	-1.06802	1.73293	0.605535	1.25131	0.18294	-0.224841	-0.343808
TraesCS7B02G083400.1	-0.500237	-1.56444	-1.30179	2.36616	2.38137	2.55332	-1.63013	-0.742126	-1.56213
TraesCS6B02G226700.2	-0.906703	-0.783107	-0.798494	1.22783	0.893592	0.997188	0.908913	-1.89947	0.360253
TraesCS7A02G360400.1	-1.29	-1.29	-1.29	2.46456	2.45524	2.76641	-1.2362	-1.29	-1.29
TraesCS1B02G068200.1	-0.779213	-0.765006	-0.845801	1.36504	1.38109	1.33802	-0.582741	-0.567023	-0.544368
TraesCS4A02G156600.1	-0.402255	-1.26392	-0.586175	0.737396	1.12564	1.4979	-0.413878	-0.510915	-0.183795
TraesCS4B02G208900.4	-1.25598	-1.56079	-1.83273	2.55868	2.47551	2.62014	-1.3242	-1.21466	-0.465952
TraesCS4A02G057600.1	0.00603296	-0.891906	-0.475011	0.910483	0.791655	1.52916	0.351579	-1.111	-1.111
TraesCS2A02G368000.1	-0.512218	-0.859775	-0.97842	0.965064	1.12682	1.08132	-0.352815	-0.278237	-0.191743
TraesCS5A02G383800.1	-0.822189	-0.841283	-0.808033	2.12649	2.04537	2.1724	-1.46795	-1.16763	-1.23718
TraesCS1D02G216700.2	-0.528134	-0.195464	-0.450783	1.11257	1.08007	1.09777	-0.628582	-0.746738	-0.74071
TraesCS7D02G282500.1	-0.600918	-0.765037	-0.796014	1.63211	1.65397	1.60222	-0.896652	-0.847876	-0.981799
TraesCS4B02G380800.1	-0.689731	-0.692987	-0.686178	1.33658	1.31344	1.24201	-0.261315	-1.29316	-0.268659
TraesCS3B02G293100.2	-0.872857	-1.30566	-1.13666	1.54199	1.71275	1.72713	-0.955003	-0.154748	-0.55693
TraesCS4A02G092700.1	-1.05994	-1.05994	-1.05994	2.26775	1.68034	2.23269	-1.05994	-1.05994	-0.881068
TraesCS7D02G257300.1	-1.09351	-0.971374	-1.02939	1.77525	1.72934	1.70746	-0.444002	-1.08675	-0.587021
TraesCS1D02G144400.1	-0.529235	-0.340863	-0.3924	2.49763	2.5347	2.4981	-2.10858	-2.01356	-2.1458
TraesCS1B02G423600.1	-1.29229	-1.73651	-1.58148	2.94996	2.93657	2.9921	-1.69041	-1.16446	-1.41348
TraesCS6B02G141400.1	-0.372174	-0.416975	-0.465752	1.46643	1.51632	1.39889	-0.615834	-1.76344	-0.747468
TraesCS3B02G131200.1	-2.30117	-2.10792	-2.23961	4.45729	4.35224	4.52114	-2.11322	-2.27362	-2.29513
TraesCS3A02G225100.1	-0.488388	-0.650493	-0.353738	1.24858	1.19425	1.40262	-0.705129	-0.838689	-0.80901
TraesCS1B02G294300.1	-2.0577	-2.30514	-2.09159	3.82901	3.84562	3.86858	-1.80401	-1.63078	-1.65399
TraesCS1D02G184500.1	-0.894053	-0.940204	-0.981516	1.95039	1.93045	2.03929	-0.929139	-1.16548	-1.00973
TraesCS7A02G128800.1	-0.269527	-0.746016	-0.727157	1.67868	1.7178	1.85361	-1.37503	-1.10155	-1.0308
TraesCS6D02G049100.1	-0.493995	-0.582953	-0.494478	1.87864	1.93235	1.89828	-1.35691	-1.50831	-1.27263
TraesCS6B02G064200.1	-0.678587	-0.692343	0.00503669	1.19366	1.37042	1.32088	0.102867	-2.43219	-0.189741
TraesCS1D02G403500.1	-1.67655	-1.78501	-1.88281	3.32363	3.33149	3.35382	-1.61554	-1.28811	-1.76093
TraesCS1D02G067700.1	-0.805836	-0.574578	-0.823026	2.07577	2.07013	2.12278	-1.32635	-1.3708	-1.36809
TraesCS4B02G143500.1	-0.914862	-0.98772	-1.39373	2.23622	2.00275	2.20562	-0.9687	-1.22845	-0.951132
TraesCS7B02G083100.1	-1.05433	-1.24083	-0.927008	2.22082	2.22122	2.27367	-1.24083	-1.01186	-1.24083
TraesCS5D02G470400.2	-1.27559	-1.17297	-1.1252	1.17453	1.19193	1.16735	0.363979	-0.606359	0.282322
TraesCS3D02G114800.1	-1.86185	-1.86185	-1.86185	3.66815	3.6067	3.66008	-1.86185	-1.7165	-1.771
TraesCS5D02G298600.1	0.135575	0.0151368	0.0962191	1.58513	1.57405	1.63834	-1.96321	-1.23583	-1.84541
TraesCS5A02G437900.1	-0.84906	-1.01081	-0.871942	1.33007	1.26834	1.30021	-0.175393	-0.760676	-0.230736
TraesCS1D02G189800.2	-0.199772	-0.12771	-0.337484	1.03137	1.23788	1.17616	-1.08817	-0.820999	-0.871283
TraesCS6D02G399000.2	-0.380408	-0.198631	-0.36704	1.21903	1.04396	1.07747	-0.345906	-1.32346	-0.725008
TraesCS6B02G143000.1	-1.29743	-1.73133	-1.41447	2.80727	2.76888	2.97193	-1.48459	-1.12215	-1.49813
TraesCS1D02G430700.1	-0.397798	-0.479899	-0.603911	1.42712	1.49765	1.53832	-0.979694	-1.01155	-0.990234
TraesCS5B02G257000.1	-1.70441	-1.85032	-1.60893	3.02922	3.05289	3.1019	-1.49458	-1.08802	-1.43774
TraesCS1D02G269200.3	-0.788929	-0.788929	-0.788929	0.574523	1.67155	1.03033	-0.18296	-0.788929	0.0622706
TraesCS6B02G346700.2	-2.25702	-2.70471	-2.6227	4.52126	4.45726	4.53932	-2.10182	-1.47246	-2.35912
TraesCS7D02G068800.1	-1.18709	-1.1607	-1.15804	1.97031	1.91757	2.00631	-0.696987	-0.948551	-0.742824
TraesCS4B02G050500.2	-0.514394	-0.0803416	-0.262812	1.22493	1.29886	1.20945	-1.03257	-0.699181	-1.14395
TraesCS2B02G112000.1	-1.07058	-0.960501	-1.01791	1.66896	1.61439	1.66504	-0.464482	-0.852366	-0.582556
TraesCS1D02G219700.1	-0.198396	-0.157927	-0.280141	1.14749	1.12585	1.15448	-0.771673	-1.1698	-0.849886
TraesCS4A02G320100.1	-0.326407	-0.218679	-0.428657	1.34833	1.39096	1.39959	-1.04908	-1.01221	-1.10385
TraesCS3D02G227500.5	-0.910095	-1.22197	-0.862892	1.17261	1.26187	1.22131	-0.155181	-0.628821	0.12316
TraesCS3A02G346700.1	-0.0436843	-0.469778	-0.176311	1.19844	1.02093	1.25991	-1.38107	-0.70354	-0.704902
TraesCS3D02G045500.1	-0.950999	-0.950999	-0.950999	1.77714	1.8404	2.01395	-0.950999	-0.950999	-0.876494
TraesCS5A02G426100.1	-1.31138	-1.38886	-1.33642	2.0247	2.10667	2.08088	-0.811827	-0.622203	-0.74156
TraesCS5A02G260600.4	0.724951	-1.87841	0.154046	2.7095	2.98875	0.826021	-1.86834	-1.87841	-1.7781
TraesCS2B02G404400.1	-1.63099	-1.77683	-1.95247	2.97705	2.98136	2.99443	-1.26816	-1.07929	-1.2451
TraesCS6A02G316200.1	-2.84797	-2.89426	-3.02582	4.94295	4.87412	4.95235	-2.38517	-1.69383	-1.92237
TraesCS4A02G095500.1	-1.97269	-1.28728	-1.09259	2.17506	2.29152	2.34023	-1.29055	-0.556601	-0.607086
TraesCS6D02G303600.1	-1.14171	-0.734989	-0.604623	1.39132	1.35176	1.54284	-0.548919	-0.458828	-0.796846
TraesCSU02G131300.1	-0.754024	-0.739889	-0.741255	1.30656	1.28604	1.20885	-0.108651	-1.25728	-0.200351
TraesCS2B02G433400.1	-0.85021	-0.374849	-0.828435	1.32436	1.44039	1.36396	-0.430539	-0.833431	-0.811248
TraesCS4D02G040800.1	-1.29216	-1.2047	-1.28159	2.22828	2.17664	2.37818	-1.16774	-0.845321	-0.991606
TraesCS1D02G121000.1	-1.34064	-1.34176	-1.43705	2.65521	2.64118	2.63859	-1.01798	-1.735	-1.06256
TraesCS4D02G282600.1	0.332034	0.247461	0.104728	1.79613	1.58693	1.60553	-1.97314	-1.82617	-1.87351
TraesCS1A02G145800.1	-0.257645	-0.20297	-0.23324	1.91346	1.94771	1.86629	-1.68466	-1.50008	-1.84886
TraesCS7A02G177500.1	-0.60076	-2.79327	-0.81764	2.38026	2.26318	2.86568	-0.435437	-2.50757	-0.354445
TraesCS7B02G083300.1	-1.49785	-0.894727	-0.819777	1.65563	2.39065	1.13814	-0.837924	-0.587884	-0.546261
TraesCS1B02G181800.2	0.0409303	-0.0794267	-0.0722648	2.1878	2.19921	2.21123	-1.71768	-3.09352	-1.67628
TraesCS4A02G033600.1	-0.250228	-0.647752	-0.582994	1.20604	1.01704	1.49041	-0.717335	-0.810266	-0.704913
TraesCS1B02G244200.1	-0.586716	-1.10865	-0.892763	1.29491	1.28257	1.09084	-0.452878	-0.31055	-0.316755
TraesCS1D02G072900.1	-0.0109447	-0.47791	-0.35193	1.23945	1.02148	1.06582	-0.896909	-0.975473	-0.61358
TraesCS7D02G236700.1	-0.551322	-0.809027	-0.672814	1.61167	1.58493	1.61327	-0.770047	-1.11797	-0.888691
TraesCS7D02G531800.1	-1.72504	-1.84861	-1.71961	2.47302	2.42157	2.47019	-0.812987	-0.479128	-0.7794
TraesCS2A02G386800.1	-1.75299	-1.70822	-1.85931	2.9827	3.02385	3.00275	-1.1583	-1.18093	-1.34956
TraesCS3D02G046300.1	-2.3736	-2.3736	-2.3736	4.09575	4.17123	4.18779	-1.69372	-1.61828	-2.02197
TraesCS7B02G145100.1	-0.599076	-0.6488	-0.752141	1.69047	1.64358	1.72201	-0.658719	-1.48827	-0.909046
TraesCS6D02G331400.1	-0.738304	-0.982239	-0.760633	1.92072	1.88544	1.81175	-0.801493	-1.6319	-0.703352
TraesCS1B02G219800.1	-0.580417	-0.429599	-0.326628	0.819732	0.855575	1.15892	-0.631678	-0.296306	-0.569595
TraesCS4B02G243400.1	-0.976871	-0.873682	-0.899446	1.57082	1.65531	1.57058	-0.746663	-0.645102	-0.654942
TraesCS4A02G317800.1	-1.00697	-0.633141	-1.22338	1.22883	1.05168	0.997984	0.292203	-1.22482	0.517617
TraesCS1B02G178500.1	-0.692817	-0.949287	-0.959616	1.89598	1.86458	1.86923	-1.06414	-0.785989	-1.17793
TraesCS6D02G393700.1	-0.726252	-0.85615	-0.715225	1.24141	1.50586	1.48954	-0.679065	-0.675498	-0.584617
TraesCS5A02G348500.1	-0.562913	-0.884295	-0.554	1.43186	1.16782	1.39827	-0.592015	-0.615314	-0.789418
TraesCS7A02G134100.1	-1.52995	-1.62559	-1.64516	2.74702	2.64688	2.77849	-1.18646	-0.840288	-1.34495
TraesCS4D02G031600.1	-0.649543	-0.721096	-0.590082	1.49749	1.64872	1.66162	-0.63645	-1.16152	-1.04915
TraesCS2A02G277100.1	-2.26021	-2.4388	-2.72757	4.76133	4.81472	4.79763	-2.23474	-2.27411	-2.43825
TraesCS7D02G133400.1	-0.190659	-0.390493	-0.593381	1.10261	0.800584	0.947142	-0.593381	-0.489044	-0.593381
TraesCS1A02G375600.2	-1.49686	-1.64465	-1.37522	3.16703	3.20458	3.15791	-1.87618	-1.50393	-1.63268
TraesCS5A02G268100.1	-0.607714	-0.857935	-0.735988	1.41985	1.3194	1.40014	-0.547355	-0.859874	-0.530527
TraesCS6B02G225200.1	-1.25228	-1.20659	-1.39733	2.61442	2.25626	2.58215	-1.15525	-1.26488	-1.17652
TraesCS1A02G230400.1	-0.555588	-0.617496	-0.457819	1.36356	1.34936	1.40439	-0.821686	-0.696034	-0.968684
TraesCS5D02G260900.1	-0.493729	-0.603354	-0.421075	1.22396	1.16422	1.00194	-0.682535	-0.741527	-0.447893
TraesCS3D02G294300.1	-1.58783	-1.32108	-1.60867	2.17298	2.21523	2.12219	-0.792875	-0.404036	-0.795918
TraesCS1D02G424500.1	-0.82633	-0.82633	-0.82633	1.29435	1.36807	1.74559	-0.593669	-0.509026	-0.82633
TraesCS1D02G067800.1	-0.623906	-0.420744	-0.660636	2.15719	2.19111	2.04888	-1.48861	-1.72256	-1.48072
TraesCS6B02G374100.1	-2.10315	-1.92452	-2.03748	3.91703	3.81638	3.8592	-1.93013	-1.75659	-1.84075
TraesCS3A02G449100.2	-0.457382	-0.680854	-1.00404	1.57112	1.34954	1.05807	-0.392446	-1.34021	-0.103802
TraesCS7B02G149200.1	-1.94843	-2.04152	-1.90918	3.07075	3.12889	3.08258	-1.09114	-1.20714	-1.08482
TraesCS4B02G059500.2	-0.680332	-0.762146	-0.738883	2.24464	2.23513	2.3275	-1.59904	-1.3854	-1.64147
TraesCS2A02G155100.1	-1.05092	-0.873521	-1.1805	1.59846	1.53517	1.53404	-0.462923	-0.332982	-0.76682
TraesCS5A02G482400.2	-1.71853	-1.79132	-1.86852	3.27491	3.22765	3.27978	-1.46273	-1.43311	-1.50813
TraesCS1D02G101900.1	-0.783769	-0.792023	-0.650987	1.8285	1.71602	1.75719	-0.960396	-1.34142	-0.77311
TraesCS6B02G011500.1	-0.215345	-0.24395	-0.26334	1.72647	1.59877	1.67811	-1.72985	-1.07076	-1.48012
TraesCS6B02G184400.1	-0.243141	-0.200887	0.0533577	1.15824	1.21861	1.1739	-1.3459	-0.720275	-1.09391
TraesCS7A02G426700.1	-1.67304	-1.57237	-1.69969	2.92451	2.80066	3.13906	-1.38018	-1.35773	-1.18122
TraesCS7B02G083500.1	-1.95279	-2.16719	-2.08315	3.76356	3.71346	3.86474	-1.89885	-1.76187	-1.47792
TraesCS3B02G410200.1	-0.923765	-1.27464	-0.766969	1.48797	1.18389	1.38563	-0.0572836	-0.967634	-0.0671922
TraesCS2A02G323000.1	-0.238084	-0.44352	0.0592045	1.51222	1.59052	1.38789	-1.28029	-1.30083	-1.28711
TraesCS7D02G160400.1	-1.29283	-1.77789	-1.5156	2.33569	2.25856	2.29562	-1.01532	-0.373952	-0.91428
TraesCS3B02G215100.1	-0.445143	-0.586718	-0.418664	1.24132	1.34063	1.27453	-0.851614	-0.61789	-0.936457
TraesCS5D02G321000.1	-0.860047	-1.02662	-0.683281	1.7137	1.68326	1.92634	-1.26247	-0.490369	-1.00051
TraesCS4D02G212300.1	-2.00996	-2.08631	-2.12172	3.6604	3.73071	3.80398	-1.68552	-1.77406	-1.51752
TraesCS4D02G214100.1	-1.09481	-0.956338	-1.08899	1.76517	1.81988	1.74362	-0.649972	-1.03128	-0.507275
TraesCS2A02G406800.1	-1.17939	-0.993152	-1.03391	1.72706	1.77574	1.82342	-0.951857	-0.283624	-0.884292
TraesCS4B02G193500.2	-0.0220296	-0.088683	-0.0666759	1.99854	1.93706	1.87577	-2.02971	-1.86584	-1.73844
TraesCS4A02G097900.2	-1.74807	-2.00876	-1.78223	2.8156	2.86897	2.86906	-0.889189	-1.4488	-0.676583
TraesCS7A02G240400.1	-0.922388	-1.03283	-0.851019	1.87645	1.80108	1.94369	-0.967676	-1.14307	-0.704248
TraesCS1A02G285000.2	-2.153	-2.40486	-2.24896	3.97639	3.97505	4.02289	-1.93715	-1.52576	-1.7046
TraesCS1A02G265600.1	0.0687445	0.0817812	0.0161385	1.50811	1.50265	1.60712	-1.92855	-1.26292	-1.59307
TraesCS5B02G503400.1	-1.49766	-1.36071	-1.33067	3.65385	3.66042	3.66943	-2.52328	-2.03434	-2.23705
TraesCS6A02G170700.1	-0.112308	-0.0909276	-0.143813	1.71456	1.71374	1.72289	-1.35749	-1.8907	-1.55594
TraesCS5D02G236600.1	-0.68914	-0.492271	-0.785939	1.61554	1.34486	1.44718	-0.617623	-0.923804	-0.898805
TraesCS7D02G190700.2	-1.06689	-1.24299	-1.05756	2.00775	2.04676	2.07285	-1.04703	-0.544037	-1.16885
TraesCS5D02G266000.1	-1.88501	-1.97848	-2.12096	3.65096	3.66226	3.73447	-1.79929	-1.56374	-1.70022
TraesCS7B02G139300.1	-1.81823	-1.65278	-1.71389	2.17294	2.0749	2.28606	-0.519295	-0.122439	-0.707272
TraesCS4D02G212500.1	-1.0149	-1.0149	-1.0149	1.4377	1.37053	1.26813	0.167792	-0.876086	-0.323366
TraesCS2D02G276000.1	-1.78104	-1.78104	-1.78104	2.30999	3.31889	3.0875	-1.4419	-0.409756	-1.52161
TraesCS7A02G349400.1	0.185946	0.193939	-0.579932	1.15499	0.718441	1.28788	-0.896516	-1.14748	-0.917274
TraesCS2B02G359000.1	-0.409419	-0.367633	-0.514285	1.11346	1.00494	0.936535	-1.04618	-0.0737471	-0.64367
TraesCS7B02G288400.1	-0.947996	-0.933039	-0.635381	1.05804	1.16617	1.21063	0.112805	-0.737325	-0.293901
TraesCS5D02G064400.1	-0.842459	-0.828828	-0.762331	1.19887	1.13286	1.17417	-0.250628	-0.487944	-0.333712
TraesCS2D02G101700.2	-0.921919	-1.01158	-0.962609	1.1906	1.19253	0.98486	0.071798	-0.603674	0.0599967
TraesCSU02G116400.1	-1.61309	-1.63767	-1.65742	2.53621	2.4401	2.50767	-0.918993	-0.824276	-0.832527
TraesCS3B02G468800.1	-1.05076	-1.05076	-1.05076	2.3955	1.51509	1.93347	-0.590275	-1.05076	-1.05076
TraesCS4D02G021200.1	-0.566995	-0.67427	-0.732222	1.32063	1.33773	1.27583	-0.799512	-0.642301	-0.518889
TraesCS7D02G179600.1	-1.71199	-1.63748	-1.64435	2.94953	3.00368	2.91258	-1.37742	-0.981676	-1.51287
TraesCS7D02G339600.2	-1.62977	-1.8079	-1.8176	2.52664	2.5959	2.55229	-1.08541	-0.542276	-0.79188
TraesCS1D02G118100.1	-0.592489	-0.515229	-0.476385	1.14685	1.17762	1.19082	-0.776577	-0.194989	-0.959623
TraesCS3D02G115000.1	-2.16997	-2.07371	-2.16997	4.25378	4.12193	4.29931	-2.16997	-2.16997	-1.92143
TraesCS7D02G127600.1	-0.252234	-0.400074	-0.210455	1.56851	1.47931	1.55641	-1.32549	-1.06791	-1.34806
TraesCS7B02G064000.1	-1.8612	-1.68937	-1.65684	3.06907	2.92323	3.10354	-1.30309	-1.15478	-1.43056
TraesCS4B02G397600.1	-0.834326	-0.70131	-0.755027	1.18029	1.33476	1.2528	-0.455522	-0.675608	-0.346058
TraesCS7A02G389100.2	-0.403999	-0.472363	-0.236814	1.04928	1.2194	1.24141	-1.25247	-1.26397	0.119529
TraesCS7B02G028700.1	-0.224266	0.00695521	-0.223562	1.04836	1.03665	1.24944	-0.925058	-1.03197	-0.936554
TraesCS4D02G110200.1	-1.00044	-1.08548	-1.12512	1.99083	2.01828	1.97584	-0.759528	-1.18611	-0.828285
TraesCS3B02G260300.2	-0.221715	-0.919039	-0.367418	1.38859	1.5828	1.37521	-0.510759	-1.86465	-0.463017
TraesCS6B02G456600.1	-1.20104	-1.10073	-1.11697	1.82753	1.49585	1.84685	-0.729071	-0.190975	-0.831433
TraesCS5D02G246100.1	0.674251	-0.364509	-0.31293	1.12357	1.22531	1.41068	-1.06534	-0.45704	-2.23399
TraesCS1B02G243800.2	-0.250917	-0.32194	-0.222088	1.18447	1.0908	1.07836	-0.83803	-0.898518	-0.822138
TraesCS2B02G294500.1	-2.58952	-2.52711	-2.62188	3.49413	3.53354	3.51859	-0.83316	-1.00572	-0.968867
TraesCS7D02G440000.1	-0.367672	-0.508682	-0.321842	1.94151	1.86554	2.06815	-1.60595	-1.64837	-1.42269
TraesCS4A02G209100.1	-0.868896	-0.87126	-1.02668	1.80514	1.75534	1.74678	-0.691045	-1.15863	-0.690747
TraesCS3B02G275100.1	-0.561497	-0.537433	-0.9423	1.63988	1.4449	1.61963	-0.626106	-0.63861	-1.39846
TraesCS5D02G399000.1	0.320491	0.0789586	0.274373	2.61935	2.62839	2.63119	-2.7569	-3.19102	-2.60483
TraesCS3D02G417500.1	-0.438399	-0.291836	-0.333996	1.09828	1.05674	1.01943	-0.713428	-0.531061	-0.865732
TraesCS1A02G255400.1	-0.169897	-0.135373	-0.0746644	1.17215	1.06659	1.14583	-0.719184	-1.32871	-0.956741
TraesCS2B02G047400.1	-1.46421	-1.65231	-1.59487	3.11129	3.13715	3.17892	-1.64952	-1.52295	-1.5435
TraesCS2D02G388800.2	-0.302118	-0.663855	-0.501517	1.1089	1.23187	1.26753	-0.600295	-0.870402	-0.670116
TraesCS6A02G281000.1	-0.345359	-0.341148	-0.330743	1.20171	1.14996	1.22452	-0.821566	-0.969476	-0.767896
TraesCS2D02G160400.1	-0.957083	-1.05013	-1.10432	1.72925	1.78259	1.63979	-0.704056	-0.565927	-0.770103
TraesCS5B02G023900.1	-0.756134	-0.865854	-0.919924	1.00656	1.10761	0.822744	-0.0777206	-0.381973	0.0646896
TraesCS4B02G268400.1	-0.27875	-0.182799	-0.152238	1.13408	1.13731	1.05852	-0.73784	-1.27408	-0.704201
TraesCS7A02G357800.1	-1.54763	-1.55678	-1.34898	3.06933	3.15112	3.12741	-1.44328	-1.78287	-1.66831
TraesCS7D02G353800.1	-2.37182	-2.30378	-2.07891	3.24446	3.2226	3.24501	-1.16034	-0.578313	-1.21891
TraesCS7B02G446900.3	-0.364783	-0.331621	-0.256886	1.41103	1.44953	1.37578	-0.591954	-2.13099	-0.5601
TraesCS2D02G391600.1	-0.600779	-0.229047	-0.70506	1.32702	1.51481	1.42781	-0.856974	-1.0429	-0.834893
TraesCS1A02G117000.1	-0.330581	-0.141701	-0.176231	1.03955	1.00885	1.06181	-0.747087	-0.941832	-0.772779
TraesCS1B02G396000.1	-1.58641	-1.85655	-1.60205	3.00703	3.04219	2.99021	-1.10568	-1.54299	-1.34574
TraesCS1A02G230600.1	-0.207459	-0.425213	-0.392095	0.872083	1.02288	0.924755	-0.668925	-0.582629	-0.543394
TraesCS4D02G035800.1	-0.54105	-0.694206	-0.639011	1.41649	1.25103	1.19176	-0.694206	-0.596596	-0.694206
TraesCS3D02G449200.1	-0.508364	-0.10674	0.107295	1.10555	1.09805	0.903045	-0.989753	-0.701118	-0.907971
TraesCS3A02G223700.1	-0.261393	-0.606193	-0.119553	1.06968	0.87611	0.857754	-0.569061	-0.754292	-0.493051
TraesCS1A02G051500.1	-0.815458	-0.979047	-0.999894	1.4358	1.49651	1.52541	-0.523198	-0.606046	-0.534083
TraesCS1B02G258700.1	-1.03752	-0.770256	-0.886003	1.47592	1.55151	1.65656	-0.797713	-0.617116	-0.57538
TraesCS5D02G021100.1	-0.391001	-0.208506	-0.100718	1.22029	1.20021	1.19981	-1.24213	-0.569828	-1.10812
TraesCS2D02G477100.2	-0.365392	-0.365965	-0.212144	1.31772	1.34623	1.3433	-0.915145	-1.36332	-0.785281
TraesCS4B02G175400.1	-0.262057	-0.608708	-0.365909	1.57561	1.24582	1.18863	-0.822449	-0.75418	-1.19676
TraesCS3A02G172900.1	-0.578707	-0.749443	-0.658519	1.39936	1.3536	1.32267	-0.750904	-0.629665	-0.708402
TraesCS1D02G382900.1	-1.53797	-1.37613	-1.35849	3.12004	3.09735	3.14837	-1.55985	-1.87236	-1.66096
TraesCS7D02G531600.1	-1.03931	-1.05847	-1.09105	2.30121	2.2508	2.30997	-1.32212	-1.00779	-1.34323
TraesCS2D02G408200.3	0.340637	-0.167488	-0.560297	0.742545	1.51825	1.19754	-1.15184	-1.18041	-0.73893
TraesCS7A02G270100.1	-0.815376	-1.19167	-0.919046	2.10112	2.17305	2.22693	-1.19167	-1.19167	-1.19167
TraesCS3B02G293100.5	-1.24718	-0.915021	-0.89312	1.57684	1.61236	1.56546	-0.474013	-0.832525	-0.392806
TraesCS7D02G440200.1	-0.733776	-0.90357	-1.04125	2.15655	2.16461	2.18018	-1.18808	-1.10279	-1.53187
TraesCS5B02G549700.1	-0.350414	-0.277067	-0.21867	1.16734	1.19482	1.16625	-0.625939	-1.37625	-0.68007
TraesCS4A02G384900.1	-0.428691	-0.280381	-0.111544	0.979142	1.03173	1.14975	-0.74791	-0.840117	-0.751976
TraesCS5A02G152300.1	-0.202165	-0.191235	-0.190509	1.63472	1.73763	1.55895	-1.48531	-1.57907	-1.28301
TraesCS6B02G137600.1	-1.44976	-1.38299	-1.29611	2.03977	2.02788	2.00721	-0.673971	-0.386828	-0.8852
TraesCS6B02G063900.1	0.50481	0.250574	0.315266	2.54255	2.49968	2.5877	-3.1556	-2.85799	-2.68699
TraesCS7D02G205400.1	-2.49575	-1.58649	-2.24595	2.62165	2.53407	2.69757	-0.583123	0.117139	-1.05913
TraesCS6D02G322300.1	-2.75682	-2.80749	-2.61349	3.9473	3.88494	3.98467	-1.47394	-0.681508	-1.48366
TraesCS3A02G157200.1	-0.320743	-0.400204	0.101971	1.12617	1.19226	0.865723	-1.41395	-0.394301	-0.756924
TraesCS5A02G479300.1	-0.388506	-0.405812	-0.374235	1.24902	1.27582	1.23549	-0.779625	-1.05539	-0.756757
TraesCS7A02G137000.2	0.700445	0.324451	0.4111	1.18767	1.02344	1.57271	-1.87341	-1.60918	-1.73722
TraesCS4B02G299600.1	-0.105794	-0.323745	-0.106191	2.65128	2.63279	2.71688	-2.51824	-2.25239	-2.69459
TraesCS4B02G319200.1	-0.26593	-0.492617	-0.209432	1.50771	1.37499	1.65296	-1.13705	-1.17751	-1.25312
TraesCS4B02G205700.1	-0.595535	-0.398658	-0.319532	1.28934	1.08036	1.26439	-0.901775	-0.859323	-0.559268
TraesCS7B02G347100.1	-1.97173	-2.13136	-2.04458	3.95606	4.00469	3.97335	-1.93601	-1.9821	-1.86833
TraesCS6D02G003200.1	-0.878236	-0.826261	-0.936836	1.18752	1.11838	1.21173	0.0800683	-0.88954	-0.0668248
TraesCS5B02G106300.1	-1.15343	-1.07625	-1.06458	1.62613	1.67284	1.59339	-0.17658	-1.13543	-0.286109
TraesCS1B02G051700.1	-0.189281	0.0437927	-0.0955652	1.09371	0.986744	1.09606	-0.758195	-1.42167	-0.755603
TraesCS4B02G310900.1	-0.210042	-0.460728	-0.329414	1.43333	1.38369	1.48662	-1.49152	-0.600185	-1.21174
TraesCS4B02G089800.1	-1.34405	-1.34405	-1.34405	2.62883	2.83251	2.60296	-1.34405	-1.34405	-1.34405
TraesCS6B02G113900.1	-0.886709	-0.946546	-0.851898	1.53182	1.50155	1.57089	-0.866737	-0.330868	-0.721515
TraesCS6A02G348400.1	-1.00028	-1.23171	-0.82564	1.84083	1.81142	1.83263	-0.589419	-1.13325	-0.704572
TraesCS7A02G232500.1	-0.389485	-0.404966	-0.375341	1.02244	1.04847	0.799009	-0.580439	-0.535185	-0.584501
TraesCS1B02G281200.1	0.00648468	-0.30209	-0.178654	1.77782	1.7594	1.78404	-1.7455	-1.58011	-1.52138
TraesCS7B02G326400.1	-0.259851	-0.202602	-0.293261	1.24776	0.987525	1.27554	-0.925571	-0.921742	-0.907791
TraesCS2A02G076700.1	-0.789303	-0.566068	-0.611952	1.30474	1.3009	1.2889	-0.487155	-0.92161	-0.518443
TraesCS7A02G331300.1	-1.7339	-1.75155	-1.67427	2.15872	2.16123	2.22525	-0.763492	-0.122623	-0.499357
TraesCS2A02G393700.1	-0.262653	-0.611678	-0.016458	0.886664	0.916544	1.05453	-0.49722	-0.586169	-0.883564
TraesCS4D02G270900.1	-0.540095	-0.608064	-0.300883	2.17947	1.97109	2.06285	-1.68038	-1.64522	-1.43877
TraesCS2B02G182300.1	-1.19614	-1.0848	-1.00057	1.65809	1.56725	1.83521	-0.830508	-0.494319	-0.454219

## Sheet: Subcluster_4
	CT			H6			H12
	KK-CT-1	KK-CT-2	KK-CT-3	KK-H6-1	KK-H6-2	KK-H6-3	KK-H12-1	KK-H12-2	KK-H12-3
TraesCS1D02G338000.1	1.39846	1.52492	1.39254	-3.34968	-3.34968	-3.25882	1.90797	1.84669	1.88758
TraesCS1D02G375000.1	3.98552	3.84652	3.89011	-2.32456	-2.2554	-1.84722	-2.17185	-1.44982	-1.6733
TraesCS2D02G231100.1	1.25392	1.3643	1.40697	-2.40588	-2.7852	-2.01002	1.2319	0.808679	1.13531
TraesCS1B02G296600.1	1.47092	1.45807	1.58938	-1.83643	-1.77523	-1.80411	0.191543	0.557187	0.148658
TraesCS5A02G403600.1	1.33822	1.15531	1.24128	-1.639	-1.70765	-1.50687	0.172908	0.867841	0.077943
TraesCSU02G137400.1	0.936189	0.992096	0.980397	-1.73244	-1.64531	-1.77136	0.885689	0.433252	0.921494
TraesCS1A02G403800.1	2.52325	2.33962	2.37539	-1.31319	-1.27302	-1.53125	-1.30766	-0.676765	-1.13639
TraesCSU02G138800.1	0.855133	0.903704	0.810046	-2.05285	-2.04279	-1.94563	1.12463	1.14043	1.20733
TraesCS6A02G094500.1	3.62762	3.58924	3.61041	-1.94586	-2.29378	-1.70384	-1.67432	-1.63476	-1.57471
TraesCS3B02G064000.1	1.41283	1.34971	1.42259	-2.14204	-1.86918	-1.95191	0.392549	0.627005	0.758435
TraesCS2D02G268600.1	1.59806	1.41678	1.41767	-1.59067	-1.95643	-1.78542	0.184267	0.246932	0.468812
TraesCS3A02G207900.2	1.37563	1.3015	1.36007	-2.82346	-2.6985	-2.62	1.38872	1.42075	1.29528
TraesCS4D02G343000.1	1.66092	1.51878	1.63508	-1.91575	-1.89003	-1.83179	0.39736	-0.100016	0.525454
TraesCS4A02G389900.1	1.16348	1.1932	1.14814	-1.62452	-1.63267	-1.99021	0.465561	0.895465	0.381563
TraesCS1B02G388200.1	2.82337	2.62745	2.77458	-1.56039	-1.56259	-1.51734	-1.38642	-0.830695	-1.36795
TraesCS5A02G007900.1	2.40267	2.21531	2.36673	-2.89254	-2.88069	-2.80733	0.408198	0.694702	0.492941
TraesCS2A02G427200.1	1.06681	0.974087	1.00626	-2.32874	-2.29195	-2.21996	0.998567	1.83717	0.957755
TraesCS3A02G418400.1	1.283	1.24204	1.18686	-1.76637	-1.66593	-1.70513	0.445406	0.548725	0.431399
TraesCS5B02G362500.1	1.27578	1.14281	1.12437	-1.71269	-1.79564	-1.46114	0.112372	1.02656	0.287575
TraesCS6B02G234900.1	1.74126	1.79209	1.7868	-2.47888	-2.61116	-2.45352	0.849526	0.574217	0.799676
TraesCS2B02G604800.1	2.5834	2.65529	2.60909	-1.78445	-1.55071	-1.87085	-0.933466	-0.713793	-0.994512
TraesCS6A02G094300.1	4.774	4.68581	4.75945	-2.18184	-2.3047	-2.2015	-2.48052	-2.39902	-2.65167
TraesCS1A02G306600.1	2.99991	2.86077	3.03507	-2.4643	-2.41607	-2.45766	-0.758075	-0.147167	-0.652472
TraesCS6D02G088600.1	3.53514	3.32861	3.44871	-1.74796	-1.82098	-1.7219	-1.44922	-1.84187	-1.73053
TraesCS3A02G028200.3	1.48124	1.36074	1.33314	-2.1824	-2.02677	-1.95531	0.753156	0.292445	0.943763
TraesCSU02G050500.1	1.99928	1.83639	1.95627	-2.47525	-2.85506	-4.0698	2.1866	-0.253613	1.67519
TraesCS5B02G006500.1	1.9558	1.80154	1.93392	-2.49656	-2.52421	-2.38695	0.672188	0.282336	0.761932
TraesCS3D02G165800.1	0.90782	1.02249	1.06546	-2.07336	-2.16568	-1.83511	0.800123	1.23736	1.04089
TraesCS3D02G505500.1	2.18775	1.9108	2.08497	-2.55369	-2.43094	-2.67386	0.791992	-0.30008	0.983051
TraesCS1B02G388300.1	3.49219	3.30147	3.41059	-1.8969	-2.15439	-1.96006	-1.6139	-1.14554	-1.43346
TraesCS7D02G295400.3	3.31686	3.14609	3.21137	-1.55062	-1.87486	-1.60343	-1.57737	-1.87486	-1.19318
TraesCS3D02G505400.1	1.70485	1.51825	1.62811	-2.84049	-3.00204	-2.15857	0.660843	1.87967	0.609358
TraesCS2B02G555400.2	2.09282	1.93035	2.00095	-2.21274	-2.6051	-2.33244	0.427911	0.129506	0.568745
TraesCS3A02G183900.1	1.33011	1.44177	1.32578	-2.62465	-2.72389	-2.71949	1.62605	0.721609	1.6227
TraesCS3B02G062600.1	1.53605	1.54069	1.43441	-1.59323	-1.399	-2.38848	0.00882968	0.558688	0.30205
TraesCS4A02G232400.1	1.3321	1.13802	1.21932	-2.52753	-2.22981	-2.29337	0.928163	1.26201	1.17109
TraesCS1B02G388500.1	3.13931	2.94228	3.02625	-2.26084	-1.50297	-2.27739	-1.39658	-0.546424	-1.12364
TraesCSU02G113900.1	1.05407	0.934526	1.0342	-2.06859	-2.06096	-2.40467	1.03078	1.64679	0.833867
TraesCS1D02G375700.1	1.77346	1.7324	1.78134	-2.67717	-2.72944	-2.74235	1.09155	0.669363	1.10084
TraesCS3A02G381000.1	1.22865	1.11857	1.18978	-2.48337	-2.53936	-2.37039	1.11399	1.6254	1.11673
TraesCS1D02G374900.1	4.04013	3.91415	3.93048	-2.21921	-2.13388	-2.24152	-1.77461	-1.82427	-1.69128
TraesCSU02G086800.1	3.68303	3.77962	3.64787	-3.64447	-3.48872	-1.8029	-2.28945	0.558339	-0.443308
TraesCS7B02G103400.1	2.49615	2.34409	2.44355	-2.62545	-2.84469	-2.85604	0.153987	0.628774	0.259625
TraesCS3D02G150500.1	1.08696	0.827626	1.03478	-2.03674	-2.25858	-1.92242	0.969064	1.29357	1.00575
TraesCS2D02G425200.1	2.00155	1.85719	1.89826	-2.45948	-2.45175	-2.55987	0.24345	1.21562	0.255032
TraesCS6A02G017500.2	1.50092	1.29425	1.40989	-2.09676	-2.08613	-1.77923	0.574969	0.529079	0.653012
TraesCS3D02G390100.1	1.45655	1.40147	1.45083	-1.96716	-1.56355	-1.81568	0.194194	0.646495	0.196862
TraesCS7B02G088100.1	1.30493	1.28736	1.09348	-1.93519	-1.56371	-1.77306	0.787712	0.309465	0.489013
TraesCS3A02G498700.1	2.41817	2.16586	2.3187	-3.05973	-3.12507	-2.82044	0.650264	0.715098	0.737144
TraesCS5A02G533100.1	1.28908	1.30555	0.949058	-1.84497	-1.74243	-2.02979	0.785087	0.514812	0.773596
TraesCS1D02G123400.2	0.890208	1.20264	1.33511	-1.79484	-1.79484	-1.79484	0.255144	0.808287	0.893121
TraesCS1B02G388400.1	2.7231	2.56996	2.66878	-2.40536	-1.97998	-2.12153	-0.385604	0.0161488	-1.08551
TraesCS2A02G067100.1	1.10111	1.02387	1.08633	-1.97806	-2.03049	-1.89713	0.85972	0.992756	0.841893
TraesCS7D02G333900.1	1.44665	1.29164	1.40166	-2.35001	-2.28094	-2.40658	1.058	0.698135	1.14144
TraesCS3D02G534100.2	1.25077	1.17659	0.938457	-1.81784	-2.03341	-1.8023	1.26127	-0.491232	1.5177
TraesCS1D02G306200.1	2.7536	2.57242	2.68333	-2.26115	-2.34139	-2.16652	-0.652153	0.0205554	-0.608684
TraesCS3D02G356900.1	1.27102	1.14681	1.23632	-1.82917	-1.9005	-1.79066	0.63687	0.63038	0.59894
TraesCS6B02G193400.1	1.16799	0.944772	1.08107	-1.78884	-1.7937	-1.79172	0.742232	0.572513	0.865682
TraesCS7A02G299400.2	2.6153	2.51051	2.43177	-1.73217	-1.51984	-1.91546	-0.802356	-1.08009	-0.507671
TraesCS2B02G447500.1	1.75033	1.71789	1.71813	-2.25822	-2.41775	-2.31243	0.318476	1.15752	0.326048
TraesCS3D02G374200.1	0.975818	0.815285	0.982979	-2.1187	-2.13211	-1.99765	0.943637	1.50072	1.03002
TraesCS2B02G336800.1	1.09401	1.12839	1.11356	-2.28285	-2.06239	-2.12336	1.16082	0.848683	1.12314
TraesCS3B02G236600.1	1.1646	1.02509	1.12347	-2.15144	-2.20881	-2.15832	1.1129	0.975215	1.11729
TraesCS4A02G390100.1	1.69585	1.25332	1.19178	-2.50123	-2.43519	-1.53994	0.90662	0.146097	1.28269
TraesCS2A02G101700.2	1.26284	1.10223	1.262	-2.05745	-2.04132	-1.94929	0.496324	1.19841	0.726248
TraesCS2B02G216400.1	0.90974	0.837481	1.00862	-2.01728	-2.0299	-2.13966	1.16328	0.991938	1.27578
TraesCS3A02G227700.1	1.37388	1.29836	1.42853	-2.08724	-2.0705	-1.96974	0.720662	0.629855	0.676205
TraesCS7A02G345400.1	1.15953	1.03357	1.13095	-1.94195	-1.98133	-1.85512	0.932776	0.499448	1.02212
TraesCS6B02G122800.2	4.14173	3.83695	4.01449	-2.42511	-2.2375	-2.64896	-1.61065	-1.30111	-1.76985
TraesCS2D02G316200.1	1.0578	1.08311	1.09281	-2.18826	-2.09982	-2.16982	1.19343	0.917655	1.1131
TraesCS2A02G113600.1	1.30036	1.20924	1.29352	-1.59531	-1.95898	-1.60071	0.284667	0.765011	0.302215
TraesCS2B02G118800.1	1.35976	1.15082	1.3453	-2.42169	-2.39496	-2.3957	0.917666	1.43124	1.00757
TraesCS6B02G122600.1	2.82017	2.40407	2.55218	-1.64641	-1.44138	-1.84958	-1.21899	-0.673912	-0.946151
TraesCS3D02G354300.1	1.40749	1.07901	1.46166	-1.92086	-1.53467	-1.74971	0.224146	0.896887	0.136046
TraesCS4D02G104200.1	2.10582	2.05635	2.14174	-2.44876	-2.31917	-2.07966	0.133455	0.187757	0.222464
TraesCS2D02G322900.1	1.0088	0.753403	0.927759	-1.6556	-1.70005	-1.59279	0.743448	0.59975	0.91528
TraesCS5D02G100200.1	1.39629	1.45431	1.41798	-1.83185	-1.75515	-1.69193	0.258817	0.417036	0.334505
TraesCS1A02G332200.1	1.16182	1.08599	1.15578	-1.64573	-1.63073	-1.54138	0.459236	0.658079	0.296933
TraesCS2B02G079400.1	1.09584	0.945297	1.01602	-1.88999	-1.80963	-1.74288	0.870719	0.71153	0.803083
TraesCS4D02G238700.1	1.8954	1.68266	1.79857	-2.07269	-1.97958	-2.02033	0.0423066	0.458309	0.195347
TraesCS4A02G340600.1	1.00187	0.919595	1.00334	-2.21762	-2.06741	-2.2485	1.1867	1.14488	1.27715
TraesCS2B02G275100.1	1.19378	1.06965	1.05832	-2.27632	-2.03874	-2.14314	1.06224	0.965765	1.10844
TraesCS5B02G468800.1	1.79744	1.75667	1.76841	-2.16021	-2.29264	-2.02215	0.350385	0.436683	0.365407
TraesCS3B02G213700.1	1.1162	1.12545	1.10607	-2.20953	-2.17879	-2.08276	1.46001	0.190055	1.47329
TraesCS6A02G188100.2	2.19036	2.20227	2.14361	-2.89588	-2.5764	-2.89293	0.585227	0.716337	0.527406
TraesCS2B02G079500.1	0.880664	0.781504	0.847102	-2.07795	-2.07004	-2.09156	1.1081	1.56504	1.05715
TraesCS6A02G094200.1	3.60004	3.48161	3.59241	-3.67904	-3.73129	-3.51081	-0.00179412	0.467139	-0.218267
TraesCS7A02G031200.1	1.26647	1.25126	1.31399	-2.39792	-2.22313	-2.17885	1.06565	0.826133	1.07638
TraesCS7A02G160900.1	1.47522	1.47163	1.57888	-2.69529	-2.94853	-2.94019	1.43147	1.11692	1.50988
TraesCS3D02G162500.1	0.833722	0.915236	0.934611	-2.22414	-2.13366	-2.06903	1.02564	1.55786	1.15977
TraesCS2D02G082700.1	0.924748	0.791755	0.934176	-2.09387	-2.00172	-2.05355	1.16362	1.07799	1.25686
TraesCS3B02G314500.1	2.1012	2.0932	1.99418	-4.74682	-3.50559	-2.96946	1.78481	1.1067	2.1418
TraesCS3B02G181300.1	2.47909	2.34939	2.43622	-4.8476	-4.87619	-4.75819	2.22957	2.67615	2.31158
TraesCS2A02G355600.2	1.13641	1.24984	1.2508	-1.7357	-1.74848	-1.84021	0.619592	0.618775	0.448975
TraesCS3B02G063600.1	1.41283	1.34971	1.42259	-2.14204	-1.86918	-1.95191	0.392549	0.627005	0.758435
TraesCS5A02G551000.1	1.02149	1.00295	0.992679	-1.97172	-1.62831	-1.83813	0.813816	0.774866	0.832362
TraesCS1A02G369600.2	2.19022	2.07861	2.19138	-3.22493	-3.21914	-3.22136	1.47353	0.186261	1.54544
TraesCS1D02G286100.1	1.53714	1.46609	1.42895	-1.42076	-1.96685	-2.09432	0.314277	0.440769	0.294699
TraesCS1A02G287200.1	1.35358	1.45461	1.50521	-1.93618	-1.72396	-1.90285	0.353455	0.504738	0.391393
TraesCS5D02G470300.1	1.59146	1.59708	1.56962	-2.1941	-2.09717	-2.17857	0.432379	0.712846	0.566451
TraesCS4B02G083400.1	1.3737	1.03761	1.31851	-1.8921	-2.07796	-2.15295	0.668592	0.98822	0.736374
TraesCS7D02G553300.1	1.39614	1.3764	1.47541	-1.74351	-1.82524	-1.64571	0.315014	0.296084	0.355401
TraesCS6B02G008100.1	0.893697	0.824402	1.02123	-1.88611	-1.8807	-1.74553	1.14106	0.665738	0.966208
TraesCS2B02G447600.1	1.39573	1.29271	1.33817	-3.41164	-3.52366	-3.26154	1.8157	2.5093	1.84523
TraesCS7A02G183100.1	0.965362	0.893724	0.927427	-1.64007	-1.63646	-1.71238	0.859982	0.597638	0.744771
TraesCS5D02G432100.1	1.40564	1.14642	1.19196	-1.78844	-1.87961	-1.87322	0.490927	0.686042	0.620291
TraesCS5A02G459200.1	1.51076	1.54802	1.50877	-1.86026	-1.91207	-2.00729	0.349489	0.499896	0.362686
TraesCS4D02G081500.1	1.31886	1.06251	1.27612	-1.9148	-2.03259	-2.0075	0.623121	0.953478	0.720819
TraesCS4B02G062100.1	1.36926	1.35551	1.28053	-2.32052	-2.24284	-2.48279	1.1371	0.674195	1.22956
TraesCS5A02G383600.1	1.58332	1.57552	1.72854	-1.76132	-1.75363	-1.85539	0.0780348	0.276727	0.128187
TraesCS3B02G561700.1	2.36589	2.04421	2.34219	-2.4891	-2.6778	-2.29553	0.577129	-0.46245	0.595475
TraesCS5B02G092600.1	1.28068	1.33599	1.36474	-1.67065	-1.96722	-2.20297	0.650148	0.69186	0.517413
TraesCS4B02G386000.1	1.23345	1.1749	1.14013	-1.54998	-3.07864	-1.43177	0.989513	0.551309	0.971081
TraesCS7D02G199400.1	3.25317	3.11649	3.14769	-1.85699	-1.73929	-1.85699	-1.59756	-1.11541	-1.3511
TraesCS2A02G052500.1	2.60316	2.57761	2.55277	-2.69448	-2.65277	-2.75605	0.427343	-0.45244	0.394864
TraesCS4A02G253300.1	1.18621	1.18706	1.19967	-2.41129	-2.19281	-2.35156	1.10756	1.2174	1.05777
TraesCS4B02G028000.1	1.37215	1.26013	1.27497	-2.88261	-2.73164	-2.64057	1.39226	1.55724	1.39807
TraesCS3A02G396100.1	1.39276	1.02705	1.41835	-1.87193	-1.87193	-1.51241	-0.119609	0.840886	0.696832
TraesCS6B02G122800.1	4.68424	4.56459	4.65258	-2.63709	-2.69758	-2.76279	-2.15576	-1.54682	-2.10137
TraesCS3D02G210800.1	1.47141	1.41278	1.4826	-3.09305	-3.29596	-2.86761	1.59493	1.57675	1.71815
TraesCS4D02G093600.1	1.12225	1.12707	1.12703	-2.26701	-2.34463	-2.3276	1.31309	0.904472	1.34533
TraesCS4D02G061100.1	1.13754	1.15256	1.19632	-2.30111	-2.60522	-2.08125	1.07029	1.25233	1.17854
TraesCS3B02G398000.1	1.0114	0.986531	1.01647	-1.95535	-2.07803	-2.01423	1.16373	0.725048	1.14442
TraesCS5B02G534400.2	0.949815	1.02526	0.975624	-1.88755	-1.78304	-1.84638	0.959867	0.661782	0.944635
TraesCS4A02G052600.2	1.45142	1.42944	1.279	-1.81066	-1.90106	-2.26796	0.49528	0.771599	0.552939
TraesCS7D02G375700.1	1.10088	0.942158	1.07158	-1.87317	-1.84976	-1.84056	0.777572	0.858227	0.813078
TraesCS7D02G247600.1	0.926159	0.868281	0.987614	-1.59744	-1.71845	-1.67621	0.755152	0.705774	0.749125
TraesCS4B02G363800.1	1.71421	1.60738	1.64555	-2.5822	-2.49459	-2.65498	0.726505	1.14236	0.895764
TraesCS3D02G349500.1	1.12792	1.27267	1.19307	-2.14445	-2.1007	-2.01179	0.954442	0.760664	0.948181
TraesCS5D02G013400.1	2.21782	2.04394	2.17757	-2.77777	-2.83315	-2.74774	0.639253	0.553882	0.726182
TraesCS6D02G088800.1	3.02004	2.93081	2.99699	-1.53563	-1.54359	-1.55676	-1.5773	-1.20845	-1.5261
TraesCS6D02G020700.1	2.32288	2.11289	2.19742	-2.9441	-3.08735	-3.05396	0.887984	0.572183	0.992058
TraesCS1D02G338100.1	2.16909	1.94765	2.0386	-3.60465	-3.62684	-3.7017	1.46502	1.70088	1.61196
TraesCS6D02G154600.1	1.50149	1.37342	1.49495	-1.80844	-1.73279	-1.66552	0.36	0.136321	0.340572
TraesCS5A02G532000.1	1.19834	1.13248	1.1686	-2.19388	-2.25323	-2.17998	1.01178	1.06228	1.05361
TraesCS1A02G338400.1	1.73594	1.56602	1.74452	-2.18776	-2.54906	-2.60138	0.504931	1.14337	0.64341
TraesCS7B02G103300.1	3.55528	3.50052	3.57642	-2.01347	-2.06666	-2.32259	-1.41635	-1.2709	-1.54225
TraesCSU02G023100.1	1.79233	1.75319	1.84802	-2.086	-2.07397	-2.12892	0.457489	-0.0204543	0.458318
TraesCS6A02G094400.1	4.121	3.97093	4.03858	-2.41772	-2.48836	-2.55932	-1.60808	-1.53149	-1.52555
TraesCS5A02G454300.1	1.68475	1.63904	1.6831	-2.80122	-2.71133	-2.82089	0.888737	1.62295	0.81486
TraesCS4B02G097200.1	1.37748	1.24588	1.35297	-2.01315	-1.97786	-2.05694	1.13405	-0.113192	1.05077
TraesCS5A02G086700.1	1.40699	1.31476	1.38908	-2.49601	-2.05112	-2.12802	0.954506	0.860248	0.749562
TraesCS2A02G269700.1	1.05557	1.21553	1.28103	-1.65267	-1.57404	-1.84631	0.18105	0.869711	0.470122
TraesCS5B02G371600.1	0.840942	0.908137	0.786741	-3.03997	-2.90836	-3.17139	2.08147	2.29291	2.20951
TraesCS1B02G317500.1	2.65383	2.50403	2.63178	-2.40063	-2.51813	-2.39814	-0.351878	0.157048	-0.277896
TraesCS3B02G168000.1	0.903726	0.720715	0.842583	-1.86349	-2.01667	-1.96154	1.14949	1.00652	1.21866
TraesCS7D02G117800.2	1.08598	1.04112	1.05733	-1.81165	-1.75796	-1.74965	0.833589	0.425828	0.875413
TraesCS2B02G145700.1	1.28634	1.35997	1.31275	-1.94751	-1.83062	-1.8928	0.947391	-0.0821419	0.846626
TraesCS2A02G067300.1	0.933663	0.829199	0.9202	-2.18996	-2.12592	-2.1214	1.16943	1.48436	1.10043
TraesCS2A02G129600.3	1.21695	1.32295	1.20989	-1.8108	-1.84033	-1.76901	0.825847	0.0324742	0.812045
TraesCS2D02G101100.2	1.30925	1.08935	1.29493	-1.7434	-2.26745	-1.82889	0.585056	0.762431	0.798732
TraesCS7D02G407700.1	0.887204	0.836158	0.867073	-1.69767	-1.65664	-1.53444	0.903936	0.519513	0.874859
TraesCS7B02G237900.1	1.23908	1.14509	1.22183	-1.94579	-1.98388	-1.93966	0.949138	0.310261	1.00393
TraesCS2A02G225200.1	1.4861	1.3689	1.52654	-3.00297	-2.85689	-2.86186	1.78095	0.776863	1.78235
TraesCS3B02G561800.1	1.96965	1.78565	1.78617	-2.75847	-2.58085	-2.61356	0.589835	1.07381	0.747766
TraesCS6A02G094100.1	3.82235	3.66205	3.72228	-1.97842	-1.91483	-1.74168	-1.74992	-1.9228	-1.89904
TraesCS5B02G532400.1	1.4749	1.3671	1.3649	-2.59648	-2.85504	-2.43618	1.16668	1.29001	1.22412
TraesCS4B02G332900.1	2.40957	2.38484	2.43001	-1.33167	-1.12828	-1.25767	-1.47751	-0.73335	-1.29593
TraesCS3A02G280700.1	1.71993	1.79634	1.77916	-3.46756	-3.5777	-3.73019	1.89014	1.61792	1.97195
TraesCS7D02G027600.1	1.80888	1.78369	1.78955	-2.65433	-2.53741	-2.67508	1.11077	0.228783	1.14514
TraesCS1B02G345800.1	1.18541	1.12794	1.22837	-1.5987	-1.63804	-1.7201	0.490845	0.547088	0.377195
TraesCS3A02G250200.1	1.02793	0.947193	1.00601	-1.84991	-1.9093	-1.88079	1.05805	0.465397	1.13542
TraesCS3B02G365900.2	1.64592	1.57609	1.74385	-1.91878	-1.75782	-1.90726	-0.104752	0.626513	0.0962454
TraesCSU02G250000.1	4.01964	3.99228	3.99838	-2.53477	-2.88797	-2.74235	-1.38172	-0.919654	-1.54382
TraesCS3D02G223300.3	1.22127	1.20917	1.0714	-1.87208	-1.54393	-1.73102	0.670025	0.0364528	0.938711
TraesCS6B02G024900.1	1.91186	1.68743	1.85261	-2.28289	-2.3571	-2.27005	0.739538	-0.136972	0.855578
TraesCS7A02G238400.1	2.39793	2.23764	2.25324	-2.32269	-2.65532	-2.16249	-0.144056	0.443524	-0.0477832
TraesCSU02G092300.1	1.80042	1.60444	1.75352	-3.42535	-3.46929	-3.39534	1.57198	1.85308	1.70653
TraesCS5B02G425900.1	1.16739	1.07127	1.10061	-1.68358	-1.75026	-1.46792	0.279208	0.759091	0.524201
TraesCS5A02G454200.1	1.9494	1.82235	1.90948	-2.2644	-2.17411	-2.27845	0.159366	0.737595	0.138758
TraesCS4B02G013100.2	1.81809	1.79972	1.80921	-2.82941	-3.09503	-2.72721	1.12949	0.931507	1.16365
TraesCS4A02G337800.1	1.64742	1.46936	1.56254	-1.87573	-1.91738	-1.70711	0.442937	-0.00217685	0.380143
TraesCS6D02G286900.1	1.46004	1.23832	1.36658	-2.02115	-1.99993	-1.89074	0.469554	0.824477	0.552858
TraesCS7B02G188000.3	2.72042	2.67167	2.64334	-1.40009	-1.40009	-1.40009	-1.40009	-1.40009	-1.03496
TraesCS6B02G364600.2	1.61508	1.41978	1.57992	-1.64904	-1.62759	-1.70235	0.130854	0.0736295	0.159719
TraesCS6A02G269100.1	1.54636	1.31276	1.33499	-2.00313	-1.67274	-1.89181	0.292375	0.796726	0.28446
TraesCS6A02G394800.2	1.04487	0.961847	1.39867	-1.79758	-2.39054	-0.716225	0.285469	0.237461	0.97602
TraesCS3A02G084500.1	1.83393	1.90446	1.79687	-1.74476	-1.99051	-2.61637	0.240079	-0.0131261	0.589421
TraesCS4B02G364100.1	2.95295	2.76725	2.88093	-2.94506	-2.98444	-2.80698	-0.0974684	0.294557	-0.0617377
TraesCS3D02G280500.1	2.38242	2.39814	2.39548	-3.9708	-3.89483	-3.83593	1.49548	1.54562	1.48442
TraesCS2B02G555400.3	2.0685	1.87629	2.01244	-2.88587	-2.76489	-2.75984	0.675941	0.955538	0.821896
TraesCS5B02G462800.1	3.14057	2.83748	3.03509	-1.38069	-1.32132	-1.51204	-1.46538	-1.53835	-1.79537
TraesCS3B02G392800.1	1.53994	1.32574	1.41458	-1.97384	-1.8316	-1.86502	0.0573851	1.05476	0.278052
TraesCS2B02G099500.1	1.07822	0.943022	1.06431	-1.96673	-2.04369	-1.95551	0.986964	0.761387	1.13202
TraesCS3D02G225500.1	1.41718	1.43796	1.32339	-2.24763	-2.27527	-2.38327	1.01689	0.698601	1.01215
TraesCS1D02G375100.1	2.91315	2.74497	2.87273	-2.92534	-2.83716	-2.85224	-0.175642	0.322732	-0.0631992
TraesCS1B02G388700.2	1.74828	1.67043	1.73868	-3.04816	-2.95061	-2.9824	1.31773	1.21341	1.29264
TraesCS5A02G533300.1	1.11945	1.13566	1.16566	-1.99108	-2.01483	-1.88268	0.930268	0.660758	0.876788
TraesCS6A02G094600.1	3.58595	3.46179	3.56692	-3.01658	-2.84129	-2.63744	-1.02039	-0.201249	-0.897718
TraesCS4D02G357100.1	1.15963	1.04548	1.13702	-2.43284	-2.50532	-2.43303	1.36005	1.3526	1.3164
TraesCS3D02G250600.1	1.02709	0.978541	1.03038	-1.9633	-1.99313	-1.95136	1.32283	0.170358	1.37859

## Sheet: Subcluster_5
	CT			H6			H12
	KK-CT-1	KK-CT-2	KK-CT-3	KK-H6-1	KK-H6-2	KK-H6-3	KK-H12-1	KK-H12-2	KK-H12-3
TraesCS7A02G278300.1	-0.108815	-0.148012	-0.0720853	-1.36604	-1.39564	-1.41118	1.38754	1.73443	1.37981
TraesCS4D02G097300.1	0.292445	-0.0534128	0.244761	-1.62874	-1.65938	-1.74979	1.30317	1.95963	1.29132
TraesCS1B02G200000.2	-0.24181	0.604244	0.824652	-0.345273	0.49989	-0.345273	-0.281026	-0.450951	-0.264451
TraesCS6D02G356100.2	1.063	1.01783	0.924724	-1.15435	-1.27399	-1.17245	0.279045	-0.107809	0.423996
TraesCS4D02G088200.1	0.671697	0.492915	0.641747	-1.55936	-1.55129	-1.50212	1.28509	0.20422	1.3171
TraesCS4A02G125600.4	-0.660228	0.0160392	0.0847939	-0.346402	-0.637328	-0.41048	0.101057	1.26121	0.591339
TraesCS6D02G243900.1	0.620612	0.716865	0.593725	-1.18776	-1.18342	-1.21508	0.766903	0.0606051	0.827548
TraesCS7B02G048900.1	0.481529	0.419694	0.478405	-0.0567723	-0.145538	0.0251359	-0.280827	-0.541112	-0.380514
TraesCS7D02G230900.1	0.605904	0.630592	0.717665	-0.673093	-0.466978	-0.522601	0.15178	-0.457189	0.0139208
TraesCS3D02G385600.1	0.783736	0.690871	1.03895	-0.378477	-0.303066	-0.361275	-0.485252	-0.51098	-0.474504
TraesCS7D02G086500.1	0.928121	0.728729	0.689974	-1.43001	-1.66018	-1.69913	0.573406	1.07802	0.791063
TraesCS1D02G400000.1	0.740975	1.01699	1.05944	0.0940668	-0.0727454	-0.154822	-0.871345	-0.855892	-0.956673
TraesCS1A02G197900.1	-0.0235841	-0.377478	-0.15988	-0.583702	-1.1012	-0.802183	0.67557	1.5208	0.851656
TraesCS1A02G334900.1	0.35196	0.266973	0.338956	-0.285739	-0.402371	-0.346155	-0.0145452	0.265256	-0.174335
TraesCS5B02G381500.1	1.57472	1.348	1.49905	-0.561262	-0.513429	-0.361291	-1.2194	-0.646352	-1.12004
TraesCS2A02G480900.1	-0.106583	-0.386454	-0.349041	-0.583599	-0.779351	-0.555673	0.867615	0.953745	0.93934
TraesCS2A02G083600.1	0.188417	0.496516	0.155774	0.614526	0.540597	0.362059	-0.850469	-0.9896	-0.51782
TraesCS3B02G122400.1	-0.0107157	0.205456	0.459735	-0.624943	-0.711759	-0.966965	0.559689	0.456595	0.632909
TraesCS5D02G328300.1	0.213014	-0.329357	0.393904	-1.4611	-1.23052	-0.453934	0.181605	2.12362	0.562769
TraesCSU02G049200.1	0.452434	0.419761	0.264397	0.473054	0.467128	0.438056	-0.533786	-1.19188	-0.789161
TraesCS4D02G219100.1	0.303507	0.0922335	0.401642	0.756878	0.604271	0.654897	-0.834171	-0.981047	-0.998209
TraesCS4A02G336400.1	-0.171357	0.945338	0.883022	-0.310071	-0.0837295	-0.256725	-0.420857	-0.206236	-0.379385
TraesCS2B02G230000.2	1.31245	-0.391621	-0.212651	-0.393054	-0.0432883	-0.401685	-0.370289	0.894626	-0.394489
TraesCS1B02G297700.1	0.0649881	-0.00889405	0.336065	-0.293408	-0.293408	-0.293408	0.274137	-0.293408	0.507336
TraesCS6D02G149300.1	1.04091	1.04802	0.999089	-1.13026	-1.15986	-1.28429	0.22486	0.084912	0.176619
TraesCS6B02G152000.1	-0.165312	-0.316622	-0.364079	-0.716797	-0.884611	-0.818144	1.08925	1.37038	0.805938
TraesCS3B02G366900.1	-0.0290725	-0.517587	-0.517587	0.429518	0.300445	0.395446	0.431013	-0.517587	0.0254134
TraesCS4A02G103300.1	0.327636	0.0430376	0.196672	-1.07438	-1.09819	-1.00339	0.558197	1.49652	0.553891
TraesCS3A02G048700.5	-0.227809	-0.229799	0.0799307	0.640591	0.696672	0.662749	-0.538348	-0.764857	-0.31913
TraesCS3B02G128000.2	0.524949	0.969268	1.00896	-1.2595	-2.42805	-1.81957	0.657902	1.74965	0.596399
TraesCS2A02G129600.5	1.2152	0.81227	1.78688	-1.01071	-0.413218	-1.52013	0.746547	-1.82464	0.207809
TraesCS1D02G191700.1	0.796817	0.528798	0.381074	-2.64944	-2.13645	-2.64944	1.49461	2.41854	1.81549
TraesCS3A02G353700.2	-0.166118	-0.238461	-1.15248	0.0539236	0.0337871	-0.950199	0.691438	0.802021	0.926092
TraesCS1A02G036100.1	-0.356968	-0.0813341	0.964138	-0.426332	-0.848565	-0.0280797	0.283024	-0.848565	1.34268
TraesCS2D02G340600.1	0.644211	0.624312	1.09399	-0.429728	-0.212063	-0.282137	-0.548268	-0.332724	-0.557597
TraesCS5D02G400800.1	-0.424861	-0.767562	-0.575906	-1.17936	-1.28771	-0.997883	1.73157	1.55922	1.94248
TraesCS6A02G307700.1	1.28931	1.09364	1.21053	-1.46869	-1.4892	-1.44621	0.112763	0.54558	0.152283
TraesCS4A02G171400.1	0.316008	0.398277	0.245357	-0.081391	0.0377071	-0.165409	-0.409078	-0.403319	0.0618488
TraesCS2B02G304400.1	0.626136	0.859604	0.514287	-0.57774	-0.801268	-1.1664	0.111352	0.0764493	0.357575
TraesCS4D02G268600.1	0.0172641	-0.168227	-0.102581	-1.00689	-1.01492	-0.978477	1.11417	1.14363	0.996028
TraesCS1D02G067500.1	0.164375	0.272412	0.172392	-1.6813	-1.49613	-1.72444	1.43898	1.45268	1.40103
TraesCS5A02G152600.2	-0.282283	-0.282283	-0.282283	0.431413	0.0727331	0.0396449	0.564912	-0.279401	0.0175476
TraesCS2A02G087100.1	0.481363	0.422564	0.48684	0.242722	0.339233	0.538298	-0.967136	-0.763767	-0.780118
TraesCS5A02G414100.1	0.771472	0.876041	0.842218	-0.984158	-0.656122	-1.02049	0.0686861	-0.110937	0.213294
TraesCS6A02G264900.4	-0.0961503	0.0660597	-0.0134477	0.232686	-0.0961503	0.195453	-0.0961503	-0.0961503	-0.0961503
TraesCS5A02G305400.1	0.84997	0.72756	0.762591	0.012289	-0.159432	-0.747992	-0.842903	-0.672978	0.0708956
TraesCS2B02G397300.1	0.224638	0.346904	0.268582	0.199369	0.196977	0.136686	-0.472185	-0.550399	-0.350572
TraesCS3B02G210100.2	-0.141978	0.135412	-0.141978	-0.141978	-0.141978	-0.141978	0.374037	-0.141978	0.342418
TraesCS1D02G102900.1	-0.675415	-0.536324	-0.404291	0.583766	0.538753	0.920736	-0.0632544	-0.025382	-0.338588
TraesCS1B02G011500.1	-0.227664	-0.299813	-0.596585	-1.08141	-1.13077	-1.1131	1.12388	1.79755	1.52791
TraesCS7D02G491600.1	0.113027	-0.475778	0.412527	-0.475778	-0.475778	-0.474336	0.408625	0.0692022	0.898288
TraesCS3D02G397100.1	0.579714	0.283876	-0.414365	-0.532306	-0.506884	-0.31083	0.950446	-0.965266	0.915616
TraesCS5D02G252400.1	0.0385002	-0.311997	-0.0817941	0.487919	0.408719	0.394644	-0.311997	-0.311997	-0.311997
TraesCSU02G227200.1	-0.176619	-0.294314	-0.294314	0.500622	0.67654	0.249677	-0.215704	-0.294314	-0.151574
TraesCS2A02G574300.1	0.820629	0.383739	0.754615	-0.205963	-0.210351	-0.282445	-0.416718	-0.380414	-0.463094
TraesCS1D02G409700.1	-0.251504	-0.16937	-0.302251	-0.505943	-0.400974	-0.651129	0.734483	0.788504	0.758183
TraesCS3B02G363000.1	-0.275303	-0.331658	-0.114939	-0.729187	-0.717919	-0.776058	1.07069	1.07418	0.800189
TraesCS4A02G139700.1	0.363742	-0.722824	-0.0737488	-1.2053	-0.736634	-0.634141	1.0835	0.991296	0.934118
TraesCS5D02G399000.3	-0.44507	-0.191314	-0.276983	0.796256	0.55552	0.72144	-0.331592	-0.408928	-0.419328
TraesCS3A02G361700.9	-0.488739	-0.488739	-0.488739	-0.488739	0.45462	0.415841	0.291991	0.759188	0.0333166
TraesCS4D02G105300.1	-0.35765	0.0227858	-0.212811	-1.48064	-1.31864	-1.34789	1.55794	1.47411	1.66279
TraesCS2D02G157000.1	0.218437	-0.043988	0.206966	-0.350241	-0.442371	-0.431573	0.164897	0.334032	0.343841
TraesCS4B02G041100.1	-0.0867768	-0.257169	-0.239057	0.23565	0.0532163	0.516343	-0.0719035	-0.053525	-0.0967782
TraesCS5A02G537300.1	-0.496423	-0.353073	0.228349	-0.941415	-1.93418	-1.27609	1.71578	1.50491	1.55215
TraesCS2B02G067600.1	-0.020623	0.329407	0.0508995	-0.395901	-0.330697	-0.418307	0.254266	-0.0196711	0.550625
TraesCS7A02G343900.2	0.146721	0.590051	-0.246521	-0.954929	-0.214217	-0.276857	0.387057	1.13626	-0.567567
TraesCS5D02G551300.2	-0.146247	-0.408079	-0.408079	-0.00754077	0.481784	0.861553	-0.408079	-0.0873052	0.121992
TraesCS5D02G223000.1	0.843847	-0.363656	-0.200962	0.295127	0.818242	0.610415	-0.718646	-1.04173	-0.24264
TraesCS3B02G177100.1	0.671109	0.27754	0.781399	-0.395283	-0.0234301	-0.311411	-0.446998	-0.569183	0.0162574
TraesCS4D02G056700.1	-0.758072	-0.784829	-0.8269	-0.993831	-0.977216	-1.1679	2.12822	1.30505	2.07547
TraesCS4A02G169300.7	-1.08176	0.254247	-1.0747	0.726407	1.28254	0.181279	0.509323	-1.11033	0.312984
TraesCS4A02G481200.1	1.00297	1.01329	0.944422	-0.392322	-0.303374	-0.553217	-0.43209	-0.851006	-0.428677
TraesCS3D02G162900.2	-0.324346	-0.594576	0.206169	0.101418	0.591291	1.01801	0.191184	-0.594576	-0.594576
TraesCS4B02G078800.1	1.19148	0.969643	1.10516	-1.06816	-1.16268	-1.12807	-0.337496	0.565019	-0.134894
TraesCS1D02G179900.1	-0.735378	-0.707876	-0.741553	-0.720473	-0.137866	-0.0546432	-0.349395	4.14735	-0.70017
TraesCS2D02G307600.3	-0.376316	-0.0520819	-0.118099	0.303558	-0.0894353	0.711146	-0.376316	-0.376316	0.373861
TraesCS7A02G096600.1	0.0367167	0.0317783	0.0618633	-0.906079	-0.936552	-1.17046	0.868136	1.11428	0.900315
TraesCS4D02G298400.1	-0.228906	-0.27155	-0.226107	0.476052	0.472611	0.465704	-0.27155	-0.19294	-0.223314
TraesCS3D02G077400.1	-0.369303	-0.35992	-0.16246	-0.663262	-0.663262	-0.663262	1.04779	0.717468	1.11621
TraesCS2D02G263600.1	-0.1144	-0.226547	-0.138902	-0.596972	-0.712283	-0.756204	0.53234	1.20366	0.809303
TraesCS7D02G252900.2	-0.165032	0.680559	0.474663	-0.165032	-0.165032	-0.165032	-0.165032	-0.165032	-0.165032
TraesCS7A02G164100.1	0.813195	0.789171	0.470975	-0.439938	-0.252134	-0.553	-0.232118	-0.133071	-0.46308
TraesCS3A02G304900.1	0.362517	0.343029	0.328064	-1.49898	-1.4453	-1.35275	1.03638	1.18482	1.04221
TraesCS3B02G100100.1	-0.2869	-0.402205	-0.259647	-1.6762	-1.54434	-1.11706	1.4991	2.03215	1.7551
TraesCS2A02G366100.1	1.06456	1.02643	0.918051	-0.430803	-0.680127	-0.689005	-0.351135	-0.238507	-0.619464
TraesCS7D02G004500.2	-0.668943	-0.116874	-0.781138	-0.593128	-0.0867514	-0.264323	0.42692	1.41105	0.673186
TraesCS6A02G192800.1	0.330248	0.400612	0.354654	-1.57301	-1.43389	-1.56547	1.44494	0.683198	1.35872
TraesCS2B02G530100.1	0.886741	0.864315	0.920064	-1.18005	-1.23814	-1.21774	0.414114	0.111642	0.439052
TraesCS4B02G394700.1	-0.385014	-0.570193	-0.82886	0.833393	0.748564	1.24093	-0.33803	-0.135865	-0.564923
TraesCS2D02G190500.1	0.469855	0.667474	0.70798	-0.700473	-0.697757	-0.653225	0.0319546	0.000524539	0.173667
TraesCS7D02G538200.1	0.923043	0.825172	0.643596	-0.281405	-0.363495	-0.0257632	-0.4285	-0.724632	-0.568017
TraesCS6B02G433600.1	0.470103	0.58438	0.893645	-0.13128	-0.164189	-0.233936	-0.575449	-0.289789	-0.553484
TraesCS4B02G132700.3	0.737816	1.0057	0.698057	-0.982239	0.727472	0.642207	-0.490791	-1.78298	-0.555242
TraesCS4A02G154000.1	0.261498	0.199172	0.597563	-0.968136	-0.579453	-0.958756	0.387095	0.757207	0.303811
TraesCS6D02G348900.1	1.14925	1.00105	0.846699	-0.278284	-0.300619	0.053171	-0.979676	-0.627656	-0.863939
TraesCS5B02G178400.1	0.780964	0.519007	0.535942	-0.138535	-0.088452	0.00845599	-0.412171	-0.49279	-0.712421
TraesCS3A02G272200.1	0.0689033	-0.297388	-0.316022	-0.801741	-1.01758	-1.33998	0.999389	1.52322	1.1812
TraesCS5B02G064100.2	-0.169716	0.162429	0.275859	-0.00200082	-0.633338	-0.633338	-0.633338	1.65797	-0.0245287
TraesCS3B02G245800.1	0.22357	0.116075	0.128198	-0.622921	-0.578732	-0.728274	0.726513	0.145201	0.590371
TraesCS5D02G034200.1	-0.331055	-0.30477	-0.541659	-0.339637	-0.702823	-0.485342	0.779675	1.10184	0.823769
TraesCS2A02G168800.1	0.0772612	0.0143188	-0.192179	-0.465051	-0.989936	-0.354333	-0.0681076	1.19707	0.78096
TraesCS6B02G190700.1	0.258003	0.507754	0.0592161	-0.725055	-0.695166	-0.623044	0.385589	0.500818	0.331886
TraesCS3B02G342700.6	0.221135	0.46516	1.01479	-0.472185	-0.077122	-0.472185	0.263337	-0.472185	-0.470743
TraesCS7B02G269000.5	-0.51092	0.308749	0.0360366	-0.51092	-0.0704988	-0.51092	0.392119	1.01214	-0.145787
TraesCS7A02G452600.1	0.876598	0.748373	0.710875	-1.00471	-0.957674	-0.913521	0.190636	0.125571	0.223855
TraesCS5D02G332000.1	-0.226952	-0.897793	-0.281435	0.576254	0.690532	0.748831	-0.0141717	-0.570105	-0.0251608
TraesCS6D02G179100.2	-0.320672	-0.320672	-0.320672	0.407902	0.735218	-0.320672	0.465925	-0.00568532	-0.320672
TraesCS6D02G209300.1	0.110243	-0.11622	-0.0534085	-0.485045	-0.428595	-0.44642	0.522419	0.631583	0.265443
TraesCS5D02G173300.1	-0.311571	-0.311571	-0.0679015	-0.0353718	-0.0752311	-0.311571	-0.311571	1.45778	-0.0329911
TraesCS2D02G312600.1	-0.430882	-0.274827	-0.236992	-0.925307	-0.939923	-0.432306	0.945328	1.35521	0.939695
TraesCS5A02G032700.2	-0.201818	-0.0952732	-0.321192	-0.745074	-0.577737	-0.639115	1.11371	0.573126	0.893374
TraesCS7B02G393500.1	-0.0843689	0.283482	0.328882	0.0658476	-0.120529	0.186185	-0.208602	-0.361759	-0.0891382
TraesCS6A02G342000.1	-0.287134	-0.323971	-0.307483	-0.315703	-0.287134	-0.239437	0.549744	0.457087	0.754032
TraesCS5A02G368200.1	0.331144	0.217072	0.107601	-1.58036	-1.58036	-1.58036	1.13092	1.91316	1.04117
TraesCS7B02G095600.1	-0.0260321	-0.373955	-0.969098	-0.762428	-0.301876	-0.861558	1.16736	1.39171	0.735881
TraesCS6D02G261100.1	-0.408731	0.197237	1.16027	-0.408731	0.59559	-0.408731	-0.408731	-0.388674	0.0704991
TraesCS2D02G136200.1	1.70339	1.60529	1.67867	-1.58056	-1.60907	-1.57518	0.150999	-0.535086	0.16155
TraesCS1D02G236200.1	0.00135519	0.2594	0.466457	-0.30302	0.421816	0.559197	-0.0644227	-0.670391	-0.670391
TraesCS7D02G039600.3	-0.702596	0.988492	-0.118595	-0.702596	-0.702596	-0.702596	-0.702596	1.50935	1.13373
TraesCS1D02G178600.1	0.233931	0.180248	0.229631	-0.846329	-0.772328	-0.806444	0.581854	0.541422	0.658015
TraesCS3B02G161600.4	-0.664682	-0.664682	0.312048	-0.14665	-0.0730024	0.15662	0.411877	-0.664682	1.33315
TraesCS5A02G524400.1	0.446262	0.307391	0.386881	-1.18773	-1.20887	-1.15478	0.779491	0.810922	0.820437
TraesCS7B02G230400.1	-0.00370698	-0.191425	-0.272355	-1.18877	-1.29104	-1.16143	1.46882	1.37049	1.26941
TraesCS6B02G454800.1	0.138238	-0.0798191	-0.0763273	-0.214063	-0.250327	-0.168739	0.289339	0.211487	0.150211
TraesCS2A02G590900.1	-0.192802	-0.0542554	-0.183901	-0.182633	-0.279548	-0.109773	0.378919	0.289523	0.334471
TraesCS2B02G307400.1	0.541991	0.288397	0.501616	-0.799066	-0.883237	-0.77858	0.402103	0.0939014	0.632874
TraesCS2B02G550700.2	0.389507	0.414388	0.326425	0.284	0.0222787	-0.000649661	-0.531955	-0.455644	-0.448351
TraesCS5D02G485900.1	-0.168712	-0.272272	-0.455794	-0.948	-0.299596	-0.51328	0.761172	1.27984	0.616643
TraesCS4B02G037700.1	1.13007	0.384477	0.546116	-0.709083	-0.709083	0.776344	-0.709083	-0.709083	-0.00067501
TraesCS6D02G255200.2	1.13889	1.03619	1.07537	0.0883445	0.108689	0.149819	-1.27035	-1.12901	-1.19795
TraesCS6A02G392500.1	-0.000886543	0.0936979	0.113464	-0.766469	-0.570816	-0.754476	0.33205	0.945474	0.607961
TraesCS5A02G265500.1	-0.996834	-0.869861	-0.996834	0.31176	0.340021	0.634503	0.68529	-0.189479	1.08143
TraesCS7B02G434400.1	0.328047	0.233475	0.21936	-0.841604	-0.567311	-0.423795	0.245133	0.356272	0.450423
TraesCS4B02G299500.1	-0.269163	-0.303336	-0.313051	0.658825	0.471849	0.757603	-0.364075	-0.274577	-0.364075
TraesCS5A02G294600.1	-0.830785	-0.776607	-0.748785	0.391757	0.524708	0.433118	0.571567	-0.387638	0.822665
TraesCS1D02G263700.1	0.40116	0.400426	0.425151	-0.0585468	0.197582	0.125757	-0.475266	-0.440692	-0.575571
TraesCS3D02G500600.2	1.01339	0.688899	0.801205	-0.0561903	-0.316512	-0.443953	-0.157546	-1.08015	-0.449144
TraesCS2A02G067000.1	0.747773	0.636812	0.747794	-1.67753	-1.70905	-1.65435	0.813728	1.32877	0.766045
TraesCS2D02G423500.2	0.341492	0.645663	1.2635	-1.10978	-0.752697	-1.63083	0.232312	0.666651	0.343696
TraesCS2A02G409700.1	-0.290543	-0.288066	-0.190359	-1.00043	-1.11768	-1.17602	1.3855	1.24587	1.43172
TraesCS1D02G175000.1	0.457567	0.373135	0.381892	-1.2465	-1.23045	-1.2668	1.39014	-0.12226	1.26327
TraesCS4A02G203400.1	2.01806	1.91582	1.94541	-2.03873	-2.00027	-2.14969	0.0382103	0.159526	0.111658
TraesCS6D02G065600.1	0.275425	0.378342	0.457054	-1.83639	-1.82613	-1.75327	1.89575	0.615024	1.79419
TraesCS6A02G289200.1	0.483252	0.335338	0.416969	-1.28748	-1.4785	-1.42975	1.17069	0.662644	1.12685
TraesCS5B02G232000.2	-0.499035	-0.62156	0.386555	-0.379211	-0.933063	-0.933063	1.2243	1.40007	0.355
TraesCS7D02G353700.2	-0.579809	-0.0679747	0.51815	0.636351	0.417701	0.593429	-0.793934	-0.779579	0.055665
TraesCS7B02G395000.3	-0.233979	-0.233979	-0.233979	0.0937088	0.090256	0.222302	0.463795	-0.233979	0.0658522
TraesCS1B02G126900.1	0.489599	0.265336	0.440914	-1.48459	-1.52969	-1.50912	0.856351	1.61358	0.857614
TraesCS1D02G382000.2	-0.0645118	-0.197248	0.134883	-0.358329	-0.691193	-0.821424	1.50926	-0.969547	1.4581
TraesCS3B02G365300.1	-0.0553098	-0.40018	0.244974	-0.794023	-0.64202	-1.15285	0.770885	0.969904	1.05862
TraesCS5A02G126700.2	0.124436	-0.324465	-0.324465	0.480415	0.0135318	0.594685	-0.324465	-0.324465	0.0847905
TraesCS2D02G483800.1	0.585038	0.507884	0.499802	-0.923062	-0.580755	-0.676215	0.406812	0.0519742	0.128521
TraesCS4D02G186200.1	0.0476054	-0.0948732	-0.0231474	0.236915	0.190495	0.0488162	0.00332482	-0.204568	-0.204568
TraesCS3B02G484200.2	-0.0957002	-0.282323	-0.229802	-1.01609	-1.00613	-1.0878	1.4619	0.900201	1.35574
TraesCS3B02G140900.2	-0.487929	-0.297293	-0.274742	0.820098	0.889727	0.411697	-0.29297	-0.71197	-0.0566178
TraesCS3D02G142500.1	1.18599	0.383129	0.62932	-0.841489	-0.872078	-0.59893	-0.147342	0.658797	-0.397397
TraesCS2D02G318100.4	-0.515157	-0.277549	-0.511405	0.767545	0.860606	0.73672	-0.148107	-0.716415	-0.196238
TraesCS2B02G227100.1	-0.491436	-0.445246	-0.215422	-0.992815	-0.807463	-0.769466	1.37064	1.26497	1.08623
TraesCS7B02G336900.1	-0.179855	-0.316484	-0.587454	0.681911	0.586194	0.275946	0.0891657	-0.470984	-0.0784401
TraesCS6A02G403300.1	1.16688	1.15635	0.268708	-0.668463	-0.921603	-0.80956	0.31888	-0.512951	0.00175948
TraesCS5D02G232900.2	-0.354057	-0.0565718	0.162967	0.58178	0.582534	-0.0460454	-0.162494	-0.354057	-0.354057
TraesCS2B02G058000.3	-0.427769	-0.244109	-0.413508	-0.116282	-0.470323	-1.30472	0.698204	1.68206	0.596443
TraesCS5A02G166800.1	-0.578899	-0.510272	-0.570293	-0.468553	-0.625259	-0.528017	1.51016	0.531447	1.23969
TraesCS2D02G584600.1	0.234079	-0.185836	0.178226	0.417335	0.406842	-0.0878487	-0.27919	-0.34997	-0.333638
TraesCS6A02G165600.1	-0.711553	1.70035	-0.765359	0.0353854	0.572637	1.03165	-0.765359	-0.765359	-0.3324
TraesCS1D02G267700.1	-0.494237	-0.509307	-0.377961	0.772924	0.228823	0.66553	-0.046701	0.0322803	-0.27135
TraesCS3D02G083400.1	0.148929	0.0369366	0.12932	-1.16959	-1.18052	-1.10846	0.916171	1.30297	0.924237
TraesCS7A02G189000.1	0.196741	0.038129	0.256672	-0.289243	-0.324737	-0.235709	0.198594	0.0214744	0.138079
TraesCS7A02G450500.2	0.266489	0.0936683	0.0237805	0.00896182	0.427188	0.471099	-0.430395	-0.430395	-0.430395
TraesCS2D02G385300.1	0.195377	0.0879444	0.135116	-1.31805	-1.24287	-1.18382	1.21537	0.891488	1.21944
TraesCSU02G032000.1	0.162798	0.262123	0.208241	-0.227619	-0.190956	-0.192297	0.103904	-0.218024	0.0918311
TraesCS6D02G273900.2	1.4843	1.26832	1.4573	-1.71814	-1.33705	-1.25914	-0.0334526	0.343725	-0.205872
TraesCS4A02G175600.1	1.1505	1.1417	1.202	-0.157677	-0.164103	-0.089264	-1.30668	-0.600589	-1.17589
TraesCS6D02G399000.3	-0.611193	-0.671932	0.206205	-0.67049	1.62702	0.659773	0.0978398	-0.671932	0.0347091
TraesCS7A02G309600.1	0.509618	0.478259	0.687137	-0.591042	-0.826735	-0.613054	-0.0776613	0.0314881	0.40199
TraesCS3B02G050500.1	0.779851	0.883512	0.878856	-0.966828	-1.39893	-1.03874	0.505861	0.068281	0.28814
TraesCS5A02G106400.1	0.0096395	0.0199864	-0.174722	0.647168	0.480854	0.611578	-0.748714	-0.392533	-0.453258
TraesCS3B02G219400.1	-0.391147	-0.544729	-0.487204	-0.926093	-1.04978	-0.981177	1.28161	1.80977	1.28875
TraesCS1D02G182600.1	-0.823084	-0.731698	-0.728626	-0.271149	0.127496	0.178102	-0.293282	2.95668	-0.414444
TraesCS3A02G328300.2	0.582087	-0.112785	0.357685	-1.81544	-0.660341	-0.940449	2.21921	-1.35182	1.72185
TraesCS6B02G163300.1	-0.354749	-0.353309	-0.356191	0.406795	1.16536	-0.356191	0.560667	-0.356191	-0.356191
TraesCS5D02G434600.1	0.421239	0.394903	0.28005	-0.332102	-0.46061	-0.364036	0.0405844	-0.0660627	0.0860342
TraesCS2B02G289700.2	0.537041	0.195925	0.443025	-0.750431	-0.750431	-0.750431	0.592123	-0.750431	1.23361
TraesCS5D02G232800.1	-0.166312	-0.146509	-0.32223	0.11614	0.547241	0.381423	-0.199534	-0.0798156	-0.130402
TraesCS4A02G217700.1	-0.30368	-0.486087	-0.452865	0.146878	0.159976	0.109241	0.598974	-0.308978	0.53654
TraesCS2A02G496100.5	-0.332378	-0.878346	-0.272378	0.588411	0.107154	0.343222	0.080682	0.362273	0.00135952
TraesCS1A02G326100.1	0.636428	0.467083	0.642261	-1.65954	-1.76097	-1.71843	0.72328	1.86377	0.806117
TraesCS1A02G419300.1	-0.381298	-0.190419	-0.19436	-0.606581	-0.887279	-0.593884	0.856869	0.978131	1.01882
TraesCS2B02G502000.1	-0.548318	-0.505716	-0.54976	0.731196	0.908622	1.0207	-0.49179	-0.322019	-0.242915
TraesCS1D02G138000.1	0.440766	0.258793	0.162959	-0.29545	-0.278068	-0.364529	0.0267276	-0.0735933	0.122395
TraesCS5A02G446200.1	-0.677214	-0.547611	-0.519769	0.801407	0.716701	0.68388	-0.238261	0.000683492	-0.219817
TraesCS5D02G331100.1	0.0817848	0.0917306	0.0235427	-1.96729	-2.10265	-2.28143	1.97301	2.26271	1.9186
TraesCS1D02G184100.1	-0.0833818	-0.0833818	-0.0833818	-0.0833818	0.217621	0.343151	-0.0604814	-0.0833818	-0.0833818
TraesCS3A02G363700.1	0.864513	0.974694	0.958624	-0.561522	-1.18102	-0.827699	0.208064	-0.528331	0.0926761
TraesCS5B02G137400.2	1.47633	1.1468	1.13318	-1.01347	-1.01347	-0.928048	-0.00843215	-0.0897531	-0.703133
TraesCS7D02G323400.1	-0.102895	-0.115066	0.168527	-0.852366	-0.824576	-1.03365	1.23394	0.447821	1.07827
TraesCS1D02G284000.1	-0.269352	-0.269352	-0.269352	0.472223	0.565764	0.415915	-0.269352	-0.107142	-0.269352
TraesCS5B02G500100.2	0.667822	0.394835	-0.273284	-0.112364	-0.273284	0.200762	-0.273284	-0.273284	-0.0579165
TraesCS1A02G277100.1	0.225488	0.444289	0.168394	-1.03697	-1.17793	-1.11404	0.898664	0.551937	1.04017
TraesCS2D02G208600.2	0.530761	0.508982	0.474113	-0.851567	-1.20783	-0.860075	0.71592	-0.359835	1.04954
TraesCS4B02G289000.1	-0.155073	-0.473535	0.512694	0.778639	0.284342	-0.0545351	-0.473535	0.0545366	-0.473535
TraesCS7B02G283000.1	0.267388	0.0679753	0.187142	-1.40005	-1.50115	-1.31914	1.14206	1.32488	1.23089
TraesCS5D02G115500.1	0.1439	0.315703	0.251117	-0.764664	-0.641781	-0.791357	0.544246	0.461313	0.481522
TraesCS7B02G302800.2	-0.387814	-0.387814	0.0621435	0.192332	0.679136	0.296556	-0.0316701	-0.387814	-0.0350554
TraesCS1B02G393900.1	-0.617725	-0.0996931	-0.617725	0.0594454	0.705357	-0.0203126	0.164684	-0.0108086	0.436777
TraesCS2A02G269900.2	0.442496	0.522733	0.503341	-0.272633	1.00041	0.637597	-0.870332	-1.59629	-0.367318
TraesCS7B02G242200.1	-0.100656	-0.245721	-0.334267	-1.03995	-1.00152	-1.21102	1.19682	1.5278	1.2085
TraesCS6A02G313400.1	1.13844	-0.413941	0.764933	-0.413941	-0.413941	-0.413941	-0.413941	0.580277	-0.413941
TraesCS3B02G313500.1	0.0240177	-0.128072	-0.21841	-0.552387	-0.360906	-0.533891	0.510225	0.789874	0.469551
TraesCS5B02G528300.1	-0.140351	-0.133544	0.303768	-0.807999	-0.369964	-0.276188	0.319287	0.848232	0.25676
TraesCS6B02G217400.3	0.457761	-0.873371	0.204556	0.626412	0.813242	0.447403	-0.873371	-0.873371	0.0707382
TraesCS3B02G238300.1	0.428266	0.460475	0.58572	0.692218	0.629965	0.476557	-1.09154	-1.09442	-1.08724
TraesCS4A02G329100.3	-0.242776	0.397845	0.626701	0.365087	-0.20856	-0.242776	-0.20997	-0.242776	-0.242776
TraesCS3B02G555500.2	0.381753	0.237641	0.553773	-0.796121	-1.50248	-1.1426	1.02741	0.338844	0.901776
TraesCSU02G075700.1	0.267623	0.61083	-0.0555865	-1.77425	-0.933872	-0.196143	-1.06724	3.96248	-0.813846
TraesCS4B02G245400.1	0.239695	0.315855	-0.131426	-0.256473	-0.832754	-0.412676	0.534617	0.268896	0.274265
TraesCS7A02G174900.2	-0.447192	0.362634	-0.447192	-0.447192	-0.447192	-0.447192	-0.447192	2.76771	-0.447192
TraesCS6D02G392300.1	-0.211497	0.115833	-0.128603	-0.906106	-0.94691	-0.855054	0.67613	1.39173	0.864473
TraesCS4B02G373600.1	-0.306167	-0.253542	-0.521839	-0.715942	-0.659852	-0.738291	1.13348	1.08305	0.979101
TraesCS6B02G217300.1	0.236991	0.0692683	0.313564	-0.634542	-0.886266	-0.79258	0.377665	0.933764	0.382136
TraesCS7B02G191400.1	1.59365	1.61403	1.57772	-1.02379	-1.15857	-0.865979	-0.392199	-0.80672	-0.538149
TraesCS2B02G545600.1	-0.50322	-0.38028	-0.109917	-0.554317	-1.03112	-1.98439	1.69474	1.24232	1.62619
TraesCSU02G260700.1	0.0833156	-0.0578714	-0.147681	-1.18009	-1.05613	-0.418837	-1.34995	5.76054	-1.6333
TraesCS2D02G467100.2	-0.496771	-0.987992	-0.644817	-0.357254	-0.763859	-0.817013	1.23222	1.52724	1.30824
TraesCS4D02G008500.1	-0.035608	-0.250764	0.4327	-0.825458	-0.898573	-0.572692	0.610469	1.13692	0.403004
TraesCS6A02G325900.1	0.185947	0.439924	0.442796	0.559068	0.402056	0.50348	-0.887188	-0.758895	-0.887188
TraesCS2A02G410400.4	0.384559	0.421012	0.817223	0.0246749	-0.219715	-0.110601	-0.096387	-0.610383	-0.610383
TraesCS3A02G352300.1	-0.231214	-0.206528	-0.223855	0.976481	0.893279	0.80723	-0.74401	-0.537208	-0.734175
TraesCS5B02G209800.1	0.328758	-0.0816871	0.0407591	-1.34194	-1.32784	-1.6013	1.21439	1.45464	1.31422
TraesCS2A02G317900.1	0.476808	0.471276	0.541087	-0.777575	-1.11527	-0.840395	0.532765	0.107235	0.604069
TraesCS2A02G462600.1	-0.234287	-0.153682	-0.10649	0.525998	0.271848	0.426201	-0.260507	-0.168974	-0.300106
TraesCS1B02G277000.1	1.58027	1.563	1.33133	-0.413626	-0.16984	-0.21843	-1.09233	-1.29019	-1.29019
TraesCS5B02G345400.1	-0.0788824	0.352352	0.209143	-0.44112	-0.745212	-0.366322	0.242425	0.313287	0.51433
TraesCS1D02G190900.2	-0.420508	0.412179	0.516836	-0.420508	-0.420508	-0.420508	0.629819	-0.420508	0.543706
TraesCS1D02G145400.1	-0.345219	-0.345219	0.152521	-0.345219	-0.345219	-0.345219	0.932171	0.0952019	0.5462
TraesCS2A02G200200.2	-0.057856	-0.108351	-0.287465	0.744502	0.220413	0.683147	0.0338169	-0.708621	-0.519587
TraesCS3B02G344800.1	0.0880677	0.19878	-0.158002	-0.510659	-0.68831	-0.652556	0.779871	0.368866	0.573942
TraesCS3B02G174300.1	-0.248277	-0.111005	0.0342915	-0.967796	-1.10238	-1.02534	0.919814	1.45187	1.04882
TraesCS5B02G122300.2	0.345024	0.411413	0.388807	-0.0902864	-0.123559	-0.186423	-0.242037	-0.427321	-0.0756167
TraesCSU02G049700.1	-0.052762	-0.231001	-0.226791	-0.637352	-0.71896	-0.570746	0.739181	1.02485	0.673583
TraesCS6D02G370600.2	0.420885	-0.312035	-0.307714	-0.312035	-0.312035	-0.312035	-0.312035	-0.312035	1.75904
TraesCS4B02G264100.1	0.609344	0.371648	0.509559	-1.14378	-1.18664	-1.23081	0.735879	0.459594	0.875204
TraesCS2A02G455200.1	0.368638	-0.594148	0.403023	-0.181585	-0.624131	-0.624131	0.618929	-0.624131	1.25753
TraesCS2D02G512100.1	-0.149453	-0.157555	-0.0309604	-0.471381	-0.471381	-0.471381	0.576855	0.682424	0.492833
TraesCS1D02G325300.1	0.597438	0.390164	0.34921	-1.73974	-1.49942	-1.43085	1.17004	1.02884	1.13432
TraesCS5B02G260000.1	0.287416	0.00911472	0.21452	-0.95668	-0.170065	-0.256927	0.352693	1.5539	-1.03397
TraesCS2D02G493500.1	1.34359	1.17893	1.30186	-0.153722	-0.106783	-0.0843708	-1.00595	-1.45019	-1.02336
TraesCS1D02G301900.4	-0.00770795	0.0541734	0.130119	-0.896799	-0.949359	-0.980345	0.805441	0.998051	0.846428
TraesCS4A02G286600.1	0.873318	0.746272	0.83927	-2.65344	-2.62172	-2.74205	1.81096	1.96411	1.78327
TraesCS5D02G322200.1	-0.0445073	-0.106528	-0.0718263	-1.14091	-1.41478	-1.50248	1.42066	1.28784	1.57252
TraesCS3A02G177700.1	0.0245574	0.08755	0.238301	-0.426473	-0.433366	-0.495488	0.866281	-0.495488	0.634125
TraesCS3A02G458400.1	1.30374	1.28067	1.26316	-0.75721	-0.923302	-0.869202	-0.612315	-0.0792775	-0.606268
TraesCS5D02G044100.2	-0.0633677	0.213533	0.200497	-1.97487	-1.8413	-1.70703	2.46103	0.307869	2.40364
TraesCS2B02G137400.8	0.243154	-0.129799	-0.129799	0.22183	-0.129799	0.313808	-0.129799	-0.129799	-0.129799
TraesCS5D02G095600.2	0.670557	1.81966	1.6293	-1.24501	-0.669878	-1.18513	-0.830853	0.104174	-0.292824
TraesCS7A02G294000.4	-1.00565	-0.345938	0.356687	0.927938	0.173602	1.38506	0.0662098	-1.04549	-0.512424
TraesCS2A02G294800.2	-0.0500991	-0.0193368	0.0570628	-1.11222	-0.478092	-0.71387	0.86817	0.604551	0.843836
TraesCS6B02G284200.3	0.504011	0.828706	0.424506	-0.875109	-0.735371	-0.61971	0.310931	-0.0235047	0.185541
TraesCS3B02G072500.1	0.0958526	-0.377155	0.249518	0.541994	0.290964	-0.0357384	-0.316416	-0.319185	-0.129835
TraesCS3D02G298300.1	1.27614	1.19366	1.12205	-0.894555	-0.948568	-0.877249	-0.564805	0.186787	-0.493466
TraesCS6B02G171600.2	-0.366955	-0.909312	-0.920807	0.515355	0.290205	0.336807	0.42969	-0.919365	1.54438
TraesCS7D02G304900.1	0.626224	-0.168198	-0.145897	-1.17891	-0.481356	-0.926894	0.483816	1.2048	0.586412
TraesCS4B02G083300.2	0.707258	1.84167	0.278161	-1.31013	-0.975595	-1.27936	-0.288633	0.515357	0.511278
TraesCS6D02G178800.1	-0.383816	0.742496	0.758924	-0.383816	-0.383816	-0.383816	0.425187	-0.383816	-0.00752578
TraesCS6B02G355500.4	-0.209192	0.189239	0.205561	0.795355	0.275584	-0.0641518	-0.0911772	-0.550609	-0.550609
TraesCS6B02G136700.1	1.19128	0.947949	1.14371	-0.746275	-0.867912	-0.958411	-0.126288	-0.283572	-0.300475
TraesCS4A02G355600.3	-0.00920224	-0.439974	0.272091	-2.3556	-2.70133	-1.75163	2.15463	2.72527	2.10576
TraesCS3D02G219500.2	-0.0359034	1.04322	-0.211613	-0.214731	-0.645195	-0.981124	0.178887	1.07963	-0.213171
TraesCS1B02G267000.4	-0.250398	-0.250398	-0.250398	0.469442	0.424966	-0.250398	-0.250398	-0.250398	0.607981
TraesCS2D02G277600.1	0.662745	0.420567	0.436955	-0.536961	-0.522264	-0.532045	-0.126238	0.00637466	0.190867
TraesCS2A02G327600.1	1.35888	0.860536	1.38522	-0.52255	-0.829664	-0.607506	-0.108837	-1.72189	0.185809
TraesCS5B02G111600.1	-0.0729576	0.460924	0.109398	0.576461	-0.0146034	-0.239516	-0.433603	-0.179009	-0.207094
TraesCS5B02G122700.1	-0.271655	0.334313	-0.271655	0.385528	0.468193	-0.0525639	-0.0488504	-0.271655	-0.271655
TraesCS4B02G051200.1	0.394074	0.547865	0.550839	-0.521037	-0.536104	-0.484042	0.174109	-0.0373953	-0.0883086
TraesCS3B02G166900.1	0.917347	0.313535	0.862576	-1.10127	-1.07102	-1.27468	0.295155	1.05716	0.00118819
TraesCS1D02G086600.1	-0.060883	-0.0442882	0.0900794	-0.865582	-1.12973	-1.18788	1.07263	1.13855	0.987101
TraesCS7A02G042200.1	0.553349	0.615779	0.621273	0.109283	-0.0319007	0.161499	-0.687554	-0.694363	-0.647365
TraesCS6B02G371500.1	-0.162351	-0.369295	-0.262934	-0.720074	-0.749377	-0.733629	0.72704	1.42399	0.846634
TraesCS3D02G288600.1	0.973184	0.68543	0.693017	-0.631436	-0.654357	-0.61261	-0.178681	-0.301948	0.0274008
TraesCSU02G213500.1	0.951318	0.625461	0.784479	-1.60799	-1.68017	-1.39662	0.722623	0.68552	0.915385
TraesCS2B02G171300.1	1.38427	1.19991	1.41015	-1.79165	-1.68262	-1.70112	0.224693	0.626941	0.32943
TraesCS3D02G246600.1	-0.425394	-0.348656	-0.468827	1.16755	0.910577	1.1422	-0.554888	-0.715401	-0.707165
TraesCS3B02G395000.1	0.0150037	-0.0879903	-0.0879903	0.228155	0.185824	-0.0879903	-0.0879903	0.0109682	-0.0879903
TraesCS5B02G161000.1	0.634226	0.927731	0.89732	-0.613209	-0.676644	-0.86018	0.688687	-1.3762	0.378264
TraesCS7B02G030400.2	0.0916904	-0.134818	-0.134818	0.287415	-0.134818	0.429804	-0.134818	-0.134818	-0.134818
TraesCS4D02G357900.4	-0.0871499	-0.0871499	-0.0871499	0.222026	-0.0871499	0.306815	-0.0799544	-0.0417069	-0.0585807
TraesCS3A02G099000.1	-0.0731748	0.0163729	-0.153746	0.547365	0.473053	0.484307	-0.397373	-0.436098	-0.460706
TraesCS3A02G143300.2	0.182417	0.532156	0.25967	-0.214422	-0.127353	0.0119835	-0.234657	-0.318558	-0.0912373
TraesCS3A02G404500.1	0.898686	1.01077	0.968913	-1.61996	-1.37734	-1.33893	0.642536	0.119008	0.696313
TraesCS7D02G260200.3	-0.570994	0.317934	0.766126	-0.34962	-0.679869	-0.557819	0.315182	1.09737	-0.338312
TraesCS1A02G186600.1	-0.305665	-0.575954	-0.40149	-0.425861	-0.413624	-0.301149	0.726204	0.911225	0.786314
TraesCS4A02G442400.1	0.981737	0.992947	0.887639	-1.43131	-1.63218	-1.26139	0.191403	0.748143	0.523014
TraesCS5A02G394500.1	-0.19165	-0.212986	0.0883114	0.172995	0.361401	0.549794	-0.251426	-0.28692	-0.229518
TraesCS2A02G234900.1	0.260331	0.150541	0.260001	-1.33429	-1.34419	-1.36497	0.918807	1.53221	0.921558
TraesCS2B02G502200.1	-0.548318	-0.505716	-0.54976	0.731196	0.908622	1.0207	-0.49179	-0.322019	-0.242915
TraesCS4B02G127600.2	-0.568932	-0.0239576	0.224064	-0.749025	-0.411188	-1.14445	0.0283978	4.3561	-1.71102
TraesCS7B02G131400.1	0.472136	0.530983	0.478505	-0.858378	-1.00254	-1.14837	0.820515	-0.0576054	0.764752
TraesCS1D02G393000.1	-0.293263	0.367574	-0.293263	-0.0866197	-0.293263	-0.293263	-0.293263	1.47862	-0.293263
TraesCS5D02G310600.1	0.60812	0.630245	0.758545	-0.745918	-0.78147	-0.996799	0.0934821	0.158284	0.275511
TraesCS4A02G210200.2	-0.260137	0.599037	-0.260137	0.200343	0.521432	-0.0201281	-0.260137	-0.260137	-0.260137
TraesCS4A02G211400.1	0.384717	0.450162	0.323941	-1.07174	-0.685921	-0.979484	0.209326	0.474133	0.894869
TraesCS3D02G126400.2	-0.765729	-0.312607	-0.765729	0.391961	0.604993	0.163304	1.44029	-0.117724	-0.638757
TraesCS2D02G036600.1	0.13632	0.179302	0.642513	-0.529235	-0.452715	-0.397073	0.0705081	0.358607	-0.00822558
TraesCS2B02G113200.1	-0.621751	-0.00257312	-0.621751	-0.621751	-0.621751	-0.00445285	-0.101706	1.70047	0.895272
TraesCS5B02G053400.2	0.568407	0.609676	0.224833	0.177947	0.26073	0.140643	-0.736545	-0.57694	-0.668751
TraesCS7D02G008300.2	0.577069	0.561524	0.447245	-0.851275	-1.24935	-0.802587	1.05214	-0.868016	1.13325
TraesCS2A02G493800.1	0.392526	0.669873	0.678523	0.422014	0.142488	0.415129	-0.951698	-0.737113	-1.03174
TraesCS4D02G290600.1	1.0879	0.482583	0.885585	-0.837086	-0.370488	-0.515609	0.0231512	-0.465014	-0.291025
TraesCS2A02G507400.2	0.955276	0.723195	0.856122	-0.145788	-0.224375	-0.113643	-0.739381	-0.739381	-0.572023
TraesCS7D02G214300.1	0.3165	0.294158	0.331097	-0.635721	-0.821264	-0.858324	1.08002	-0.660535	0.95407
TraesCS7D02G162100.2	0.928101	1.0166	0.728348	-1.72759	-1.00702	-1.22228	1.03455	-0.671194	0.920474
TraesCS2A02G300100.2	-0.289665	-0.289665	0.178136	-0.289665	-0.289665	-0.289665	-0.289665	1.46437	0.0954895
TraesCS1B02G192800.1	-0.263988	-0.0805045	0.0646122	0.463536	0.470995	0.0832279	-0.28897	-0.271437	-0.177472
TraesCS3B02G155900.1	-0.512295	-0.691285	-0.496199	0.865303	0.797715	0.631375	-0.0610283	-0.592157	0.0585713
TraesCS6B02G411800.2	-0.246883	-0.246883	-0.0166802	0.350529	0.290164	-0.246883	0.102482	0.261038	-0.246883
TraesCSU02G196100.2	0.520148	0.868859	0.984336	-0.354858	-0.20218	-0.750077	-0.118918	-1.1297	0.182387
TraesCS4A02G041000.3	0.152853	0.930035	0.445979	-0.871369	-1.34438	-0.882848	1.04105	-0.804349	1.33302
TraesCS6D02G110100.1	-0.266963	-0.266963	-0.266963	1.00267	-0.266963	0.559229	-0.266963	-0.266963	0.0398822
TraesCS3B02G322800.2	-0.271066	-0.0129098	-0.319437	-0.260234	-0.0544125	-1.35717	0.0135521	1.28114	0.980541
TraesCS2B02G389200.1	0.145499	-0.00824113	0.377162	-0.560975	-0.539883	-0.455503	0.264777	0.628413	0.148751
TraesCS7A02G549100.3	0.700569	0.147989	0.679955	0.147989	-0.602188	-0.0493194	-0.602188	-0.602188	0.179381
TraesCS7A02G312300.1	0.873041	0.771894	0.805675	-0.78601	-0.781622	-1.06486	-0.136452	0.391755	-0.0734185
TraesCS7D02G441100.1	-0.517621	-0.4725	-0.140693	-0.561626	-0.956869	-1.02904	1.04609	1.67424	0.958018
TraesCS5D02G238900.1	-0.581923	-0.870387	-0.772945	0.261068	-0.208248	-0.558879	0.692066	1.30449	0.734756
TraesCS1B02G199700.1	0.194081	0.179703	0.311873	-1.46822	-1.30892	-1.09939	0.99266	1.03265	1.16556
TraesCS4A02G200100.2	-0.0985838	-0.0978158	0.100576	0.908314	0.65123	0.717742	-0.448044	-1.00778	-0.725638
TraesCS7D02G386000.1	-0.0857643	-0.0359593	-0.0109578	-0.472669	-0.426238	-0.428184	0.63141	0.215283	0.61308
TraesCS2D02G232000.1	-0.0513533	0.0228636	0.114431	-0.488777	-0.420118	-0.43472	0.579882	0.274205	0.403587
TraesCS6A02G154800.1	0.215856	0.159651	0.150333	-1.26916	-1.27812	-0.942598	1.17016	0.648428	1.14545
TraesCS1D02G269500.1	0.225485	0.539536	0.303212	-0.513009	-0.610128	-0.542802	0.106129	0.357981	0.133597
TraesCS3B02G110400.1	0.109179	-0.0628981	0.0396193	-1.36146	-1.52876	-1.46415	1.21933	1.71857	1.33057
TraesCS2D02G038100.3	-0.291987	-0.125914	0.0798505	0.192409	0.521948	0.270683	-0.0630145	-0.291987	-0.291987
TraesCS3D02G389300.2	-0.283944	0.817376	0.421841	-0.316438	-0.306613	-0.713694	1.05269	-0.713694	0.0424757
TraesCS4B02G341000.1	1.00406	0.932292	1.12628	-0.595768	-0.744675	-0.631068	-0.179734	-0.668301	-0.243084
TraesCS5A02G208900.1	-1.05538	-1.05826	-0.232884	-1.03536	1.04271	1.71679	1.57284	-1.05826	0.10781
TraesCS7B02G312700.2	0.0200916	-0.229005	-0.0133159	-0.584298	-0.800554	-1.11233	0.757932	1.20331	0.758171
TraesCS6D02G212200.1	-0.158672	-0.119992	-0.13277	0.304556	0.281625	0.197349	0.0124138	-0.265789	-0.11872
TraesCS4D02G348500.2	0.363505	0.0342468	0.248501	-1.08698	-1.23179	-0.629393	0.469747	1.1412	0.690964
TraesCS4D02G058800.2	0.479534	0.234604	0.0885398	-0.401896	-0.362122	-0.280926	0.02899	0.21353	-0.000254814
TraesCS1D02G177800.1	1.0555	1.05363	0.879274	-1.22496	-1.3011	-0.99509	0.102568	0.208505	0.221672
TraesCS7D02G394700.1	-0.393938	-0.0917653	-0.22658	-0.0812729	-0.0929358	-0.173608	0.522921	0.170684	0.366496
TraesCS5A02G164400.2	0.0809843	-0.61248	-0.285798	0.661524	0.902153	0.413473	-0.417902	-0.524737	-0.217218
TraesCS1A02G001000.1	0.0690366	0.121469	0.0235198	-0.764306	-0.658716	-0.278819	-1.04673	3.4398	-0.905253
TraesCS2D02G326300.1	-0.0370895	-0.0999288	0.180125	-1.33349	-1.15331	-0.981565	0.96845	1.24281	1.214
TraesCS3B02G272400.4	-0.312315	-0.350751	0.0896693	-0.350751	-0.350751	0.130548	-0.350751	1.84586	-0.350751
TraesCS3A02G023100.1	-0.364949	-0.0828062	-0.231386	0.0268183	0.344341	0.153082	0.0754713	-0.0338175	0.113246
TraesCS4A02G124100.1	0.657171	0.753787	0.723008	0.27846	0.154691	0.308841	-1.01515	-0.627098	-1.23371
TraesCS5B02G102100.1	0.310217	0.464853	0.275691	-1.26011	-1.05148	-0.90105	0.474912	1.01859	0.668377
TraesCS4D02G038800.1	0.614656	0.580113	0.550097	-1.3681	-1.45741	-1.41025	0.999554	0.634717	0.856619
TraesCS2A02G336600.1	0.217573	-0.00114464	0.0850185	-0.73406	-0.498883	-0.855918	0.667715	0.569778	0.549921
TraesCS4B02G240800.4	0.80525	0.244366	0.222309	-0.291687	-0.291687	0.186509	-0.291687	-0.291687	-0.291687
TraesCS5B02G516600.2	0.10897	-0.112816	-0.0453701	-1.65117	-1.60868	-1.62047	1.57323	1.76563	1.59068
TraesCS2D02G216800.1	-0.0605181	0.287838	0.0265168	-0.31148	-0.292845	-0.292845	0.272521	0.11183	0.258983
TraesCS7A02G311700.2	-0.284818	-0.284818	-0.0769248	0.289526	0.259173	0.328714	-0.022986	-0.284818	0.0769507
TraesCS4A02G177500.3	0.881807	0.68431	0.842505	-1.26152	-1.26493	-1.21026	0.448194	0.488456	0.391436
TraesCS6B02G230700.5	-0.169824	-0.670626	-0.329209	0.373419	-0.670626	-0.183139	1.0744	-0.670626	1.24623
TraesCS2D02G238600.1	0.411783	-0.248157	-0.654293	-0.920882	-1.16032	-0.857238	0.895883	1.80874	0.724478
TraesCSU02G049200.2	0.139756	0.085739	0.362065	0.548447	0.452584	0.341211	-0.586839	-0.778371	-0.564591
TraesCS3D02G172600.1	-0.31114	-0.0316803	-0.148671	0.849057	0.924743	0.83458	-0.517526	-0.919589	-0.679774
TraesCS4D02G363300.1	-0.082284	-0.0468787	0.0763604	-0.683337	-0.971442	-0.730708	0.985237	0.703143	0.74991
TraesCS5A02G257100.1	0.323025	0.134459	-0.00813938	-1.26194	-1.31489	-1.37828	1.12455	1.11857	1.26264
TraesCS4B02G228200.2	-0.270852	0.398175	-0.270852	0.226888	-0.270852	0.636038	0.0931599	-0.270852	-0.270852
TraesCS5B02G168600.2	0.144971	0.531785	0.352072	-0.302972	-0.29212	-0.286126	0.151168	-0.556356	0.257579
TraesCS4A02G122200.2	1.19265	1.13155	1.18432	-1.63273	-1.55764	-1.6557	0.733078	0.0439147	0.560561
TraesCS2D02G298100.1	0.323105	0.342394	0.353845	-1.35292	-1.81313	-1.47967	1.35627	1.06696	1.20314
TraesCS7B02G250500.3	0.0954791	0.0641149	-0.101457	0.170048	0.17886	0.395944	-0.208463	-0.384786	-0.209741
TraesCS7B02G166100.1	0.0867287	0.391346	0.029434	-0.792607	-0.756441	-0.440393	0.431092	0.631557	0.419283
TraesCS3A02G417000.3	-0.201815	0.122915	0.0274307	-0.318629	-0.426297	-1.72788	0.203042	1.79241	0.528825
TraesCS2A02G239500.3	-0.507527	0.318804	0.27953	-0.774556	-0.821536	-0.420803	1.12586	-0.811469	1.6117
TraesCS2D02G227800.1	0.72687	0.691225	0.728923	-1.12819	-0.986678	-1.18221	0.399486	0.357807	0.392766
TraesCS3A02G413600.1	0.883229	0.730343	0.490392	-0.435276	-0.286606	-0.608128	-0.180967	-0.217648	-0.375338
TraesCS5A02G359900.2	0.537499	0.561283	0.561283	-0.655327	0.327256	-0.249334	-0.0446268	-0.382706	-0.655327
TraesCS5B02G025300.1	-0.154173	-0.106311	-0.196351	-0.390488	-0.588603	-0.292386	0.680584	0.356949	0.690779
TraesCS1B02G159700.1	-0.0581113	-0.211381	-0.0548596	-0.952308	-0.955336	-0.903073	0.807005	1.40547	0.922589
TraesCS3A02G150100.2	-0.713069	-0.263111	-0.267342	0.0198516	0.240755	0.0793702	0.343515	0.199964	0.360066
TraesCS6A02G013600.2	-1.19186	-0.0148983	-0.490532	0.00033489	-0.207088	-0.465028	0.83317	1.32668	0.209225
TraesCS3A02G276700.1	0.750491	0.597339	0.760145	-0.705152	-1.2508	-0.539662	0.192083	-0.0575101	0.253067
TraesCS3A02G233600.1	-1.55116	-1.57588	-1.4867	-2.58413	-2.73351	-2.64979	3.96492	4.44237	4.17387
TraesCS3A02G348600.1	0.0817473	0.171755	0.199327	-0.758748	-0.585878	-0.474445	0.261515	0.771099	0.333628
TraesCS1B02G097900.1	-0.14579	-0.273386	-0.348198	-0.628673	-0.951082	-1.42585	0.700256	1.86663	1.2061
TraesCS3A02G426600.2	0.179689	0.19943	0.211272	-1.38383	-1.74587	-1.68798	1.51164	1.16042	1.55522
TraesCS7D02G075000.1	0.00237413	0.20221	0.809317	-0.58355	-0.461871	-0.0336343	-0.0837677	0.571552	-0.42263
TraesCS2D02G269800.7	-0.069451	0.782114	-0.545573	0.457309	0.315985	0.683399	-0.545573	-0.534078	-0.544131
TraesCS5A02G166400.2	-0.330955	-0.330955	-0.330955	-0.330955	-0.330955	-0.330955	-0.330955	1.86691	0.449775
TraesCS6B02G272700.2	0.452308	0.583889	0.664269	-0.865948	-0.910041	-0.895193	0.470383	-0.0014267	0.501759
TraesCS3D02G354500.1	-0.333715	-0.123326	0.336219	-0.213363	-0.16379	-0.263326	0.82656	-0.333715	0.268457
TraesCS2B02G263300.1	0.0219802	-0.451372	-0.154642	-1.12402	-0.0883993	-0.504845	1.09259	0.55495	0.653765
TraesCS2A02G582000.1	-0.0705624	-0.147507	0.0834713	0.246277	0.231932	0.211188	-0.10787	-0.254525	-0.192403
TraesCS5A02G045700.1	-0.294759	0.116825	-0.0538897	-1.06817	-1.15589	-1.19791	1.11118	1.60977	0.932851
TraesCS6A02G143900.1	-0.172388	-0.272047	0.00230555	0.91558	0.354683	0.495546	-0.564115	-0.310322	-0.449245
TraesCS6A02G180900.1	-1.29984	-0.114611	-0.509071	1.043	0.852664	1.09412	-0.529226	-0.449444	-0.0875855
TraesCS4D02G006600.1	0.195505	-0.42674	0.167634	-1.78402	-1.70727	-1.77032	1.86399	1.77549	1.68573
TraesCS5A02G317100.1	2.17422	2.26288	2.20817	-1.64482	-1.30384	-1.56746	-0.608716	-0.946948	-0.573496
TraesCS4B02G329400.1	-0.175243	-0.0279813	0.0556505	-0.544591	-0.527851	-0.568719	0.709851	0.523349	0.555535
TraesCS1D02G287300.2	0.304982	0.235228	0.683703	-0.363137	-0.363137	-0.0727125	0.301346	-0.363137	-0.363137
TraesCS4B02G074900.1	0.00751711	-0.408786	-0.230302	-0.721561	-0.474213	-0.451855	0.908575	0.468673	0.901952
TraesCS1A02G056900.1	0.708906	0.504401	0.849322	-1.09071	-1.07435	-1.38702	0.449714	0.428557	0.611178
TraesCS2B02G521200.1	1.00398	0.634507	0.757978	-0.221461	-0.176478	-0.00938236	-0.706888	-0.564443	-0.717817
TraesCS3D02G464700.1	0.354481	0.465351	0.5321	-0.715668	-0.599023	-0.800096	0.533804	-0.636866	0.865916
TraesCS2A02G258900.3	-0.108023	-0.287099	0.0546069	-0.197768	-0.256703	-0.444762	1.19545	-0.732826	0.777124
TraesCS6D02G172700.1	0.783473	0.75252	0.271259	-0.786018	-0.16028	-0.28216	-0.135253	-0.284197	-0.159345
TraesCS2B02G338500.1	-0.44524	-0.44524	-0.411024	0.520452	0.639505	0.696847	-0.185817	-0.165472	-0.20401
TraesCS1D02G195400.1	-0.00996558	-0.128791	-0.0929994	-2.6261	-1.8513	-1.76132	1.75884	2.7128	1.99884
TraesCS6D02G196700.2	-0.341443	0.93058	0.796716	0.318481	-0.341443	-0.341443	-0.341443	-0.338561	-0.341443
TraesCS5B02G372400.2	-0.095851	-0.249008	0.168912	-0.249008	-0.249008	-0.249008	0.363581	-0.058709	0.618098
TraesCS2B02G622700.3	0.159028	-0.24293	0.232043	0.288987	0.0569562	0.568883	-0.390887	-0.281193	-0.390887
TraesCS3D02G077500.3	1.10877	1.24416	1.3809	-0.807744	-1.4801	-0.593673	-0.404369	-0.0885436	-0.359408
TraesCS3D02G087400.1	1.53191	1.29821	1.42593	-1.24492	-1.09948	-1.20082	-0.227574	-0.185093	-0.298168
TraesCS6B02G186300.2	-0.149389	-0.179046	-0.0933743	-0.82328	-0.930251	-0.726748	0.968851	1.1472	0.786041
TraesCS2D02G347300.1	0.930229	0.985162	0.0557598	-0.0587159	-0.585786	-0.585786	-0.585786	0.43071	-0.585786
TraesCS1A02G358800.2	-0.109131	-0.298125	0.0526797	0.628228	0.0331955	0.715274	-0.661016	-0.360014	-0.00109151
TraesCS1D02G036000.1	-0.356498	-0.18725	-0.332352	-0.86442	-0.675386	-0.82458	1.23521	1.0145	0.990773
TraesCS3B02G207300.1	-0.127625	-0.161884	-0.227161	-0.931522	-0.987676	-0.831628	1.50774	0.386101	1.37365
TraesCS4B02G173600.1	0.948584	0.93527	0.735975	-0.491831	-0.544742	-0.61156	-0.365634	-0.477911	-0.128151
TraesCS1A02G415200.2	0.930939	0.917131	0.976491	-1.43412	-1.46398	-1.47016	0.850908	-0.264547	0.957338
TraesCS4B02G220200.1	0.485709	0.23267	0.425887	-1.03789	-0.977374	-0.94046	0.699595	0.186817	0.925042
TraesCS7B02G228500.1	-0.256685	-0.759185	-0.660972	-0.632636	-0.904358	-0.5684	0.965243	1.8801	0.93689
TraesCS3A02G079900.3	0.262791	0.337857	0.8581	-0.0828981	-0.552784	0.232139	-0.464642	-0.552784	-0.0377782
TraesCS3A02G239900.1	0.414539	0.184329	0.680043	-0.794415	-0.73626	-0.581473	0.475963	0.124906	0.232369
TraesCS6D02G192700.1	0.498474	0.285783	0.211494	-1.02142	-0.717206	-0.951114	0.196749	0.995115	0.50212
TraesCS6A02G372600.1	-0.38882	-0.346122	-0.0811827	-0.624597	-1.32504	-1.19575	1.12632	1.67224	1.16295
TraesCS4A02G467500.1	0.0464498	0.0883299	0.109074	-0.515354	-0.856185	-0.892937	0.922158	0.700385	0.398078
TraesCS6D02G233800.1	0.381641	0.501121	0.419408	-0.165158	-0.361035	-0.173507	-0.108025	-0.230857	-0.263589
TraesCS1A02G173500.1	-0.126068	-0.235763	-0.12073	0.279243	0.298299	0.333728	0.0428166	-0.235763	-0.235763
TraesCS3D02G489700.1	-0.0785715	-0.0876565	0.420248	-0.394174	-0.523809	-0.631294	0.413181	0.64035	0.241726
TraesCS3D02G545100.1	0.093052	-0.111423	-0.0942478	-0.216346	-0.336698	-0.309544	0.325963	0.210258	0.438985
TraesCS5D02G157200.1	0.350849	0.6475	0.450241	-0.862674	-0.891922	-0.58474	0.367968	0.297344	0.225435
TraesCS7B02G420700.1	0.804302	0.679463	0.774186	-1.23015	-1.09842	-1.42104	0.66484	0.209455	0.617365
TraesCS4A02G191200.2	-0.707684	-0.652489	1.13791	-0.707684	1.17711	1.35823	-0.267264	-0.707684	-0.630441
TraesCS6B02G175100.2	-0.134447	-0.200735	-0.0114248	0.911104	0.780673	0.79775	-0.70016	-0.845045	-0.597716
TraesCS4A02G061900.1	0.847342	0.522417	0.970209	-0.126449	0.0206456	-0.255548	-0.647196	-0.684226	-0.647196
TraesCS7D02G356100.1	0.266081	0.622244	0.602569	-0.0315084	-0.0570984	0.303732	-0.667317	-0.462778	-0.575925
TraesCS7D02G027900.1	0.104301	0.266829	-0.00493816	0.719134	0.721946	0.526006	-1.09217	-0.84237	-0.398739
TraesCS2B02G278500.1	0.120697	0.0405745	0.130035	-1.1303	-1.13625	-0.950313	0.849435	1.20781	0.868311
TraesCS2B02G079200.1	0.0245607	-0.0382304	0.0124948	-1.38576	-1.40234	-1.39679	1.40137	1.38937	1.39531
TraesCS4A02G149500.4	-0.202891	0.301843	0.339362	-0.435123	-0.436564	-0.438006	0.394682	0.0699159	0.406782
TraesCS2B02G279400.1	0.188579	-0.0463698	-0.108637	-0.719552	-0.788852	-0.938316	1.07064	0.288373	1.05413
TraesCS6D02G103400.1	1.32602	1.39111	1.26761	-0.395241	-0.60316	-0.535045	-1.0091	-0.37196	-1.07024
TraesCS3D02G298200.1	-0.0291202	0.101798	-0.000775557	0.860492	0.973561	0.802363	-0.815958	-1.0764	-0.815958
TraesCS5A02G311300.1	1.46787	0.705164	1.19463	-0.457814	-0.509015	-0.42499	-0.330775	-0.78756	-0.857507
TraesCS2A02G511200.2	0.0881658	0.0138096	0.0875515	-0.693923	-0.340654	-0.571476	0.513759	0.4521	0.450668
TraesCS4A02G083200.1	-0.327268	-0.146873	-0.493425	-0.290516	-0.236613	-0.14865	0.35181	0.675747	0.615787
TraesCS6A02G026400.1	-0.156981	-0.0418611	-0.179496	-1.08347	-1.40706	-1.30337	1.31466	1.34984	1.50774
TraesCS2D02G389900.1	0.00238171	-0.00425792	-0.0476868	-0.860932	-0.865243	-0.980216	1.1287	0.61685	1.0104
TraesCS3A02G000800.1	-0.19645	-0.765221	-0.0305112	-1.60679	-0.352197	-0.101409	0.976968	0.929013	1.1466
TraesCSU02G267700.1	-0.540127	0.291754	-0.658876	-1.06935	-0.901558	0.0217197	-1.47419	4.72455	-0.393918
TraesCS4A02G236000.1	0.514193	0.129035	0.181578	0.483682	0.467067	0.419501	-0.658565	-0.806927	-0.729562
TraesCS3D02G036900.1	0.260787	0.132776	0.238147	0.96167	0.809588	0.955989	-1.18569	-1.0268	-1.14646
TraesCS5A02G129600.1	-0.658578	-0.31013	-0.563723	1.14352	1.08879	1.11813	-0.515426	-0.751197	-0.551383
TraesCS4A02G241500.1	-0.439683	-0.446372	-0.387263	-0.55205	-0.55205	-0.55205	1.33509	0.684902	0.909479
TraesCS2D02G324900.1	-0.474964	-0.591712	-0.530722	-1.05582	-1.04255	-0.796318	1.37282	1.74682	1.37244
TraesCS2A02G228600.2	-0.575882	-0.298492	-0.145061	0.265689	0.838254	0.491068	-0.575882	-0.225385	0.225691
TraesCS7B02G025700.3	-0.593268	-0.055227	0.510397	-0.593268	-0.123382	-0.277123	0.00223523	0.933802	0.195835
TraesCS2B02G322500.2	-0.0582841	-0.153843	-0.593703	-0.859061	-1.24398	-1.05096	1.20714	1.36208	1.39061
TraesCS7D02G241300.1	-0.359719	-0.359719	-0.359719	1.25287	0.545632	0.358369	-0.359719	-0.358277	-0.359719
TraesCS2A02G496100.8	-0.21547	-0.384112	-0.384112	0.392414	0.441267	0.273071	0.645165	-0.384112	-0.384112
TraesCS5B02G413300.1	0.293095	0.198473	0.408224	-1.6114	-1.85484	-1.70446	1.39836	1.41112	1.46143
TraesCS3D02G399700.2	0.220532	0.094703	-0.113233	-0.0677386	-0.65831	-0.470037	-0.591251	1.38791	0.197427
TraesCS6A02G176900.8	0.483325	-0.191136	0.740925	-0.191136	-0.191136	-0.191136	-0.191136	-0.191136	-0.0774353
TraesCS6B02G039500.1	0.846902	0.559064	0.699838	-1.64139	-1.67221	-1.52482	0.740687	1.20155	0.790387
TraesCS2A02G335400.1	-0.176885	-0.735642	0.157332	-0.290975	0.209216	-0.735642	1.17125	-0.735642	1.13699
TraesCSU02G154200.1	1.20649	0.904133	1.05062	-1.29259	-1.6622	-1.6622	0.529367	0.631764	0.294605
TraesCS6B02G084300.1	-0.330516	-0.274452	-0.346192	0.464911	0.929831	0.607902	-0.570863	-0.323259	-0.157361
TraesCS7A02G110700.2	0.15439	-0.585019	1.44556	0.039252	-0.228196	0.997678	-0.481504	-0.671802	-0.67036
TraesCS3D02G046000.2	-0.0608826	-0.0162328	-0.0264938	-0.098274	-0.512951	-0.512951	0.466709	0.207765	0.553311
TraesCS3D02G435300.1	1.65474	1.52979	1.77698	-0.483159	-0.89567	-0.89567	-0.89567	-0.89567	-0.89567
TraesCS4A02G105900.1	1.0825	0.528632	0.549807	0.0636933	-0.21517	-0.0716487	-0.355958	-1.19994	-0.38191
TraesCS7B02G209600.1	0.607243	0.389637	0.392422	-0.426106	-0.63284	-0.527746	-0.0597239	0.0225797	0.234533
TraesCS4A02G298900.1	0.473644	0.272312	0.535115	-0.751488	-0.85385	-1.09618	0.0320363	0.899151	0.489259
TraesCS2B02G314000.1	-0.331698	0.803975	-0.337457	0.516139	0.69887	-0.337457	-0.337457	-0.337457	-0.337457
TraesCS7D02G210400.2	-0.185893	-0.00690344	0.122409	-0.489235	-0.489235	0.0517837	0.365159	0.0918747	0.540041
TraesCSU02G269400.1	0.385793	0.0358199	0.733232	-1.68698	-0.328292	-0.20776	-1.33223	3.787	-1.38658
TraesCS3A02G320500.1	1.03497	0.689517	0.463377	-0.497237	-0.528242	-0.133986	-0.431285	-0.243777	-0.353334
TraesCS1D02G448900.1	0.37126	0.507499	0.474446	-1.04687	-0.74615	-0.897036	0.717085	-0.113935	0.733701
TraesCS2D02G425100.2	-0.192585	-0.192585	-0.192585	-0.192585	-0.192585	-0.192585	0.306177	1.04192	-0.192585
TraesCS7D02G322100.1	0.696271	0.519507	0.644675	-1.2167	-1.3893	-1.15875	0.290789	1.15616	0.457348
TraesCS6A02G063200.1	0.162713	0.0540363	-0.116283	-0.519943	-0.832912	-0.637115	0.417364	0.552826	0.919313
TraesCS2A02G231600.1	-0.135937	-0.0434997	0.10041	-0.496012	-0.651663	-0.518622	0.333362	1.06459	0.347376
TraesCS6B02G343300.1	1.13756	1.09899	1.09267	-1.00425	-1.05049	-1.05738	0.992053	-2.17231	0.963164
TraesCS2D02G401800.2	0.172363	-0.517384	-0.517384	0.574147	0.44016	0.325796	-0.168018	-0.517384	0.207703
TraesCS6D02G312000.2	-0.57889	-0.294376	-0.290827	0.724452	0.929031	0.706216	-0.432235	-0.320673	-0.442699
TraesCS4A02G296100.1	-0.278994	-0.278994	-0.249011	1.08894	0.83404	-0.278994	-0.278994	-0.278994	-0.278994
TraesCS3D02G348400.1	0.249953	0.296204	0.289261	-0.227729	-0.247787	-0.226307	-0.0274567	-0.0536996	-0.0524391
TraesCS2A02G239500.8	0.0159213	-0.447701	-0.447701	-0.447701	-0.447701	-0.447701	1.4269	-0.447701	1.24339
TraesCS3B02G145400.1	-0.302381	0.0302733	-0.0457911	-0.850145	-0.808775	-0.70788	1.0543	0.742665	0.887738
TraesCS5B02G440700.1	-0.2895	-0.388495	-1.25683	0.890789	0.54397	0.59333	-0.121412	0.0954567	-0.0673043
TraesCS1A02G407700.2	1.11204	1.26782	0.527194	0.161075	-0.500771	-1.47677	0.494454	-0.108279	-1.47677
TraesCS2D02G217400.5	-0.218265	-0.234538	-0.387101	0.0706758	0.242411	0.239695	0.496372	-0.227005	0.0177555
TraesCS2A02G373600.1	-0.144878	-0.0800139	0.0925995	-0.342357	-0.220403	-0.317671	0.526695	0.160551	0.325478
TraesCS3A02G297200.1	0.104629	-0.103873	0.116759	0.402142	0.725927	0.657516	-0.60718	-0.580005	-0.715918
TraesCS7D02G375100.1	-0.205274	0.654832	0.0474458	-0.606194	-0.598188	-0.547759	0.469211	0.111608	0.674319
TraesCS5B02G294400.1	-0.169412	-0.170246	-0.169227	-1.16645	-0.905421	-1.10564	1.43983	0.86906	1.37752
TraesCS5A02G532500.2	1.05087	0.176156	-0.00083834	-0.163568	-0.262052	-0.0724431	0.00623123	-0.5118	-0.222556
TraesCS4A02G280500.1	1.10119	0.84772	0.948296	-1.03495	-1.23333	-1.33836	-0.18796	0.861188	0.0361951
TraesCS1D02G454700.1	0.284653	0.489547	-0.0738718	0.851527	0.562896	0.774442	-0.707031	-1.09108	-1.09108
TraesCS3D02G379800.1	0.0362276	-0.417161	-0.0224769	0.594194	0.695922	0.539173	-0.374276	-0.717998	-0.333606
TraesCS1A02G212700.1	0.0312433	-0.190506	0.149685	-0.698211	-0.738044	-0.65235	0.94085	0.417618	0.739715
TraesCS1A02G327000.1	0.11917	0.201849	0.326533	-0.226177	-0.360206	-0.257582	0.0147352	0.0325014	0.149177
TraesCS2A02G156400.1	0.377525	0.442927	0.466709	-0.0361195	-0.16317	0.0746368	-0.344419	-0.201179	-0.61691
TraesCS3B02G141400.6	-0.357538	-0.509397	-0.196732	0.119143	0.410515	0.437708	0.23304	-0.509397	0.372659
TraesCS6A02G059400.1	0.52539	0.702406	0.2803	-0.5871	-0.221374	-0.387041	0.0411589	0.0378096	-0.39155
TraesCS1D02G050000.1	0.908994	0.954218	0.696391	-0.520813	-0.444127	-0.440575	-0.547308	-0.0466817	-0.560098
TraesCS5B02G353200.1	1.60337	1.35714	1.44135	-1.47201	-1.45746	-1.26168	-0.283093	0.427477	-0.35509
TraesCS6A02G308100.1	0.120518	-0.0119331	0.066421	-1.30477	-1.33475	-1.51441	1.36021	1.28356	1.33517
TraesCS3D02G260300.1	0.535201	0.495215	0.238937	0.327183	0.413172	0.488964	-0.879114	-0.804825	-0.814733
TraesCS2D02G114600.1	0.0206914	0.0774915	-0.17092	-0.48826	-0.595176	-0.545485	0.832751	0.048582	0.820324
TraesCS5B02G409400.1	-0.123798	-0.450761	-0.424833	-0.845618	-1.11055	-1.0362	1.05116	1.91657	1.02403
TraesCS4D02G140900.1	-0.165859	0.264703	-0.187075	-0.481595	-0.46762	-0.545725	0.325894	0.720731	0.536547
TraesCS4B02G129700.1	0.154311	0.048146	0.0742418	-1.29676	-1.30485	-1.3818	1.16687	1.34027	1.19957
TraesCS6B02G278900.1	-0.452822	-0.710469	-0.663312	0.9845	1.04117	1.12931	-0.321008	-0.722503	-0.284869
TraesCS3B02G448200.1	0.192444	-0.375077	-0.308785	-0.582659	-0.262037	-0.591827	0.706254	0.309622	0.912064
TraesCS3D02G413900.1	0.896526	0.857608	0.872316	-1.43199	-1.4128	-1.37092	0.45917	0.684115	0.445984
TraesCS3D02G210700.8	0.231983	0.444568	0.234955	-0.024522	-0.0605012	-0.00102477	-0.309036	-0.309036	-0.207386
TraesCS5B02G208600.1	0.0195257	-0.202867	-0.192506	0.375147	0.357628	0.278842	-0.353426	-0.138058	-0.144285
TraesCS3D02G421000.1	-0.367175	-0.367175	-0.367175	0.846327	0.451675	0.597038	-0.367175	-0.367175	-0.0591641
TraesCS5D02G334500.2	1.27844	1.07272	1.20009	0.0291744	-0.218663	0.0333997	-1.22224	-1.02483	-1.14809
TraesCS3D02G115700.1	0.173992	0.0560535	0.0657037	-0.744614	-0.301312	-0.634736	0.995203	-0.299405	0.689114
TraesCS4D02G050600.2	0.345384	0.670992	0.0757658	0.0186414	0.0987574	0.0533829	-0.256094	-0.503414	-0.503414
TraesCS5B02G503800.1	-0.483856	-0.230164	-0.516378	-0.731616	-0.896617	-0.621534	0.98455	1.57209	0.923524
TraesCS5B02G022800.1	1.40698	1.18187	1.35495	-0.582257	-0.815201	-0.672418	-0.0269019	-1.81097	-0.0360541
TraesCS5D02G279100.2	0.0335964	-0.00277008	-0.0561559	0.637086	0.515764	0.922372	-0.376615	-1.02922	-0.644061
TraesCS2A02G390300.1	0.59247	0.282803	0.463045	-0.560542	-0.561984	-0.560542	0.15347	0.0887806	0.102499
TraesCS5D02G181600.3	-0.227111	-0.761172	-0.761172	-0.761172	-0.761172	-0.761172	-0.761172	5.55532	-0.761172
TraesCS7A02G384800.1	-0.492616	-0.258274	-0.178615	-0.129771	-0.119244	-0.292272	0.54998	0.183293	0.73752
TraesCS4A02G065400.1	0.104913	-0.219575	-0.179536	-1.11713	-1.36112	-1.13627	1.15969	1.47831	1.27073
TraesCS4A02G078000.2	0.722314	0.768285	0.699262	-0.223725	-0.162246	-0.167646	-0.316647	-0.47388	-0.845718
TraesCS7B02G320500.1	0.148757	-0.0828102	0.0593547	-0.671981	-0.710417	-0.549497	0.364773	0.711816	0.730004
TraesCS4A02G208900.1	-0.231461	-0.384923	-0.354716	0.135346	0.323356	0.433575	0.133494	0.0978465	-0.152517
TraesCS1A02G035600.1	0.175337	-0.0379944	-0.437154	0.493625	0.23839	0.51337	-0.513683	-0.167188	-0.264704
TraesCS3A02G146300.1	0.848067	0.941539	0.863003	-1.00355	-0.734679	-0.942074	0.0787224	0.0879984	-0.139025
TraesCS6A02G327400.1	0.0777463	0.0276412	-0.149976	-0.249435	-0.415361	-0.259769	0.277555	0.504138	0.18746
TraesCS5A02G024900.3	1.50031	1.79146	1.58793	-0.942442	-1.0718	-0.893532	-0.0302033	-2.12004	0.178325
TraesCS2D02G262900.2	-0.120232	-0.120232	-0.120232	0.177253	0.264923	-0.120232	-0.120232	0.279213	-0.120232
TraesCS3B02G185100.1	0.657048	0.529063	0.601929	-1.91735	-2.11186	-1.74243	1.21174	1.58046	1.19141
TraesCS2A02G125500.1	0.369272	0.506231	0.473655	-0.839714	-0.75137	-0.55588	0.247002	0.339535	0.21127
TraesCS3A02G192900.1	0.166508	-0.332254	-0.332254	-0.332254	0.902861	0.924153	-0.332254	-0.332254	-0.332254
TraesCS6D02G316600.1	0.0102649	-0.0701667	0.0864482	0.38408	0.389558	0.242493	-0.305327	-0.376602	-0.360748
TraesCS7D02G053800.1	1.38627	1.50724	1.09256	-0.477894	-0.486368	-0.388816	-0.777291	-0.927851	-0.927851
TraesCS2A02G412200.1	0.182716	0.11998	-0.558539	0.392304	0.766964	0.484372	-0.320379	-0.75511	-0.312308
TraesCS6D02G284600.3	-0.423991	-0.640601	-0.640601	0.338326	0.96157	0.325091	0.0165812	-0.640601	0.704227
TraesCS6A02G149300.1	-0.250093	-0.303603	-0.248218	-0.387784	-0.428603	-0.25291	0.484432	0.91879	0.467989
TraesCS6B02G388100.1	-0.112281	0.0883426	-0.0353635	-1.08823	-0.966744	-1.16244	1.112	1.22585	0.938865
TraesCS3B02G255500.1	0.0329167	0.284244	0.188545	-0.673144	-0.485622	-0.662417	0.534563	0.0590769	0.721837
TraesCS5A02G109200.3	-0.984217	-0.662289	-0.222081	0.496565	0.370235	0.313268	-0.297156	1.31913	-0.333452
TraesCS2B02G559100.1	-0.342349	-0.342349	-0.342349	-0.342349	0.104437	-0.342349	0.503241	0.439221	0.664846
TraesCS6D02G199800.2	-0.346246	-0.264841	-0.182113	0.996593	0.506958	0.195353	0.0223739	-0.531478	-0.3966
TraesCS7B02G095300.2	1.09909	0.242167	0.254746	-0.62731	-0.62731	-0.62731	-0.288173	-0.468973	1.04308
TraesCS5B02G263700.1	-0.189365	-0.240954	-0.124016	0.802526	0.747828	0.506922	-0.609443	-0.609443	-0.284056
TraesCS4B02G281800.1	0.271573	-0.0526875	0.134786	-0.335427	-0.517966	-0.475226	0.302081	0.247714	0.425153
TraesCS4D02G046000.2	-0.451258	-0.65665	-0.281472	0.694978	0.428094	0.716859	0.149055	-0.65665	0.0570454
TraesCS2D02G572000.2	-0.117491	-0.127213	-0.102071	0.542053	0.758123	0.415853	-0.43845	-0.450605	-0.480199
TraesCS2A02G192100.1	-0.103532	-0.244334	-0.0675066	-0.736958	-0.771442	-0.694391	0.93803	0.797856	0.882277
TraesCS3D02G533700.4	0.881763	-0.409013	0.873709	-0.889278	-0.882082	-0.889278	0.995125	-0.889278	1.20833
TraesCS7D02G278100.1	0.0107605	-0.091618	-0.0575884	-1.68217	-1.59146	-1.6647	1.57441	1.9508	1.55156
TraesCS2D02G348200.2	-0.360419	0.412479	0.226534	-0.895144	-1.15127	-0.424911	0.683392	0.598503	0.910836
TraesCS2A02G067200.1	0.770834	0.671124	0.763594	-2.21272	-2.15851	-2.11176	1.39795	1.51829	1.36119
TraesCS5A02G150800.2	-0.152887	-0.0560658	-0.0297566	0.809209	0.957504	0.81157	-0.57305	-0.827893	-0.93863
TraesCS2A02G094500.1	-0.680173	-0.537935	-0.58882	0.621956	0.544654	0.582778	-0.0215443	-0.129731	0.208816
TraesCS6D02G024600.1	0.388569	0.620524	1.00714	0.149646	-0.245465	0.70043	-0.801043	-1.37442	-0.445384
TraesCS3D02G144300.2	0.628318	0.217874	-0.0596931	-0.201126	0.059502	-0.201126	-0.0414967	-0.201126	-0.201126
TraesCS6B02G348100.1	-0.336102	-0.416396	-0.100444	0.772517	0.688634	0.925576	-0.512414	-0.492934	-0.528437
TraesCS6B02G037000.2	0.0217786	-0.185208	-0.135137	-0.165235	-0.170535	-0.174522	0.184198	0.240183	0.384478
TraesCS1B02G000600.1	0.00761338	-0.0230045	0.0316782	-0.989193	-1.15344	-0.979504	0.833032	1.19626	1.07656
TraesCS7A02G085900.1	-0.105928	-0.181471	-0.280709	0.868925	0.528559	0.501284	-0.334401	-0.445173	-0.551087
TraesCS7B02G190700.1	0.063227	0.192848	-0.144278	-0.963	-1.14756	-1.04009	1.13085	0.763921	1.14409
TraesCS7D02G121900.3	0.107653	0.0464092	-0.158983	0.167554	-0.158983	0.33056	-0.0162431	-0.158983	-0.158983
TraesCS5D02G519900.2	0.606894	0.679399	0.658314	-1.18221	-1.48347	-1.43919	0.764255	0.505562	0.890453
TraesCS4D02G347800.1	-0.34186	0.0265632	-0.027997	-0.593877	-0.843208	-0.764457	0.426186	1.16522	0.953433
TraesCS4B02G054500.1	1.50017	1.33581	1.48217	-0.743939	-0.743939	-0.628071	-0.773449	-0.694935	-0.733815
TraesCS7A02G354700.1	-0.179954	-0.199023	-0.713019	-0.23172	-0.138675	-0.0232725	0.691884	-0.0232725	0.817052
TraesCS5D02G281300.1	-0.107979	0.0955994	-0.193077	-0.540336	-0.538788	-0.74108	0.732923	0.582094	0.710645
TraesCS2B02G332300.1	0.165623	-0.00652884	0.168102	-0.900671	-1.07212	-0.922533	0.931141	0.600193	1.0368
TraesCS7D02G170200.1	1.2358	0.982798	1.08581	0.0519188	-0.0624314	0.0660709	-1.24976	-1.18931	-0.920902
TraesCS2A02G338900.1	-0.0375528	-0.0227356	0.0331674	-0.284984	-0.339024	-0.407946	0.321814	0.461849	0.275411
TraesCS5A02G199500.1	-0.3697	-0.332992	-0.394016	-0.835949	-0.28581	-0.069841	-0.56201	3.68415	-0.833832
TraesCS5A02G456600.1	0.180944	0.131551	0.360983	0.12301	0.0163581	0.445623	-0.356262	-0.48745	-0.414758
TraesCS3B02G406100.1	-0.367126	-0.116073	-0.415241	0.403894	0.742084	0.456946	-0.248386	-0.181779	-0.27432
TraesCS5B02G211200.2	-1.49659	0.230243	-1.49659	0.17561	-1.49659	-0.540532	1.29814	2.70088	0.625421
TraesCS3A02G027700.1	-0.191653	0.198163	-0.18671	-0.734654	-0.57761	-0.53302	0.560481	0.0939778	1.37102
TraesCS4B02G211400.1	0.363902	0.231282	0.31694	-1.37825	-1.38803	-1.35169	0.986551	1.11823	1.10107
TraesCS1A02G024600.1	-0.356853	-0.170232	-0.0928652	-0.436893	-0.458845	-0.568599	0.495589	1.05	0.538695
TraesCS1D02G107000.1	1.0645	1.11016	0.991525	-0.943531	-0.982208	-1.046	-0.128767	-0.0917265	0.0260396
TraesCS3B02G407300.1	0.221403	0.138205	0.240257	-1.89063	-1.89082	-1.84362	1.51118	1.93565	1.57837
TraesCS7B02G190900.2	-0.592399	-0.592399	-0.592399	-0.189677	-0.592399	-0.319779	1.47558	0.160349	1.24312
TraesCS6D02G353300.1	0.0733976	0.0751751	0.172483	-1.50577	-1.62116	-1.39105	1.52681	0.931268	1.73884
TraesCS5A02G005500.8	0.736298	0.557592	0.255183	-0.569381	-0.134286	-0.313578	-0.566498	-0.00475879	0.0394284
TraesCS6A02G093700.1	2.34033	2.23495	2.29731	-1.81227	-1.87973	-1.77694	-0.608516	-0.0984486	-0.696681
TraesCS3D02G291100.1	-0.262554	-0.19575	-0.500989	-0.446712	-0.187381	-0.179983	0.388901	0.72272	0.661748
TraesCS5A02G163800.2	0.877059	0.920841	0.910789	-1.28544	-1.46776	-1.56777	0.867791	-0.181499	0.925998
TraesCSU02G056800.1	-0.470627	-0.502162	-0.498931	-0.933463	-0.325803	-0.115262	-0.600261	4.31432	-0.867813
TraesCS1B02G142600.2	-0.0740292	0.0613615	-0.145545	-0.978744	-0.727565	-0.983249	0.792995	1.13825	0.91653
TraesCS1D02G168700.2	1.23101	-0.307887	0.175674	-0.714968	-0.714968	-0.714968	0.501642	0.477858	0.0666019
TraesCS1D02G115900.4	0.416983	-0.177182	0.0194436	0.726067	0.597555	0.643895	-0.406867	-0.958752	-0.861141
TraesCS2A02G377700.1	0.393144	0.28154	0.450175	0.00763483	-0.194057	-0.174029	-0.219833	-0.295708	-0.248867
TraesCS6D02G012600.2	-0.210611	-0.420814	-0.516012	0.96463	0.850322	0.646036	-0.233209	-1.11056	0.0302183
TraesCS4A02G243400.2	-0.49224	0.301669	0.0116372	-0.690248	-0.793242	0.0595555	0.569087	0.564591	0.469191
TraesCS3A02G397500.4	-0.220596	0.370126	-0.220596	-0.220596	-0.220596	-0.216274	0.603153	-0.220596	0.345976
TraesCS6D02G355200.1	-0.433968	-0.333121	-0.0811868	-1.07527	-1.00837	-0.928354	1.41768	1.23932	1.20327
TraesCS2D02G030500.1	-0.0723005	-0.504482	0.00839041	-1.33223	-1.55743	-1.26632	1.58703	1.38922	1.74812
TraesCS6D02G064300.1	-0.0718307	0.0960217	-0.00268457	-0.397725	-0.152321	-0.552977	0.576343	-0.203475	0.708648
TraesCS5A02G122200.5	-0.10046	0.221468	0.347456	-0.156386	-0.173595	-0.173595	-0.122571	-0.173595	0.331279
TraesCSU02G169600.1	0.777647	0.534848	0.619997	-1.6124	-1.60146	-1.47823	0.638025	1.2898	0.831778
TraesCS1D02G061400.1	0.102383	-0.157158	-0.11094	-0.778568	-0.48792	-0.635862	0.825638	0.425079	0.817348
TraesCSU02G042600.1	0.197226	0.211784	0.118031	-0.364513	0.522467	0.016654	0.0331421	-0.367396	-0.367396
TraesCS4D02G303500.1	-0.0558614	-0.149274	-0.102148	-0.68141	-0.755569	-0.582477	0.483039	1.15364	0.690057
TraesCS4D02G292600.1	0.050991	0.187254	0.192471	-0.496055	-0.668605	-0.317645	0.259881	0.583052	0.208656
TraesCS3A02G250600.1	-0.0054921	-0.425245	-0.0290344	-1.07079	-1.28128	-0.981772	1.09567	1.4908	1.20713
TraesCS7A02G120300.1	0.492462	0.541806	0.600312	-1.47171	-1.45059	-1.34869	1.01428	0.560459	1.06168
TraesCS2B02G124100.1	0.72313	0.475943	0.932329	-0.416173	-0.525513	-0.312024	-0.42068	-0.141634	-0.315378
TraesCS3D02G078900.1	0.536681	0.448015	0.358992	0.299985	0.241416	0.292169	-0.725753	-0.725753	-0.725753
TraesCS1A02G295800.1	0.325111	0.126696	0.0806269	0.801416	0.801416	1.00202	-1.38731	-0.754484	-0.995492
TraesCS7A02G516600.2	-0.882148	1.18411	1.02012	-0.870653	1.13185	1.04878	-0.872084	-0.877827	-0.882148
TraesCS5B02G228300.1	-0.0606751	0.0232488	0.0167551	-0.696008	-0.737489	-0.746666	0.852345	0.74316	0.605329
TraesCS1A02G132600.4	-0.178551	0.213217	0.44999	0.0553375	0.174208	-0.178551	-0.178551	-0.178551	-0.178551
TraesCS1B02G179500.1	-0.0414251	0.185251	0.196366	-0.185471	0.13299	0.268704	-0.185471	-0.185471	-0.185471
TraesCS6D02G235000.1	1.01525	0.917883	1.06718	-0.0259267	-0.173646	0.00326179	-0.921019	-0.924941	-0.958047
TraesCS1B02G304800.1	0.562957	0.763302	0.599903	0.260074	0.458887	0.365132	-1.22783	-0.874405	-0.908023
TraesCS4A02G408900.1	0.469312	-0.372983	-0.393041	0.528396	0.192883	0.614155	-0.393041	-0.3462	-0.299481
TraesCS3D02G150600.3	-0.142485	-0.142485	-0.142485	0.531071	0.466324	-0.142485	-0.142485	-0.142485	-0.142485
TraesCS3D02G022900.1	0.711055	0.6987	0.61621	0.170358	0.240223	0.213751	-0.881498	-0.895839	-0.872961
TraesCS4D02G317100.1	-0.207694	-0.182284	-0.185085	-0.095397	-0.189297	-0.0862037	0.368221	0.158827	0.418913
TraesCS3A02G405700.1	-0.434795	-0.305322	-0.347915	-1.15986	-0.311118	-0.509881	-0.85281	4.58412	-0.662416
TraesCS1D02G217800.1	0.0321898	-0.274407	0.0173165	-0.441285	-0.488857	-0.552773	0.381639	1.0289	0.297278
TraesCS5B02G049200.1	0.889844	0.904903	0.837692	0.237467	0.415827	0.173023	-1.02673	-1.36508	-1.06694
TraesCS4A02G083100.1	0.702929	0.480502	0.727347	-1.13348	-1.35866	-1.18048	0.645327	0.484953	0.631563
TraesCS1A02G066400.1	0.358269	0.352833	0.302502	-1.71869	-1.75176	-1.73269	1.42417	1.38992	1.37545
TraesCS4A02G098600.2	-0.435431	-0.352969	-0.208877	0.612816	0.525593	0.814171	-0.442076	-0.371877	-0.141351
TraesCS3B02G418500.1	-0.107208	0.202678	-0.136546	-0.611115	-0.475545	-0.339471	0.3306	0.63163	0.504976
TraesCS5D02G403400.1	0.660097	0.752485	0.942054	-0.125923	-0.354657	-0.388957	-0.458967	-0.394391	-0.631741
TraesCS5D02G277200.1	-0.0147581	-0.21857	-0.176769	-1.13385	-1.21306	-1.41948	1.46987	1.29306	1.41355
TraesCS2B02G302800.2	-0.693527	0.138528	0.00547029	-0.694969	0.716457	-0.694969	0.141763	1.77622	-0.694969
TraesCS3D02G310300.1	0.315505	0.308364	0.468932	-0.702741	-0.752103	-0.779506	0.41314	0.505152	0.223258
TraesCS5D02G165300.1	0.108529	0.215796	0.205358	-0.831135	-0.930303	-0.869459	0.781494	0.502691	0.817029
TraesCS5D02G357600.1	1.75467	1.48257	1.59658	-1.59503	-1.62276	-1.45469	-0.328665	0.441971	-0.274648
TraesCS2B02G163300.1	0.667861	-0.322737	0.457278	-1.07984	-0.569159	-0.950087	0.201709	0.762014	0.832956
TraesCS2B02G582800.1	0.193001	0.128419	-0.0826026	0.338087	0.507071	0.629227	-0.656634	-0.369045	-0.687524
TraesCS3D02G262600.10	-1.12635	0.279647	-0.155492	-1.12635	-1.12635	-0.632698	0.969917	1.89833	1.01933
TraesCS7B02G203500.2	0.199188	0.28079	-0.185967	-0.185967	-0.185967	-0.185967	0.0770673	-0.185967	0.37279
TraesCS5B02G117400.1	0.249072	0.454656	0.0310053	0.360687	0.452239	-0.386915	-0.386915	-0.386915	-0.386915
TraesCS2A02G419600.2	0.0369304	-0.368638	0.16861	0.321246	0.451775	0.857975	-0.481058	-0.601784	-0.385056
TraesCS5A02G276700.5	0.3406	0.368081	0.495212	0.107287	0.196554	-0.137826	-0.478635	-0.481518	-0.409755
TraesCS2A02G203300.3	0.378563	0.866639	-0.232757	0.68404	-0.202624	-0.173107	0.0400444	-0.691139	-0.669659
TraesCS3D02G206300.2	0.751581	0.504258	0.795605	-1.69372	-0.714435	-0.718613	0.111515	0.664751	0.299061
TraesCS4D02G199900.1	-0.135893	-0.347528	-0.278514	0.441575	1.06985	-0.347528	0.293093	-0.347528	-0.347528
TraesCS2A02G132200.2	0.384635	0.448554	0.447659	-1.38098	-1.38373	-1.49163	1.21177	0.568419	1.1953
TraesCS3A02G454900.1	0.520359	0.870657	0.668011	-0.323435	-0.245176	-0.341829	-0.319784	-0.357962	-0.470842
TraesCS6D02G188900.1	-0.106855	-0.043326	-0.067327	-0.137582	-0.151768	-0.123534	0.340972	-0.0944717	0.383892
TraesCS3B02G394100.2	-0.420125	-0.544453	-0.392594	1.27481	0.910776	-0.518715	0.0298909	-0.544453	0.204867
TraesCS3B02G344300.2	0.334893	0.724062	-0.39629	-0.39629	0.204931	0.394482	-0.0732082	-0.39629	-0.39629
TraesCSU02G263400.1	-0.0273467	-0.598547	-0.52449	-0.290078	-0.215668	-0.520218	-0.531995	2.78071	-0.0723684
TraesCS4A02G134100.1	0.395922	0.204569	0.425104	-1.47239	-1.67048	-1.47309	0.734037	1.91738	0.938952
TraesCS5B02G519500.1	0.639446	0.531513	0.543689	-1.25028	-1.34708	-1.24552	0.540689	0.956416	0.631138
TraesCS2A02G067800.2	1.44441	0.918275	1.28691	-0.837989	-0.759123	-1.04163	0.34073	-1.42412	0.0725372
TraesCS5A02G411300.1	-0.409565	-0.51556	-0.412816	-0.83386	-0.786932	-0.697629	1.21079	1.15936	1.28621
TraesCS2D02G257100.1	1.02408	0.860631	0.970568	-0.811866	-1.00274	-0.896777	-0.350512	0.453356	-0.246742
TraesCS6B02G071600.1	-0.0130269	-0.316204	-0.175876	-0.927753	-1.13949	-0.799467	0.842329	1.74338	0.786109
TraesCS3D02G273900.3	-0.237718	0.514695	0.270301	-0.320421	-0.308925	-0.320421	0.754085	-0.0311763	-0.320421
TraesCS7A02G202900.2	0.876559	0.620315	0.801759	-0.765631	-0.520048	-0.828718	-0.238765	0.159235	-0.104707
TraesCS6D02G256100.2	-0.528576	-0.528576	-0.528576	-0.528576	0.349561	-0.528576	0.714484	2.10741	-0.528576
TraesCS4B02G010100.1	0.23593	0.00383052	-0.171327	-0.359368	-0.387937	-0.299796	0.488629	-0.00720775	0.497247
TraesCS2A02G216600.1	0.0921076	-0.457808	-0.457808	0.284629	0.86585	0.721066	-0.132422	-0.457808	-0.457808
TraesCS5D02G213300.1	-0.420623	-0.420623	-0.382187	-0.420623	-0.420623	0.741587	-0.420623	2.16434	-0.420623
TraesCS6B02G438800.1	0.0468186	0.450397	0.265728	-0.461103	-0.0270752	-0.461103	-0.0111454	0.658585	-0.461103
TraesCS7B02G145300.1	-0.572205	0.0252065	-0.273547	0.869809	0.657382	0.312197	0.125568	-0.572205	-0.572205
TraesCS1B02G073400.1	-1.32422	-0.637136	-0.753629	-1.33283	-1.11255	-1.55933	2.46773	2.28986	1.96209
TraesCS3D02G200600.1	0.0340563	0.164653	0.0911082	-0.68075	-0.534087	-0.521104	0.538784	0.0225065	0.884832
TraesCS6D02G017500.1	-0.542955	-0.356775	-0.345241	0.585637	0.655237	0.585637	-0.2963	-0.283402	-0.00183818
TraesCS7B02G236400.1	-0.0548966	-0.360575	-0.360575	0.426021	0.100953	0.153421	0.209888	-0.360575	0.246341
TraesCS6B02G449400.1	0.178656	0.171044	-0.00712332	-0.73548	-0.638147	-0.990613	0.47198	0.993707	0.555976
TraesCS2D02G051800.1	0.549492	0.495076	0.426051	-0.249874	-0.189666	-0.249874	-0.2628	-0.255605	-0.2628
TraesCS7A02G321100.1	-0.357235	-0.395697	-0.282446	-0.659783	-0.692767	-0.660836	1.28555	0.581124	1.18209
TraesCS4B02G318000.1	-0.552713	-0.735247	-0.806234	-1.33954	-1.49187	-1.15892	1.8863	2.3974	1.80083
TraesCS2A02G136700.1	-0.370615	-0.40538	-0.316676	0.967708	0.886045	0.731412	-0.466883	-0.849644	-0.175967
TraesCS6A02G347700.1	-0.181558	-0.307695	-0.383833	-0.84179	-0.469526	-0.751089	1.47071	-0.128934	1.59372
TraesCS3A02G388200.1	0.581756	0.69414	0.572201	-1.32116	-1.22959	-1.26839	1.38792	-0.681555	1.26467
TraesCS5B02G508600.2	0.284172	-0.331244	1.50347	-0.331244	0.199825	-0.331244	-0.331244	-0.331244	-0.331244
TraesCS6A02G372100.1	1.21376	1.07491	1.1495	-0.935553	-0.956729	-0.895589	-0.197907	-0.36725	-0.0851536
TraesCS3A02G423000.1	-0.210326	-0.187564	-0.255564	-0.131542	-0.0173437	-0.0339675	0.339575	0.15808	0.338653
TraesCS4A02G213300.1	1.03372	0.778579	0.634836	-1.19206	-0.952932	-0.957476	0.0506279	0.289048	0.315654
TraesCS4D02G086900.1	0.776835	0.736326	0.787958	-1.77819	-1.85136	-2.02218	1.11037	1.21	1.03024
TraesCS3B02G315900.1	-0.335936	-0.37542	-0.527423	0.798392	0.83777	0.858837	-0.408315	-0.513591	-0.334314
TraesCS6D02G217900.1	0.0820275	0.101381	0.168344	0.653086	0.503615	0.157129	-0.661731	-0.349196	-0.654656
TraesCS6D02G230100.1	1.22068	1.12095	1.14631	-1.00262	-1.12404	-1.13318	-0.0646518	-0.200943	0.0374975
TraesCS7D02G231800.3	-0.138203	0.281875	0.685546	-0.138203	-0.138203	-0.138203	-0.138203	-0.138203	-0.138203
TraesCS4D02G014300.1	1.25172	0.850746	0.938386	-0.245402	-0.161174	-0.186766	-0.757975	-0.720112	-0.969422
TraesCS7D02G549100.1	0.567426	0.427344	0.466948	-1.37014	-1.29528	-1.26557	0.762781	0.892521	0.813967
TraesCS7B02G199400.1	0.31819	0.0346788	0.385107	-0.630116	-0.298482	-0.419497	0.361513	0.163059	0.0855469
TraesCS2D02G221000.1	0.890639	0.702838	0.750994	-1.47291	-1.54649	-1.46084	0.721058	0.615025	0.799687
TraesCS2B02G600200.2	0.427827	0.528354	0.522076	0.22962	0.655078	0.639833	-0.981624	-0.860667	-1.1605
TraesCS7A02G189600.1	-0.344528	-0.344528	-0.344528	1.08522	0.618946	0.362997	-0.344528	-0.344528	-0.344528
TraesCS3D02G319900.1	-0.126345	0.17693	0.247131	-0.503199	-0.524894	-0.490588	0.400564	0.389691	0.430712
TraesCS5B02G209200.1	0.825129	0.664954	0.730017	-0.124092	-0.172412	-0.0320522	-0.499755	-0.665525	-0.726264
TraesCS6B02G294700.1	0.586419	0.583394	0.59178	-1.50261	-1.52363	-1.54156	1.12795	0.547857	1.1304
TraesCS2A02G416900.2	1.31876	1.18215	1.26789	-0.196192	0.149829	-0.00622113	-1.01735	-1.79628	-0.902587
TraesCSU02G139000.1	0.838424	0.510579	0.503563	-1.25578	-1.20893	-1.25158	0.692894	0.391323	0.779503
TraesCS4A02G218400.1	0.942495	0.917453	0.920254	-1.40989	-1.41435	-1.46096	0.642744	0.200193	0.662058
TraesCS7A02G073300.3	0.201415	-0.097043	0.484977	-0.807216	-0.60935	-0.29322	0.803012	-0.371054	0.688479
TraesCS2D02G134100.1	0.0142096	-0.100391	-0.0114837	-1.01525	-0.562197	-0.841893	0.494725	1.26944	0.752835
TraesCS7B02G315100.1	0.511058	0.478674	0.26769	-1.66343	-1.53594	-1.54856	1.11228	1.55147	0.826764
TraesCS3A02G251000.6	-0.0432367	-0.162261	-0.162261	-0.0366097	-0.162261	-0.162261	0.498577	-0.162261	0.392574
TraesCS5A02G298400.1	-0.317644	0.144749	-0.242751	0.637003	1.028	0.661631	-0.556043	-0.764609	-0.590339
TraesCS7D02G226300.1	1.53922	1.49729	1.53473	-1.52152	-1.27372	-1.30086	-0.0734095	-0.230698	-0.171044
TraesCS3B02G080100.1	-2.65404	-2.65404	-2.65404	-0.30779	-1.34312	-1.83355	3.825	4.31352	3.30805
TraesCS1A02G235800.1	-0.494055	-0.246837	-0.367401	-0.556682	-0.549021	-0.192122	0.672461	0.918836	0.814821
TraesCS1D02G215100.1	-0.678145	-0.94957	-0.400641	-0.632266	-0.450809	-0.237635	1.4605	0.0388417	1.84972
TraesCS4B02G192200.1	-0.24953	-0.2928	0.417006	-0.165441	-0.303824	-0.159171	0.625302	-0.364563	0.49302
TraesCS7B02G149100.1	-0.216929	0.00467089	-0.0368137	0.407052	0.229642	0.594381	-0.289705	-0.59655	-0.0957481
TraesCS2D02G040900.1	-0.180001	-0.382889	-0.101933	-0.144102	0.439229	0.439229	-0.130716	-0.0679026	0.129085
TraesCS4B02G201100.2	0.0995598	0.444072	0.176592	0.0843045	0.187851	-0.312951	-0.312951	-0.0535277	-0.312951
TraesCS7B02G431500.4	-0.256548	0.657918	-0.360273	0.131352	-0.694841	-0.656405	0.161946	0.284087	0.732765
TraesCS2A02G410100.1	0.0651699	0.018774	-0.105707	-0.757711	-0.739614	-0.694201	0.656534	0.942119	0.614635
TraesCS5B02G282900.3	-0.0433212	0.0509587	-0.251214	0.282848	0.0787706	0.340465	0.0439212	-0.251214	-0.251214
TraesCS4D02G229100.2	0.257058	0.251565	0.173359	-0.021224	0.248811	-0.0101857	-0.308393	-0.255298	-0.335692
TraesCS7A02G228300.1	1.83976	1.81161	1.92216	-1.50202	-1.7764	-1.68971	0.00114849	-0.599276	-0.00727791
TraesCS2D02G044900.1	0.39223	0.419414	0.391576	-0.461266	-0.347788	-0.353255	-0.0878493	-0.0924133	0.139352
TraesCS7D02G159800.2	-0.765074	-0.765074	-0.765074	-0.765074	-0.0951402	-0.765074	-0.765074	5.44346	-0.757879
TraesCS2A02G046200.1	-0.246464	-0.161822	-0.233778	-0.825953	-1.00441	-0.687705	0.804596	1.47683	0.878707
TraesCS1B02G076300.1	1.2695	1.2699	1.33427	-0.67975	-0.726624	-0.721042	-0.420524	-1.06907	-0.256662
TraesCS4D02G186800.1	0.140493	0.101972	0.0418014	-1.01987	-1.13821	-0.945788	0.894346	0.986468	0.938791
TraesCS1D02G313800.2	0.576385	0.586125	0.611659	-1.50111	-1.41511	-1.46062	0.783588	1.10177	0.717314
TraesCS1B02G297000.1	-0.499401	-0.499401	-0.335902	0.293038	0.673086	0.426598	-0.43314	-0.465185	0.840306
TraesCS3B02G563100.3	0.788704	0.986822	0.892288	-0.526132	-0.479482	-0.70796	0.091324	-1.46498	0.41942
TraesCSU02G142100.1	0.369334	0.339057	0.351979	-0.0393621	0.0080602	-0.281576	-0.24359	-0.256141	-0.247761
TraesCS2D02G207100.1	-0.146809	-0.109243	-0.257196	-1.33227	-1.59761	-1.58421	1.56609	1.83732	1.62392
TraesCS1D02G034300.1	1.09503	0.703443	0.89095	-0.901889	-0.496112	-0.73128	-0.185643	-0.188322	-0.186179
TraesCS2A02G221000.1	-0.173645	-0.316294	-0.172732	-1.25463	-1.42799	-1.28822	1.33962	1.87602	1.41787
TraesCS3D02G412700.2	0.440184	0.259521	0.341266	-0.814589	-1.22384	-0.719986	0.671071	0.491171	0.555206
TraesCS2A02G405000.2	-1.11899	-1.14855	-1.18538	-1.30041	-1.22453	-1.25636	2.64445	2.08488	2.50488
TraesCS6D02G121900.1	1.35301	1.25827	1.43415	-0.47016	-0.606899	-0.415765	-0.507433	-1.75157	-0.293613
TraesCS4A02G293200.1	-0.0415113	0.0915053	-0.0910656	-0.956283	-0.787188	-0.92983	0.996225	0.794922	0.923226
TraesCS7B02G050600.1	-0.258889	-0.00573263	-0.0540571	0.682487	0.648379	0.561698	-0.440594	-0.850745	-0.282547
TraesCS1B02G234300.2	0.415238	0.374104	0.492958	-1.00028	-1.02101	-1.0574	0.8896	0.232403	0.67438
TraesCS7B02G063200.1	1.58267	1.64721	1.54706	-0.722187	-0.952326	-0.804796	-0.564732	-1.02143	-0.711467
TraesCS3D02G089200.2	-0.210777	-0.87435	0.224609	-0.479287	-0.0376177	-0.87435	0.232668	1.29461	0.724492
TraesCS5B02G242700.1	0.0708242	0.279265	0.30811	-0.941719	-0.873261	-0.54487	0.438393	0.578267	0.684991
TraesCS3D02G361500.1	1.57609	1.35599	1.55363	-0.838164	-0.861358	-0.883761	-0.726435	-0.529346	-0.646651
TraesCS7A02G129800.1	-0.785448	-0.44062	0.890368	0.348115	0.578564	0.591398	0.0585356	-0.785448	-0.455464
TraesCS4A02G402200.2	0.0317156	-0.44855	-0.175929	0.753084	0.385757	0.0337825	-0.135884	0.00457292	-0.44855
TraesCS5D02G369500.2	0.226333	0.712906	0.15025	-0.997707	0.894101	0.991432	-0.994825	-0.997707	0.0152187
TraesCS7A02G256200.1	0.210835	-0.041974	0.16204	-0.800538	-0.599021	-0.724658	0.731061	0.396298	0.665959
TraesCS1A02G073300.2	0.382324	0.413738	0.203314	0.722452	0.612668	0.569718	-1.10749	-1.03487	-0.761854
TraesCS2A02G501700.1	-0.1021	-1.22601	-0.20839	-1.3043	-1.15793	-1.40906	1.2675	2.71871	1.42158
TraesCS1B02G347700.1	0.243679	0.281799	-0.0454546	-0.735755	-0.717111	-0.793177	0.637568	0.386922	0.741528
TraesCS7A02G327800.1	-0.21047	-0.448999	-0.27202	-0.776662	-0.77515	-0.915513	0.813241	1.73915	0.846421
TraesCS7D02G270300.1	0.373551	0.445492	-0.130523	-0.0352101	0.413311	-0.376627	-0.123242	-0.376627	-0.190126
TraesCS7D02G323400.2	-0.39582	-0.39582	-0.39582	0.567654	-0.39582	0.703812	-0.39582	-0.39582	1.10345
TraesCS1A02G411500.1	-0.280802	-0.280802	0.211821	-0.280802	0.604382	0.859977	-0.280802	-0.272171	-0.280802
TraesCS1B02G174500.2	-0.409748	-0.409748	-0.409748	0.608174	0.175215	0.822299	-0.409748	-0.409748	0.44305
TraesCS5A02G099300.3	0.286583	0.447927	0.356765	0.352608	0.0033589	0.398368	-0.439046	-0.703282	-0.703282
TraesCS5B02G344300.1	-0.110172	-0.0153842	-0.0250344	0.512225	0.534632	0.535138	-0.35312	-0.743744	-0.334541
TraesCS3A02G111100.4	0.560066	0.614263	0.816224	-0.909299	0.460865	-0.0248968	-0.496789	-0.434214	-0.586218
TraesCS5D02G128300.1	-0.10577	-0.402081	-0.402081	-0.402081	-0.402081	0.545772	-0.0778461	1.64825	-0.402081
TraesCS7A02G095300.1	0.0154001	0.224034	-0.0715797	-0.759471	-0.989555	-0.729109	0.707396	0.711218	0.891667
TraesCS6A02G108100.1	1.36496	1.32038	1.21122	-0.851627	-0.759852	-0.956967	-0.542389	-0.090115	-0.695617
TraesCS2B02G273900.1	0.476607	0.289938	0.420163	-1.22741	-1.2082	-1.15772	0.629302	0.978364	0.798962
TraesCS2D02G557300.2	1.40214	1.1849	1.39539	-0.958458	-0.927846	-0.867458	-0.60936	-0.217095	-0.40221
TraesCS2D02G202200.1	0.033507	0.202629	0.0889526	-0.828093	-0.553758	-0.613228	0.431852	0.59082	0.647318
TraesCS2D02G541900.1	0.819628	0.792367	0.642766	-1.30456	-1.22299	-1.08743	0.479399	0.402212	0.478608
TraesCS4B02G101800.3	0.32082	0.0571376	0.073449	1.0423	0.881559	1.04549	-0.893532	-1.23538	-1.29184
TraesCS5A02G268300.1	0.58679	0.796665	0.653194	-0.0764812	0.0488073	-0.0533976	-0.579466	-0.683056	-0.693056
TraesCS2D02G126600.1	0.924488	0.781737	0.848248	-1.67719	-1.8036	-1.76317	1.23692	0.244742	1.20783
TraesCS1B02G408600.1	-0.0636387	-0.0826135	0.0300204	0.207125	0.316419	0.101251	-0.13183	-0.170554	-0.206178
TraesCSU02G139400.1	0.50038	0.486846	0.344229	-1.27612	-0.965108	-1.0918	0.745527	0.560735	0.695307
TraesCS3B02G020700.1	0.952711	0.853289	0.966145	-0.942273	-0.948214	-0.732243	-0.383099	0.378232	-0.144549
TraesCS4B02G251700.1	-0.00554345	0.0341208	0.128927	-1.18767	-1.13948	-1.33709	1.06539	1.33852	1.10283
TraesCS7D02G469200.1	1.28439	1.09391	0.483188	0.368294	-0.00663765	-0.0437596	-1.22219	-1.03644	-0.920753
TraesCS3A02G267400.1	0.644477	0.875825	0.64783	-1.23758	-1.19139	-1.4124	0.431367	0.860864	0.381009
TraesCS1A02G222700.1	-0.026207	-0.307581	-0.0372167	-0.281165	-0.49803	-0.453105	0.410809	0.724863	0.467632
TraesCS7B02G138900.4	0.539679	0.464564	-0.170493	-0.170493	-0.170493	-0.169051	-0.170493	-0.170493	0.0172744
TraesCS1A02G250700.1	0.173564	0.0109735	0.176657	-0.28548	-0.284062	-0.232557	0.285704	-0.170985	0.326187
TraesCS5A02G251390.4	-0.174992	0.737275	0.487669	-0.174992	-0.174992	-0.174992	-0.174992	-0.174992	-0.174992
TraesCS3D02G193000.1	-0.474745	-0.239735	-0.0239695	-0.57378	-1.13518	-0.676534	0.869728	1.06944	1.18478
TraesCS1A02G169500.1	0.155476	-0.115393	0.218527	-0.839684	-1.01859	-0.86897	0.916929	0.631584	0.920121
TraesCS3D02G279700.1	-0.12808	0.0682038	0.0781629	-1.12392	-0.878291	-0.960238	0.923049	1.0707	0.950416
TraesCS2D02G063900.1	-0.803594	-0.987873	-0.644985	0.817921	0.879076	0.997186	0.100375	-0.143385	-0.214721
TraesCS1A02G421600.1	0.304127	-0.139996	0.249605	-0.468516	-0.604699	-0.530396	0.1245	0.554969	0.510406
TraesCS4B02G302400.1	-0.0826474	0.0728388	0.127302	-0.844202	-1.11262	-0.872111	0.852749	1.17297	0.685722
TraesCS3D02G075800.3	0.41965	0.524902	0.418299	-1.29372	-1.21294	-1.4358	0.942603	0.776082	0.860933
TraesCS1A02G301400.1	0.483093	0.337582	0.441215	-1.67717	-1.70151	-1.63197	1.16168	1.35653	1.23056
TraesCS6D02G293500.2	0.0512081	0.123302	0.0910799	-0.269565	0.373829	0.438843	-0.269565	-0.269565	-0.269565
TraesCS2B02G122200.1	-0.265917	0.0537659	-0.00869023	-0.252517	-0.484761	-0.413439	0.57971	0.119654	0.672195
TraesCS1B02G257000.1	0.19454	0.201661	0.0402346	0.515182	0.20095	0.55075	-0.622664	-0.477975	-0.602679
TraesCS4A02G226400.2	0.790457	-0.291974	0.0680966	-0.319196	-0.65262	0.00821773	-0.643989	1.69363	-0.65262
TraesCS3A02G355500.1	0.677285	0.573082	0.951783	-2.09169	-0.952287	-1.20434	0.245947	1.31703	0.483187
TraesCSU02G266300.1	-0.64702	-0.742831	-1.06419	0.0978091	-0.916247	-0.742831	1.37898	2.50863	0.127699
TraesCS5A02G295100.2	1.43596	0.935045	0.312921	-0.546254	-0.546254	-0.546254	-0.546254	-0.546254	0.047339
TraesCS2D02G355700.1	0.648769	0.602897	-0.383332	-0.383332	-0.383332	0.0592136	0.602897	-0.383332	-0.380449
TraesCS4B02G244400.1	0.771029	0.75385	0.592142	-0.418638	-0.418638	-0.375993	-0.292986	-0.418638	-0.192129
TraesCS3D02G313600.1	-0.0317673	0.237993	-0.266882	-0.266882	0.080217	-0.266882	0.00812539	-0.266882	0.772959
TraesCS2D02G133500.5	-0.401298	0.365085	-0.307738	0.120758	-0.401298	-0.401298	1.02416	0.254969	-0.25334
TraesCSU02G117200.1	-0.0862643	-0.146734	-0.131052	0.279103	0.292732	0.316753	-0.209849	-0.281612	-0.033077
TraesCS3D02G455900.1	-0.190697	-0.146011	-0.186577	0.179646	0.466248	0.223653	-0.094925	-0.215667	-0.035671
TraesCS5B02G568700.2	0.168861	0.346329	0.17434	-0.225105	0.100282	0.110607	-0.225105	-0.225105	-0.225105
TraesCS4B02G066700.2	-0.392263	-0.0637378	-0.440671	-0.0732466	-0.218083	-0.253678	0.369612	0.361008	0.711059
TraesCS5A02G081900.1	0.580034	0.35302	0.416374	-1.80307	-1.82279	-1.70587	1.02838	1.96597	0.987945
TraesCS6D02G239800.3	1.53311	1.1704	1.17453	-0.899332	-1.95244	-0.914007	0.0782463	0.0807157	-0.271219
TraesCS7A02G063700.2	-0.869409	1.68245	-0.0271148	1.1888	-0.197933	-0.250698	-0.328752	-0.888025	-0.309322
TraesCS5B02G049800.1	-0.16299	0.0421869	-0.0698808	-1.1209	-1.23307	-1.53167	1.47414	1.12827	1.47392
TraesCS7B02G050100.6	-0.735005	0.441192	-0.852842	1.13689	0.966522	0.334036	0.191242	-0.885176	-0.596859
TraesCS1B02G350600.1	-0.150618	-0.2785	-0.256383	0.982118	0.842909	0.812542	-0.445271	-0.951529	-0.555268
TraesCS5B02G222700.2	-0.237154	-0.237154	-0.0317612	-0.0646662	-0.0106452	0.205392	0.33428	-0.237154	0.278861
TraesCS6B02G230900.2	-0.348007	-0.348007	-0.348007	0.458524	0.924016	0.130188	-0.348007	0.227306	-0.348007
TraesCS5D02G327900.1	0.831772	0.717682	0.761735	-0.807683	-0.743818	-0.929889	0.00905681	0.0382101	0.122934
TraesCS1B02G401300.1	0.341623	0.303971	0.175663	-0.612489	-0.752613	-0.683598	0.510422	0.0905671	0.626454
TraesCS7D02G456000.1	-0.301048	-0.532667	-0.83294	-0.227855	-0.763016	-0.463391	1.27525	0.837377	1.00829
TraesCS7B02G304900.2	-0.539778	-0.115613	-0.586299	0.356523	0.306474	0.348772	0.50719	-0.547647	0.270377
TraesCS3A02G258300.3	0.178863	-0.347825	-0.592525	-0.363113	-0.427011	-0.602167	1.05857	-0.0920749	1.18728
TraesCS5B02G000800.1	0.0315838	0.162438	0.185831	0.138659	0.0604831	0.0952747	-0.192681	-0.258422	-0.223166
TraesCS7A02G410100.2	0.854975	-1.20057	-0.435882	-1.20057	-1.20057	0.326001	1.14113	2.91605	-1.20057
TraesCS2A02G151300.1	-0.221901	-0.323634	-0.423026	-0.825781	-1.13819	-0.855436	1.27802	1.2464	1.26356
TraesCS4A02G208400.1	0.811725	0.504937	0.585972	-2.08318	-1.66727	-1.6892	0.948282	1.64643	0.942305
TraesCS4D02G296800.1	-0.40786	-0.370939	-0.470352	-0.632601	-0.715124	-0.55747	1.15627	0.780764	1.21731
TraesCS5B02G263100.3	-0.248046	-0.248046	-0.248046	0.767024	0.453282	-0.248046	0.267969	-0.248046	-0.248046
TraesCS3D02G161900.1	-0.305624	-0.186803	-0.0200783	-0.464711	-0.41211	-0.616991	0.646159	0.573403	0.786753
TraesCS2D02G279300.2	-0.261471	-0.0151069	-0.0154392	-0.965791	-0.928602	-1.08232	1.11283	1.09939	1.05651
TraesCS2B02G412900.1	0.23766	0.472707	0.0286486	-0.365713	-0.378401	-0.397646	0.266474	-0.0988934	0.235164
TraesCS1A02G065400.1	0.066769	0.104672	-0.147991	-0.54346	-0.299025	-0.326175	0.2755	0.377298	0.492412
TraesCS7D02G086300.1	0.259624	0.275408	0.150556	-0.395803	-0.293572	-0.559493	0.222109	0.0982699	0.242901
TraesCS2B02G198900.1	0.231607	0.451723	0.512311	-1.59924	-1.81966	-1.62837	1.16473	1.40648	1.28042
TraesCS2A02G100000.2	-0.248545	-0.248545	-0.248545	0.51274	0.442989	0.53554	-0.248545	-0.248545	-0.248545
TraesCS5D02G547300.1	0.455489	0.77227	0.850677	0.130571	0.173332	-0.235424	-0.759951	-0.816534	-0.57043
TraesCS7B02G368200.1	-0.180969	0.427757	-0.393352	-0.902527	-0.640491	-0.76448	0.560057	1.61984	0.274166
TraesCS1D02G007800.3	-0.460793	-0.519793	-0.454455	1.10155	0.816359	0.981851	-0.565511	-0.42565	-0.473555
TraesCS4B02G037900.1	-0.131414	-0.131414	0.283263	0.243765	0.261453	-0.131414	-0.131414	-0.131414	-0.131414
TraesCS6B02G402000.1	-0.368184	-0.715942	0.042733	-0.265848	-0.810914	-0.245552	0.653592	0.835674	0.87444
TraesCS3D02G303600.4	-0.218021	-0.233804	-0.233804	0.437942	0.357875	0.0601549	0.297265	-0.233804	-0.233804
TraesCS4B02G156100.2	-0.651281	0.652061	0.396955	0.110004	0.793386	0.288322	-0.552323	-0.651281	-0.385844
TraesCS1A02G406300.1	0.770433	0.692858	0.459766	-0.482917	-0.236801	-0.291993	-0.00175582	-0.218545	-0.691045
TraesCS2A02G506000.1	-0.701645	-0.412974	-0.292541	-0.857148	-1.14416	-0.717284	1.00224	1.82586	1.29765
TraesCS1B02G118000.2	-0.478397	-0.00227489	-0.478397	-0.454078	-0.478397	-0.013729	-0.478397	1.54592	0.837748
TraesCS1A02G120100.2	-0.375356	-0.375356	-0.375356	0.311704	0.413747	-0.0396443	0.648963	-0.375356	0.166654
TraesCS7D02G306800.2	0.0700648	0.105626	0.10688	0.7958	0.540443	0.557511	-1.09601	0.0156912	-1.09601
TraesCS6A02G369300.1	0.715391	0.379697	0.659523	-0.0493306	-0.0914219	-0.0847932	-0.40389	-0.56193	-0.563245
TraesCS1B02G287700.1	-0.0375612	-0.0626086	-0.525598	-0.639697	-0.656759	-0.377605	0.744024	0.650024	0.905781
TraesCS4B02G232400.1	-0.394121	-0.368994	-0.297123	0.613253	0.687989	0.641863	-0.200684	-0.432653	-0.24953
TraesCS5A02G310800.1	1.89059	1.82235	1.81125	-0.983298	-0.645995	-0.944267	-1.27834	-0.462298	-1.20999
TraesCS2B02G065200.1	0.532118	0.574671	0.502301	-1.29791	-1.09197	-1.22615	0.920252	0.157039	0.92964
TraesCS3B02G145500.2	0.598365	0.508884	0.337551	-0.760808	-0.451694	-0.78821	0.195794	0.233072	0.127047
TraesCS3D02G300100.1	0.102745	-0.472558	0.0202571	-0.626897	-0.749575	-1.00089	0.356942	1.45441	0.915565
TraesCS4A02G269900.1	0.106281	0.294871	0.282338	-0.460233	-0.524842	-0.40401	0.439228	-0.121785	0.388154
TraesCS3B02G003100.1	-0.0197242	0.643953	0.962574	-0.0739638	0.19219	-0.696894	0.249462	-0.560703	-0.696894
TraesCS4D02G115500.1	-0.330002	-0.594696	-0.570256	-1.15161	-1.37478	-1.1143	1.77854	1.76133	1.59577
TraesCS5D02G525400.1	0.501455	0.751745	0.619799	-0.154106	-0.320438	-0.136228	-0.420743	-0.420743	-0.420743
TraesCS6B02G248700.1	0.209525	0.14957	0.190938	-1.17368	-1.31199	-1.09397	0.83094	1.41895	0.779716
TraesCS2B02G409300.1	-0.0833346	-0.233496	-0.100852	0.52357	0.580677	0.635106	-0.232577	-0.627828	-0.461266
TraesCS5A02G335500.2	-0.571401	0.162387	-0.571401	-0.20403	-0.166498	-0.571401	0.202595	2.29115	-0.571401
TraesCS2D02G326900.1	0.665652	0.826825	0.743395	-1.09545	-0.844121	-0.957045	0.352114	0.0563663	0.252259
TraesCS3A02G088800.1	-0.847577	-0.644913	-0.243153	0.658982	0.929257	0.722181	-0.490403	0.170357	-0.25473
TraesCS4B02G093200.1	0.223853	0.25027	0.568771	-0.0105516	-0.268769	-0.268769	0.0427341	-0.268769	-0.268769
TraesCS6B02G071100.1	0.0472002	-0.062868	0.0180047	0.153943	0.109654	0.141589	-0.119867	-0.126644	-0.161012
TraesCS1B02G077300.2	-0.289315	-0.362663	-0.199517	-1.51563	-0.893234	-0.879292	1.43149	1.11592	1.59224
TraesCS5D02G095900.1	0.740985	0.690087	0.502789	-0.500586	-0.375524	-0.477127	-0.226519	0.084752	-0.438857
TraesCS1B02G299300.1	1.58885	1.70253	1.88143	-1.69904	-1.79435	-1.39984	-0.261366	0.139259	-0.157478
TraesCS5B02G529400.1	1.11396	1.03306	1.11716	-1.28849	-1.04628	-1.19658	0.0996711	-0.0120018	0.179512
TraesCS4B02G278200.2	-1.23284	-0.583623	-0.883557	-0.621769	-0.298594	-0.0806939	1.4485	0.739762	1.51281
TraesCS6B02G034800.1	0.711488	0.693091	0.418331	-0.351748	-0.384437	-0.530885	-0.0713521	-0.448977	-0.0355118
TraesCSU02G269100.1	-0.446553	-0.395187	-0.820814	-0.463375	0.0706515	0.08387	-0.435841	2.8704	-0.463155
TraesCS7A02G064700.3	-0.261298	-0.261298	0.0970982	0.242559	0.189715	0.584292	-0.0684727	-0.261298	-0.261298
TraesCS4B02G247700.1	0.0329069	0.167	0.203021	-0.370256	-0.418351	-0.428869	0.457705	-0.088758	0.445601
TraesCS7A02G055800.1	0.76362	0.749727	0.75669	-1.04419	-0.986137	-1.20293	0.542046	0.214858	0.206317
TraesCS7B02G395000.1	-0.234068	-0.429558	-0.19239	0.112523	0.439333	0.144444	-0.215532	0.035172	0.340076
TraesCS7A02G113600.1	-0.0865711	0.0138173	-0.0416924	0.458937	0.534197	0.475824	-0.427821	-0.265119	-0.661572
TraesCS2A02G176000.1	-0.0548571	-0.0413106	-0.07266	0.173744	0.173744	0.0526412	-0.0252209	-0.138921	-0.0671587
TraesCS1A02G170700.1	1.23446	0.945185	1.04717	-1.13539	-0.95225	-0.968225	-0.147463	0.0889447	-0.112437
TraesCS1A02G196500.1	0.451197	0.334734	0.455692	-1.1549	-1.40811	-1.17319	0.967111	0.540575	0.986892
TraesCS3B02G452800.3	-0.655695	-0.426669	1.00195	0.617858	0.582128	0.24809	-0.153195	-0.400438	-0.814032
TraesCS3A02G079200.4	-0.13059	-0.466302	-0.104534	-0.459106	0.249152	-0.0944643	0.129202	0.750308	0.126334
TraesCS5D02G120500.5	-0.0685868	-0.19556	-0.19556	0.571671	-0.19556	0.293983	0.180731	-0.19556	-0.19556
TraesCS1D02G165100.7	-0.67358	-0.67358	-0.67358	-0.0895794	0.236385	-0.269767	0.399555	1.85799	-0.113843
TraesCS5B02G251800.1	0.218843	-0.0283607	0.111392	-0.380877	-0.478992	-0.597815	0.435151	0.0318164	0.688843
TraesCS1B02G475000.1	0.624942	0.58968	0.605252	-1.22102	-1.38528	-1.5549	1.05402	0.17095	1.11635
TraesCS4D02G166000.4	1.31805	1.5036	1.44389	-0.428078	-0.471037	-0.342606	-0.973391	-1.27429	-0.776137
TraesCS2A02G489600.2	0.642224	0.33518	0.669461	-0.694334	-0.940476	-0.696787	0.21114	0.330771	0.142821
TraesCS1B02G152500.1	-0.55405	0.782387	-1.37045	-0.0776633	-1.33201	-0.0548788	1.29563	1.47233	-0.161304
TraesCS3A02G041900.1	-0.449156	-0.898042	-0.442898	1.01223	1.06275	1.10364	-0.762708	-0.179789	-0.446024
TraesCS2B02G366900.1	0.320854	0.334349	0.277788	-1.34253	-1.3805	-1.48547	1.17369	0.93106	1.17076
TraesCS1D02G274000.1	-0.319733	-0.0957546	-0.237977	0.929614	0.929391	0.691071	-0.762007	-0.563534	-0.571071
TraesCS2D02G172800.1	0.591336	0.41975	0.477551	-0.190072	-0.210364	-0.209002	-0.293066	-0.293066	-0.293066
TraesCS6B02G470900.1	0.228037	0.0852815	0.182815	-1.28959	-1.16222	-1.10182	1.02019	1.08916	0.94815
TraesCS4D02G135000.1	1.30639	0.87706	1.20479	-1.05334	-1.01716	-0.785604	0.125089	-1.74299	1.08576
TraesCS4B02G180400.1	0.213556	0.448021	0.387261	-0.475085	-0.563609	-0.705153	0.149594	0.390005	0.15541
TraesCS3D02G374600.1	-0.0621739	0.0180045	0.00953297	-1.50011	-1.60201	-1.6168	1.42457	1.71071	1.61828
TraesCSU02G265300.1	-0.174064	-0.0207939	-0.321057	-1.04752	-0.927169	-0.404673	-1.17352	5.40946	-1.34066
TraesCS2D02G286400.1	0.196602	0.190609	0.137004	-1.00818	-0.921758	-1.08503	0.980839	0.587395	0.922513
TraesCS5B02G559000.2	-0.237013	0.155305	0.293117	0.864007	0.750409	0.814381	-0.454682	-1.33488	-0.850644
TraesCS3B02G214700.1	0.360752	0.0737617	0.188047	0.548401	0.489076	0.602318	-0.614079	-1.03776	-0.610519
TraesCS1A02G008600.1	0.292731	0.470299	0.0772374	-0.982579	-1.0086	-1.07072	0.955017	0.314434	0.95218
TraesCS5B02G142100.1	0.122304	-0.0555856	0.187912	0.537789	0.228388	0.496955	-0.516917	-0.566547	-0.4343
TraesCS7A02G474000.2	-0.880219	-0.0778194	-0.292374	-0.880219	-0.762524	-0.880219	1.11653	1.52414	1.13271
TraesCS2B02G414300.1	0.0456415	-0.221618	-0.108095	-0.420109	-0.292891	-0.471686	0.547224	0.583054	0.338479
TraesCS7A02G553800.3	-0.235696	-0.523759	-0.523759	0.791807	0.959605	0.360643	0.00331093	-0.523759	-0.308391
TraesCS3B02G284900.4	0.930561	-0.696111	0.206155	-0.696111	-0.696111	-0.696111	-0.696111	3.03995	-0.696111
TraesCS3A02G153300.1	0.251376	0.0944154	0.194662	-1.1291	-0.921099	-0.985474	0.829528	0.933876	0.731815
TraesCS6B02G176700.2	-0.381387	0.0136763	-0.381387	0.994904	-0.381387	-0.381387	0.411052	-0.381387	0.4873
TraesCS6B02G336400.1	2.03284	1.96588	1.85397	-1.26777	-1.38361	-1.415	-0.761706	-0.44834	-0.576258
TraesCS3A02G021800.1	0.25058	0.0124907	0.0301239	-0.441508	-0.558827	-0.494384	0.38684	0.359204	0.455481
TraesCS1B02G391400.1	1.0033	1.04978	0.981347	-1.06859	-1.18954	-1.22465	0.311626	-0.10638	0.243118
TraesCS4A02G002800.1	-0.287133	-0.553891	-0.297971	-0.602328	-0.621487	-0.867902	0.953737	1.19636	1.08061
TraesCS2D02G427700.1	-0.0323378	-1.23515	-1.18725	1.07642	1.21185	0.0154096	1.14682	-1.24522	0.249453
TraesCS3D02G104800.1	0.925851	0.726989	0.965119	-0.237454	-0.2832	-0.445361	-0.70694	-0.282271	-0.662734
TraesCS1A02G323400.1	1.5603	1.5041	1.5772	-0.69357	-1.11251	-0.662306	0.508261	-2.98612	0.304643
TraesCS4D02G136400.1	-0.117451	-0.0650317	-0.0663193	0.267922	0.20741	0.140904	-0.173234	-0.229818	0.0356189
TraesCS6B02G346600.1	-0.220383	-0.391031	-0.00816657	0.656934	1.14896	0.650179	-0.542724	-0.853601	-0.440165
TraesCS4B02G287400.1	0.511276	0.286795	0.449937	-1.70784	-1.50594	-1.37466	0.665237	1.84807	0.827137
TraesCS2B02G407400.2	-0.319995	-0.0745649	-0.673883	0.749427	0.665255	0.63238	0.100114	-0.673883	-0.40485
TraesCS6A02G233100.1	0.517519	0.500052	0.53856	-1.55996	-1.59593	-1.59765	1.05767	1.15597	0.983776
TraesCS5D02G224100.2	-0.246304	-0.246304	-0.0111901	-0.246304	-0.246304	-0.246304	0.861383	-0.243422	0.624751
TraesCS3B02G345700.2	0.375562	-0.452257	0.0587046	0.446145	0.49335	0.435268	-0.452257	-0.452257	-0.452257
TraesCS2B02G542500.1	0.0668118	0.136965	0.153399	-0.347675	-0.534354	-0.668227	0.657272	0.0299893	0.505818
TraesCS6D02G216000.1	0.562354	0.676192	0.635936	-2.32504	-2.19737	-2.15008	1.63407	1.56161	1.60231
TraesCS5D02G012500.1	0.031955	-0.0290846	0.169006	0.92481	0.823715	0.835177	-0.86955	-1.12689	-0.759139
TraesCS5D02G402400.3	0.523371	-0.434874	-0.675078	-1.13975	-1.13975	-0.179976	0.316534	1.78112	0.948396
TraesCS1D02G302100.1	-0.384376	0.0044771	-0.167521	0.562772	0.582698	0.806262	-0.503318	-0.412964	-0.488029
TraesCS7B02G310800.1	0.347362	-0.0529261	0.405475	-1.22904	-1.11607	-0.576649	0.774153	0.929461	0.51824
TraesCS1D02G222800.1	0.0715018	-0.0562538	-0.015686	0.754456	0.702349	0.781615	-0.701781	-0.757161	-0.77904
TraesCS2A02G081300.1	-1.049	-0.82206	-0.799535	-1.16802	-1.09078	-1.05166	2.30472	1.52908	2.14725
TraesCS5A02G524800.1	-0.171684	-0.279528	-0.33681	-1.43066	-1.35438	-1.38132	1.72338	1.46825	1.76274
TraesCS6D02G012700.2	-0.240499	-0.134918	-0.255514	0.491479	0.45428	0.285604	-0.104014	-0.45338	-0.0430385
TraesCS4A02G093800.3	0.738513	0.333002	0.702985	-0.871924	-1.01466	0.10834	-0.00173786	-0.231417	0.236904
TraesCS5A02G461600.1	0.701052	0.723419	0.746428	-1.16484	-1.64168	-1.43864	0.751266	0.648502	0.674499
TraesCS1B02G226000.1	-0.845968	-0.699338	-1.04262	-2.30682	-2.13899	-2.11222	2.9421	3.19843	3.00542
TraesCS4A02G066100.1	-0.30481	-0.337617	-0.301993	0.526322	0.470563	0.838706	-0.337617	-0.215938	-0.337617
TraesCS7A02G068500.1	0.42723	-0.142171	0.249301	-1.47896	-1.97293	-1.40825	1.14313	1.81608	1.36657
TraesCS5B02G201300.3	0.998302	-1.04889	1.06515	-0.897028	-1.04745	-1.04889	1.03382	0.165238	0.779745
TraesCS2D02G393900.1	-0.516364	-0.368897	-0.646861	-0.612372	-0.680122	-0.994692	1.21314	1.58231	1.02386
TraesCS5A02G111400.1	-0.505181	-0.229598	-0.429232	0.736826	0.490085	0.339004	-0.793244	1.18459	-0.793244
TraesCS5B02G463700.2	-0.186537	-0.36308	-0.385642	0.329686	0.457715	0.475211	-0.146384	-0.221061	0.0400935
TraesCS1B02G339500.1	0.809176	0.704733	0.777618	-1.66659	-1.63616	-1.74449	0.563149	1.67115	0.521412
TraesCS5A02G540900.1	-0.530503	-0.415203	-0.174359	0.377157	0.636084	0.648371	-0.0181245	-0.117776	-0.405646
TraesCS5B02G523600.2	0.00671912	0.12354	-0.0777217	0.602843	0.650091	0.408418	-0.59311	-1.06919	-0.0515865
TraesCS5A02G395200.1	1.00339	0.802096	0.83233	-0.685208	-0.714815	-1.00151	0.188031	-0.530053	0.105738
TraesCS4B02G258000.2	0.372823	0.262442	0.149633	-0.214535	0.237424	-0.218856	-0.218856	-0.218856	-0.151218
TraesCS2A02G390300.3	-0.300939	-0.452161	-0.374042	0.739159	0.819395	0.797525	0.419061	-0.823999	-0.823999
TraesCS7B02G095300.6	-0.234385	-0.406545	-0.0600004	0.636832	0.86381	0.945924	-0.0752532	-1.18895	-0.481429
TraesCS1B02G440800.1	-0.0187264	-0.159235	-0.0301311	-0.926784	-0.926023	-0.881813	0.676085	1.47985	0.786773
TraesCS3A02G167400.3	-0.174499	-0.440023	0.364736	0.531397	0.721453	0.578545	0.166491	-0.874051	-0.874051
TraesCS6D02G313000.1	0.118586	0.135535	0.0585828	-0.97071	-1.13893	-0.856653	0.847694	1.09256	0.713336
TraesCS6A02G271200.2	0.144112	0.376036	0.809271	-0.333381	-1.24348	-1.41584	0.593661	1.08216	-0.0125342
TraesCS1B02G085800.1	0.339359	0.509575	-0.0534497	-0.385728	-0.338888	-0.290816	0.0716036	-0.25085	0.399195
TraesCS2D02G124800.1	1.07614	0.990637	0.710636	-0.766079	-0.901431	-0.901431	-0.207104	0.289822	-0.291186
TraesCS4D02G175700.1	1.09267	1.0796	1.18952	-0.613451	-0.497746	-0.741408	-0.335028	-0.5328	-0.641368
TraesCS2D02G407800.2	0.452039	0.0559301	0.24431	0.248254	0.54704	0.392188	-1.09008	-0.3634	-0.486276
TraesCS2D02G197300.1	0.758706	0.754769	0.788732	-1.57139	-1.61188	-1.57026	0.888264	0.594999	0.968063
TraesCS3B02G131700.9	0.187715	0.214527	0.12672	-0.287668	-0.440825	-0.168205	0.255169	-0.440825	0.553393
TraesCS4D02G241700.2	0.184088	0.572807	0.409648	-0.194424	-0.194424	-0.194424	-0.194424	-0.194424	-0.194424
TraesCS5B02G324800.3	0.000815019	-0.0672464	-0.0412267	-1.54996	-1.50836	-1.37413	1.44375	1.72524	1.37114
TraesCS5B02G037600.1	1.07806	0.559962	0.947592	-0.769861	-0.761695	-0.70579	-0.207366	-0.0860001	-0.0549009
TraesCS6D02G293900.1	-0.257133	-0.352221	-0.256335	-1.10825	-1.19727	-1.26447	1.26528	1.88655	1.28384
TraesCS3D02G495100.2	-0.101551	-0.346438	-0.346438	0.160468	0.548089	0.655004	-0.0513029	-0.346438	-0.171393
TraesCS6B02G298300.1	0.349585	0.431205	0.409191	-1.43804	-1.60722	-1.22597	1.16583	0.706327	1.2091
TraesCS4D02G234900.1	-0.353667	0.544735	1.13433	-0.353667	0.442931	-0.353667	-0.353667	-0.353667	-0.353667
TraesCS3B02G239100.1	0.500838	0.501957	0.297337	-1.22022	-1.09956	-1.25455	0.727565	0.963775	0.582859
TraesCS6B02G075200.1	0.0441218	0.0661481	0.126789	-0.665027	-0.868174	-0.938718	0.403537	1.01443	0.816892
TraesCS2A02G034400.1	-0.60442	-0.432977	-0.377505	-1.85776	-1.55551	-1.40462	2.05555	1.94255	2.23468
TraesCS7A02G127700.3	-0.556158	-0.556158	-0.556158	-0.556158	0.470288	0.0113873	1.70718	-0.554716	0.590497
TraesCS6D02G154500.2	-0.459921	-0.0366118	0.428384	0.963926	0.183473	0.300513	-0.459921	-0.459921	-0.459921
TraesCS1A02G339300.1	0.939378	0.919779	0.994168	-1.1635	-1.20724	-1.21073	0.37511	0.0803276	0.272705
TraesCS2B02G405400.1	0.552447	0.661572	0.300618	-0.861283	-0.762522	-0.973569	0.241811	0.29854	0.542385
TraesCS7D02G066500.1	0.235997	0.128732	0.192661	-1.15023	-1.11829	-1.14941	0.98536	0.861178	1.01399
TraesCS1D02G004900.3	0.783255	0.991506	-0.574578	-0.0415133	0.81664	-0.42662	-0.574578	-0.399533	-0.574578
TraesCS5B02G252900.1	-0.103492	-0.103492	-0.103492	-0.103492	0.363266	0.361177	-0.103492	-0.103492	-0.103492
TraesCS2A02G076100.1	0.904036	0.778078	0.688211	-1.06346	-1.17629	-1.19355	0.201941	0.21611	0.644924
TraesCS2A02G299200.1	0.286968	0.232853	0.293746	-0.750572	-0.551917	-0.654929	0.558111	-0.186037	0.771777
TraesCS6B02G209900.1	0.186632	0.519001	0.341236	-0.637929	-1.04726	-0.842017	0.501937	0.799468	0.178936
TraesCS4D02G236800.1	-0.20458	-0.238796	-0.15882	0.204811	0.449161	0.621968	-0.196152	-0.238796	-0.238796
TraesCS5A02G381700.1	-0.0987009	-0.617739	-0.617739	-0.617739	-0.0433957	-0.617739	-0.617739	2.0758	1.15499
TraesCS6B02G179900.2	-0.246168	-0.268018	-0.321731	0.881027	1.06453	0.912298	-0.597935	-0.795896	-0.628108
TraesCS1A02G084300.1	0.776852	0.60163	0.606428	-1.22627	-1.30362	-1.36666	0.488793	0.934243	0.488603
TraesCS7D02G185700.2	-0.17289	-0.141495	-0.17289	-0.17289	0.000877167	-0.17289	-0.17289	0.797227	0.20784
TraesCS4B02G108100.1	0.150954	-0.112945	-0.00235339	-1.32806	-1.26244	-1.51139	1.40472	1.12698	1.53454
TraesCS2D02G274700.1	0.24505	0.305368	0.170999	0.0149378	0.0832829	0.00360467	-0.222585	-0.33895	-0.261707
TraesCS2D02G193100.1	-0.130357	-0.0782527	0.0567741	-0.375888	-0.293946	-0.38394	0.525102	0.0358	0.644708
TraesCS5A02G453900.1	1.24704	0.699041	1.25897	-0.971999	-0.936031	-1.25073	-0.0969218	0.602021	-0.551398
TraesCS3B02G075700.1	0.741592	0.553045	1.13254	-0.466301	-0.241026	-0.320949	-0.466301	-0.466301	-0.466301
TraesCS2A02G007500.2	0.064614	0.0217727	0.0744299	-1.27667	-0.87837	-1.10121	0.9631	1.05047	1.08186
TraesCS2B02G220600.1	-0.23646	-1.0372	0.366609	-0.197245	-0.562119	-1.0372	0.928488	1.5883	0.186836
TraesCSU02G219600.1	0.488303	0.367425	0.473084	0.512528	1.02392	-0.308254	-0.609562	-1.24511	-0.702328
TraesCS2A02G525500.2	1.29792	1.10827	1.2424	-1.38231	-1.4377	-1.34839	0.158559	0.0780017	0.283244
TraesCS5D02G175100.3	-0.319825	0.173823	-0.319825	-0.0688632	-0.319825	-0.319825	0.0520129	1.17792	-0.0555886
TraesCS3A02G148800.5	-0.384377	-0.384377	-0.384377	-0.384377	-0.384377	-0.384377	0.24696	1.65792	0.401383
TraesCS3A02G423100.1	-0.72482	-0.0657818	-0.17567	-0.49567	-0.671627	-0.426107	0.53859	1.29285	0.728235
TraesCS5B02G111800.1	0.255908	0.0825508	0.175397	-1.16036	-1.15877	-1.13848	0.771342	1.26227	0.910145
TraesCS2A02G125400.1	0.501752	0.0482195	0.408074	-0.330823	-0.394326	-0.292676	-0.0563295	-0.212905	0.329014
TraesCS3D02G418400.3	0.431029	-0.381264	-0.141255	-0.00942645	-0.381264	-0.381264	0.397785	0.563594	-0.0979349
TraesCS3B02G163300.1	-0.0809106	-0.34741	-0.203888	-0.210971	-0.400407	-0.496669	0.57578	0.570969	0.593507
TraesCS3B02G515100.1	-0.401443	-0.305181	-0.401443	0.666196	0.7627	0.583328	-0.353207	-0.19355	-0.357399
TraesCS5A02G321400.2	-0.683379	0.343775	-0.683379	0.362763	0.828595	0.832132	0.366252	-0.683379	-0.683379
TraesCS2D02G591000.1	0.152694	0.147683	0.11108	0.212468	0.322397	0.0607848	-0.375377	-0.375377	-0.256353
TraesCS4A02G012400.1	1.26869	1.09632	0.961832	-1.21408	-1.37084	-1.13525	-0.267384	0.716175	-0.0554551
TraesCS6D02G313800.1	-0.583462	-0.137237	-0.160515	-0.583726	-0.748834	-0.838114	1.05173	1.23971	0.760452
TraesCS3B02G115400.1	-0.326656	-0.405101	-0.234243	0.875254	0.811281	0.879742	-0.405941	-0.764675	-0.429661
TraesCS3A02G084400.1	0.237411	0.284884	0.322586	-1.19547	-1.22689	-1.33498	0.994872	0.736457	1.18113
TraesCS4D02G115400.1	0.364308	0.358753	0.21961	-0.721346	-1.21912	-0.832038	0.190026	1.01215	0.627651
TraesCS4D02G260900.1	-0.45774	-0.295299	-0.799156	0.0687403	0.29778	0.33375	0.361764	0.0310991	0.459061
TraesCS7D02G197600.1	0.714351	0.687655	0.996993	-0.38502	-0.363013	-0.416154	-0.450551	-0.444119	-0.340141
TraesCS2D02G502700.1	0.0809334	-0.0988194	0.060592	1.04792	0.891032	1.0309	-0.657985	-0.961949	-1.39262
TraesCS1B02G364200.2	-1.00461	-0.918827	-1.227	-2.0895	-1.8867	-2.09371	3.25844	2.72483	3.23707
TraesCS3B02G239900.1	-0.506175	-0.114407	0.10547	-0.345255	-0.337533	-0.334968	0.585356	0.0613705	0.886142
TraesCS4D02G251700.1	-0.444028	-0.369287	-0.539532	-0.741381	-0.293775	-0.575935	0.736624	1.4724	0.754912
TraesCS7A02G356100.2	0.38751	0.574637	0.556506	0.0317615	0.148435	-0.53773	-0.53773	-0.53773	-0.0856613
TraesCS5B02G092600.2	1.60211	1.19418	1.24564	-1.03765	-1.57972	-2.1666	0.691377	-0.48538	0.536053
TraesCS3B02G129800.2	0.812466	1.04723	-0.269621	-1.04193	-0.278092	-0.25952	0.0777594	0.0215742	-0.109868
TraesCS5B02G011400.1	-0.219672	-0.172832	0.154394	0.534788	0.379646	-0.219672	-0.092699	-0.192518	-0.171436
TraesCS6B02G079800.1	0.74787	0.560807	0.65854	-0.798226	-0.61526	-0.839542	0.00247857	0.011475	0.271857
TraesCS7A02G341100.1	-0.152602	-0.124501	-0.209322	0.0123955	0.581409	0.678395	-0.131195	-0.498566	-0.156012
TraesCS2A02G324500.1	0.253043	0.00401037	0.0225177	-1.13909	-1.37784	-0.912878	0.854916	1.55404	0.741279
TraesCS1B02G187500.1	0.379305	0.416681	0.41292	-0.972519	-1.03762	-0.909673	0.520247	0.637684	0.552979
TraesCS5B02G413100.1	0.964151	1.00502	0.948302	-1.27163	-1.06525	-1.26561	0.592532	-0.521495	0.61398
TraesCS2D02G191200.1	0.918121	0.817714	0.878648	-1.46291	-1.44807	-1.34075	0.416854	0.565911	0.654477
TraesCS7B02G215500.2	-0.270183	0.0459628	-0.270183	-0.0710603	0.651253	0.724759	-0.270183	-0.270183	-0.270183
TraesCS2A02G261600.2	0.42739	0.588658	0.435335	-0.692299	-0.163227	-0.303834	0.00458544	-0.289576	-0.00703124
TraesCS2A02G288800.1	-0.763947	-0.699647	-0.654344	-0.908326	-0.933083	-1.00589	1.61924	1.36011	1.98588
TraesCS3B02G010200.1	0.607479	0.405916	0.470261	-0.200592	-0.203098	-0.245103	-0.343993	-0.313879	-0.176991
TraesCS4B02G059300.1	0.383973	0.21115	0.425847	0.737027	0.892966	0.862246	-1.03503	-1.19164	-1.28654
TraesCS6D02G311700.2	0.788474	0.133856	-0.289453	-0.289453	0.37503	0.149904	-0.289453	-0.289453	-0.289453
TraesCS7B02G184300.6	-0.300455	-0.300455	-0.300455	-0.300455	-0.300455	-0.300455	-0.300455	1.99439	0.1088
TraesCS4B02G254700.1	-0.130132	-0.351747	-0.164385	0.339872	0.362447	0.443895	-0.237946	-0.0440433	-0.21796
TraesCS4D02G297800.6	0.858391	0.936097	0.883069	-0.475089	0.292324	-0.437705	-0.760787	-0.760787	-0.535512
TraesCS3B02G018600.1	-0.0132095	-0.105262	-0.231674	-0.749144	-0.772529	-0.918505	1.06464	1.00972	0.715959
TraesCS7D02G331600.1	-0.0358435	-9.86549e-05	-0.0215373	-0.781927	-0.767037	-0.381515	0.793023	0.542826	0.65211
TraesCS5A02G035100.1	0.34044	0.185557	0.183147	-1.12195	-1.12817	-1.06378	0.892611	0.927324	0.784818
TraesCS7A02G371200.1	-0.256389	-0.0422645	-0.0560105	-0.0928906	-0.145358	-0.256389	-0.032349	0.494646	0.387005
TraesCS5A02G473200.1	-0.535841	-0.0922344	-0.0858836	-0.46958	-0.329198	-0.411513	0.727193	0.906704	0.290351
TraesCS7D02G344000.1	0.108182	-0.106262	0.095171	-0.322886	-0.195677	-0.291002	0.246772	0.0492052	0.416496
TraesCS4A02G179800.1	-0.0387996	-0.136442	-0.0546212	-0.94946	-0.642997	-0.61056	0.891665	0.679341	0.861873
TraesCS2A02G239500.1	-0.0620499	0.564674	0.318643	-0.0206882	-0.287325	-0.0819323	-0.287325	-0.132871	-0.011126
TraesCS2B02G483000.1	1.11985	0.77642	1.25249	-0.262008	-0.472405	0.0125582	-0.791899	-0.904593	-0.730414
TraesCS1D02G257300.1	-0.11009	-0.0416776	-0.214243	-0.434325	-0.229183	-0.482439	0.490459	0.40982	0.611677
TraesCS6A02G378200.1	0.170326	0.273871	0.170326	0.224289	0.594499	0.150996	-0.554761	-0.474785	-0.554761
TraesCS4A02G007100.2	-0.411081	-0.222525	-0.817073	0.219254	0.211496	0.251253	0.781768	-0.817073	0.803982
TraesCS2B02G255100.1	-0.310342	-0.310342	1.74555	0.269803	-0.153298	-0.310342	-0.310342	-0.310342	-0.310342
TraesCS1B02G266200.1	0.130022	0.220618	-0.0516381	1.01501	1.0246	0.95827	-1.14696	-1.14342	-1.00651
TraesCS5A02G121100.1	0.00290787	-0.45469	-0.457573	0.323157	0.224102	-0.0913203	0.501456	-0.457573	0.409533
TraesCS3B02G242500.1	-0.120234	-0.161908	0.00259724	-0.313057	-0.301719	-0.294678	0.528444	0.307506	0.35305
TraesCS6B02G336300.1	1.13461	0.919932	1.09151	-1.41893	-1.50099	-1.33063	0.234083	0.577272	0.293154
TraesCS6B02G292800.1	0.386344	0.0120241	0.318742	0.700675	0.413226	0.0622383	-0.413225	-0.762364	-0.71766
TraesCS7D02G287600.2	-0.0984751	-0.0984751	-0.0984751	0.129266	0.101904	-0.0984751	0.129266	-0.0970331	0.130498
TraesCS7D02G309400.1	0.0238207	-0.186975	-0.202449	0.959269	1.02239	0.994142	-0.74865	-0.992091	-0.869457
TraesCS4B02G237500.1	1.59756	1.27189	1.47354	-0.906859	-1.04283	-0.916084	-0.507746	-0.384542	-0.584931
TraesCS1D02G430800.1	-0.0240392	-0.288818	-0.0559902	0.412628	0.431822	0.261698	-0.195054	-0.375136	-0.167111
TraesCS7B02G029800.4	-0.2423	-0.2423	-0.2423	0.823273	0.15386	-0.2423	-0.2423	-0.2423	0.476665
TraesCS6A02G212700.1	0.256057	-0.201275	-0.201275	0.193788	0.487577	0.0689548	-0.201275	-0.201275	-0.201275
TraesCS3B02G131700.2	0.107643	-0.0527619	0.413176	-0.394178	-0.394178	-0.2593	0.0215802	0.21841	0.33961
TraesCS3B02G486700.1	-0.44197	-0.461598	-0.424208	-0.929839	-0.333445	-0.0405089	-0.832611	4.68389	-1.21971
TraesCS1A02G205300.1	0.461826	0.220011	0.811161	0.611488	0.614757	0.487807	-0.453204	-1.37692	-1.37692
TraesCS4A02G093500.1	0.045135	0.0107362	0.0831962	-0.676874	-0.77849	-0.731819	0.779221	0.632057	0.636837
TraesCS7D02G256000.1	-0.404258	-0.350635	-0.417949	-0.924079	-0.337835	-0.0352064	-0.901217	4.64758	-1.2764
TraesCS3A02G264500.1	-0.00231219	-0.297226	-0.175009	-0.345054	-0.557753	-0.43191	0.32285	0.898943	0.587471
TraesCS6A02G195800.1	0.0623855	-0.145166	0.39854	0.677894	0.469163	0.380704	-0.628297	-1.15236	-0.0628629
TraesCS6D02G152300.1	1.19807	1.14299	1.15213	-0.427006	-0.441241	-0.566472	-0.514605	-0.757404	-0.786466
TraesCS5D02G111000.2	0.276459	-0.151147	-0.151147	0.052994	0.577427	-0.151147	-0.151147	-0.151147	-0.151147
TraesCS3A02G207200.4	0.237819	0.984216	-0.876548	-0.876548	-0.876548	-0.876548	-0.876548	4.03725	-0.876548
TraesCS6B02G217200.1	0.919152	0.705384	-0.0105919	-0.101647	-0.451013	-0.176006	-0.22204	-0.451013	-0.212226
TraesCS3A02G458200.1	0.76465	0.824751	0.92782	-0.833663	-0.694299	-0.859499	0.214893	-0.364422	0.0197696
TraesCS6B02G259000.1	1.0146	1.0622	1.03346	-0.858531	-0.8194	-0.657706	-0.213148	-0.669257	0.107778
TraesCS6D02G017100.3	-0.697647	-0.704828	-0.704828	-0.690501	1.77772	1.61075	-0.694784	-0.70771	0.811831
TraesCS5B02G262500.1	0.0731687	0.291609	0.207799	-0.346481	-0.446205	-0.338583	0.0927708	0.316831	0.149092
TraesCS2A02G384100.1	-0.169	-0.167729	-0.0135662	0.339326	0.347353	0.204414	-0.121448	-0.285538	-0.133811
TraesCS4B02G365600.1	1.02325	0.470617	0.985624	-1.04954	-1.11459	-1.566	0.267536	0.720294	0.262812
TraesCS1A02G082700.1	0.122401	0.137854	0.102285	-1.14127	-0.530899	-0.662928	0.785332	0.112857	1.07437
TraesCS3A02G256400.1	-0.143566	0.216036	0.653491	-0.635163	-0.635163	-0.254434	1.35543	0.0785328	-0.635163
TraesCS3A02G084900.1	-0.0197733	-0.196508	-0.0460114	-1.01739	-1.05711	-0.966384	0.969631	1.29959	1.03396
TraesCS7A02G402300.1	-0.658231	0.208084	-0.206162	-0.0157601	1.48222	0.0859305	-0.658231	-0.658231	0.420379
TraesCS7D02G437500.1	0.130696	0.177122	0.327398	-0.225448	-0.214751	-0.194906	0.0805566	-0.187044	0.106377
TraesCS3B02G439000.1	0.343659	0.29254	0.296586	-1.09763	-1.07844	-1.14074	0.811075	0.892315	0.680629
TraesCS1B02G084700.1	0.0904861	0.134397	0.022673	-2.29012	-2.43532	-2.26933	2.29569	2.18655	2.26497
TraesCS2D02G033200.1	-0.641907	-0.641907	-0.62898	0.0936155	1.22757	0.723786	-0.641907	0.291666	0.218063
TraesCS2D02G425300.1	1.01379	0.917695	0.971849	-2.56726	-2.62377	-2.4948	1.31539	2.07391	1.39318
TraesCS6B02G458347.1	0.91148	0.938657	0.957558	-0.197914	-0.269922	-0.158215	-0.719947	-0.714292	-0.747406
TraesCS6A02G187200.1	-0.135828	-0.13836	-0.388612	-0.73052	-0.854084	-0.910668	0.907365	1.19568	1.05502
TraesCS4A02G149900.1	-0.126558	0.189812	0.231004	-0.910379	-1.14513	-0.958241	1.10491	0.397264	1.21732
TraesCS5A02G497200.1	-0.135569	-0.135569	-0.135569	0.340553	-0.135569	0.288815	-0.135569	-0.135569	0.184048
TraesCS6D02G187900.2	-0.212557	-0.212557	-0.212557	-0.212557	1.03962	0.448281	-0.212557	-0.212557	-0.212557
TraesCS3B02G293000.1	1.03241	0.836135	0.969267	-0.649642	-0.540066	-0.316374	-0.760791	-0.0712376	-0.499702
TraesCS1B02G334200.2	0.21808	0.50861	0.895246	-0.624296	-0.219393	0.332504	-0.624296	-0.624296	0.13784
TraesCS6B02G301300.2	0.820817	0.869679	0.81851	-1.18989	-1.14176	-1.20492	0.334595	0.51575	0.177213
TraesCS4A02G267300.1	-0.281864	-0.0641375	-0.248518	0.544482	0.572118	0.478303	-0.319457	-0.325239	-0.355687
TraesCS5A02G233500.1	0.354387	-0.0401154	0.408768	-1.015	-1.22486	-1.43263	1.30163	0.62917	1.01865
TraesCS7D02G124100.1	0.0437599	-0.0256485	-0.273576	-1.09215	-0.0810742	-0.855295	-0.525042	3.46989	-0.660864
TraesCS4D02G334100.1	0.73206	0.691898	0.830142	-0.440219	-0.373714	-0.573378	-0.387632	-0.154674	-0.324484
TraesCS1A02G039100.1	-0.131126	-0.298484	-0.298484	-0.298484	-0.298484	0.112942	0.747658	-0.298484	0.762947
TraesCS5A02G389100.1	0.514471	0.139134	0.252072	-0.103843	-0.155994	0.00193955	-0.284171	-0.129683	-0.233926
TraesCS4A02G156600.2	-0.0326328	-0.140979	-0.482889	1.03237	0.810431	0.57221	-0.454837	-0.699595	-0.604075
TraesCS6B02G410500.1	-0.34355	-0.0335735	-0.238456	-0.815066	-0.760347	-0.759619	0.722265	1.46985	0.758495
TraesCS1A02G007100.1	-0.390857	-0.592102	-0.420049	-0.516186	-0.288952	-0.479084	1.19928	0.483208	1.00474
TraesCS1B02G338600.2	0.830912	0.571234	0.624307	-1.45464	-1.63873	-1.41536	0.900707	0.482779	1.09879
TraesCS1D02G200000.1	0.534165	0.336169	0.453203	-1.24853	-1.33098	-1.21953	0.925272	0.496953	1.05328
TraesCS3D02G527000.1	0.420999	0.534031	0.53641	-0.185581	-0.053314	-0.267582	-0.328321	-0.328321	-0.328321
TraesCS4D02G176300.2	-0.316408	-0.432094	-0.371144	0.88821	0.69541	0.607947	-0.300261	-0.417283	-0.354376
TraesCS2A02G020600.1	-0.184408	-0.29757	-0.449244	-0.366965	-0.339241	0.0750336	-0.694235	2.99847	-0.741838
TraesCS3A02G532700.1	0.281294	0.228075	0.0959828	-0.346808	-0.356483	-0.493865	0.158454	0.225646	0.207704
TraesCS3A02G443500.1	-0.190643	-0.190643	-0.190643	0.530073	0.133591	0.480197	-0.190643	-0.190643	-0.190643
TraesCS1D02G066700.6	-0.485633	0.502088	0.319048	0.12169	0.762824	-0.0452878	-0.19482	-0.489955	-0.489955
TraesCS6B02G227900.1	-0.139065	-0.273209	-0.142643	-1.19392	-1.12296	-1.21192	1.14501	1.60923	1.32947
TraesCS4B02G291700.1	0.584214	0.479313	0.392192	-0.33924	-0.303785	-0.368527	-0.244406	-0.168855	-0.0309056
TraesCS5B02G380200.1	1.39408	1.33254	1.24289	-0.577557	-0.415898	-0.281913	-0.724442	-1.12944	-0.840253
TraesCS4B02G281200.1	-0.408177	-0.395082	-0.316626	-1.13774	-0.976318	-0.692413	0.952559	1.74782	1.22597
TraesCS1D02G402000.1	0.350666	0.266885	0.419013	0.866497	0.748198	0.796486	-1.23548	-1.42307	-0.789199
TraesCS3B02G379700.1	0.59001	0.969693	0.611362	-0.57118	-0.902735	-1.05996	0.0502545	0.608502	-0.295945
TraesCS2B02G212700.1	-0.328949	-0.184075	-0.230768	-0.512912	-0.512912	-0.241486	1.01416	0.13969	0.857253
TraesCS5B02G422500.1	-0.0822452	-0.0535469	-0.107498	0.280471	0.180789	0.135056	-0.0704359	-0.181781	-0.10081
TraesCS3A02G210000.1	0.139628	0.0646912	0.110837	-1.15947	-1.36166	-1.13492	0.881364	1.44667	1.01286
TraesCS5D02G103900.4	0.0790279	-0.152404	-0.152404	-0.152404	0.0467182	-0.152404	0.284823	-0.152404	0.351453
TraesCS5A02G408600.1	0.0591836	0.16051	-0.263705	-0.471758	-0.548682	-0.753783	0.471659	0.774611	0.571964
TraesCS2A02G362600.1	-0.262549	-0.262549	-0.0286608	0.548922	0.599803	-0.262549	-0.262549	0.19268	-0.262549
TraesCS5D02G532100.1	0.819992	0.780137	0.728618	-1.42554	-1.3372	-1.50919	0.773328	0.457219	0.712637
TraesCS6B02G425300.1	-0.406952	-0.266204	-0.297838	-0.59345	-0.587852	-0.582277	1.02432	0.985425	0.724829
TraesCS1D02G155900.2	0.374576	0.215788	-0.529234	0.583133	-0.150722	0.665483	-0.529234	-0.529234	-0.100556
TraesCS6D02G392000.1	-0.165492	-0.330624	-0.264857	0.515427	0.554571	0.455035	-0.0702841	-0.355054	-0.338722
TraesCS1B02G314900.4	0.12056	0.328033	0.125661	-0.422023	-0.639874	-0.444526	0.746385	-0.128912	0.314695
TraesCS5B02G316100.1	0.038453	-0.0172564	0.306942	0.415423	0.249874	0.162313	-0.382669	-0.625119	-0.14796
TraesCS4D02G201300.1	0.250252	0.182899	0.053842	-0.785278	-0.952636	-0.718747	0.592344	0.643345	0.733977
TraesCS4A02G298700.1	0.701405	0.680769	0.794458	-0.800141	-0.662715	-0.683811	0.100079	-0.293181	0.163136
TraesCS6A02G266700.1	0.219731	0.00692469	0.333535	-0.487564	-0.475379	-0.59288	0.321713	0.392568	0.28135
TraesCS3A02G435300.1	0.129467	-0.0609378	-0.0594698	-1.31	-0.95756	-1.25314	1.03961	1.52934	0.942682
TraesCS4B02G298900.5	0.625467	0.621578	0.494454	0.218819	-0.242866	-0.250864	-0.323974	-0.945967	-0.196647
TraesCS4D02G172000.1	-0.104124	-0.166889	-0.137169	-0.029013	-0.0142033	-0.172359	0.235468	0.00288464	0.385404
TraesCS6A02G191000.2	0.216564	0.00462622	0.394047	-0.728294	-0.433159	-0.471284	0.575633	-0.34535	0.787216
TraesCS6A02G245800.3	0.394062	0.582772	0.233758	0.0568467	-0.400536	0.919257	-0.683865	-0.418428	-0.683865
TraesCS4D02G266700.1	1.46702	1.3992	1.42364	-1.14596	-0.98738	-0.576083	-0.00523445	-1.27909	-0.296107
TraesCS7B02G322800.1	-0.324594	-0.223924	-0.100203	-0.977256	-1.34171	-1.19903	1.15732	1.84224	1.16716
TraesCS6A02G402000.1	1.55856	1.28481	1.33065	-0.937757	-1.0319	-0.762943	-0.422351	-0.736797	-0.282273
TraesCS6A02G072500.1	0.207556	0.387973	0.21085	-0.752755	-0.937841	-1.16267	0.780521	0.655528	0.610836
TraesCS2A02G365800.1	-0.290972	-0.397274	-0.37176	0.446221	0.39264	0.692998	-0.104317	-0.31046	-0.057076
TraesCS3D02G077500.1	1.45012	1.4296	1.4127	-1.25428	-1.23239	-1.61049	-0.0890549	-0.06629	-0.0399131
TraesCS5B02G298900.4	-0.062005	-0.580036	-0.580036	0.491726	0.504708	0.495154	0.221536	-0.258108	-0.232938
TraesCS5A02G556400.5	-0.239897	0.210375	0.344305	0.723109	0.183392	-0.221749	-0.260589	-0.577893	-0.161053
TraesCS2B02G477300.4	0.795701	0.673312	0.640987	-0.832341	-1.23154	-1.00093	0.56127	-0.246644	0.640193
TraesCS3B02G424700.1	0.800566	0.608875	0.417682	-0.0859802	-0.00979908	-0.0350134	-0.679615	-0.400311	-0.616403
TraesCS4D02G003100.1	0.598206	0.594455	0.476622	-1.25817	-1.43184	-1.41127	1.12322	0.148759	1.16001
TraesCS2A02G475400.1	-0.344837	-0.134021	-0.190691	-0.389664	-0.538924	-0.271088	0.667094	0.177409	1.02472
TraesCS7B02G065200.2	-0.0913968	-0.463283	-0.0728937	-1.17307	-1.19934	-1.0181	0.942975	1.74783	1.32728
TraesCS3B02G342600.3	0.571661	0.14612	0.861255	0.555633	0.522535	0.223781	-0.866912	-1.00704	-1.00704
TraesCS3D02G022100.1	1.03024	0.838871	0.911979	-0.534095	-0.858072	-0.802756	0.0153317	-0.468337	-0.133167
TraesCS3B02G181200.1	0.542458	0.422784	0.442582	-0.0489752	-0.0768891	-0.0367402	-0.394387	-0.406143	-0.444688
TraesCS2B02G424500.1	-0.303628	-0.446368	-0.295808	0.183105	0.220843	-0.446368	0.746458	-0.446368	0.788133
TraesCS4D02G233700.1	-0.457589	-0.2472	-0.334585	0.791553	0.841656	0.607983	-0.407958	-0.381714	-0.412146
TraesCS6B02G141300.1	-0.366445	-0.330341	-0.403476	0.343267	0.263735	0.624386	-0.0792411	0.00903494	-0.0609209
TraesCS7B02G360000.1	-0.27307	-0.264733	-0.347543	-0.902842	-0.282126	0.0354496	-0.978163	4.25567	-1.24264
TraesCS5B02G270000.2	0.00703391	0.135404	-0.10903	0.842344	0.614023	0.714577	-0.51646	-1.4071	-0.280789
TraesCS2A02G255600.1	0.159698	-0.200485	-0.0867132	0.691001	0.810892	0.624953	-0.706972	-0.490915	-0.801459
TraesCS6B02G226900.1	0.191791	0.191791	0.426063	-0.655949	-0.679257	-0.60373	0.60747	-0.0495679	0.571389
TraesCS1D02G226500.1	0.0398386	-0.056124	0.119448	-0.116106	-0.147754	-0.190107	0.307751	-0.135287	0.178341
TraesCS3D02G106100.1	0.776664	0.79749	0.682601	-0.912406	-1.01718	-1.26591	0.514913	0.0986913	0.325139
TraesCS3B02G315500.1	0.398307	0.566147	0.416005	-1.39106	-1.12661	-1.48862	0.862515	0.891654	0.871668
TraesCS5A02G301800.2	0.487019	0.681128	-0.398165	-0.398165	0.380884	0.441795	-0.398165	-0.398165	-0.398165
TraesCS5D02G280800.1	1.26982	1.26163	1.38964	-0.435927	-0.637906	-0.403724	-0.846366	-0.657333	-0.939826
TraesCS4B02G082100.1	1.30433	1.08393	1.19966	-0.385051	-0.36216	-0.522244	-0.61813	-0.85788	-0.842468
TraesCS2B02G550200.1	-0.177808	-0.182836	-0.0726278	-0.864759	-0.976741	-0.958342	1.04301	1.20761	0.982495
TraesCS3A02G355500.2	1.01349	0.902121	0.901791	-0.972921	-1.37339	-1.20318	0.420263	-0.150495	0.462328
TraesCS1A02G393900.1	0.333857	0.364349	0.279723	-0.923309	-0.886529	-0.770037	0.452464	0.738051	0.411431
TraesCS5A02G515700.1	0.0580269	-0.115874	-0.0516616	-1.04218	-1.182	-1.15357	1.08706	1.40087	0.999326
TraesCS2A02G105300.2	-0.236332	-0.335867	-0.0773598	-0.386648	-0.390023	-0.206274	0.767712	0.452457	0.412336
TraesCS4B02G226100.1	-0.0109833	0.110306	-0.161612	-0.869121	-0.900159	-1.03595	1.03932	0.800448	1.02775
TraesCS1A02G110900.1	0.743528	0.979811	0.706417	-1.47929	-1.36005	-1.32053	1.52793	-1.2228	1.42498
TraesCS4B02G015800.1	-0.198854	-0.74498	-0.36375	-1.39783	-1.42482	-1.18864	1.27402	2.58637	1.45849
TraesCS7A02G269400.2	-0.0855067	0.324304	0.00548142	0.00874359	-0.815821	-0.477824	0.704727	0.584171	-0.248275
TraesCS1A02G213800.1	0.150977	-0.0512434	0.0938882	-0.0976838	0.414313	0.484774	-0.152338	-0.52529	-0.317397
TraesCS3A02G246200.1	-0.287101	-0.238602	-0.184007	0.66484	0.301055	0.44822	-0.157465	-0.269399	-0.277542
TraesCS3A02G283700.1	0.553151	-0.343157	0.184375	0.688762	0.435794	0.609268	-0.766467	-0.59526	-0.766467
TraesCS7B02G115500.1	-0.235087	-0.235087	-0.235087	0.0110173	0.229582	0.0482425	-0.235087	-0.235087	0.886592
TraesCS4B02G225400.1	-0.48116	-0.48116	-0.48116	1.12623	0.965096	0.795634	-0.48116	-0.48116	-0.48116
TraesCS7B02G185100.2	-0.124147	-0.124147	-0.124147	-0.124147	-0.124147	-0.124147	-0.124147	0.548505	0.320521
TraesCS3B02G191100.2	-0.363294	-0.363294	-0.363294	-0.363294	0.14868	-0.363294	0.584559	-0.34466	1.42789
TraesCS3B02G062700.1	1.16935	1.21127	1.24068	-1.20036	-1.41319	-1.17957	0.116535	0.15018	-0.0949025
TraesCS7B02G459600.2	0.682451	0.695663	0.856033	0.201867	0.11839	0.259458	-0.972375	-0.931173	-0.910314
TraesCS2A02G145900.1	1.0646	0.85327	0.927937	-1.09056	-1.21244	-1.06123	-0.134922	0.591802	0.0615548
TraesCS3D02G130200.1	0.956769	0.731694	0.873918	-1.31341	-1.22424	-1.25838	0.171677	0.674748	0.387218
TraesCS7B02G338200.1	1.5396	1.39508	1.43924	-0.773049	-0.686987	-0.810579	-0.826227	-0.385676	-0.891408
TraesCS2D02G228500.1	-0.463924	0.140629	-0.557249	-0.642346	-0.752355	-0.686854	0.495157	1.4946	0.972339
TraesCS6A02G041000.1	-0.170795	-0.192654	-0.294026	-0.527179	-0.454954	-0.791449	1.08277	0.382896	0.965394
TraesCS1B02G266500.1	1.76308	1.5758	1.73563	-1.69677	-1.8232	-1.63923	0.155804	-0.33135	0.260251
TraesCS6D02G028900.1	-0.0993915	-0.0842558	0.0465125	-0.0477642	-0.0625199	-0.160131	0.220599	-0.00567709	0.192628
TraesCS7A02G090100.1	0.853374	0.933736	0.974966	-1.53737	-1.47713	-1.8368	0.57112	0.853362	0.664745
TraesCS7A02G058100.1	1.00081	1.00092	1.00566	-1.43469	-1.40891	-1.52392	1.06196	-0.75443	1.0526
TraesCS5A02G391000.1	-0.207408	-0.303362	-0.159215	-0.931548	-0.790578	-0.664898	1.02418	0.869966	1.16287
TraesCS5A02G075000.1	-0.212538	0.0459487	0.0489162	-0.436313	-0.3767	-0.387357	0.573337	0.18102	0.563687
TraesCS3D02G191600.2	0.274626	-0.342673	-0.342673	-0.342673	-0.342673	-0.342673	-0.342673	2.12408	-0.342673
TraesCS1A02G280300.1	-0.174921	-0.217356	-0.0218726	-0.128065	-0.372553	-0.372553	0.478106	0.309842	0.499371
TraesCS2A02G313500.1	-0.210243	-0.281723	-0.344488	-0.925214	-1.0072	-0.947467	1.27076	1.15884	1.28673
TraesCSU02G116600.1	-0.0722165	0.0275652	-0.212921	0.516431	0.320511	0.26025	-0.302419	-0.302419	-0.234781
TraesCS3D02G362700.1	-0.0721669	-0.141139	-0.0313937	-0.141139	-0.226667	-0.205777	0.401055	0.0620029	0.355224
TraesCS4A02G072400.3	-0.701761	0.202049	0.898509	0.319719	0.323268	0.528442	-0.166703	-0.701761	-0.701761
TraesCS4B02G347400.1	-0.0519982	-0.273667	0.102467	-1.19341	-1.3171	-1.21391	0.995619	1.73787	1.21414
TraesCS5A02G248700.2	0.209349	0.0625078	0.246329	-0.556469	-0.479432	-0.895385	0.840482	0.75169	-0.179072
TraesCSU02G133300.1	1.3504	0.912209	1.39846	-0.706804	-0.725824	-0.778583	-0.361503	-0.701257	-0.3871
TraesCS6B02G410900.4	0.238772	-0.31508	-0.31508	1.0405	-0.31508	0.224947	-0.31508	-0.31508	0.0711793
TraesCS4A02G275400.1	-0.560814	-0.560814	-0.560814	1.13027	1.05083	1.18378	-0.560814	-0.560814	-0.560814
TraesCS2D02G064900.1	0.797706	0.653352	0.762597	-0.510891	-0.661383	-0.824126	-0.193052	0.183253	-0.207455
TraesCS5D02G401300.1	0.231281	0.324316	0.0259248	-0.991507	-1.00356	-0.976814	0.802734	0.869558	0.718063
TraesCS2A02G159000.1	0.157111	0.403375	0.531262	0.193506	0.366849	0.139897	-0.367274	-0.762256	-0.662471
TraesCS1B02G262000.2	0.601623	1.17807	0.266003	-0.4761	-0.833274	-1.40665	0.417508	-0.520684	0.773499
TraesCS1D02G341100.3	0.915249	0.898812	0.457128	-0.758244	-0.639538	-1.00641	0.846299	-1.38345	0.670155
TraesCS5D02G268600.1	0.0192511	0.19309	0.467494	0.26709	0.260001	0.285361	-0.493644	-0.302047	-0.696596
TraesCS1B02G111200.1	-0.539134	-0.414755	-0.503644	0.822054	0.482128	0.662981	-0.0832238	-0.147079	-0.279327
TraesCS4D02G323400.1	0.682273	0.376402	0.670858	-1.3062	-1.35373	-1.18207	0.482119	1.13442	0.495923
TraesCS6D02G082200.1	0.231431	0.232194	0.242072	-1.30598	-1.23153	-1.21559	1.16473	0.81388	1.06878
TraesCS7A02G087800.1	0.507213	0.634787	0.848514	-0.394889	-0.48839	-0.485883	-0.315958	-0.211829	-0.0935656
TraesCS7A02G264800.3	-0.118081	-0.118081	0.107194	0.193422	-0.118081	0.317014	-0.0272273	-0.118081	-0.118081
TraesCS7A02G090300.1	1.34026	1.20501	1.16841	-1.06237	-1.68882	-0.897363	-0.230717	0.290699	-0.125111
TraesCS4D02G181800.1	-0.283764	0.0446067	0.39761	0.519194	1.20607	0.733634	-0.866783	-0.456268	-1.2943
TraesCS2B02G264000.1	-0.111184	-0.187027	-0.302831	-0.912214	-1.13011	-0.714958	0.961805	1.80766	0.588852
TraesCS3D02G341400.1	1.49777	1.35934	1.30048	-0.836528	-0.745447	-0.815075	-0.283251	-1.28915	-0.188141
TraesCS4A02G406400.1	0.702663	0.43632	0.37996	-0.402267	-0.477496	-0.433705	0.092963	-0.258618	-0.0398207
TraesCS5B02G464100.1	-0.093965	-0.138299	-0.0641979	-1.10614	-1.10635	-1.15468	1.17889	1.28211	1.20264
TraesCS6D02G076900.1	0.0264503	0.133815	-0.0271184	0.473147	0.621665	0.620529	-0.738799	-0.565962	-0.543727
TraesCS1A02G120800.1	0.73886	0.771784	0.728237	-1.38611	-1.60578	-1.52381	0.663187	0.828532	0.7851
TraesCS7B02G348100.3	0.059289	0.138306	-0.138441	0.389114	0.130597	0.389922	-0.0735519	-0.447618	-0.447618
TraesCS5D02G178200.2	0.67526	0.378273	0.371471	-1.42248	-1.5686	-1.45868	0.92361	0.839704	1.26143
TraesCS2B02G138200.1	0.297153	0.569582	0.461661	-0.474642	-0.362364	-0.609902	0.0720181	-0.158339	0.204832
TraesCS5A02G041600.1	0.124887	0.149713	0.317148	-0.806767	-0.949448	-1.01126	0.928278	0.453164	0.794287
TraesCS1D02G407600.1	0.122962	0.350388	0.270059	-0.657632	-0.616166	-0.706713	0.318036	0.440996	0.47807
TraesCS5A02G377800.1	-0.576875	-0.734704	-0.297598	-0.406304	-0.453561	-0.650133	0.905404	1.31851	0.895261
TraesCS4D02G317000.3	-0.288533	0.859285	0.0796314	-0.289975	-0.289975	0.116018	0.393497	-0.289975	-0.289975
TraesCS7D02G227300.1	0.919055	0.712341	0.845429	-1.2932	-1.36372	-1.19179	0.201372	0.942665	0.227838
TraesCS4B02G006600.2	-1.45927	0.261449	-0.608068	-1.1795	-0.278483	-0.76684	1.12738	1.59071	1.31262
TraesCS7B02G150600.1	0.45372	0.41587	0.210119	0.961963	0.870586	0.7547	-1.17186	-1.45163	-1.04346
TraesCS6B02G194000.2	-0.524254	-0.0224328	0.592111	0.175298	1.28845	-0.524254	-0.524254	-0.524254	0.063591
TraesCS4D02G027200.2	0.918261	0.63517	0.861762	-0.654479	-0.210014	-0.615374	-0.104359	-1.12228	0.291314
TraesCS7D02G324600.1	-0.411909	-0.497397	-0.194919	-1.01216	-1.21125	-0.85423	1.06156	1.95712	1.16318
TraesCS1B02G212400.1	-0.191521	-0.115396	-0.114096	0.264415	0.00796463	0.360147	0.00317956	-0.00523268	-0.20946
TraesCS3D02G017700.2	0.321017	0.561943	0.524943	-1.38102	-0.707509	-1.45393	0.0378035	1.13604	0.96071
TraesCS4D02G040200.2	0.23483	0.38534	0.884549	-0.165362	-0.292024	0.0552521	-0.222444	-0.642522	-0.237619
TraesCS5B02G084900.1	-0.383862	-0.407502	-0.381106	-0.166602	-0.152434	-0.239603	0.65156	0.220282	0.859267
TraesCS2B02G132900.4	-0.217333	-0.217333	-0.217333	0.361847	0.136555	0.137684	0.127496	-0.217333	0.105749
TraesCS6B02G136500.1	0.0770172	-0.313751	0.00999752	-0.317659	-0.139928	-0.46301	0.641997	-0.46301	0.968345
TraesCS7B02G031500.2	-0.197737	0.19293	-0.197737	-0.197737	-0.197737	-0.102826	0.327329	0.0724924	0.301024
TraesCS5B02G201200.1	0.914119	0.81146	0.720684	-1.33389	-0.867121	-0.999899	0.787634	-0.56417	0.531188
TraesCS5A02G161200.5	-0.00945702	0.315231	0.326217	-0.209836	-0.209836	0.248546	-0.209836	-0.209836	-0.0411938
TraesCS7D02G269200.4	0.406928	0.455071	-0.123143	-0.123143	-0.123143	-0.123143	-0.123143	-0.123143	-0.123143
TraesCS2D02G374600.1	-0.333408	-0.338887	-0.34549	0.823454	0.927985	0.898485	-0.377836	-0.565495	-0.688808
TraesCS3A02G318300.2	0.710571	0.952686	0.967156	-0.00837138	-1.32857	-0.252008	0.251096	-1.32857	0.0360052
TraesCS2D02G427500.1	-0.170026	-0.462808	-0.317456	0.780861	-0.0954365	0.378763	0.0949701	-0.438488	0.22962
TraesCS3D02G196700.7	0.268403	0.435718	0.0663669	-1.25895	-0.854293	-1.20276	0.643161	1.39702	0.505331
TraesCS2B02G181600.1	0.0830057	-0.0111784	-0.023416	-1.1817	-1.23327	-1.22982	1.03035	1.4915	1.07453
TraesCS7A02G477200.1	0.0560254	-0.0736938	-0.651604	0.682262	1.01779	0.691941	-0.662621	-0.554491	-0.505607
TraesCS1D02G096000.1	-0.0219119	0.610841	0.469686	-0.273156	-0.173621	-0.729437	0.229591	-0.00173406	-0.110259
TraesCS1B02G401600.2	0.213418	0.476307	0.229827	-0.510004	-0.507139	-0.40227	0.517693	-0.437295	0.419463
TraesCS3A02G005900.1	-0.299861	-0.451852	-0.36407	-1.3867	-1.42878	-0.994361	1.36475	2.15264	1.40823
TraesCS7D02G412400.1	0.601527	0.295202	0.295888	0.113989	0.144038	0.832935	-0.775874	-0.775874	-0.73183
TraesCS6B02G264000.1	0.023708	-0.194143	0.0112495	0.293343	0.184369	0.106859	-0.0370994	-0.194143	-0.194143
TraesCS3A02G133400.1	-0.208191	-0.132527	-0.194935	0.364139	0.609275	0.791254	-0.473002	-0.433546	-0.322467
TraesCS7B02G370700.1	0.966985	0.973957	1.1453	-0.180041	-0.348337	-0.433171	-0.698926	-0.768265	-0.657506
TraesCS2A02G582100.1	1.7005	1.68374	1.65681	-0.70319	-0.931239	-0.933372	-0.79478	-0.992526	-0.685937
TraesCS2D02G349600.1	0.228383	-0.0157234	0.215542	-1.61663	-1.61771	-1.46847	1.56677	1.12	1.58783
TraesCS2A02G157100.1	-0.561165	0.602977	0.618983	-0.561165	-0.561165	-0.561165	0.614519	-0.559723	0.967906
TraesCS6A02G258600.5	1.0575	1.21786	1.09015	-1.09146	-1.0609	-0.968339	-0.176621	-0.168191	0.100001
TraesCS4D02G171900.1	-0.140064	-0.445662	-0.0815844	-0.943177	-1.45362	-0.882288	1.05293	1.7215	1.17197
TraesCS4B02G299400.1	-0.0378787	-0.199949	-0.296781	0.607857	0.379743	0.59639	-0.413947	-0.503318	-0.132117
TraesCS5D02G181900.2	-0.290918	-0.127466	-0.0228277	0.603589	0.361159	0.113179	0.136944	-0.417891	-0.355769
TraesCS3D02G359900.1	-1.21587	-0.345608	-0.220208	-1.21587	-0.430951	-1.21587	0.676712	5.08864	-1.12096
TraesCS2A02G272500.1	-0.191821	-0.344123	-0.292951	-1.08235	-0.798124	-0.81459	0.843567	1.58323	1.09716
TraesCS5A02G261400.1	-0.228742	-0.341023	-0.363249	0.652476	0.644635	0.835805	-0.416936	-0.494179	-0.288787
TraesCS3A02G493700.1	0.299329	-0.338876	0.00672111	-0.434156	-0.304575	-0.280416	0.894938	-0.750302	0.907338
TraesCS2D02G226900.5	-0.216345	0.764046	0.0382495	0.112492	-0.216345	0.165493	-0.216345	-0.214903	-0.216345
TraesCS2B02G114000.1	-0.0155164	-0.297387	-0.27685	-0.401362	-0.186931	-0.54868	0.834936	0.483577	0.408214
TraesCS3A02G371000.1	-0.375086	-0.533784	-0.165633	0.874247	0.734212	0.91442	-0.312191	0.0280046	-1.16419
TraesCS1B02G376800.1	0.317537	0.145241	0.352436	0.653441	0.368326	0.450373	-0.682894	-1.42619	-0.178266
TraesCS5B02G036600.2	0.637536	0.559355	0.73012	-1.42186	-1.66253	-1.52872	1.79361	-0.688336	1.58084
TraesCS2A02G467900.1	0.311147	0.0706009	0.1972	-1.35628	-1.40524	-1.25725	0.960273	1.40392	1.07563
TraesCS3D02G149600.1	-0.581656	-0.662113	-0.479982	0.729396	0.686719	0.947044	-0.488421	0.184115	-0.335102
TraesCS3B02G315800.1	1.41211	1.40434	1.47338	-1.23516	-1.21313	-1.29406	-0.0677946	-0.361517	-0.118158
TraesCS5B02G269400.1	0.674328	0.64887	0.929162	-1.20657	-0.999109	-1.02543	0.351697	0.0736294	0.553426
TraesCS7B02G082500.1	-0.0343691	0.497277	0.0349165	-1.59273	-1.99913	0.303432	1.57273	0.555855	0.66202
TraesCS4D02G221500.1	0.107256	0.0696524	0.275001	-0.699049	-0.620402	-0.587156	0.481452	0.70199	0.271255
TraesCS2B02G226800.1	-0.225803	-0.138261	-0.205713	-1.12112	-1.00412	-0.882189	1.15777	1.27095	1.14848
TraesCS1D02G274200.1	0.0209972	0.0616392	-0.0350368	0.241706	0.196364	0.620283	-0.341994	-0.22914	-0.534819
TraesCS6D02G223100.1	-0.217645	-0.261367	-0.110649	-0.33199	-0.230166	-0.214249	0.876668	-0.0650757	0.554474
TraesCS3A02G482200.1	1.2263	1.05881	1.10802	-0.455555	-0.134044	-0.521774	-0.62014	-0.83961	-0.822007
TraesCS1D02G287700.1	0.0833113	0.292622	0.00681748	-0.31488	-0.440305	-0.32415	0.3122	-0.0916623	0.476046
TraesCS5D02G277800.1	1.51725	1.19817	1.30212	0.19933	-0.169167	-0.339168	-1.4334	-0.841724	-1.4334
TraesCS4A02G297900.1	-0.0884502	-0.0946237	-0.396656	-1.37145	-1.42305	-1.04853	0.943319	2.3153	1.16413
TraesCS3A02G278000.1	-0.417227	-0.662867	-0.479601	0.0861107	0.0519753	0.243058	0.385761	0.0946982	0.698093
TraesCS1B02G367500.1	-0.189362	-0.606202	-0.213335	0.573946	0.385116	0.37857	-0.236596	-0.14677	0.0546353
TraesCS2A02G523500.2	1.04542	0.849266	0.8344	-0.989634	-0.906276	-0.790471	0.559178	-0.855419	0.253532
TraesCS7B02G073800.3	-0.231725	0.0397004	-0.231725	-0.0188447	-0.231725	-0.231725	-0.231725	1.3695	-0.231725
TraesCS5D02G234000.2	0.337718	0.453975	-0.655051	-0.655051	0.964597	0.604975	-0.655051	-0.312496	-0.0836166
TraesCS1D02G072500.1	-0.34575	-0.399859	-0.347504	-1.38068	-1.50934	-1.30266	1.56397	2.1468	1.57503
TraesCS1A02G051300.1	0.0741722	0.0372485	-0.602039	0.567335	0.595169	0.474593	-0.517788	-0.615738	-0.0129514
TraesCS4D02G183600.3	-0.0370345	0.174166	0.117197	-0.198483	-0.114913	-0.408872	0.674511	-0.356456	0.149885
TraesCS3B02G101300.1	0.0402956	0.00926874	0.286607	-0.56398	-0.684218	-0.718434	0.87707	-0.0197709	0.773163
TraesCS2D02G307600.4	-0.0989736	-0.0209051	0.410074	-0.301861	0.507141	0.099769	0.00847869	-0.301861	-0.301861
TraesCS4D02G300900.2	-0.096609	0.322812	0.182937	-0.488044	-1.46667	-0.622846	0.652143	0.93062	0.585656
TraesCS6D02G001700.1	0.139775	0.052417	0.158685	-1.02374	-1.06432	-1.00384	0.893005	0.919809	0.928218
TraesCS3B02G192400.2	-0.791508	-1.42749	-0.706779	-1.42749	-1.42749	-1.04345	-0.282144	7.23051	-0.124153
TraesCS7D02G035600.1	1.98085	1.84026	1.94483	-2.06298	-1.89782	-1.80365	-0.0943576	0.11618	-0.0233103
TraesCS3B02G438000.1	1.2533	1.27957	1.17002	-1.28167	-1.44366	-1.41486	0.198175	0.0366332	0.202497
TraesCS3A02G047700.4	0.495906	0.376984	0.883822	-0.752629	-0.192892	1.15925	-0.752629	-0.482399	-0.735419
TraesCS5D02G182200.1	-0.516845	-0.394302	-0.3417	0.694984	0.668234	0.763142	-0.311213	-0.150982	-0.411319
TraesCS4A02G270400.1	0.424107	0.179063	0.229295	-1.59586	-1.79567	-1.56962	1.02517	2.0188	1.08471
TraesCS6A02G004500.3	0.0610358	0.123903	0.113384	0.597105	0.790653	0.804934	0.013127	-1.53876	-0.965384
TraesCS4D02G152400.2	0.0913076	0.430757	0.413236	-0.927368	-0.79822	-0.602623	0.614668	0.397377	0.380867
TraesCS3B02G018400.1	1.25942	1.17856	1.35142	-1.58752	-1.68048	-1.78729	0.49543	0.232456	0.538011
TraesCS5D02G074400.5	0.236498	0.192072	0.300674	-0.233388	0.14845	-0.233388	-0.233388	-0.233388	0.0558567
TraesCS7D02G044600.1	-0.163178	-0.341091	-0.493963	-0.919986	-0.86213	-0.754681	1.08519	1.51542	0.934412
TraesCS2A02G262700.1	-0.288381	0.0373058	-0.0415942	-0.6419	-0.611819	-0.988999	0.878898	0.740445	0.916044
TraesCS7A02G409900.1	0.893591	0.507815	0.641532	0.202254	0.44416	0.157081	-0.672162	-1.43342	-0.740847
TraesCS7A02G264800.1	-0.0662194	0.152748	-0.0142866	0.361483	0.343571	0.442255	-0.564071	-0.462096	-0.193384
TraesCS1B02G220700.2	-0.0460711	-0.0966779	0.481176	-0.726848	-0.9348	-1.08386	0.995749	0.43235	0.97898
TraesCS4B02G114800.2	0.293307	0.260641	-0.614353	0.351339	0.493335	0.313164	0.081641	-0.564722	-0.614353
TraesCS6A02G354400.1	0.669252	0.673739	0.697983	-1.37934	-1.42185	-1.43173	1.34372	-0.489906	1.33814
TraesCS7A02G451100.1	-0.534289	-0.42145	-0.838337	1.11763	0.977755	1.19512	-0.498748	-0.255492	-0.74219
TraesCS7B02G087800.1	-0.0921184	-0.0747014	-0.0450012	0.390803	0.306471	0.254135	-0.193742	-0.31529	-0.230557
TraesCS5B02G300100.2	-0.663658	-0.462817	-0.385695	-0.528548	-0.99167	-0.644563	1.09967	1.65867	0.918604
TraesCS5A02G468600.2	0.351407	-0.0699117	0.213418	-1.28845	-1.47619	-1.3415	1.19102	1.11226	1.30794
TraesCS1D02G422700.2	-1.12921	1.8245	0.89011	-1.30362	-1.35325	-1.34893	0.197646	2.74739	-0.524623
TraesCS5D02G552000.1	0.354884	0.402164	0.343626	-0.303615	-0.396303	-0.364301	-0.118735	0.0441275	0.0381536
TraesCS6D02G274100.2	-0.472302	-0.667816	-0.420581	-0.730663	-0.724179	-0.726919	1.26596	1.39539	1.08111
TraesCS6D02G199700.2	-0.150043	-0.371728	-0.142421	1.06237	0.766945	0.603806	-0.914729	0.060534	-0.914729
TraesCS1D02G192100.2	-0.200105	-0.48919	-0.46276	0.866664	0.547452	1.03336	-0.0159083	-0.804176	-0.47534
TraesCS3D02G207600.2	0.0669717	0.308887	-0.0014534	0.40345	-0.808808	-0.808808	-0.808808	2.45738	-0.808808
TraesCS7B02G180600.1	0.0280425	0.335496	-0.29886	-1.5105	-0.423712	0.0502193	-0.316409	1.50511	0.63061
TraesCS1B02G252900.2	0.0681869	-0.0369553	-1.26145	-1.91037	0.0692847	-0.851712	0.794276	2.31011	0.818634
TraesCS6B02G153900.2	0.46739	-0.300816	-0.645644	-0.645644	-0.411756	0.14846	-0.0635699	2.09722	-0.645644
TraesCS3B02G535000.1	0.492884	0.849912	-0.256436	0.0233324	-0.0839485	-0.256436	-0.256436	-0.256436	-0.256436
TraesCS4B02G006800.1	0.579556	0.707734	0.814158	0.168502	0.305468	0.284644	-0.969274	-0.862287	-1.0285
TraesCS2D02G041000.2	-0.536295	-0.537113	-0.0807346	1.02059	1.26802	0.471047	-0.402812	-0.992255	-0.210446
TraesCS5A02G527600.1	0.571624	0.344898	0.390163	-0.325476	-0.286795	-0.307296	-0.033121	-0.298291	-0.0557056
TraesCS5A02G177700.1	0.677328	0.663101	0.619093	-1.33505	-1.12765	-1.33631	0.559332	0.573122	0.707036
TraesCS4D02G317900.3	0.722539	1.26239	0.747817	-0.455698	-0.455698	-0.454256	-0.455698	-0.455698	-0.455698
TraesCS4A02G067700.1	-0.042785	-0.141814	-0.0321899	-0.171542	-0.745886	-0.146568	1.05403	-0.745886	0.97264
TraesCS3A02G248800.1	-0.491957	-0.491957	0.172526	0.663144	0.675401	0.693909	-0.390307	-0.491957	-0.338801
TraesCS7D02G321000.2	0.626499	0.275928	0.623121	0.249336	0.232256	0.351352	-0.695851	-0.974152	-0.688488
TraesCSU02G082700.1	0.346275	0.830634	0.783566	-0.585592	-0.295869	-1.45032	0.423097	-0.472127	0.420338
TraesCS1D02G452300.1	-0.0284713	0.139677	0.107282	-1.1123	-1.06854	-0.922182	0.780233	1.33258	0.771723
TraesCS2A02G432900.1	0.148725	0.434616	0.320496	-1.01554	-0.447632	-0.986753	0.0904056	0.878702	0.576978
TraesCS2A02G357100.1	0.0821726	-0.0734783	-0.074553	0.379199	0.359441	0.553478	-0.454893	-0.498938	-0.272429
TraesCS1A02G264400.1	-0.0993466	-0.156092	-0.0360083	-0.226166	-0.409687	-0.289393	0.533378	0.164362	0.518951
TraesCS3B02G225200.1	0.327141	0.763149	-0.0938802	-1.17655	-1.75013	-1.39754	1.17222	1.1452	1.01039
TraesCS3A02G403500.1	0.949342	0.944206	1.02718	-0.0919149	0.0307408	-0.248537	-0.844913	-0.949368	-0.816739
TraesCS1B02G448000.1	-0.195843	-0.20007	-0.205017	0.744926	0.727228	0.78004	-0.470886	-0.687191	-0.493187
TraesCS7A02G438400.1	-0.880655	-0.518085	-0.679733	1.01776	1.04956	0.997025	-0.633953	-0.0180719	-0.333848
TraesCS2B02G467500.1	0.783113	0.981132	0.838819	-1.7341	-1.97736	-1.59253	0.969739	1.02366	0.707535
TraesCS1B02G077300.1	-0.201932	-0.523707	-0.76726	-0.270989	-0.802611	-1.06937	1.36328	1.20191	1.07067
TraesCS5A02G056500.1	0.442485	0.548314	0.660685	-1.04911	-1.14731	-1.0202	0.506342	0.52468	0.53411
TraesCS4A02G472500.1	0.0652754	-0.0700217	0.0484256	-1.02042	-1.05748	-1.04342	0.927126	1.16358	0.986938
TraesCSU02G053500.1	-0.269428	-0.199485	-0.0722761	-1.27731	-1.32513	-0.936391	1.26798	1.45168	1.36036
TraesCS1D02G122100.2	-0.263116	-0.378405	-0.216394	0.700822	0.0963097	0.342055	-0.0757099	0.0119281	-0.217489
TraesCS2B02G147800.1	-0.314423	-0.276903	-0.580644	-0.325961	-0.256378	-0.563733	0.832931	0.746167	0.738944
TraesCS5B02G349200.1	0.580796	0.526973	0.53525	-1.3393	-1.30516	-1.54815	1.1142	0.318973	1.11643
TraesCS3B02G378600.1	0.809619	0.546512	0.846099	-0.541766	-0.655166	-0.430632	-0.156375	-0.109047	-0.309243
TraesCS6B02G309400.3	1.35605	0.978769	0.826036	-0.814374	-0.747068	-3.15755	0.451821	0.138461	0.967855
TraesCS5A02G063200.1	0.176687	0.366983	0.160954	-0.291114	-0.00778476	0.467616	-0.291114	-0.291114	-0.291114
TraesCS1A02G394400.1	1.24558	1.1209	1.14959	-0.0190627	-0.134705	-0.0216696	-0.870462	-1.57943	-0.890744
TraesCS3A02G396800.1	1.38778	1.36373	1.25655	-0.151388	-0.0506979	0.09885	-1.47084	-1.13477	-1.2992
TraesCS7A02G357700.1	-0.195983	-0.429591	-0.549836	-0.535014	-0.530107	-0.376879	0.919718	0.890279	0.807413
TraesCS7D02G131800.2	0.431858	-0.115098	0.372388	-0.115098	-0.113656	-0.115098	-0.115098	-0.115098	-0.115098
TraesCS6D02G226300.3	-0.294911	-0.0708703	-0.294911	0.666342	0.463819	-0.294911	0.415262	-0.294911	-0.294911
TraesCS5B02G061600.1	0.353404	0.673485	0.373407	-0.180845	-0.0529868	-0.134206	-0.342741	-0.301192	-0.388325
TraesCS2D02G537700.8	0.121493	0.0102143	-0.0178655	-0.364964	-0.12985	-0.364964	-0.052299	0.480626	0.317609
TraesCS3A02G271400.1	0.133742	-0.121158	0.250396	0.22908	0.313265	0.553869	-0.561079	-0.529789	-0.268326
TraesCS4B02G044500.1	-0.747789	-0.695956	-1.41696	1.35531	0.9874	0.982781	-0.120125	-0.0730796	-0.271576
TraesCSU02G062000.1	1.07312	0.838678	0.897234	-1.17703	-1.3788	-1.37047	0.365908	0.334355	0.417009
TraesCS4B02G010400.2	-0.04073	0.223953	0.110319	-1.4454	-1.1389	-1.06761	0.926528	1.38451	1.04732
TraesCS5D02G026000.1	-0.227035	-0.338261	-0.218573	-1.06371	-1.08156	-1.03417	1.25687	1.40518	1.30126
TraesCS4B02G131700.2	0.0957463	0.409181	0.63877	-0.270718	-0.836315	-0.836315	-0.113849	0.887462	0.0260373
TraesCS5B02G089400.2	0.765142	1.14357	0.830817	-0.0386226	-0.386919	0.124338	-0.890825	-0.509337	-1.03817
TraesCS1D02G202500.1	-0.22422	-0.391659	-0.209076	0.534133	0.131961	0.517422	-0.0595088	-0.16009	-0.138963
TraesCS3B02G523500.1	-0.608456	-0.902725	-0.85243	-1.08324	-0.39493	-0.767822	0.402776	4.16361	0.0432147
TraesCS3B02G376300.1	0.0698345	0.159937	-0.0693415	0.113057	0.479901	-0.00191358	-0.395879	-0.395879	0.040283
TraesCS2D02G568000.1	-0.300432	-0.278919	-0.249853	0.550572	0.768344	0.575145	-0.334702	-0.391285	-0.33887
TraesCS6A02G190500.2	-0.10713	-0.418633	-0.418633	0.806025	-0.0681355	0.898092	-0.418633	-0.177403	-0.095551
TraesCS5A02G124300.1	-0.416826	-0.729738	0.180816	-2.50285	-1.2922	0.908817	1.11511	3.2113	-0.474424
TraesCS2B02G058200.1	0.229005	0.186158	0.055045	-1.25427	-1.48537	-1.58104	1.58769	0.711386	1.55139
TraesCS1B02G129600.3	-0.378429	0.327328	-0.378429	-0.378429	-0.0844702	-0.378429	0.164572	1.48472	-0.378429
TraesCS2D02G378700.1	-0.281284	-0.435285	-0.197759	-0.692498	-0.934076	-0.802308	0.73424	1.65843	0.950543
TraesCS3D02G348300.3	0.238438	-0.355269	0.200804	0.955864	-0.0162809	0.719418	-0.500803	-0.689837	-0.552334
TraesCS4B02G297300.1	0.105565	0.360096	0.195313	0.843331	0.771655	0.737022	-1.13659	-0.96471	-0.911685
TraesCS5A02G308600.1	-0.260233	0.0691404	0.0154914	-0.702	-0.858536	-0.920148	0.621358	1.3424	0.692523
TraesCS4D02G168800.1	0.597916	0.322179	0.559166	-1.5693	-1.55233	-1.71688	0.758254	1.67236	0.928643
TraesCS1D02G060000.2	-0.628271	-0.842732	-0.480515	-0.80732	-0.938998	-0.751095	1.17089	1.95901	1.31904
TraesCS1D02G356900.3	-0.276344	-0.276344	-0.276344	0.0854242	0.30573	0.0775437	0.142655	-0.274902	0.492581
TraesCS2A02G046800.1	0.61195	0.763555	0.491237	-1.01807	-1.04194	-0.987155	0.564206	0.310565	0.305655
TraesCS2B02G380000.1	0.707474	0.537346	0.513359	-1.17487	-1.38793	-1.15625	0.485197	1.20188	0.273792
TraesCS2D02G030800.1	-0.221898	-0.484555	-0.256341	-0.40512	-0.834542	-0.654054	0.608502	1.29977	0.948237
TraesCS3D02G309800.1	0.260564	0.220036	-0.08656	-0.624266	-0.540411	-1.59143	0.722102	0.616458	1.02351
TraesCS3D02G501100.3	0.375177	0.29031	0.44633	-0.833183	-1.02486	-1.03355	0.982335	0.0746067	0.72284
TraesCS1D02G048300.1	0.766208	1.08802	0.784405	-0.438175	-0.431597	-0.497399	-0.362396	-0.567788	-0.34128
TraesCS6A02G241400.1	1.166	1.24864	1.13366	-1.0916	-1.0264	-1.0451	-0.0642883	-0.266805	-0.0541083
TraesCSU02G085300.2	-0.0713994	-0.229736	-0.229736	0.225492	0.335861	0.407178	-0.229736	-0.199754	-0.00816866
TraesCS4A02G066200.1	0.863169	0.542427	0.891046	-0.484077	-0.589665	-0.406801	-0.381668	-0.326476	-0.107956
TraesCSU02G005100.1	1.21664	1.06821	1.3854	-1.36181	-1.31645	-1.15111	0.0461183	0.0461183	0.066896
TraesCS1A02G035000.1	0.267808	0.442269	0.244996	-0.556438	-0.42435	-0.395157	0.063434	0.114669	0.242769
TraesCS2A02G219100.1	-0.0614957	-0.0766637	-0.0453373	0.287339	0.316212	0.406248	-0.27906	-0.231276	-0.315967
TraesCS6A02G105400.1	-0.287584	-0.502187	-0.42829	-0.968199	-1.19811	-1.23336	1.32701	1.97766	1.31306
TraesCS4B02G232500.1	-0.440146	-0.365184	-0.43603	0.636772	0.674697	0.672793	-0.264431	-0.220111	-0.258362
TraesCS4A02G176200.1	-0.0419717	-0.0549424	0.0211886	0.191613	0.280661	0.261765	-0.201953	-0.284261	-0.172099
TraesCS5B02G022800.3	1.12581	1.09857	0.935762	-1.25461	-0.760901	-0.80553	-0.619253	0.974851	-0.694703
TraesCS3B02G258000.2	-0.0754631	0.0445183	0.0998098	-0.0534763	0.109014	0.322862	-0.222118	-0.222118	-0.00302726
TraesCS7A02G217100.1	-0.0129191	0.0428687	-0.077696	-0.11606	-0.0899165	-0.0940132	0.191634	-0.0129191	0.169021
TraesCS3B02G493700.1	0.841335	0.807486	0.924784	-0.316969	-0.286864	-0.544132	-0.667996	-0.573564	-0.184082
TraesCS3D02G237000.4	-0.0718378	-0.325222	-0.325222	0.130007	-0.309439	0.404222	0.170473	-0.325222	0.652241
TraesCS1D02G068300.1	0.348353	0.471847	-0.214317	-0.0768136	-0.132978	-0.154962	-0.214317	-0.10998	0.0831678
TraesCS3A02G143800.1	-0.288436	0.202612	-0.0666524	0.530743	0.823759	0.487217	-0.344934	-0.725664	-0.618645
TraesCS4B02G364800.1	1.59807	1.46787	1.53941	-1.14681	-1.11698	-1.14681	-0.393013	-0.544179	-0.257543
TraesCS2B02G431300.2	-0.279161	0.457805	0.106774	0.49072	-0.289155	0.390528	-0.296336	-0.290588	-0.290588
TraesCS6B02G250500.1	-0.49555	-0.460548	-0.549248	-0.979157	-0.414677	-0.23497	-0.546743	4.51634	-0.835452
TraesCS3B02G221400.4	-0.139114	-0.139114	-0.139114	0.0574932	0.507049	0.270141	-0.139114	-0.139114	-0.139114
TraesCS2D02G065400.1	0.876711	0.742083	0.842735	-2.29297	-2.21966	-2.21169	1.34528	1.49873	1.41878
TraesCS5B02G153600.3	-0.592184	0.532276	0.0916796	-0.688153	-1.14711	-0.599343	0.283713	1.22817	0.890946
TraesCS6A02G371300.1	-0.320507	-0.411858	-0.238228	-0.795416	-0.793125	-0.948438	1.25876	1.07453	1.17428
TraesCS6A02G312400.1	-0.0598687	-0.00804219	0.0615227	0.357805	0.137123	0.354641	-0.250254	-0.216923	-0.376004
TraesCS6A02G107900.1	-0.346856	-0.517169	-0.460035	-0.883033	-1.09118	-1.06799	1.35225	1.74948	1.26453
TraesCS6A02G177100.2	0.721223	0.557404	0.108011	0.8108	-0.753652	0.982758	-0.808848	-0.808848	-0.808848
TraesCS7A02G386800.1	0.769309	0.896098	0.896098	-0.109547	-0.403975	-0.315919	-0.598062	-0.598062	-0.53594
TraesCS3A02G099100.2	-0.19662	-0.167739	-0.175558	0.497277	0.547225	0.242417	-0.318298	-0.318298	-0.110405
TraesCS7B02G158700.1	-0.832384	1.34967	0.193353	0.169058	-0.832384	-0.832384	-0.725366	2.34282	-0.832384
TraesCS2B02G445900.1	1.05482	1.14163	1.01866	-0.728727	-0.662448	-0.725903	-0.402566	-0.383531	-0.311924
TraesCS3D02G084800.1	0.434307	0.160808	0.290341	-1.64993	-1.7969	-1.59851	1.18747	1.76079	1.21162
TraesCS4D02G046600.1	0.254809	-0.12444	0.12374	-0.00160728	0.20609	0.265822	-0.392275	-0.195668	-0.136472
TraesCS2B02G526200.5	-0.628197	-0.0174966	0.230978	-0.628197	0.220602	-0.628197	0.0198085	1.50799	-0.077296
TraesCS5D02G044400.1	0.271607	0.167631	0.264664	-1.16668	-1.16144	-1.1924	0.902465	0.993943	0.920215
TraesCS3B02G078100.1	1.72579	1.67344	1.53457	-1.23658	-1.29959	-1.11485	-0.521977	-0.236575	-0.524233
TraesCS5D02G407300.1	0.0393077	-1.1804	0.379334	-0.44922	-0.564987	-0.702208	0.160444	1.80437	0.513363
TraesCS2A02G462300.1	1.10389	0.914505	0.938847	-1.00091	-1.15259	-0.848846	-0.144775	0.317291	-0.127412
TraesCS5A02G472700.2	-0.286088	-0.286088	0.143662	-0.050974	-0.286088	-0.286088	0.256913	0.392885	0.401868
TraesCS5D02G209400.1	0.686075	0.975164	0.0901593	0.0377133	0.849177	-0.141619	-0.0412231	-1.22772	-1.22772
TraesCS5B02G371200.2	-0.225501	0.0903747	-0.0647122	0.411312	0.851301	0.885656	-0.162202	-1.45263	-0.333602
TraesCS5D02G217200.1	0.762864	0.883471	0.635992	0.207313	-0.561669	0.0341168	-0.970924	-0.282072	-0.709092
TraesCS7A02G506700.1	1.17076	1.20202	1.4126	-0.994905	-0.702713	-0.584242	-0.292347	-0.490785	-0.720381
TraesCS4B02G242800.1	-0.0946483	-0.277648	-0.251792	-1.1012	-1.33465	-1.19803	1.31717	1.61253	1.32826
TraesCS1B02G434100.2	0.768553	0.870262	0.493709	-1.37532	-1.33787	-1.37627	0.983321	0.132029	0.841577
TraesCS2A02G289300.1	-0.00495982	0.125207	-0.228499	0.679462	0.632028	0.586638	-0.521402	-0.664032	-0.604443
TraesCS2B02G058800.1	0.274279	0.106129	0.304816	0.611314	0.540576	0.291324	-0.617686	-1.05133	-0.459424
TraesCS3B02G365000.1	0.362152	0.613691	0.169054	0.331711	0.266575	0.375827	0.0202698	-1.08675	-1.05253
TraesCS2A02G284100.1	1.21712	1.27111	1.32629	-0.985472	-0.940435	-1.06352	0.000572688	-0.730767	-0.0949033
TraesCS5A02G061200.1	0.832447	1.01092	0.591384	-0.883333	-0.854147	-0.672499	0.124508	0.0399744	-0.189257
TraesCS5B02G143400.1	0.446467	0.351251	0.345468	0.461461	0.624427	0.477972	-1.07998	-0.952264	-0.674805
TraesCS2A02G297300.1	0.40264	0.0325804	0.167526	-1.15929	-1.19486	-1.13516	0.90003	1.00673	0.979809
TraesCS5A02G453100.1	0.273587	-0.218009	0.100452	-0.218009	0.467258	0.248748	-0.218009	-0.218009	-0.218009
TraesCS4A02G135400.1	0.0109702	-0.166057	-0.190703	-0.81049	-0.895393	-1.10794	0.853921	1.30172	1.00397
TraesCS6A02G069000.1	0.0229259	0.223283	0.226928	-0.254862	-0.290899	-0.313226	0.214129	-0.0579336	0.229656
TraesCS2B02G599500.1	0.386331	0.266235	0.423009	-0.541944	0.153159	-0.541944	-0.061679	-0.541944	0.458777
TraesCS2D02G117800.1	-0.419295	-0.8938	-0.0190701	0.498243	0.760821	0.521596	0.335555	-0.89956	0.11551
TraesCS7A02G022300.1	-0.427298	-0.410888	-0.28842	-0.43143	-0.427298	-0.393318	1.01869	0.689554	0.670403
TraesCS1B02G083900.1	0.296004	0.245818	0.275946	-0.309016	0.727311	-0.309016	-0.309016	-0.309016	-0.309016
TraesCS5B02G137400.1	0.686298	1.08074	0.754381	-0.889014	-0.763363	-0.889014	0.0407771	-0.0402157	0.0194148
TraesCS5D02G035100.1	0.242972	-0.00515079	0.121183	0.482394	0.415809	0.382745	-0.624644	-0.663919	-0.351389
TraesCS1A02G257000.1	0.529396	0.623599	0.518852	-0.213418	-0.148116	0.0396203	-0.41429	-0.513249	-0.422395
TraesCS6D02G046000.1	0.658849	0.641044	0.873504	-0.344881	-0.303461	-0.554568	-0.18422	-0.690345	-0.0959219
TraesCS2A02G453900.1	-0.0131743	-0.353559	-0.120466	-0.54431	-0.469553	-0.790283	0.748863	1.13035	0.412132
TraesCS3A02G231400.1	0.337845	0.155784	0.201456	-0.668366	-0.380444	-0.707479	-0.167551	0.628703	0.600053
TraesCS5D02G175800.2	0.318754	0.313851	0.35535	-0.490875	-0.545842	-0.377757	-0.158444	0.51768	0.0672823
TraesCS5D02G084400.1	0.0963987	-0.05018	0.164457	-0.588703	-0.699316	-0.829774	0.474944	1.10653	0.325639
TraesCS7D02G291500.3	0.0318338	-0.402194	0.370959	-0.402194	-0.297857	0.0530347	-0.1476	-0.0437976	0.837815
TraesCS3B02G123700.1	0.221613	-0.214415	0.289759	-0.922322	-0.850588	-1.02199	0.593561	1.25542	0.648964
TraesCS6A02G386300.1	-0.0141322	-0.468914	-0.193296	-1.72147	-1.55933	-1.9652	1.94448	2.0724	1.90547
TraesCS6B02G161800.2	-0.137314	-0.137314	0.0453779	-0.137314	-0.137314	-0.137314	-0.137314	0.351201	0.427308
TraesCS3D02G067600.3	-0.199264	0.520825	0.121004	0.431963	0.373664	0.463167	-0.444889	-0.845427	-0.421042
TraesCS5B02G098600.1	-0.606003	-0.606003	-0.169842	0.154431	0.815153	0.905465	-0.606003	-0.606003	0.718807
TraesCS3B02G248400.1	-0.00325393	-0.0388778	-0.0215702	-0.166219	-0.141971	-0.232945	0.224157	0.0315115	0.349169
TraesCS2B02G280600.2	0.328922	-0.0436446	0.237424	-0.730088	-1.0078	-0.589667	0.555763	0.45308	0.796011
TraesCS7A02G408600.3	-0.625592	-1.08712	-0.244745	0.165658	0.600388	0.0212365	0.605307	-0.136279	0.701147
TraesCS4A02G042600.1	-0.0325838	-0.0443694	0.297967	-1.49464	-1.16265	-1.34395	1.13234	1.38371	1.26417
TraesCS3B02G236700.2	-0.17725	-0.17725	-0.17725	-0.17725	0.317421	0.669945	-0.17725	-0.17725	0.0761341
TraesCS4B02G115200.1	0.22061	0.168301	-0.109137	0.502982	0.481196	0.683762	-0.532139	-0.881374	-0.534201
TraesCS7B02G038400.1	0.0254968	0.173572	0.331262	0.236914	0.177883	0.661217	-0.517509	-0.56714	-0.521697
TraesCS5D02G083000.1	-0.0333224	-0.0753165	-0.0948164	-0.611314	-0.875633	-0.617747	0.644279	1.1685	0.495372
TraesCS4B02G088800.2	0.334235	-0.506682	0.0365329	0.507071	0.568263	0.916967	-0.613739	-1.15377	-0.088883
TraesCS6B02G266800.2	-0.0575963	0.926407	0.750753	-0.404345	-0.115413	-0.275026	-0.0280722	-0.566075	-0.230632
TraesCS7D02G314600.1	1.77581	1.59769	1.68011	-1.50827	-1.5535	-1.37784	-0.285496	-0.247936	-0.0805749
TraesCS3A02G217700.2	-0.233221	-0.189758	-0.29685	-0.445928	-0.484797	-0.620426	0.844242	0.51895	0.907788
TraesCS2A02G239500.6	-0.301106	-0.228141	0.0131583	-0.90894	-0.943321	-0.784623	1.35404	0.996736	0.802193
TraesCS5D02G376100.1	0.368391	0.396417	0.341775	-0.577948	-0.438643	-0.494866	0.118291	-0.0649869	0.35157
TraesCS1A02G332500.1	0.21493	0.172488	0.00503109	-0.773308	-0.623259	-0.562115	0.144344	0.928182	0.493706
TraesCS1A02G174000.3	-0.676909	0.592716	0.243657	-0.207996	-1.41784	-0.256925	0.615226	1.48542	-0.377348
TraesCS4D02G221200.3	-0.20673	0.204918	-0.506743	-0.222122	-0.588012	-0.147318	0.621504	2.29438	-1.44988
TraesCS3D02G141500.2	0.0485003	-0.179241	-0.179241	0.295844	0.0386103	0.470605	-0.136596	-0.179241	-0.179241
TraesCS5B02G550900.1	0.188173	0.273659	0.232888	-1.403	-1.20941	-0.862129	0.770784	1.48326	0.525774
TraesCS2A02G582700.2	-0.166258	0.0939906	-0.0699801	-0.639404	-0.531216	-0.596361	0.686086	0.599957	0.623185
TraesCS3B02G461100.1	-0.142346	-0.25393	-0.30181	0.591001	0.396161	0.800177	-0.334232	-0.330593	-0.424429
TraesCS7D02G060000.1	-0.882455	-0.97324	-0.791498	-1.49096	-1.53124	-1.38479	2.15963	2.69984	2.19471
TraesCS3B02G120000.1	-0.594696	-0.61042	-0.328569	0.69641	0.493917	0.596788	0.109649	-0.290074	-0.0730047
TraesCS7D02G209600.2	0.568186	0.383928	0.472592	-1.55592	-1.60188	-1.43735	0.890898	1.45686	0.822679
TraesCS7B02G358300.2	-0.0796153	-0.415327	-0.415327	0.362881	0.839871	0.246422	-0.0104241	-0.415327	-0.113154
TraesCS3A02G284700.2	-0.107837	0.782476	0.142742	-0.076963	-0.0687625	-0.101848	-0.0994593	-0.373274	-0.0970747
TraesCS7B02G388000.3	0.163837	-0.176885	0.288778	-0.471934	-0.444107	-0.378519	1.06921	-0.711943	0.661566
TraesCS5B02G253300.1	0.369567	0.38978	-0.107572	-0.251465	-0.0981578	-0.396816	0.154085	-0.171541	0.11212
TraesCS6D02G013600.2	0.109519	0.726946	0.799543	-0.455714	-0.438669	-0.0860853	-0.0112793	-0.692054	0.0477944
TraesCS4B02G013500.3	0.199058	0.365277	0.289435	0.882947	-0.755046	0.604813	-0.763676	-0.762234	-0.0605753
TraesCS5D02G488100.1	-0.5087	-0.525804	-0.555207	-0.93306	-0.389702	-0.127149	-0.567239	4.32515	-0.718286
TraesCS3A02G301600.1	0.516481	0.525492	0.722707	-1.52336	-1.56458	-1.34855	1.04491	0.52747	1.09942
TraesCS6B02G218300.1	0.155829	0.208856	0.165804	-1.05203	-0.836824	-0.8372	0.911632	0.419367	0.864569
TraesCS2D02G325400.1	0.0765497	-0.275389	-0.181088	-0.735615	-0.771874	-0.795116	0.973351	0.927021	0.782161
TraesCS3A02G237400.1	-0.818094	-0.858685	-0.811488	-0.673761	-0.802759	-0.781694	1.78448	1.16858	1.79342
TraesCS3B02G264400.2	-0.74107	-0.672448	-0.658554	-0.455918	-0.413297	-0.13031	1.29817	0.568703	1.20473
TraesCS2B02G432500.1	-0.527703	-0.717576	-0.254357	-1.09939	-1.17674	-0.728043	1.41795	1.52357	1.56229
TraesCS6A02G263500.1	0.647027	0.565391	0.822093	-0.220203	-0.248669	-0.39141	-0.39141	-0.39141	-0.39141
TraesCS7A02G003600.1	0.0914738	0.165347	0.195375	0.804048	0.806125	0.917444	-0.920499	-1.37148	-0.687838
TraesCS2D02G144500.1	-0.385887	-0.625308	-0.167401	0.593766	0.780514	0.448209	-0.100457	-0.471372	-0.0720637
TraesCS7A02G008600.2	-0.395746	-0.395746	0.193059	0.402512	0.173745	0.445019	-0.395746	-0.35731	0.330213
TraesCS1A02G312000.2	0.343666	0.0410878	0.169246	-1.39494	-1.27477	-1.31052	0.890499	1.34155	1.19419
TraesCS4A02G218300.1	0.191665	0.303027	0.288441	-1.26121	-1.11324	-1.19161	0.941788	0.856501	0.984632
TraesCS4D02G277400.2	-0.0490963	0.196013	-0.201368	-1.07288	-0.940423	-0.840859	0.783917	1.34952	0.775171
TraesCS2D02G547400.1	1.26658	1.05278	0.962692	-1.15043	-1.16129	-1.1888	0.0718381	0.0370256	0.1096
TraesCS3D02G158000.1	0.3463	-0.339455	0.224476	0.62578	0.690045	0.429285	-0.334412	-0.853451	-0.788568
TraesCS4B02G364900.3	1.35778	1.29835	1.4712	-1.16313	-1.33447	-1.12091	0.563709	-1.7148	0.642264
TraesCS6D02G356700.1	-0.624306	-0.228892	-0.479285	-0.408742	-1.0572	-0.966359	0.991781	1.53186	1.24114
TraesCS7A02G147100.1	-0.440163	-0.0642039	-0.441605	-0.441605	-0.441605	0.606631	-0.441605	1.98143	-0.317277
TraesCS4A02G211200.1	-0.127659	-0.896585	0.768808	-0.896585	1.92737	1.03169	-0.895143	-0.896585	-0.0153116
TraesCS6A02G184500.2	0.156431	0.0241415	0.484822	-0.106394	0.108638	0.260209	-0.309282	-0.309282	-0.309282
TraesCS1A02G304900.1	-0.40215	-0.226055	-0.3541	0.641298	0.825854	0.529055	-0.383273	-0.301258	-0.329371
TraesCS5D02G420300.1	0.443016	0.430059	0.382707	-0.499095	-0.5004	-0.459215	0.380582	-0.419172	0.241518
TraesCS1A02G418700.1	-0.36388	-0.36388	0.342761	-0.36388	-0.36388	-0.36388	-0.36388	2.2044	-0.36388
TraesCS6B02G344600.1	-0.0202461	-0.180181	-0.14833	-1.06973	-1.36825	-1.27563	1.25216	1.69809	1.11211
TraesCS6A02G163600.1	0.0620405	-0.0101736	-0.0179568	-1.01033	-0.849472	-0.768461	0.923023	0.830439	0.84089
TraesCS2A02G397900.1	-0.1007	0.284859	0.0369776	-0.517014	-0.508104	-0.329324	0.610006	0.135295	0.388003
TraesCS5A02G050300.1	-0.00707633	-0.0342774	-0.300628	-1.29853	-1.30378	-1.20431	1.40416	1.33194	1.4125
TraesCS4A02G464200.1	0.0750094	0.118556	0.0956133	0.215872	0.322319	0.330657	-0.29765	-0.514019	-0.346358
TraesCS4B02G292800.1	0.675162	0.413034	0.482267	-1.78969	-1.48989	-1.22803	1.02699	0.763958	1.14619
TraesCS1A02G185200.1	0.165041	0.188513	0.212815	-2.63197	-2.06637	-1.76013	1.73239	2.40598	1.75373
TraesCS2B02G372700.1	1.21961	1.13868	1.15587	-1.31686	-1.45056	-1.55329	0.320562	0.266843	0.219145
TraesCS5D02G169900.1	-0.204498	-0.0525667	0.48772	-0.368712	-0.633672	-0.79125	0.573646	0.51317	0.476164
TraesCS5A02G325200.1	-0.0352123	-0.137534	-0.131709	-0.706053	-0.669022	-0.706053	0.919218	0.791687	0.674677
TraesCS5D02G532400.2	0.647315	0.555912	0.408198	-0.180864	-0.0749641	-0.0679394	-0.236879	-0.702355	-0.348423
TraesCS6B02G318500.1	0.30716	0.568775	0.52936	0.55563	0.322762	0.22841	-0.537077	-1.30221	-0.672811
TraesCS2A02G243300.4	0.239877	-0.0771416	0.629777	0.747306	0.619397	0.556549	-0.688486	-1.29229	-0.734987
TraesCS6D02G239800.1	1.28185	1.63001	1.46632	-1.54536	-1.00137	-0.82727	-0.317617	-0.678252	-0.00831041
TraesCS4D02G087600.3	0.501059	0.3634	-0.391915	0.113976	-0.391915	0.581146	-0.013403	-0.370435	-0.391915
TraesCS6B02G428600.2	-0.0480372	-0.0493133	0.0131508	0.304435	0.208392	0.179267	-0.225636	-0.156621	-0.225636
TraesCS1A02G245500.1	0.333745	0.158831	-0.0477271	-1.14055	-0.33059	-0.749104	0.0889978	1.32943	0.356972
TraesCS1B02G225700.1	-1.09282	-1.09282	0.0577443	-0.248028	-0.57076	-0.640747	1.0639	1.88776	0.635758
TraesCS1D02G115900.2	-0.532771	-0.000703075	-0.532771	0.732066	0.858447	0.13444	-0.532771	-0.532771	0.406832
TraesCS4A02G133400.1	-0.0914423	-0.055612	-0.17483	-0.141896	-0.271531	-0.255183	0.459669	0.164926	0.365899
TraesCS5A02G466800.1	0.136526	0.225176	0.18197	-1.36239	-1.40754	-1.37726	0.94365	1.70782	0.952044
TraesCS3A02G288200.3	0.0988152	0.511828	0.569851	-2.0891	-0.68376	-1.03942	1.08056	0.624362	0.926866
TraesCS6A02G000400.1	0.112092	-0.055588	0.0162758	-1.11813	-1.20966	-1.10914	1.04755	1.29477	1.02182
TraesCSU02G237900.1	1.20649	0.904133	1.05062	-1.29259	-1.6622	-1.6622	0.529367	0.631764	0.294605
TraesCS5B02G504900.3	-0.103073	-0.0680802	-0.0445523	-0.958019	-0.950393	-1.00475	1.44776	0.246639	1.43447
TraesCS3D02G183100.2	0.192858	0.229938	0.0101783	-0.497904	-0.564165	-0.564165	0.587044	-0.180116	0.786332
TraesCS2D02G445700.1	0.500479	0.574941	0.530563	-1.13559	-0.966388	-1.46217	0.665609	0.620505	0.672046
TraesCS5B02G505800.3	0.243759	0.124909	0.569634	0.243759	0.355223	-0.439713	-0.218145	-0.439713	-0.439713
TraesCS5A02G175200.2	0.0479892	-0.421618	-0.134316	-0.386801	-1.01653	-1.39615	0.702811	2.23437	0.370235
TraesCS2B02G520800.1	-0.325913	0.861221	0.386903	-0.325913	-0.325913	-0.325913	0.127209	0.254232	-0.325913
TraesCS1D02G276500.3	0.420554	0.521986	0.622949	-0.977796	-0.977796	-0.823343	0.848396	0.0500654	0.314985
TraesCS3A02G288900.1	-0.581827	-0.581827	-0.581827	0.321982	-0.581827	-0.581827	-0.581827	3.75081	-0.581827
TraesCS3D02G142000.1	-0.492015	-0.368521	-0.471799	0.721431	0.0815934	0.724355	0.0474506	-0.276814	0.0343181
TraesCS4A02G052400.1	0.458244	0.213338	0.166823	-0.859038	-0.977417	-0.95122	0.504949	0.936673	0.50765
TraesCS6D02G219700.1	0.77246	0.929209	0.9142	-0.952336	-0.954135	-0.995405	0.260573	0.0528686	-0.0274348
TraesCS1A02G204700.1	-0.217901	-0.194321	-0.227946	0.6797	0.280693	0.364974	-0.331086	-0.0956062	-0.258507
TraesCS3D02G186800.2	0.034285	0.0705051	-0.156102	-0.970037	0.000817007	-0.600431	0.322156	1.0411	0.257704
TraesCS1B02G031000.1	-0.105797	-0.0747386	0.158333	-0.819346	-0.803865	-0.801498	0.698635	0.883578	0.864699
TraesCS7A02G175200.2	-0.73023	-0.111992	-0.73023	-0.307997	0.210124	-0.73023	1.20862	-0.469602	1.66154
TraesCS7D02G124300.1	0.212807	0.0438256	-0.20251	0.148448	-0.568763	-0.568763	-0.103049	0.858307	0.179698
TraesCS5B02G279900.1	0.124815	0.0774845	0.351921	-0.938121	-0.63181	-0.951519	0.411007	0.988663	0.56756
TraesCS6A02G122000.1	-0.227443	-0.0430749	-0.166921	0.335342	0.324842	0.292878	-0.219039	-0.19549	-0.101093
TraesCS3B02G450600.2	-0.147135	-0.147135	-0.147135	-0.147135	-0.147135	-0.147135	0.689597	-0.147135	0.340351
TraesCS1B02G014800.1	-0.187412	-0.193059	-0.221628	0.303439	0.214534	0.338109	-0.0607075	-0.0972996	-0.0959766
TraesCS4A02G435600.1	-0.129621	-0.355698	-0.106704	-0.977889	-0.942847	-0.829254	0.822371	1.56498	0.954662
TraesCS7A02G213100.1	-0.458142	-0.381081	-0.276069	0.210322	0.25306	0.186837	0.332703	-0.0835645	0.215934
TraesCS4D02G336100.2	-0.587959	-0.587959	-0.205015	-0.587959	0.307343	-0.587959	-0.0469401	2.55902	-0.262573
TraesCS3D02G289900.2	-0.536414	-0.536414	-0.198418	0.431492	0.492862	0.645006	0.350331	-0.536414	-0.11203
TraesCS2B02G335400.1	-0.421592	0.342252	-0.38079	-0.361916	0.105116	-0.566587	-0.468323	1.74923	0.00261313
TraesCS4A02G206400.1	0.421847	0.379807	0.407514	-1.3078	-1.31698	-1.3272	0.855661	1.03215	0.854994
TraesCS3B02G246200.1	-0.0399642	0.0390382	-0.779812	-0.474134	0.0920313	-0.391347	-0.0829282	1.69709	-0.0599718
TraesCS7D02G216500.1	0.286797	0.345708	0.309067	-0.83186	-0.765372	-0.569438	0.608471	0.0687032	0.547925
TraesCS2D02G381000.1	1.42855	1.33431	1.3994	-0.538413	-0.442565	-0.629646	-0.88284	-0.960717	-0.70807
TraesCS5D02G397300.1	0.291523	0.106417	0.0729469	-0.373207	-0.325089	-0.323738	0.178762	0.0729469	0.299438
TraesCS1D02G246100.1	0.134751	0.17721	0.432782	-0.598215	-1.03756	-0.95235	0.455186	0.712513	0.675681
TraesCS2D02G025500.1	0.657459	0.360447	0.60766	0.0587464	0.00350132	-0.0207182	-0.530607	-0.527013	-0.609476
TraesCS7D02G228600.1	0.0994071	0.262516	0.0609458	-0.87194	-0.259035	-0.872871	0.342457	0.866699	0.37182
TraesCS6B02G246800.1	-0.0389501	-0.300768	-0.414624	0.754716	0.698624	0.447346	-0.322831	-0.546872	-0.276642
TraesCS6A02G241800.1	0.553865	0.389028	0.41044	-0.833193	-0.720299	-0.711462	0.199974	0.511088	0.200559
TraesCS3D02G230800.2	0.289653	-0.362948	-0.090328	0.790208	-0.362948	0.45672	0.0055406	-0.362948	-0.362948
TraesCS1D02G426800.1	-0.00204173	-0.444873	-0.467336	-0.707746	-0.807386	-0.649144	1.08375	1.08249	0.912283
TraesCS5A02G145700.1	0.417902	0.303419	0.415248	-0.0576137	0.152213	0.102754	-0.555819	-0.43834	-0.339764
TraesCS4D02G300100.1	0.0411783	0.00117256	0.108321	0.613142	0.617417	0.666099	-0.387714	-1.01263	-0.646984
TraesCS7A02G251500.1	-0.13263	-0.406366	-0.214115	-0.762727	-0.951246	-0.795963	0.805067	1.53849	0.919492
TraesCSU02G135100.2	-0.0319792	-0.0567984	-0.0347413	-1.00121	-0.973573	-0.986534	1.23326	0.734578	1.117
TraesCS7D02G004100.1	0.0836991	0.2606	0.360029	0.811338	1.00268	0.778427	-1.02228	-1.12353	-1.15097
TraesCS3D02G322700.1	0.582881	0.372732	0.654459	-0.867455	-1.11152	-1.22379	0.716618	0.222734	0.653344
TraesCS2A02G081300.2	-0.0462629	-0.460615	-0.533749	-0.389703	-0.533749	-0.533749	-0.533749	2.25848	0.773096
TraesCS4B02G039400.1	0.609584	0.806604	0.626811	-0.503007	0.153939	0.178573	-0.340482	-1.16853	-0.363492
TraesCS6B02G062400.2	0.491922	0.575773	-0.0325983	-0.346425	-0.346425	-0.346425	0.0453431	-0.346425	0.305259
TraesCS2B02G628900.1	0.397493	0.512491	0.89865	-0.27961	-0.398318	-0.496482	-0.0358816	-0.285153	-0.313189
TraesCS2B02G507700.2	0.203985	0.0387472	0.24985	-0.961914	-0.981459	-0.923603	0.558075	1.18009	0.636223
TraesCS5B02G214500.1	0.137016	0.6047	0.832993	-0.15387	-0.386847	-0.917803	0.402118	-0.927866	0.409559
TraesCS3A02G184800.1	-0.147169	-0.313791	-0.270676	-0.716894	-0.809728	-0.971685	1.21296	0.894691	1.12229
TraesCS7A02G129800.6	-0.237043	-0.174776	-0.474606	0.367769	0.24611	0.261782	0.150196	0.0353428	-0.174776
TraesCS7D02G150800.1	-0.121065	-0.155281	-0.00862596	-0.155281	-0.155281	-0.155281	0.44879	-0.155281	0.457307
TraesCS1B02G351600.2	0.875283	0.39887	0.269874	-0.742887	-1.38327	-0.610375	0.242006	0.570174	0.380322
TraesCS6D02G221700.1	-0.445136	-0.222331	-0.211248	0.400455	0.320399	0.588375	-0.226045	-0.0544682	-0.150001
TraesCS2A02G468800.1	1.8712	1.79396	1.89333	-2.01164	-1.2495	-1.28307	0.493743	-2.01164	0.503619
TraesCS1A02G004100.1	0.00404884	-0.169898	0.0761203	-0.271247	-0.219058	-0.260915	0.50636	-0.108397	0.442986
TraesCS5D02G108700.1	-0.287857	-0.223043	-0.15516	-1.03967	-0.801696	-0.861761	0.9917	1.4185	0.958982
TraesCS2D02G132900.1	0.716155	0.750815	0.748327	-1.45722	-1.42209	-1.52682	1.3391	-0.461899	1.31364
TraesCS3D02G342100.2	0.871499	0.341456	0.519276	-0.455213	-0.290621	-0.464559	-0.287063	-0.155819	-0.0789551
TraesCS4D02G246700.1	-0.291893	-0.0954218	-0.376039	0.635289	0.989416	0.654504	-0.412232	-0.641676	-0.461946
TraesCS5A02G245200.2	0.197716	0.295784	-0.214367	-1.46127	-1.16293	-0.395179	1.0092	0.869407	0.861635
TraesCS4B02G140200.2	-0.880798	-0.829824	-0.947891	-0.287024	-0.192768	-0.313075	1.60115	0.312052	1.53818
TraesCS2D02G132200.2	0.214787	0.735059	0.766932	-0.919023	-0.454718	-0.714642	0.135999	0.182341	0.0532663
TraesCS2A02G232900.3	-0.0449703	0.104273	-0.160788	-0.422053	-0.322164	-0.345866	0.226886	0.8062	0.158483
TraesCS5A02G031100.1	0.0613235	-0.0503798	0.10667	-0.910874	-0.769311	-0.736406	0.590767	0.852721	0.855491
TraesCS5D02G071200.1	0.945631	1.2103	0.974788	-1.03829	-1.10252	-0.866207	0.129732	-0.348697	0.0952638
TraesCS4B02G145300.4	-0.434957	-0.434957	-0.434957	0.907598	0.222226	-0.115339	-0.434957	-0.310629	1.03597
TraesCS2D02G217200.1	0.561335	0.486895	0.765172	-0.606665	-0.568229	-0.568229	0.171543	-0.340029	0.0982067
TraesCS5D02G042600.1	0.482972	0.580826	0.563496	-1.77196	-1.32065	-1.76295	0.580719	1.535	1.11255
TraesCS7A02G189100.2	0.30884	0.509173	0.111918	-0.650466	-0.778683	-0.887538	0.431125	0.411377	0.544253
TraesCS7D02G198500.3	-0.805539	-0.388428	-0.589086	0.182558	0.785339	1.37371	0.0234989	-0.293101	-0.288951
TraesCS5A02G520700.1	-0.389318	-0.478191	-0.410692	0.502644	0.520398	0.69377	-0.227668	-0.18331	-0.0276327
TraesCS4A02G304400.1	0.84261	0.504706	0.725434	-0.145795	0.0450447	0.0890555	-0.65666	-0.674599	-0.729795
TraesCS1B02G224700.1	-0.136381	-0.220927	-0.20741	-1.02828	-0.807088	-0.844752	0.784654	1.4536	1.00659
TraesCS7D02G252900.5	0.206934	0.0468621	-0.00959364	0.940561	0.916872	0.83477	-0.982176	-1.39143	-0.562799
TraesCS7A02G364800.1	0.643876	0.35662	0.219858	0.325996	0.269312	0.509612	-0.594141	-0.865566	-0.865566
TraesCS1D02G138100.5	0.545737	-0.460743	-0.990814	-0.271849	-0.990814	-0.207566	0.379909	1.75184	0.244301
TraesCS2B02G080000.1	1.03016	0.966128	0.905511	-0.775963	-0.856223	-1.0101	0.102478	-0.423705	0.061722
TraesCS2B02G263500.1	0.380551	-0.580702	0.594983	-0.580702	0.0645389	-0.580702	-0.580702	1.86344	-0.580702
TraesCS7B02G375400.1	-0.192267	-0.400685	-0.470157	-0.622811	-0.827473	-1.25508	1.30294	1.18879	1.27674
TraesCS1D02G261400.1	0.541638	0.732215	0.600083	-0.356348	-0.421629	-0.301289	-0.052804	-0.637321	-0.104545
TraesCS6B02G236800.2	-0.259513	-0.259513	-0.259513	-0.259513	0.219717	-0.259513	-0.259513	1.59687	-0.259513
TraesCS6D02G235900.1	-0.608385	-0.299209	0.862021	0.709498	0.556401	0.319132	-0.322687	-0.608385	-0.608385
TraesCS5A02G491400.1	-0.255627	-0.301345	-0.249024	-0.172062	-0.0626511	-0.0859962	0.417473	0.18076	0.528473
TraesCS3D02G464300.1	0.485407	0.550753	0.332327	-1.51844	-1.36134	-1.56879	1.05762	0.838588	1.18388
TraesCS5B02G079800.2	-0.181105	-0.181105	0.00666262	0.121068	-0.181105	-0.181105	0.140823	0.202945	0.252923
TraesCS1A02G374800.3	0.0216933	-0.296768	0.344778	0.0435092	-0.296768	-0.296768	0.0861757	-0.296768	0.690917
TraesCS1D02G352600.1	-0.376282	-0.797438	-0.288502	-0.797438	-0.131136	-0.182022	1.17929	0.733632	0.659894
TraesCS5B02G494100.1	-0.187217	-0.105534	-0.358735	-0.341628	0.306191	0.14157	0.768826	-0.348731	0.125257
TraesCS5A02G424100.1	-0.068929	-0.214701	-0.118044	-0.93889	-1.02443	-0.872605	0.868465	1.43256	0.936573
TraesCS7A02G167300.4	-0.139121	-0.577413	-0.577413	0.684418	0.0925204	-0.577413	-0.568783	2.24062	-0.577413
TraesCS6A02G208200.1	0.603705	0.518239	0.509582	-1.77605	-1.67685	-1.68275	1.28645	0.878231	1.33945
TraesCS1D02G328000.1	0.0802921	-0.122902	0.0875025	-1.23086	-1.39013	-0.979429	0.90289	1.77477	0.877874
TraesCS3A02G107900.2	0.331008	0.337942	0.48332	0.170225	0.230258	-0.570487	-0.371364	-0.570487	-0.0404158
TraesCS5B02G058500.1	-0.568657	-0.415142	-0.485273	-0.698665	-0.725547	-0.658908	1.13622	1.21293	1.20305
TraesCS1A02G198300.1	0.492392	0.202812	0.442383	-0.0493845	0.131245	-0.273874	-0.352818	-0.209792	-0.382963
TraesCS2D02G528500.2	1.28107	1.03144	1.25414	-1.59206	-1.35665	-1.40099	0.252986	0.00944523	0.520621
TraesCS3A02G337100.1	0.366577	8.02356e-05	0.155207	-0.369325	-0.508744	-0.583237	0.353753	0.613025	-0.0273372
TraesCS3D02G205000.1	-0.280626	-0.165176	-0.0852799	-1.19895	-0.858515	-1.20769	1.18873	1.32161	1.2859
TraesCS5B02G449000.1	-0.512574	-0.664682	-0.625807	-0.564726	-0.786683	-0.570784	0.99773	1.5031	1.22442
TraesCS6D02G199600.2	0.572433	0.139117	0.114174	-0.351022	-0.825142	-0.949176	0.792782	0.320256	0.186578
TraesCS4A02G296300.1	0.925432	0.88189	0.778555	-0.154197	-0.065618	-0.419622	-0.863094	-0.594518	-0.488829
TraesCS1D02G142700.1	0.58182	0.696115	0.50445	-0.506573	-0.37955	-0.396049	0.0345224	-0.250405	-0.284331
TraesCS5A02G119300.1	-0.819878	-0.440257	0.106121	-0.310943	0.371053	-0.3912	1.28479	-0.310943	0.511254
TraesCS6B02G231600.4	-0.154149	-0.0736161	-0.306277	-0.368543	-0.153031	-0.18469	-0.116589	1.24131	0.115585
TraesCS2D02G065500.1	0.802112	0.8789	1.03245	-0.92363	-1.4731	-1.32982	0.54849	0.140577	0.324017
TraesCS2A02G361900.1	-0.081803	-0.0733166	-0.106123	-0.081803	-0.00447262	-0.0903397	0.204217	-0.0931965	0.326837
TraesCS2D02G397700.1	1.17342	1.10722	1.11322	-0.252108	-0.123213	-0.313499	-0.897615	-0.990428	-0.817007
TraesCS4B02G009900.1	0.889985	0.769082	0.709376	-0.746013	-0.703124	-0.6755	0.148812	-0.305945	-0.0866731
TraesCS3B02G349800.1	0.650233	0.916448	0.746448	-0.640316	-0.531638	-0.624529	0.285962	-0.863002	0.0603952
TraesCS2A02G226400.1	-0.359931	0.45369	0.59845	-0.609935	-0.175858	-0.9226	0.450352	0.331389	0.234443
TraesCSU02G254900.1	1.11011	0.962009	0.993974	-0.42391	-0.529588	-0.529588	-0.529588	-0.529588	-0.523829
TraesCS2B02G194200.1	0.329945	0.313002	0.290674	-0.327556	-0.184749	-0.271535	0.0170423	-0.132754	-0.0340696
TraesCS5D02G209100.2	0.378025	1.04984	0.619596	-0.959916	-0.767679	-0.838926	0.0829604	0.564308	-0.12821
TraesCS4B02G005900.1	0.304934	0.326896	0.122041	-0.982116	-0.973143	-0.74002	0.613947	0.805263	0.522198
TraesCS4D02G183700.1	1.13085	1.11275	1.08757	-1.69539	-1.81143	-1.58603	0.721733	0.314188	0.72576
TraesCS4A02G022000.3	0.182756	-0.224325	-0.0492797	0.252834	-0.0277181	0.309736	-0.224325	-0.224325	0.00464738
TraesCS4B02G153700.2	0.957014	1.02121	0.688813	0.340531	-0.349524	-0.66451	-0.66451	-0.66451	-0.66451
TraesCS1B02G167700.1	-0.166763	-0.182269	-0.106356	0.337962	0.342895	0.274326	-0.125304	-0.182269	-0.192223
TraesCS4D02G007300.1	0.560616	0.607234	0.70478	-0.619293	-0.640923	-0.745995	0.373173	-0.371365	0.131773
TraesCS3A02G417200.1	0.826187	0.514481	0.593538	-0.992509	-0.87241	-0.874656	0.172166	0.270661	0.362542
TraesCS6A02G095900.1	0.30106	0.259949	0.260836	-0.223527	-0.166371	-0.338384	0.0624796	-0.212405	0.0563622
TraesCS4B02G320600.1	-0.0153	0.0201263	-0.157439	-0.175424	-0.333761	-0.0575626	0.347913	0.0645889	0.306859
TraesCS5D02G321900.1	0.70203	0.756602	0.670186	-1.30823	-1.28809	-1.34782	0.578392	0.713262	0.523665
TraesCS2B02G408300.2	-0.217561	-0.217561	-0.217561	0.607004	-0.217561	0.620786	-0.217561	-0.217561	0.0775746
TraesCS7D02G159200.1	-0.637263	-0.26143	-0.859862	-0.0489905	-0.0672895	-1.62859	1.31408	1.03567	1.15367
TraesCS2A02G193800.1	-0.409722	-0.0661418	-0.726655	-0.912195	-0.764972	-1.12791	0.925157	1.9632	1.11924
TraesCS7B02G249400.2	-0.0616026	-0.0616026	-0.167281	-0.167281	-0.167281	-0.167281	0.0751694	0.884439	-0.167281
TraesCS7B02G114200.1	0.277532	1.03939	-0.0257553	0.184096	-0.760127	0.830583	-0.724573	-0.763009	-0.0581374
TraesCS4D02G244000.2	0.257891	-0.349025	-0.0201884	-0.228673	-0.321871	-0.251414	0.148715	0.459154	0.305411
TraesCS3B02G186100.1	-0.679811	-0.612563	-0.686196	-0.690979	-0.376257	-0.243938	-0.038585	3.29726	0.0310671
TraesCS3D02G034100.1	-1.27051	-0.979674	-1.0383	-1.16938	-1.15707	-0.771129	2.15007	2.43187	1.80411
TraesCS3B02G259000.1	-0.205076	0.0626203	0.107484	-0.268304	-0.375876	-0.348544	0.209962	0.437847	0.379887
TraesCS2D02G414200.1	0.813621	0.917958	0.909666	0.335636	0.394444	0.312713	-1.2051	-1.30613	-1.1728
TraesCS3D02G224200.1	0.176329	0.0622825	0.128649	-0.644965	-0.424575	-0.458021	0.394185	0.0238856	0.74223
TraesCS2A02G239000.1	0.0885001	0.335651	0.0424926	-0.365676	-0.365676	-0.140401	-0.328645	0.94757	-0.213817
TraesCS7D02G062900.1	0.220491	0.156366	0.167856	-2.156	-1.9611	-1.62178	1.35777	2.36465	1.47175
TraesCS5A02G362100.3	0.290946	-0.266832	0.256831	-0.117832	-0.58876	-0.31853	0.516248	-0.58876	0.816688
TraesCS7A02G378800.1	1.90501	1.78117	1.81822	-2.11388	-1.9997	-1.88897	0.204917	0.0984896	0.194745
TraesCS3D02G273900.1	0.0236859	-0.326811	-0.326811	0.253334	0.292367	0.368292	0.21123	-0.168474	-0.326811
TraesCS7A02G381100.1	0.532013	0.296932	0.438977	-1.64144	-1.61684	-1.54683	1.10644	1.28129	1.14946
TraesCS7A02G191200.1	0.689467	0.684867	0.630253	-1.30128	-1.62107	-1.33292	0.686652	0.821481	0.742556
TraesCS7D02G208100.1	0.0571105	0.199564	0.171678	0.892193	0.823755	0.787216	-0.652196	-1.55232	-0.727
TraesCS2B02G444500.1	1.67367	1.43841	1.62184	-0.694326	-1.00502	-0.743076	-0.871589	-0.651549	-0.768361
TraesCS4A02G043500.1	0.723898	0.53658	0.624126	-1.07903	-1.08625	-1.17276	0.736844	0.162481	0.554102
TraesCS5A02G326300.2	0.591671	0.61584	0.769264	-0.549472	-0.799536	-2.21259	0.576723	-0.00782215	1.01592
TraesCS1B02G075200.1	1.09706	1.04041	1.11367	-1.12505	-1.08164	-1.04183	0.0673654	-0.178094	0.108104
TraesCS2D02G288900.1	0.467752	0.316735	0.42056	-0.361792	-0.468801	-0.611541	-0.0179479	-0.00841884	0.263453
TraesCS4B02G083600.1	-0.0717052	-0.140696	-0.0983717	-1.15094	-1.14244	-1.13065	1.07573	1.45803	1.20105
TraesCS2D02G572300.1	-0.0614685	-0.215207	-0.21642	-0.948125	-0.979331	-0.752949	0.71817	1.50538	0.949948
TraesCSU02G020600.1	0.380309	0.186909	0.361463	-0.840804	-0.683996	-0.649278	0.688247	-0.0833898	0.64054
TraesCS7B02G031900.2	-0.44968	-0.923726	-0.15904	0.644792	0.741667	0.483355	-0.429055	0.322986	-0.231299
TraesCS2D02G065100.2	0.182351	0.101069	0.189508	-1.56827	-1.56693	-1.55559	1.37026	1.53545	1.31214
TraesCS5B02G110400.1	-0.109024	-0.131642	-0.42895	0.765445	0.504508	0.729143	-0.283464	-0.627036	-0.418979
TraesCS3D02G485400.1	-2.45304	0.21576	-0.587121	-0.844231	0.0867393	-1.56942	1.41999	2.35807	1.37325
TraesCS6D02G157000.1	-0.0615003	-0.1253	-0.0573457	0.699193	0.126456	0.280467	-0.130746	-0.533468	-0.197756
TraesCS1D02G408300.1	-0.726723	-0.454693	-0.441566	-0.946994	-0.731737	-0.925948	1.39859	1.51763	1.31144
TraesCS1A02G441200.1	0.274416	0.589728	0.168045	-0.397071	-0.864031	-0.506226	0.305894	0.175006	0.254238
TraesCS6D02G264200.1	0.944474	0.869008	0.964641	-0.832274	-1.15598	-0.691787	0.676164	-1.27354	0.499287
TraesCS2B02G623400.1	-0.184765	-0.163665	-0.211939	-0.848147	-0.773898	-1.09237	0.712623	1.53587	1.02629
TraesCS7B02G003100.2	0.100328	0.814476	-0.019787	-0.105015	0.131881	0.236709	-0.387158	-0.384276	-0.387158
TraesCS4B02G003600.1	0.130209	0.0636042	0.0626966	-1.04969	-1.08035	-1.0508	0.86154	1.17785	0.884924
TraesCS3A02G312800.2	0.179334	0.167838	0.350107	-0.248482	0.120917	0.16976	-0.0802698	-0.417124	-0.242079
TraesCS4D02G109500.1	0.43669	0.26636	0.632214	-1.83683	-1.47145	-1.38343	0.797306	1.60829	0.950851
TraesCS5A02G090200.1	0.49136	0.462416	0.320332	0.355876	0.512874	0.522254	-0.157257	-1.48207	-1.02579
TraesCS4D02G147100.2	-0.101234	0.0803522	-0.145298	-0.958296	-0.802528	-0.92109	1.00917	0.550951	1.28797
TraesCS4B02G158500.1	0.772124	0.798132	0.784833	-1.43687	-1.44156	-1.40884	0.777183	0.447762	0.707235
TraesCS1B02G186200.8	0.138976	0.419316	-0.204296	-0.00930893	0.0599879	0.56872	-0.410939	-0.410939	-0.151516
TraesCS3A02G290100.2	-0.34318	-0.269523	-0.236183	0.554214	0.879213	0.541247	-0.324975	-0.402789	-0.398024
TraesCS7A02G230500.1	0.632479	0.242552	0.547157	-0.345408	-0.522384	-0.541594	0.153779	-0.340914	0.174332
TraesCS2D02G039700.1	-0.150683	-0.223813	-0.182873	0.183165	0.290224	0.381985	-0.0558242	-0.241333	-0.000846592
TraesCS2B02G133200.1	0.615215	0.295678	0.792006	-0.146552	-0.224024	-0.0336477	-0.385912	-0.464666	-0.448097
TraesCS7D02G160300.1	-0.120267	-0.257183	-0.355818	1.00798	1.03824	0.934751	-0.451103	-0.870721	-0.925875
TraesCS7A02G524200.1	-0.0238638	0.0380823	-0.153966	-0.746112	-0.425624	-0.490498	0.782971	0.138361	0.880648
TraesCS6B02G378100.1	0.742479	0.679884	0.654912	-1.19773	-2.0393	-1.10045	0.8492	0.583396	0.827608
TraesCS2D02G225500.1	0.233083	0.356032	0.483353	-0.26615	-0.619905	-0.258699	-0.166187	0.115969	0.122505
TraesCS3A02G097400.1	1.42693	1.10485	1.07976	-1.18354	-0.746835	-0.786649	-0.392914	0.130267	-0.631861
TraesCS3B02G352800.1	0.702086	0.47843	-0.346736	-0.489476	-0.489476	-0.485155	0.471777	-0.489476	0.648027
TraesCS4A02G169200.2	0.424705	0.00545556	0.218578	0.862175	0.603173	-0.2774	-0.616538	-0.616538	-0.603611
TraesCS5A02G375500.2	-0.185664	-0.458212	-0.45141	0.191632	-0.480196	-0.539551	0.683871	0.501692	0.737838
TraesCS5B02G297800.1	-0.505819	-0.215751	-0.581935	0.701936	0.74714	0.632059	-0.0421808	-0.492494	-0.242956
TraesCS3A02G444700.1	0.0199697	-0.421806	-0.210706	0.599624	0.394232	0.50058	-0.227257	-0.401628	-0.25301
TraesCS6D02G030300.1	-0.294705	-0.294705	0.163677	0.121053	-0.294705	-0.294705	-0.294705	1.4835	-0.294705
TraesCS1A02G302500.3	0.132234	0.122017	0.212614	-1.25674	-1.03421	-0.859668	0.926631	0.804932	0.952191
TraesCS2A02G202300.2	-0.414208	0.363009	0.336068	-0.193827	-0.712866	-0.447429	0.328377	0.0619739	0.678902
TraesCS2B02G355000.2	0.448734	1.3433	0.483374	-0.518338	-0.488941	-0.143257	-0.102444	-0.855193	-0.167236
TraesCS7D02G218300.1	0.00404078	0.015239	-0.0403533	-0.0888188	-0.171046	-0.168228	0.266034	0.00404078	0.179092
TraesCS1A02G076900.2	0.0483138	1.26173	0.403331	-0.341485	-0.486881	0.294659	-0.264844	-0.472033	-0.442789
TraesCS5B02G359800.1	0.980384	1.06888	1.0608	-0.884839	-0.588517	-0.698233	-0.096754	-0.475841	-0.365878
TraesCS7A02G345700.2	0.0969477	0.12711	0.0668334	0.503834	0.787664	0.10976	-0.383206	-0.859028	-0.449915
TraesCS6D02G184600.1	0.0743795	0.435554	-0.040437	-0.654677	-0.668989	-0.734629	0.55593	0.129488	0.90338
TraesCS3B02G248600.3	-0.206941	-0.206941	-0.206941	-0.206941	0.0584962	-0.206941	-0.206941	0.923331	0.259817
TraesCS6A02G265500.3	0.0113192	-0.221342	-0.153703	0.28048	0.351063	0.0320427	-0.221342	0.00269871	-0.0812173
TraesCS2B02G270100.6	-0.310002	-0.0983669	0.382425	-0.310002	-0.310002	-0.310002	0.0861573	0.139955	0.729838
TraesCS4A02G103800.1	0.676285	0.705679	0.561902	-1.3528	-0.780629	-1.00409	0.475802	0.411954	0.305903
TraesCS5D02G568100.1	1.61249	1.34683	1.38955	-0.597851	-0.581602	-0.530578	-0.831767	-0.90353	-0.90353
TraesCS3B02G167400.1	-0.306571	-0.375586	-0.345603	0.543564	0.617907	0.666358	-0.302451	-0.272592	-0.225026
TraesCS7A02G090400.1	0.124628	-0.109208	0.165432	-0.879068	-1.02576	-1.0163	0.910985	0.987766	0.84152
TraesCS7D02G338800.2	0.236803	-0.194017	-0.0369738	-0.194017	-0.194017	-0.194017	0.30984	-0.194017	0.460418
TraesCS2A02G396000.1	0.0618135	0.036113	0.00433432	-0.322422	-0.730758	-0.494489	0.566084	0.27458	0.604744
TraesCS2A02G483900.1	0.282847	0.21899	0.525835	-0.726498	-0.606954	-0.68304	0.364335	0.18597	0.438516
TraesCS7D02G038200.1	-0.0289491	0.156183	0.110519	-0.490594	-0.517918	-0.450553	0.151854	0.63505	0.434408
TraesCS5D02G075000.1	-0.177879	-0.300576	-0.199647	-0.366073	-0.286273	-0.308438	0.51497	0.599328	0.52459
TraesCS2D02G387100.1	-0.140431	-0.105725	0.04309	0.398647	0.0617481	0.496282	-0.165742	-0.245803	-0.342065
TraesCS4B02G301800.2	0.035982	-0.0122235	0.0294027	0.353527	0.53117	0.521305	-0.413999	-0.600962	-0.444203
TraesCS2A02G123900.1	0.161286	0.244044	0.127565	-1.40825	-1.26452	-1.4332	1.61534	0.612721	1.34501
TraesCS5B02G035200.1	0.269272	0.218695	0.197381	-1.30373	-1.32736	-1.32947	1.03202	1.25168	0.991504
TraesCS3A02G397500.1	0.387639	0.311551	-0.0847846	0.525409	0.119017	0.353482	-0.587624	-0.587624	-0.437065
TraesCS7A02G084400.4	0.328221	0.705052	0.230099	0.269726	0.242464	0.311058	-0.583112	-0.751754	-0.751754
TraesCS3D02G211700.1	0.635634	0.54195	0.647659	-0.990327	-1.26344	-1.29141	0.919418	-0.0340271	0.834544
TraesCS4B02G337600.1	-0.0718327	-0.0136697	-0.226883	0.634495	0.52646	0.44137	0.029528	-0.587711	-0.731757
TraesCS3B02G129200.1	-0.247517	0.205165	-0.0437222	0.249706	0.610273	0.30653	-0.483609	-0.499319	-0.0975056
TraesCS7A02G254400.6	0.334598	0.304831	-0.779711	1.0725	0.56452	1.0327	-0.354082	-1.29067	-0.88468
TraesCS1D02G058300.1	1.14545	1.07895	1.16138	-0.846654	-0.877752	-0.956986	-0.215323	-0.294833	-0.194236
TraesCS7B02G356200.1	0.870786	0.700296	0.819119	-0.217808	-0.180881	-0.174645	-0.541072	-0.650767	-0.625029
TraesCS2D02G168600.1	0.158025	-0.292447	-0.0800616	0.433619	0.37378	0.526679	-0.396977	-0.369444	-0.353173
TraesCS4A02G232500.1	0.608756	0.514877	0.707378	-1.27621	-1.65572	-1.18585	0.512759	0.87734	0.896672
TraesCS3A02G225800.1	-0.661796	-0.420566	0.325161	-0.122761	-0.661796	-0.249285	1.29538	-0.661796	1.15746
TraesCS5B02G381400.1	0.0125613	-0.311144	-0.0976681	-0.870709	-0.824447	-0.524327	0.601279	1.08686	0.92759
TraesCS4D02G263100.1	0.797667	-0.248853	1.12908	-0.0351804	-0.390388	-0.87272	0.492413	-0.87272	0.000699502
TraesCS1B02G300600.1	0.406248	0.683888	0.765236	-0.332744	-0.365558	-0.688523	0.071353	-0.33884	-0.201059
TraesCS5D02G189800.4	-0.218555	0.126976	-0.437646	0.747586	0.241327	0.28482	-0.0132615	-0.437646	-0.2936
TraesCS2A02G225200.2	-0.617692	0.210939	-0.617692	-0.617692	-0.617692	-0.617692	-0.617692	4.07026	-0.575048
TraesCS1D02G382100.1	-0.0685442	-0.0323912	-0.0767027	-0.0617805	-0.119606	-0.132305	0.235923	0.0271899	0.228217
TraesCS1D02G085600.1	-0.0331368	-0.239708	0.134352	-0.419598	-0.839644	-1.17613	1.11389	-0.10423	1.5642
TraesCS4A02G043800.3	0.751634	0.607415	0.709973	-0.202629	-0.35254	-0.223722	-0.305684	-0.665205	-0.319241
TraesCS4D02G007400.1	0.583767	0.560372	0.731318	0.242835	0.25721	0.00801758	-0.626744	-0.961242	-0.795532
TraesCS1A02G133000.1	-0.514071	-0.628818	-0.536811	-0.524134	-0.514071	-0.48062	0.938393	1.06713	1.19301
TraesCS3D02G176600.2	0.140733	0.227885	0.238977	-1.3728	-1.25622	-1.40183	1.27175	0.908177	1.24332
TraesCS5D02G085300.1	-0.275697	-0.464731	-0.234475	0.591852	0.63112	0.785703	-0.334087	-0.302353	-0.397332
TraesCS2D02G128600.1	0.628102	0.417255	0.581115	-0.816105	-0.791385	-0.739953	0.375194	0.235107	0.11067
TraesCS4D02G240600.2	-0.321141	-0.321141	-0.321141	1.60713	-0.321141	0.640853	-0.321141	-0.321141	-0.321141
TraesCS3B02G376800.1	-0.0270204	-0.24547	-0.122666	-0.819578	-0.903051	-0.609506	0.940107	0.598676	1.18851
TraesCS1B02G325100.1	0.571936	0.58929	0.585545	-1.39566	-1.44508	-1.44871	0.741748	1.0831	0.717829
TraesCS6A02G386900.1	-0.0112132	0.0726474	-0.069957	-0.204715	-0.222654	-0.252112	0.188908	0.121595	0.377502
TraesCS1A02G137200.2	-0.254797	0.669683	-0.254797	0.43763	-0.254797	0.42147	-0.254797	-0.254797	-0.254797
TraesCS7A02G133500.2	0.482621	0.620475	0.449518	-1.34203	-1.29884	-1.27354	2.02129	-0.926744	1.26725
TraesCS3A02G199100.1	-0.479645	-0.479645	-0.479645	-0.479645	0.930153	0.388251	-0.479645	0.963962	0.115859
TraesCS3D02G362800.1	0.543674	0.923451	0.416447	-0.0349939	-0.366993	-0.283843	-0.385675	-0.0850056	-0.727061
TraesCS4D02G349000.1	-0.329438	-0.150186	0.00705608	-1.20364	-1.37664	-1.23058	1.64405	0.975229	1.66415
TraesCS7A02G056200.1	1.80415	1.59442	1.71226	-1.27862	-1.15671	-1.07371	-0.454982	-0.48814	-0.658671
TraesCS7A02G056600.1	0.256748	0.21282	0.264899	-1.02963	-1.15789	-1.1243	0.914764	0.821677	0.840911
TraesCS6A02G199900.8	0.280301	-0.462122	0.241978	0.734715	0.488214	0.914225	-0.948956	-1.34731	0.0989503
TraesCS3B02G472800.1	-0.391678	-0.649647	-0.765756	1.11468	1.01362	1.0891	-0.565153	-0.534753	-0.310419
TraesCS6B02G004600.2	0.18513	-0.0498073	-0.0603456	-0.508189	-0.33059	-0.207187	0.775732	-0.508189	0.703446
TraesCS1B02G080400.1	0.867269	0.605716	0.640557	-1.40466	-1.46298	-1.35789	0.483483	0.947499	0.681008
TraesCS6B02G424200.1	0.326732	0.165228	0.734157	-0.985158	-0.797137	-1.28419	0.493382	0.734157	0.612826
TraesCS1A02G168400.1	-0.20586	-0.353697	-0.204478	-0.785247	-0.813049	-0.942557	1.39487	0.71781	1.19221
TraesCS3A02G321500.1	0.336542	0.139968	0.166151	-0.629613	-0.780292	-0.855764	0.377655	0.631157	0.614195
TraesCS5D02G130600.4	-0.120674	0.429264	0.340209	-0.237038	-0.237038	-0.237038	-0.140777	-0.237038	0.440131
TraesCS5A02G315800.2	0.77601	0.817471	0.831785	-1.35831	-1.35081	-1.52989	0.590601	0.648325	0.574814
TraesCS1B02G439600.1	-0.099086	-0.0606498	-0.099086	0.246878	-0.0150217	0.324223	-0.099086	-0.099086	-0.099086
TraesCS1B02G220300.5	-0.0945996	0.943199	0.0029522	0.0550586	0.319987	0.293377	0.0271717	-0.773573	-0.773573
TraesCS3A02G044000.1	0.336651	0.302745	0.294884	-1.47534	-1.4725	-1.44986	1.17236	0.998428	1.29263
TraesCS7A02G175400.1	-0.128886	-0.108854	-0.346177	-0.967233	-0.838939	-0.900971	1.04283	1.26911	0.979124
TraesCS1A02G070400.1	0.142167	0.0377955	-0.0895256	0.414093	0.609069	0.58596	-0.892753	-0.379767	-0.427039
TraesCS5D02G069300.1	-0.324899	0.148907	-0.120573	-1.42636	-1.07998	-1.54556	1.33111	1.48537	1.532
TraesCS4D02G006500.1	1.06298	0.582935	0.506854	-1.05763	-0.9503	-0.858552	0.567428	0.200996	-0.0547042
TraesCS6B02G244900.1	0.536252	0.362999	-0.34493	-1.64029	-0.859758	-1.40965	0.681289	1.62545	1.04863
TraesCS7B02G271300.2	-0.345451	-0.345451	-0.345451	0.500942	0.313561	0.528756	0.383993	-0.345451	-0.345451
TraesCS6D02G264800.1	-0.514348	0.0590261	0.298766	0.436493	0.227226	0.519867	-0.514348	-0.514348	0.0016667
TraesCS1D02G437100.1	-0.172503	-0.00789984	-0.114622	0.228759	0.167868	0.239367	0.00085516	-0.209534	-0.132291
TraesCS6B02G169000.1	0.367569	-0.181212	0.62434	0.86837	0.790774	0.167207	-0.804836	-1.3753	-0.456913
TraesCS1D02G151300.3	0.382881	0.0128964	-0.0833189	0.799043	-0.127519	0.224445	-0.0874706	-0.560478	-0.560478
TraesCS4A02G238500.1	0.442883	0.51134	0.378983	-0.0992223	-0.0627886	-0.215725	-0.329425	-0.329425	-0.296619
TraesCS1D02G264700.1	1.09445	0.991025	0.996619	-0.861344	-0.523	-0.61743	-0.27443	-0.635077	-0.170811
TraesCS3A02G191000.1	0.736562	0.592473	0.615957	-0.68771	-0.663633	-0.551253	0.104413	-0.0955247	-0.0512847
TraesCS5B02G564100.1	-0.0611634	-0.0418057	-0.1492	0.515944	0.71716	0.823121	-0.360062	-0.756882	-0.687112
TraesCS2D02G006500.1	0.620314	0.429308	0.58241	0.47795	0.697127	0.459021	-1.15481	-1.0675	-1.04382
TraesCS1D02G066700.2	0.0797328	0.686654	0.509608	0.193593	-0.331668	0.00116997	0.127662	-0.700157	-0.566594
TraesCS1B02G161400.1	0.191468	-0.135069	-0.135069	-0.135069	-0.135069	-0.135069	-0.135069	0.754015	-0.135069
TraesCS5B02G450400.1	-0.0374021	-0.0643055	-0.0326863	-0.945896	-0.779776	-1.01398	0.98453	0.962092	0.927421
TraesCS3B02G016400.1	0.668699	0.595861	0.618373	-0.78653	-0.257459	-0.78653	0.164312	-0.5163	0.299574
TraesCS2B02G280600.3	0.593164	0.815902	0.756232	-0.663846	0.508641	-0.663846	-0.663846	-0.508097	-0.174303
TraesCS5D02G455200.1	0.16846	0.157225	0.180618	0.0640475	0.0184907	0.0857589	-0.14131	-0.335397	-0.197894
TraesCS5D02G526200.1	1.14499	1.03997	0.849695	-0.443268	-0.221017	-0.148288	-0.738499	-0.916485	-0.567092
TraesCS2B02G039900.2	-0.541271	-0.253208	-0.541271	-0.119038	-0.266264	-0.33213	0.749153	0.439851	0.864177
TraesCS1B02G254300.1	-0.03973	-0.277964	-0.282259	-0.831535	-0.790578	-0.750752	1.24716	0.608773	1.11688
TraesCS5B02G113800.1	-1.20601	-1.31901	-1.22031	-1.23872	-1.08447	-1.13285	2.64862	2.00362	2.54912
TraesCS2D02G374900.1	-0.371221	-0.560304	-0.100614	-0.650571	-0.62952	-1.15383	0.918655	1.38533	1.16208
TraesCS6A02G351500.1	0.670804	0.545233	0.788762	-0.493385	-0.466876	-0.461051	-0.162763	-0.333181	-0.0875419
TraesCS3A02G395700.1	0.348922	0.411363	0.400004	-1.4905	-1.59595	-1.50737	1.25387	0.957307	1.22235
TraesCS7B02G021400.1	0.0195886	-0.197589	-0.0605333	-0.514602	-0.31553	-0.266158	0.465635	0.355847	0.513342
TraesCS3A02G024200.1	1.31673	1.02323	1.11584	-1.12524	-1.13636	-0.951339	-0.24869	0.182058	-0.176227
TraesCS3D02G122000.1	-0.121202	-0.109642	0.00751688	-0.355053	-0.296214	-0.294904	0.506078	0.345701	0.31772
TraesCS7D02G400500.1	-0.137565	-0.351619	-0.189544	-0.529607	-0.699821	-0.756821	0.627296	1.35251	0.685174
TraesCS1B02G304500.1	0.0636024	0.181255	0.196615	-1.04418	-0.913889	-0.932241	1.09515	0.230008	1.12368
TraesCS3D02G214100.3	0.979419	-0.911222	-0.911222	0.273376	-0.911222	-0.911222	1.74413	-0.911222	1.55918
TraesCS3A02G098700.1	0.635955	0.34819	0.320753	-0.96858	-0.652193	-0.761112	0.0342777	0.877084	0.165626
TraesCS6B02G295800.1	0.0696902	0.189128	-0.154686	0.657558	0.408806	0.473181	-0.793455	-0.364777	-0.485444
TraesCS3D02G045200.8	-0.120355	-0.13458	-0.152562	0.202752	0.390793	0.49303	-0.0389416	-0.410779	-0.229359
TraesCS7D02G301900.3	-0.584549	-0.106354	-0.0455144	1.07857	0.61583	0.17162	0.0308672	-0.584549	-0.575919
TraesCS3A02G184700.1	0.259373	0.240922	-0.270593	-0.484189	-0.749113	-0.391596	0.562279	0.283844	0.549072
TraesCS2D02G378100.1	0.313802	0.181784	0.336113	-0.682455	-0.616701	-0.626255	0.216273	0.860797	0.0166422
TraesCS5B02G527000.1	1.52625	1.58389	1.54688	-0.504628	-1.32633	-0.749133	-0.759347	-0.385133	-0.932442
TraesCS3A02G441600.1	-0.61105	-0.61105	-0.250405	0.572277	0.551804	0.622838	-0.163207	-0.270773	0.159567
TraesCS6D02G253600.1	0.138484	0.000125958	-0.161076	-0.27024	-0.236615	-0.232927	0.275124	0.128961	0.358162
TraesCS6A02G350600.1	1.04305	0.950161	1.41478	-0.456642	-0.258336	-0.505223	-0.729263	-0.729263	-0.729263
TraesCSU02G265500.1	-0.174064	-0.0207939	-0.321057	-1.04752	-0.927169	-0.404673	-1.17352	5.40946	-1.34066
TraesCS1A02G144800.1	-0.220765	-0.333145	-0.33087	-1.00773	-0.823741	-0.802572	1.39453	0.73757	1.38672
TraesCS2A02G404000.1	-0.0885749	-0.104342	-0.125637	-0.231315	0.39909	0.446757	-0.0833572	-0.181684	-0.0309363
TraesCS2D02G211600.2	0.545833	0.0602463	0.250086	-0.303766	-0.303766	-0.0467552	-0.299444	-0.300883	0.398448
TraesCS7A02G276500.1	-0.0283056	0.0316132	0.00339057	0.709126	0.478849	0.682673	-0.500393	-0.971184	-0.405769
TraesCS6B02G342300.2	-0.177438	-0.146532	-0.19446	-0.904315	-0.762184	-0.696046	1.23765	0.42863	1.21469
TraesCS2D02G312000.1	-0.519297	-0.594674	-0.525951	-0.877783	-0.952007	-0.986008	1.54838	1.34575	1.56159
TraesCSU02G025800.1	0.08264	-0.356684	-0.12016	-0.789637	-0.975209	-0.926042	0.903083	1.1175	1.06451
TraesCS2B02G119100.1	1.16546	0.854518	1.06511	-0.225746	-0.157195	-0.0374559	-1.10857	-0.76925	-0.786872
TraesCS5D02G268500.1	-0.359127	-0.0677943	-0.426298	-1.09609	-1.13606	-0.823074	1.39681	1.1061	1.40554
TraesCS3A02G134100.2	-0.678866	-0.618672	-0.637995	1.14246	0.965605	1.0606	-0.207753	-0.537372	-0.488008
TraesCS1A02G278200.3	-0.263459	-0.457861	-0.473412	-0.489132	-0.445958	-0.446656	0.764531	0.787548	1.0244
TraesCS5A02G250500.1	-0.174032	-0.202178	-0.341729	-0.279233	-0.0853894	-0.30953	0.416124	0.403478	0.57249
TraesCS1D02G069300.2	0.371289	-0.0745599	0.380406	-0.282749	-0.580373	-0.964423	0.352881	0.191974	0.605554
TraesCS6D02G274100.1	0.290806	0.33026	-0.0534858	-0.763347	-0.674011	-0.195169	-0.586863	0.368145	1.28367
TraesCS5B02G294900.1	-0.00138917	0.405056	0.282624	-0.529241	-0.29616	-1.07521	0.641123	0.491362	0.0818343
TraesCS2A02G317000.1	1.25297	1.17075	1.24169	-0.973169	-0.94311	-0.914202	-0.0783226	-0.647018	-0.10959
TraesCS2D02G112900.1	0.405411	0.247549	0.252846	0.511136	0.507817	0.650347	-1.02788	-0.623111	-0.924118
TraesCS4D02G251400.1	-0.12988	0.0722014	-0.647101	-0.73766	-0.883404	-1.09933	0.982713	1.42738	1.01509
TraesCS4B02G107600.1	-0.029168	0.474501	0.579482	-0.615981	-1.05294	-1.12126	0.22335	0.92838	0.613634
TraesCS7B02G069700.1	0.441861	0.594717	0.641517	-1.36642	-1.0362	-1.89874	0.16851	1.75033	0.704431
TraesCS7D02G504600.2	1.12383	0.809899	0.904745	-0.129948	-0.0846364	-0.0043682	-0.817414	-0.902898	-0.899206
TraesCS2D02G434600.1	-0.0921926	-0.0424626	-0.0792127	-1.0535	-1.25792	-0.981446	0.965506	1.51979	1.02143
TraesCS3A02G108900.1	1.34639	1.194	1.20156	-0.993136	-0.952756	-1.13638	0.317384	-1.22777	0.250689
TraesCS3B02G425900.1	-0.256638	-0.181883	-0.366815	-0.561789	-0.773429	-0.77523	0.925856	0.951126	1.0388
TraesCS4B02G168900.2	-0.576814	-0.219544	-0.152429	-0.0749927	0.872615	1.01055	0.294241	-0.576814	-0.576814
TraesCS7D02G060400.2	-0.127391	0.210114	-0.12114	-0.53597	-0.365952	-0.815899	0.846694	0.349419	0.560125
TraesCS3A02G199400.11	0.583221	0.838374	0.307385	0.000804733	-0.0766148	-0.595653	0.133791	-0.595653	-0.595653
TraesCS3A02G295400.5	-0.0197923	-0.515487	0.195567	0.114918	-0.344281	-0.515487	0.252591	0.069475	0.762497
TraesCS2D02G396300.1	-0.301252	-0.572049	0.399269	0.340134	1.01207	0.405051	-0.328712	-0.223855	-0.730658
TraesCS5A02G461100.1	1.04356	0.966722	1.07838	-0.554948	-0.589617	-0.543139	-0.439775	-0.556266	-0.404923
TraesCS5B02G246600.1	0.695201	0.476937	0.705499	-0.965612	-0.716395	-0.931703	0.319916	0.218943	0.197215
TraesCS6D02G038600.1	-0.301987	-0.158142	0.0293168	0.484702	0.475833	0.433707	-0.425324	-0.160445	-0.377661
TraesCS4D02G364500.1	-0.363074	-0.301536	-0.403824	-0.665984	-0.763064	-0.258694	1.1452	0.328759	1.28222
TraesCS5D02G284200.3	0.32126	-0.342312	0.429151	0.0959804	-0.120745	0.340261	-0.03897	-0.342312	-0.342312
TraesCS1D02G059100.1	0.0845122	0.50885	-0.348278	0.779199	0.529934	0.492577	-1.00363	-0.212024	-0.831142
TraesCS6B02G268000.1	-0.167338	-0.592709	-0.349284	-0.874617	-1.04685	-1.02266	1.22051	1.44607	1.38688
TraesCS7D02G244100.1	-0.552759	-0.325019	-0.359593	-0.320754	-0.5198	-0.66359	1.03609	0.853815	0.851613
TraesCS1A02G139500.2	-0.489923	0.102813	0.274834	0.311464	0.879409	0.52273	-0.305051	-0.994798	-0.301478
TraesCS7A02G470700.2	0.769309	0.555632	0.715269	-0.522295	-0.522295	-0.522295	0.571265	-0.522295	-0.522295
TraesCS1A02G252400.1	-0.174529	-0.15482	-0.188452	-0.994728	-1.12377	-1.0191	1.05973	1.45682	1.13884
TraesCS2D02G034900.1	0.220872	0.0648533	0.270295	0.948118	0.966127	0.913279	-1.17993	-0.906488	-1.29712
TraesCS1D02G253900.1	-0.127007	-0.261463	-0.155245	-0.186695	-0.253115	-0.233824	0.189062	0.559778	0.46851
TraesCS6B02G128100.1	-0.105945	-0.0119798	-0.0960207	0.372709	0.0838969	0.314373	-0.115937	-0.215831	-0.225265
TraesCS7A02G198500.1	-0.12289	0.338623	0.273362	-0.677715	-0.843242	-1.20125	0.979948	0.240219	1.01295
TraesCS3D02G194000.1	-0.405643	-0.479194	-0.42481	-0.752346	-0.819298	-0.836388	1.15277	1.48468	1.08022
TraesCS2A02G085000.3	0.551165	-0.0376909	-0.0677705	0.0638988	0.543368	-0.078667	-0.312039	-0.478112	-0.184153
TraesCS6D02G132500.3	-0.316699	1.20849	0.355901	0.463136	0.580768	0.739696	-1.00947	-1.01091	-1.01091
TraesCS2A02G156100.2	0.108459	0.12879	0.224745	-1.40122	-1.28384	-1.23006	1.08496	1.36131	1.00685
TraesCS5D02G115900.1	-0.649751	-0.447317	-0.533424	-0.602841	-0.996967	-1.04353	1.30652	1.72821	1.2391
TraesCS3B02G401800.2	0.58274	0.257278	0.482423	-1.21979	-1.09533	-0.946221	0.581849	0.721006	0.636047
TraesCSU02G167700.1	2.18072	2.05645	2.15394	-1.5153	-1.5179	-1.43292	-0.862102	-0.28155	-0.781321
TraesCS4A02G227300.1	0.662883	0.594517	0.696402	-1.59279	-1.58802	-1.60312	1.00779	0.948434	0.873915
TraesCS7B02G090400.1	-0.162629	-0.0924742	0.0528535	0.365763	0.65775	0.657193	-0.368701	-0.71353	-0.396226
TraesCS3A02G370100.1	-0.19557	-0.489204	0.0102766	-0.505152	-0.695127	-0.565739	0.518967	1.44094	0.480613
TraesCS7A02G266400.1	-0.391948	-0.22216	-0.22986	-0.245385	-0.212319	-0.27353	0.585665	0.505781	0.483755
TraesCS4B02G067500.1	-0.277256	-0.525033	-0.455052	-1.4675	-1.5489	-1.30483	1.61887	2.23645	1.72324
TraesCS7D02G348600.1	-0.67141	-0.510591	-0.491279	-0.994275	-0.686478	-0.770678	1.23273	1.77165	1.12034
TraesCS7B02G179200.1	0.425164	0.121485	0.337077	-1.53601	-1.58014	-1.52947	1.07543	1.56229	1.12417
TraesCS1A02G269100.2	-0.622676	-0.137249	-0.622676	0.790919	0.603216	1.36901	-0.622676	-0.622676	-0.135189
TraesCS5B02G068500.1	-0.140499	-0.558787	-0.588682	-0.389257	-0.666886	-0.334536	0.9813	0.974774	0.722573
TraesCS3D02G030800.1	0.570094	0.550828	0.572668	-0.734458	-0.668708	-0.803348	0.231974	-0.00624579	0.287197
TraesCS5B02G328900.1	0.164397	0.18885	0.467408	-1.44501	-1.5141	-1.47649	1.22109	0.930407	1.46344
TraesCS2D02G140300.1	0.206586	0.349038	0.303099	-0.307591	-0.143103	-0.262118	0.0298284	-0.22425	0.0485111
TraesCS2B02G413000.1	1.04859	0.707341	0.963304	-0.164354	-0.161884	0.0151517	-0.915949	-0.731303	-0.760898
TraesCS3A02G305600.1	-0.182278	-0.809751	-0.61978	0.916489	0.258092	0.303807	-0.185356	0.587365	-0.268589
TraesCS1A02G153200.1	1.06992	0.964822	0.775014	-2.33852	-0.718872	-0.991989	1.43505	-1.61169	1.41626
TraesCS4A02G407500.1	0.212541	0.470605	0.634414	0.45591	0.333497	0.448707	-0.757066	-0.757066	-1.04154
[truncated: 5,213 more rows]
