# Supplementary material for: Comparison of Gene Expression Changes in Three Wheat Varieties with Different Susceptibilities to Heat Stress Using RNA-Seq Analysis
Source: Int J Mol Sci. 2022 Sep 14;23(18):10734. doi: 10.3390/ijms231810734 (PMC9505106; doi:10.3390/ijms231810734)
Supplement: Supplementary file 1 [file ijms-23-10734-s001.zip › Supplementary File S4 BP comparison -three cultivars-vf.xlsx]

## Sheet: summary
	Summary of enriched biological processes (BP) for differentially expressed genes (DEG) in each combinations.
	Cultivar (Criteria)	Comparisons	GO term					Total genes
			Three comparison	Two comparison	Single comparison	BP	Sum	BP	Sum
	Jopum (FDR = 0.05, |FC|>2)	CT vs. H6	38	125	34	133	291	2499	4050
		CT vs. H12			33	151	315	2106	7233
		H6 vs, H12			64	213	447	3580	10514
	Keumkang (FDR = 0.05, |FC|>2)	CT vs. H6	34	98	45	150	320	2781	7763
		CT vs. H12			30	107	230	1443	4824
		H6 vs, H12			78	210	403	3332	10041
	Olgeuru (FDR = 0.05, |FC|>2)	CT vs. H6	39	76	50	209	412	4218	19066
		CT vs. H12			97	221	458	2701	10287
		H6 vs, H12			42	148	304	3741	20357
	FDR, false discovery rate; FC, fold change, CT, non heat-stress conditions; H6, heat-stress conditions at 35℃ for 6 h; H12; heat-stress conditions at 35℃ for 12 h.

## Sheet: Jopum
Significantly (FDR = 0.05) enriched biological processes (BP) for differentially expressed genes (DEG) identified in three comparisons after heat treatment in Jopum. Orange cells represent GO terms common to all three comparisons; blue cells represent GO terms common to two comparisons (CT vs. H6 and CT vs. H12); green cells represent GO terms common to two comparisons (CT vs. H6 and H6 vs. H12);…
GO terms	GO ID	CT vs. H6				CT vs. H12				H6 vs. H12
		Out (xx)	All (17705)	FDR	Genes	Out (492)	All (17705)	FDR	Genes	Out (271)	All (17705)	FDR	Genes
sulfate assimilation	GO:0000103	11		0.00468245	TraesCS6B02G260100.1;TraesCS1A02G323400.1;TraesCS2D02G031800.1;TraesCS1D02G324200.1;TraesCS6D02G216000.1;TraesCS1B02G336300.1;TraesCS2B02G046500.1; TraesCS2B02G223200.1;TraesCS6A02G233100.1; TraesCS2A02G184200.1;TraesCS5B02G387300.1	11		0.000437764	TraesCS2D02G031800.1;TraesCS2A02G206300.1;TraesCS2A02G184200.1;TraesCS2D02G209700.1;TraesCS6A02G233100.1;TraesCS5B02G387300.1;TraesCS2B02G046500.1;TraesCS2B02G233600.1;TraesCS2A02G032500.1;TraesCS6B02G260100.1;TraesCS6D02G216000.1	15		0.000345637	TraesCS4A02G400200.1;TraesCS4A02G045900.1;TraesCS2A02G206300.1;TraesCS1A02G323400.1;TraesCS5B02G121500.3;TraesCS1B02G336300.1;TraesCS2D02G209700.1;TraesCS1D02G324200.1;TraesCS2B02G233600.1;TraesCS6A02G233100.1;TraesCS2B02G046500.1;TraesCS2D02G031800.1;TraesCS2A02G032500.1;TraesCS6D02G216000.1;TraesCS6B02G260100.1
polysaccharide catabolic process	GO:0000272	34		3.57685e-07	TraesCS5D02G408200.1;TraesCS3A02G260100.1;TraesCS3A02G260200.1;TraesCS2A02G350800.1;TraesCS5B02G403700.1;TraesCS2A02G350900.1;TraesCS2D02G349400.1;TraesCS3B02G293200.1;TraesCS1D02G207100.1;TraesCS3D02G260500.1;TraesCS3D02G260300.1;TraesCS1D02G207000.2;TraesCS3D02G260500.1;TraesCS3D02G260300.1;TraesCS1D02G207000.2;TraesCS2D02G348800.1;TraesCS2B02G369100.1;TraesCS2D02G349000.1;TraesCS2D02G348900.1;…	22		0.000454715	TraesCS3A02G260200.1;TraesCS3B02G293200.1;TraesCS3D02G260500.1;TraesCS3A02G260100.1;TraesCS1A02G203700.1;TraesCS3D02G260300.1;TraesCS1D02G207100.1;TraesCS1A02G203600.1;TraesCS1D02G207000.2;TraesCS5D02G408200.1;TraesCS5B02G403700.1;TraesCS2A02G350700.1;TraesCS4B02G344300.1;TraesCS2D02G348800.1;TraesCS7A02G250400.1;TraesCS7D02G249100.1;TraesCS2B02G240200.2;TraesCS2D02G221000.1;TraesCS7B02G140700.1;…	30		0.00270893	TraesCS6A02G085800.2;TraesCS2A02G033600.1;TraesCS3B02G190600.1;TraesCS1B02G229000.1;TraesCS3A02G159900.1;TraesCS2B02G240200.2;TraesCS4B02G344300.1;TraesCS4D02G006100.1;TraesCS2B02G369000.1;TraesCS1A02G203600.1;TraesCS2A02G215300.1;TraesCS1A02G215500.1;TraesCSU02G169600.1;TraesCS4B02G009900.1;TraesCS4A02G307900.1;TraesCS5A02G513200.1;TraesCS1D02G218000.1;TraesCS2D02G221000.1;TraesCS1D02G207000.2;T…
Group II intron splicing	GO:0000373	10		0.00066309	TraesCS3B02G127800.1;TraesCS3A02G108800.1;TraesCS3D02G135700.1;TraesCS4D02G150700.1;TraesCS3D02G200400.1;TraesCS3B02G153100.1;TraesCS6D02G100100.2;TraesCS3B02G222400.1;TraesCS2B02G354000.1;TraesCS6B02G297400.1	13		9.32102e-08	TraesCS5B02G409400.1;TraesCS6D02G100100.2;TraesCS3B02G221600.1;TraesCS3A02G196400.1;TraesCS4D02G150700.1;TraesCS3B02G222400.1;TraesCS6B02G297400.1;TraesCS2A02G328000.1;TraesCS6D02G100100.1;TraesCS4A02G150500.1;TraesCS2B02G359100.1;TraesCS2B02G354000.1;TraesCS3D02G195800.1;TraesCS2D02G334900.1	15		1.12162e-06	TraesCS4B02G161000.1:TraesCS2D02G334900.1;TraesCS3B02G221600.1;TraesCS3A02G108800.1;TraesCS3B02G153100.1;TraesCS3A02G196400.1;TraesCS2B02G359100.1;TraesCS4A02G150500.1;TraesCS3D02G200400.1;TraesCS6D02G100100.2;TraesCS3B02G222400.1;TraesCS3D02G195800.1;TraesCS3D02G135700.1;TraesCS6D02G100100.1;TraesCS4D02G150700.1
maturation of LSU-rRNA from tetracistronic rRNA transcript (SSU-rRNA, LSU-rRNA, 4.5S-rRNA, 5S-rRNA)	GO:0000488	3		0.0260629	TraesCS4D02G268600.1;TraesCS4A02G036500.1;TraesCS4B02G269400.1	3		0.0141726	TraesCS4A02G036500.1;TraesCS4B02G269400.1;TraesCS4D02G268600.1;TraesCS4A02G036500.1;TraesCS4B02G269400.1;TraesCS4D02G268600.1;	3		0.0444081	TraesCS4B02G269400.1;TraesCS4A02G036500.1;TraesCS4D02G268600.1
galactose metabolic process	GO:0006012	12		0.00017004	TraesCS1D02G451900.1;TraesCS1A02G443900.1;TraesCS1B02G478400.1;TraesCS6D02G102400.1;TraesCS2B02G482000.1;TraesCS7A02G311100.1;TraesCS7B02G210700.1;TraesCS6A02G112800.1;TraesCS6B02G141400.1;TraesCS7D02G307500.1;TraesCS5A02G314800.1;TraesCS2B02G451100.1	9		0.00169064	TraesCS4A02G036500.1;TraesCS4B02G269400.1;TraesCS4D02G268600.1	16		3.89748e-06	TraesCS2A02G430500.1;TraesCS6B02G141400.1;TraesCS7D02G307500.1;TraesCS2B02G451100.1;TraesCS5A02G314800.1;TraesCS6D02G102400.1;TraesCS7B02G210700.1;TraesCS5B02G315700.1;TraesCS7A02G311100.1;TraesCS2A02G460400.1;TraesCS6A02G112800.1;TraesCS2D02G460600.1;TraesCS2B02G482000.1;TraesCS4A02G361900.1;TraesCS5D02G321100.1;TraesCS5A02G291300.1
glycolytic process	GO:0006096	32		0.022619	TraesCS7A02G075600.1;TraesCS7D02G071200.1;TraesCS1B02G242700.1;TraesCS5D02G122700.1;TraesCS5A02G108000.1;TraesCS5B02G115300.1;TraesCS6D02G281900.1;TraesCS1D02G215900.1;TraesCS5A02G247200.1;TraesCS5B02G244300.1;TraesCS7D02G263900.2;TraesCS7D02G377400.1;TraesCS5D02G253700.1;TraesCS7A02G381100.1;TraesCS3D02G334500.1;TraesCS5B02G195500.1;TraesCS1A02G122800.1;TraesCS5B02G376400.1;TraesCS5D02G384100.1;…	29		0.00224084	TraesCS1B02G242700.1;TraesCS7D02G071200.1;TraesCS7A02G075600.1;TraesCS1A02G122800.1;TraesCS5D02G384100.1;TraesCS6B02G331600.1;TraesCS3D02G334500.1;;TraesCS3A02G276100.1;TraesCS7D02G377400.1;TraesCS7A02G381100.1;TraesCS1A02G313300.2;TraesCS7B02G283000.1;TraesCS5D02G122700.1;TraesCS4A02G206400.1;TraesCS5B02G115300.1;TraesCS4B02G109900.1;TraesCS1A02G213000.1;TraesCS3A02G239300.1;TraesCS5A02G108000.1…	48		0.000400229	TraesCS5A02G374500.1;TraesCS5D02G384100.1;TraesCS3D02G384100.2;TraesCS6A02G213700.1;TraesCS3B02G423200.1;TraesCS3D02G192800.1;TraesCS4B02G212500.1;TraesCS6B02G243700.1;TraesCS3D02G384100.1;TraesCS3A02G286200.1;TraesCS6B02G187500.2;TraesCS5B02G376400.1;TraesCS1B02G355600.1;TraesCS4A02G091900.1;TraesCS3A02G189300.1;TraesCS4D02G213500.1;TraesCS3D02G383700.1;TraesCS1D02G344600.1;TraesCS6A02G302400.1;…
tricarboxylic acid cycle	GO:0006099	31		6.99628e-05	TraesCS4A02G298700.1;TraesCS7D02G333900.1;TraesCS7B02G237900.1;TraesCS4B02G014700.2;TraesCS3B02G168000.1;TraesCS7A02G345400.1;TraesCS4D02G012900.1;TraesCS2A02G255100.1;TraesCS2A02G219100.1;TraesCS2D02G255500.1;TraesCS3D02G150500.1;TraesCS5D02G031300.2;TraesCS3D02G188200.1;TraesCS5A02G024900.2;TraesCS3A02G184000.1;TraesCS3D02G237500.1;TraesCS3B02G265700.1;TraesCS3A02G237100.1;TraesCS6B02G440200.1;…	19		0.0165082	TraesCS6D02G183200.3;TraesCS2B02G364000.1;TraesCS2A02G345500.1;TraesCS2D02G344200.1;TraesCS2A02G219100.1;TraesCS3B02G265700.1;TraesCS3D02G237500.1;TraesCS3A02G237100.1;TraesCS6B02G440200.1;TraesCS6D02G384200.1;TraesCS5D02G031300.2;TraesCS2D02G255500.1;TraesCS5A02G413300.1;TraesCS5D02G422000.1;TraesCS6A02G400000.1;TraesCS5A02G407700.3;TraesCS5B02G412500.3;TraesCS1A02G348500.1;TraesCS3A02G134200.1	34		0.000850258	TraesCS2B02G301400.1;TraesCS6D02G183200.3;TraesCS2D02G344200.1;TraesCS2B02G364000.1;TraesCS2A02G345500.1;TraesCS2A02G325600.2;TraesCS2A02G079500.1;TraesCS6D02G384200.1;TraesCS5A02G413300.1;TraesCS3A02G166600.1;TraesCS2D02G076900.1;TraesCS5D02G422000.1;TraesCS7A02G386600.1;TraesCS7B02G289400.1;TraesCS5B02G416700.1;TraesCS5B02G179800.1;TraesCS2B02G094300.1;TraesCS3B02G213900.1;TraesCS1A02G348500.1;…
rRNA processing	GO:0006364	64		2.44428e-12	TraesCS5D02G130600.4;TraesCS3B02G343500.1;TraesCS1D02G068300.2;TraesCS1B02G085800.2;TraesCS5A02G122200.5;TraesCS1A02G067300.1;TraesCS7A02G517200.1;TraesCS5D02G051600.1;TraesCS3D02G065000.1;TraesCS1A02G067300.3;TraesCS1B02G085800.1;TraesCS7D02G507400.1;TraesCS7B02G433500.1;TraesCS5A02G043100.1;TraesCS5B02G136600.1;TraesCS1D02G142200.1;TraesCS7D02G125500.1;TraesCS1B02G160800.1;TraesCS1A02G143400.1;…	31		0.00435872	TraesCS6D02G103400.1;TraesCS3B02G470600.1;TraesCS3A02G436000.1;TraesCS3D02G428600.1;TraesCS1D02G451900.1;TraesCS1B02G478400.1;TraesCS1A02G443900.1;TraesCS2D02G131200.1;TraesCS5D02G321100.1;TraesCS2A02G128700.1;TraesCS7D02G284200.1;TraesCS5D02G188200.1;TraesCS5B02G181300.1;TraesCS2A02G431200.1;TraesCS5A02G183100.1;TraesCS5D02G053300.1;TraesCS3B02G343500.1;TraesCS5A02G036200.1;TraesCS5B02G036800.1;…	77		5.81375e-13	TraesCS3D02G428600.1;TraesCS4B02G286400.1;TraesCS5A02G314800.1;TraesCS6D02G103400.1;TraesCS2B02G150800.1;TraesCS2A02G128700.1;TraesCS3A02G436000.1;TraesCS2D02G131200.1;TraesCS5B02G315700.1;TraesCS2A02G222000.1;TraesCS4D02G285100.1;TraesCS2B02G247500.1;TraesCS5D02G321100.1;TraesCS1D02G134800.1;TraesCS7A02G301400.1;TraesCS4A02G376000.1;TraesCS7A02G344700.2;TraesCS1D02G434400.1;TraesCS4D02G169000.1;…
protein folding	GO:0006457	126		9.54623e-20	TraesCS6D02G009100.1;TraesCS6A02G006400.1;TraesCS6B02G011800.1;TraesCS5D02G376000.1;TraesCS2D02G049500.1;TraesCS6D02G182300.2;TraesCS7D02G284400.1;TraesCS6D02G167200.1;TraesCS3D02G393200.2;TraesCS6B02G159800.1;TraesCS6B02G231000.1;TraesCS2D02G227800.1;TraesCS6B02G231000.2;TraesCS3D02G393200.1;TraesCS2B02G247300.1;TraesCS6D02G182300.1;TraesCS6A02G197300.1;TraesCS3B02G178000.1;TraesCS7B02G269300.2;…	50		0.0370118	TraesCS5B02G258900.4;TraesCS1B02G227600.1;TraesCS1D02G216600.1;TraesCS4D02G213100.1;TraesCS5D02G434100.1;TraesCS7B02G149200.1;;TraesCS5A02G106200.2;TraesCS3A02G404000.1;TraesCS5D02G258900.2;TraesCS1A02G133100.2;TraesCS1D02G131800.1;TraesCS3A02G151100.1;TraesCS5A02G212500.2;TraesCS4B02G211600.1;TraesCS5A02G366800.1;TraesCS1D02G365800.1;TraesCS7A02G242200.1;TraesCS5A02G106200.1;TraesCS1A02G145000.1…	149		1.66192e-19	TraesCS5B02G258900.4;TraesCS6D02G167200.6;TraesCS5B02G258900.3;TraesCS7B02G388700.4;TraesCS2D02G033200.1;TraesCS3A02G113000.1;TraesCS3B02G131300.1;TraesCS3B02G130900.1TraesCS3A02G112900.1;TraesCS3D02G115200.1;TraesCS3B02G130500.1;TraesCS3D02G114900.1;TraesCS3A02G113100.1;TraesCS4D02G086200.1;TraesCS3B02G130300.1;TraesCS4D02G145500.1;TraesCS4B02G089800.1;TraesCS3D02G114700.1;TraesCS3D02G115000.1;T…
glutamine biosynthetic process	GO:0006542	7		0.000936447	TraesCS6D02G065600.1;TraesCS4A02G266900.1;;TraesCS4D02G240700.1;TraesCS1B02G158600.1;TraesCS4B02G240900.1;TraesCS2D02G500600.1;TraesCS2A02G500400.1;	9		7.65205e-08	TraesCS4A02G266900.1;TraesCS1D02G141800.1;TraesCS1A02G143000.1;TraesCS4B02G240900.1;TraesCS2B02G528300.2;TraesCS2A02G500400.1;TraesCS2D02G500600.1;TraesCS2A02G500400.2;TraesCS6D02G065600.1;	5		0.00473994	TraesCS1A02G143000.1;TraesCS4D02G240700.1;TraesCS2A02G500400.2;TraesCS2B02G528300.1;TraesCS6D02G065600.1
nitric oxide biosynthetic process	GO:0006809	17		0.00011893	TraesCS3B02G127800.1;TraesCS3A02G108800.1;TraesCS3D02G135700.1;TraesCS4D02G150700.1;TraesCS3D02G200400.1;TraesCS3B02G153100.1;TraesCS6D02G100100.2;TraesCS3B02G222400.1;TraesCS2B02G354000.1;TraesCS6B02G297400.1; TraesCS7A02G078500.1;TraesCS6B02G356800.1;TraesCS6D02G306000.1;TraesCS6A02G326200.1;TraesCS6D02G020700.1;TraesCS6A02G017500.2;TraesCS6B02G024900.1;TraesCS4D02G086900.1;TraesCS4A02G227300.1…	11		0.0287685	TraesCS6A02G326200.1;TraesCS6B02G356800.1;TraesCS6D02G306000.1;TraesCS6A02G017500.2 TraesCS6A02G017500.2;TraesCS4D02G086900.1;TraesCS4A02G227300.1;TraesCS4B02G089000.1	5		0.0290888	TraesCS6A02G017500.;TraesCS6B02G024900.1;TraesCS6A02G326200.1;TraesCS6D02G306000.1;TraesCS6D02G020700.1
amino acid transport	GO:0006865	59		5.78807e-05	TraesCSU02G023100.1;TraesCS7A02G312800.1;TraesCS7B02G212500.1;TraesCS7D02G189100.1;TraesCS7D02G309200.1;TraesCS3A02G217200.2;TraesCS7A02G313000.1;TraesCS3B02G166500.1;TraesCS3B02G247500.2;TraesCS5A02G375600.1;TraesCS3B02G420600.1;TraesCS2B02G266600.1;TraesCS3A02G388100.1;TraesCS7A02G188100.1;TraesCS3D02G381400.1;TraesCS7B02G093100.1;TraesCS5B02G120800.1;TraesCS3A02G133100.1;TraesCS2B02G287200.1;T…	39		0.000290981	TraesCS7D02G189100.1;TraesCS5B02G120800.1;TraesCS7B02G093100.1;TraesCS2D02G331800.2;TraesCS5A02G025400.1;;TraesCS2D02G331800.1;TraesCSU02G134900.1;TraesCS2D02G423900.1;TraesCS6B02G007400.1;;TraesCS1A02G264500.1;TraesCS3A02G388100.1TraesCS6D02G331400.1;TraesCS5A02G115100.1TraesCS5D02G031800.1;TraesCS3B02G420600.1;TraesCS7A02G188100.1;TraesCS5D02G125700.1;TraesCS3D02G381400.1;TraesCS4D02G097400.1;T…	65		0.00440045	TraesCS3A02G149900.1;TraesCS3D02G157800.1;TraesCS3B02G177000.1;TraesCS6D02G331400.1;TraesCS6A02G348400.1;TraesCS6B02G382000.1;TraesCS5A02G025400.1;TraesCS6D02G003200.1;TraesCS1A02G425400.1;TraesCS2B02G351100.1;TraesCS6B02G007400.1;TraesCS5D02G031800.1;TraesCS5B02G023300.1;TraesCS2D02G423900.1;TraesCS2D02G500000.1;TraesCS3A02G388100.1;TraesCS3A02G133100.1;TraesCS2A02G268200.1;TraesCS7B02G213000.1;…
intracellular sequestering of iron ion	GO:0006880	10		0.0225618	TraesCS7A02G031200.1;TraesCS7D02G027600.1;TraesCS4A02G458000.1;TraesCS6B02G375800.1;TraesCS2D02G588000.1;TraesCS2B02G610400.1;TraesCS7B02G200500.1;TraesCS5B02G151000.1;TraesCS5A02G152400.1;TraesCS5D02G157600.1	8		0.0328794	TraesCS5D02G181600.3;TraesCS5D02G031300.2;TraesCS5B02G022800.2;TraesCS5B02G022800.3;TraesCS4A02G159700.2;TraesCS5D02G064400.1;TraesCS4B02G157700.1;TraesCS5A02G142200.1;TraesCS5B02G403400.1;TraesCS5A02G398300.1;TraesCS5D02G149900.1;TraesCS5B02G141000.2;TraesCS5A02G053100.1;TraesCS5B02G063300.1	12		0.0194757	TraesCS5D02G157600.1;TraesCS5A02G152400.1;TraesCS5B02G151000.1;TraesCS5A02G203400.1;TraesCS6B02G375800.1;TraesCS4A02G458000.1;TraesCS7B02G200500.1;TraesCS2A02G336600.1;TraesCS2B02G345300.1;TraesCS2D02G326300.1;TraesCS7D02G027600.1;TraesCS7A02G031200.1
methionine biosynthetic process	GO:0009086	19		1.11234e-05	TraesCS4A02G298700.1;TraesCS4B02G014700.1;TraesCS4B02G014700.2;TraesCS4D02G012900.1;TraesCS5B02G022800.3;TraesCS4D02G012900.2;TraesCS5B02G022800.2;TraesCS5A02G024900.3;TraesCS5D02G031300.2;TraesCS5A02G024900.2;TraesCS2A02G543900.1;TraesCS2D02G545000.1;TraesCS5B02G022800.1;TraesCS5D02G181600.1;TraesCS2B02G574100.1;TraesCS5A02G177400.1;TraesCS5A02G053100.1;TraesCS5D02G064400.1;TraesCS5B02G063300.1	14		0.000273297	TraesCS2D02G588000.1;TraesCS2B02G610400.1;TraesCS5A02G152400.1;TraesCS4A02G458000.1;TraesCS5D02G157600.1;TraesCS5B02G151000.1;TraesCS5A02G203400.1;TraesCS2D02G326300.1	17		0.00329441	TraesCS5D02G064400.1TraesCS4B02G157700.1;TraesCS5B02G141000.2;TraesCS5A02G024900.3;TraesCS5D02G181600.1;TraesCS5B02G174600.1;TraesCS5A02G142200.1;TraesCS5A02G177400.1;TraesCS5B02G022800.3;TraesCS5B02G403400.1;TraesCS4D02G012900.2;TraesCS5D02G407800.1;TraesCS4B02G014700.1;TraesCS4B02G014700.2;TraesCS5D02G149900.1;TraesCS5A02G398300.1;TraesCS4A02G298700.1
nucleoside metabolic process	GO:0009116	13		0.0160994	TraesCS7D02G260200.3;TraesCS3A02G155000.1;TraesCS3B02G181300.1;TraesCS6A02G088200.2;TraesCS6B02G308200.1;TraesCS7D02G057000.1;TraesCS7D02G260200.1;TraesCS3D02G494000.1;TraesCS6A02G279400.1;TraesCS3B02G547900.1;TraesCS4B02G102200.1;TraesCS7A02G259200.1;TraesCS3A02G285700.1	12		0.00423308	TraesCS3D02G493700.1;TraesCS3B02G547300.1;TraesCS1B02G060900.1;TraesCS3D02G376600.1;TraesCS1D02G280900.1;TraesCS1A02G281700.1;TraesCS7D02G396300.1;TraesCS3A02G285700.1;TraesCS7A02G402500.1;TraesCS7B02G302600.1;TraesCSU02G130100.1;TraesCS3B02G181300.1	19		0.000641414	TraesCS4B02G102200.1;TraesCS4A02G213800.1;TraesCS7A02G259200.1;TraesCS4D02G098900.1;TraesCS3D02G493700.1;TraesCS5A02G285300.1;TraesCS6D02G259800.1;TraesCS7A02G062400.1;TraesCS7D02G057000.1;TraesCS6A02G088200.2;TraesCS1A02G281700.1;TraesCS1D02G280900.1;TraesCS7D02G396300.1;TraesCS7A02G402500.1;TraesCS3A02G155000.1;TraesCSU02G130100.1;TraesCS7B02G302600.1;TraesCS3B02G181300.1;TraesCS5A02G546100.1
response to high light intensity	GO:0009644	1		0.0260629	TraesCS7D02G280600.1	3		0.0141726	TraesCS7D02G280600.1;TraesCS7A02G282100.1;TraesCS7B02G179200.1	3		0.0444081	TraesCS7A02G282100.1;TraesCS7B02G179200.1;TraesCS7D02G280600.1
photosynthesis, light harvesting	GO:0009765	21		5.75001e-08	TraesCS1D02G375100.1;TraesCS5A02G454300.1;TraesCS5B02G353200.2;TraesCS6A02G094600.1;TraesCS5B02G175000.1;TraesCS5D02G182000.3;TraesCSU02G167700.1;TraesCS5D02G464800.1;TraesCS1D02G411600.;1;TraesCS6D02G088800.1;TraesCS5B02G463100.1;TraesCS5D02G464700.1;TraesCS1B02G433300.1;TraesCS5B02G463000.1;TraesCS1B02G388200.1;TraesCS1A02G306600.1;TraesCS1A02G403800.1;TraesCS7B02G103300.1;TraesCS1D02G306200.1;…	19		1.4342e-08	TraesCS1D02G374900.1;TraesCS6A02G094300.1;TraesCS6B02G122800.1;TraesCS6D02G088600.1;TraesCS1D02G375100.1;TraesCS6A02G093700.1;TraesCS5B02G210800.1;TraesCS5D02G182000.3;TraesCS5A02G454300.1;TraesCS5D02G464700.1;TraesCS5A02G454200.1;TraesCS6D02G088800.1;TraesCS1B02G388200.1;TraesCS1B02G433300.1;TraesCS1A02G403800.1;TraesCS1A02G306600.1;TraesCS1B02G388300.1;TraesCS1D02G306200.1;TraesCS5D02G464900.1	22		1.14106e-06	TraesCS1B02G388300.1;TraesCS7B02G103300.1;TraesCS1D02G374900.1;TraesCS5D02G464900.1 TraesCS6A02G094300.1;TraesCS5B02G463000.1;TraesCS1B02G388200.1;TraesCS6B02G122800.1;TraesCS1A02G403800.1;TraesCS6D02G088600.1;TraesCS1A02G306600.1;TraesCS5B02G463100.1;TraesCSU02G167700.1;TraesCS1D02G306200.1;TraesCS5D02G464700.;TraesCS5B02G175000.1;TraesCS5A02G177700.1;TraesCS7B02G103400.1;TraesCS1D02G375100.1;Tr…
photosynthesis, light harvesting in photosystem I	GO:0009768	12		0.0225618	TraesCS6A02G094200.1;TraesCS6A02G094400.1;TraesCS5D02G357600.1;TraesCS1B02G432700.1;TraesCS1A02G403300.1;TraesCS5A02G350600.1;TraesCS5D02G329200.1;TraesCS7A02G276400.1;TraesCS1B02G317500.1;TraesCS1D02G219800.1;TraesCS1D02G375000.1;TraesCS1A02G218200.1;TraesCS4A02G153400.1;TraesCS1D02G179900.1;TraesCS5D02G008300.1;TraesCS3D02G523300.1;TraesCS2B02G330700.1;TraesCS6D02G079500.1;TraesCS2D02G021000.1;…	19		1.09472e-06	TraesCS6A02G094400.1;TraesCS1A02G403300.1;TraesCS1D02G411300.1;TraesCS1D02G375000.1;TraesCS1B02G432700.1;TraesCS5A02G350600.1;TraesCS5D02G357600.1;TraesCS6A02G094200.1;TraesCS7A02G276400.1;TraesCS2B02G340300.1;TraesCS5B02G210800.2;TraesCS2D02G320900.1;TraesCS2A02G342600.1;TraesCS6D02G299200.1;TraesCS6A02G319700.1;TraesCS6B02G350500.1;TraesCS1B02G317500.1;TraesCS5A02G213000.1;TraesCS5D02G219100.1	13		0.0194757	TraesCS1D02G375000.;TraesCS1D02G219800.1;TraesCS1A02G218200.1;TraesCS6A02G094500.1;TraesCS5D02G329200.1;TraesCS2D02G320900.1;TraesCS2A02G342600.1;TraesCS5D02G219100.1;TraesCS5A02G213000.1;TraesCS6B02G350500.1;TraesCS6D02G299200.1;TraesCS6A02G319700.1;TraesCS6A02G094200.1
photorespiration	GO:0009853	22		1.13177e-08	TraesCS2D02G065100.2;TraesCS2B02G079400.1;TraesCS2A02G066800.1;TraesCS2A02G066700.1 TraesCS2B02G078900.3;TraesCS2B02G079300.1;TraesCS2A02G067100.1;TraesCS5B02G162800.1;TraesCS2D02G065300.1;TraesCS5A02G165700.1;TraesCS2D02G065200.1;TraesCS5A02G165400.2;TraesCS2A02G067300.1;TraesCS5D02G169900.2;TraesCS2A02G066900.1;TraesCS5B02G162600.1;TraesCS2B02G079500.1;TraesCS2D02G065600.1;TraesCS2D02G065400.1;…	34		1.13783e-24	TraesCS2D02G262400.2;TraesCS2A02G067000.1;TraesCS3D02G266100.2;TraesCS3B02G299300.2;TraesCS2B02G079100.1;TraesCS2B02G079100.2;TraesCS3A02G265900.2;TraesCS5A02G165400.2;TraesCS2B02G078900.2;TraesCS5B02G162800.1;TraesCS2A02G066800.1;TraesCS5D02G169900.2;TraesCS5A02G165700.1;TraesCS2B02G079300.1;TraesCS5B02G162600.1;TraesCS2B02G078900.3;TraesCS2D02G065200.1;TraesCS2B02G079400.1;TraesCS2D02G065100.2;…	32		1.57135e-17	TraesCS5D02G169600.2;TraesCS5B02G162800.1;TraesCS5A02G165700.1;TraesCS5B02G162600.1;TraesCS3D02G266100.2;TraesCS2A02G067000.1;TraesCS2A02G066800.1;TraesCS2B02G079100.1;TraesCS2B02G079300.1;TraesCS3A02G265900.2;TraesCS2D02G065200.1;TraesCS3B02G299300.2;TraesCS2A02G066900.1;TraesCS2D02G065300.1;TraesCS2D02G065600.1;TraesCS2B02G079200.1;TraesCS2B02G078900.3;TraesCS2D02G262400.2;TraesCS2A02G067100.1;…
chloroplast-nucleus signaling pathway	GO:0010019	3		0.0260629	TraesCS4B02G083400.1;TraesCS4A02G232400.1;TraesCS4D02G081500.1	3		0.0141726	TraesCS4B02G083400.1;;TraesCS4D02G081500.1;TraesCS4A02G232400.1	3		0.0444081	TraesCS4D02G081500.1;TraesCS4B02G083400.1;TraesCS4A02G232400.1
thylakoid membrane organization	GO:0010027	10		0.0294933	TraesCS6A02G123900.1;TraesCS6B02G152000.1;TraesCS1D02G437000.1;TraesCS2A02G073700.1;TraesCS4A02G168000.1;TraesCS4A02G341100.1;TraesCS5A02G402100.1;TraesCS5B02G234100.1;TraesCS7D02G470100.1;TraesCS5B02G406800.1	12		0.000276133	TraesCS2A02G206100.1;TraesCS7B02G450600.1;TraesCS6B02G152000.1;TraesCS7D02G520700.1;TraesCS1B02G462200.1;TraesCS5B02G270200.1;TraesCS4A02G168000.1;TraesCS1A02G427200.1;TraesCSU02G197500.1;TraesCS1D02G437000.1;TraesCS4D02G147100.;TraesCS6A02G123900.;	20		1.24289e-06	TraesCS7D02G470100.1;TraesCS7A02G483200.1;TraesCS2B02G617500.2;TraesCS5A02G016000.1;TraesCS5D02G022100.1;TraesCS5B02G014300.1;TraesCS5B02G270200.1;TraesCS7D02G520700.1;TraesCS2D02G381400.1;TraesCS1D02G248100.2;TraesCS7B02G450600.1;TraesCS2A02G073700.1;TraesCS1B02G462200.1;TraesCSU02G197500.1;TraesCS4D02G147100.2;TraesCS4A02G168000.1;TraesCS6B02G152000.1;TraesCS1A02G427200.1;TraesCS1D02G437000.1;T…
chloroplast mRNA processing	GO:0010239	3		0.0260629	TraesCS1B02G257400.1;TraesCS1D02G246100.1;TraesCS1A02G246800.1	3		0.0141726	TraesCS1D02G246100.1;TraesCS1B02G257400.1;TraesCS1A02G246800.1	3		0.0444081	TraesCS1A02G246800.1;TraesCS1D02G246100.1;TraesCS1B02G257400.1
carbon utilization	GO:0015976	13		1.67342e-06	TraesCS7A02G454400.1;TraesCS3D02G223300.3;TraesCS3D02G223300.1;TraesCS3A02G230000.1;TraesCS5D02G252400.3;TraesCS5D02G252400.2;TraesCS7A02G454300.1;TraesCS7D02G443500.1;TraesCS5B02G243100.1;TraesCS7D02G443400.1;TraesCS5B02G243100.2;TraesCS7B02G354800.1;TraesCS5A02G245700.1	9		0.000296132	TraesCS5D02G252400.3;TraesCS3A02G230000.2;TraesCS3D02G223300.3;TraesCS3D02G223300.1;TraesCS3D02G223300.2;TraesCS7D02G443400.1;TraesCS5A02G245700.1;TraesCS7D02G443500.1;TraesCS7B02G354800.1	8		0.0394448	TraesCS5D02G252400.3;TraesCS5B02G243100.2;TraesCS5A02G245700.2;TraesCS5A02G245700.1;TraesCS5D02G252400.2;TraesCS5B02G243100.1;TraesCS3B02G259300.2;TraesCS3D02G223300.3
carbon fixation	GO:0015977	32		2.64662e-13	TraesCS5B02G468800.1;TraesCS5D02G470300.1;TraesCS7D02G333900.1;TraesCS7B02G237900.1;TraesCS3B02G168000.1;TraesCS5A02G459200.1;TraesCS7A02G345400.1;TraesCS3D02G150500.1;TraesCS3A02G134200.1;TraesCS5B02G179800.1;TraesCS2D02G065100.2;TraesCS2B02G079400.1;TraesCS2A02G066800.1;TraesCS2A02G066700.1;TraesCS2B02G078900.3;TraesCS2B02G079300.1;TraesCS2A02G067100.1;TraesCS5B02G162800.1;TraesCS2D02G065300.1;…	35		4.76547e-20	TraesCS5B02G162800.1;TraesCS2A02G066800.1;TraesCS5D02G169900.2;TraesCS5A02G165700.1;TraesCS2B02G079300.1;TraesCS5B02G162600.1;TraesCS2B02G078900.3;TraesCS2D02G065200.1;TraesCS2B02G079400.1;TraesCS2D02G065100.2;TraesCS5D02G169600.2;TraesCS2A02G066700.1;TraesCS2D02G065300.1;TraesCS2D02G065100.1;TraesCS2A02G067100.1;TraesCS2A02G066900.1;TraesCS2D02G065600.1;TraesCS2A02G067300.1;TraesCS2B02G079200.1;…	39		7.4061e-18	TraesCS6D02G183200.3;TraesCS5B02G179800.1:TraesCS5D02G169600.2;TraesCS5B02G162800.1;TraesCS5A02G165700.1;TraesCS5B02G162600.1:TraesCS2A02G067000.1;TraesCS2B02G226100.1;TraesCS2A02G066800.1;TraesCS2B02G079100.1;TraesCS2B02G079300.1;TraesCS2D02G065200.1;TraesCS2A02G066900.1;TraesCS2D02G065300.1;TraesCS2D02G065600.1;TraesCS2B02G079200.1;TraesCS2B02G078900.3;TraesCS5A02G459200.1;TraesCS2A02G067100.1;…
photosynthesis	GO:0015979	91		1.29472e-08	TraesCSU02G269100.1;TraesCS1B02G404500.1;TraesCS1D02G183000.1;TraesCS5D02G424900.1;TraesCS1B02G189100.1;TraesCS6B02G234800.1;TraesCS5D02G010000.1;TraesCS1D02G181700.1;TraesCS5D02G010900.1;TraesCS1D02G181100.1;TraesCSU02G200900.1;TraesCS2B02G487400.1;TraesCS6A02G374400.2;TraesCS2D02G573100.1;TraesCS5D02G458300.1;TraesCS6B02G208100.1;TraesCS3D02G053500.1;TraesCS7B02G046600.1;TraesCSU02G272300.1;Tra…	118		6.82768e-38	TraesCS5D02G431300.1;TraesCS5A02G423000.1;TraesCS5B02G424900.1;TraesCS6D02G358900.1;TraesCS6B02G412100.1;TraesCS7D02G247600.1;TraesCS3A02G191700.3;TraesCS2B02G130300.1;TraesCS5A02G461500.1;TraesCS1A02G392000.1;TraesCS5D02G496400.2;TraesCS6B02G015000.1;TraesCS2A02G254600.3;TraesCS5B02G496000.1;TraesCS6A02G307700.1;TraesCS2D02G112000.1;TraesCS2A02G111300.1;TraesCS5D02G265500.1;TraesCS4A02G253300.1;…	146		1.16481e-25	TraesCS2D02G563600.1;TraesCS2D02G375200.1;TraesCS7A02G198200.2;TraesCS7B02G104400.1;TraesCS5D02G474200.1;TraesCS3A02G191700.2;TraesCS6B02G263600.1;TraesCS3B02G219700.1;TraesCS5D02G169600.2;TraesCS5B02G162800.1;TraesCS4B02G203100.2;TraesCS5B02G471700.1;TraesCS6D02G012200.1;TraesCS3D02G326100.1;TraesCS3B02G219700.2;TraesCS5A02G165700.1TraesCS2A02G254600.4;TraesCS5B02G162600.1;TraesCS5D02G478900.1;T…
xanthophyll biosynthetic process	GO:0016123	4		0.0482023	TraesCS6B02G438800.1;TraesCS6D02G382800.1;TraesCS6A02G398600.1;TraesCS6A02G392000.1	4		0.0212327	TraesCS6D02G382800.1;TraesCS6A02G171200.1;TraesCS6B02G432200.1;TraesCS6D02G377900.1	5		0.0193751	TraesCS6A02G398600.1;TraesCS6D02G160900.1;TraesCS6A02G171200.1;TraesCS6B02G432200.1;TraesCS6D02G377900.1
protein-chromophore linkage	GO:0018298	66		1.16012e-12	TraesCS4A02G153400.1;TraesCS1D02G179900.1;TraesCS5D02G008300.1;TraesCS1B02G189100.1;TraesCS6B02G234800.1;TraesCS2D02G573000.1;TraesCS5D02G010900.1;TraesCS2D02G572900.1;TraesCS4A02G153000.1;TraesCS1D02G181100.1;TraesCS3D02G523300.1;TraesCS6B02G037800.1;TraesCSU02G200900.1;TraesCS2B02G487400.1;TraesCS1D02G182600.;1;TraesCS2B02G330700.1;TraesCS6D02G079500.1;TraesCS2D02G021000.1;TraesCS5D02G559400.1;…	43		7.65548e-06	TraesCS1D02G374900.1;TraesCS6A02G094300.1;TraesCS6A02G094400.1;TraesCS4A02G164000.1;TraesCS6B02G122800.1;TraesCS6D02G088600.1;TraesCS1A02G403300.1;TraesCS1D02G411300.1;TraesCS1D02G375000.1;TraesCS1B02G432700.1;TraesCS3A02G111100.3;TraesCS5A02G350600.1;TraesCS5A02G085900.1;TraesCS1D02G375100.1;TraesCS5D02G357600.1;TraesCS6A02G094200.1;TraesCS5D02G162400.1;TraesCS7A02G276400.1;TraesCS6A02G093700.1;…	72		1.30253e-10	TraesCS6A02G398600.1;TraesCS6D02G160900.1;TraesCS6A02G171200.1;TraesCS6B02G432200.1;TraesCS6D02G377900.1
oxylipin biosynthetic process	GO:0031408	29		5.98854e-05	TraesCS2B02G555400.1;TraesCS6D02G121900.1;TraesCS6D02G010100.1;TraesCS6B02G160400.1;TraesCS6A02G132200.1;TraesCS2D02G528500.1;TraesCS5D02G013400.1;TraesCS2B02G555400.3;TraesCS2D02G528500.2;TraesCS5A02G007900.1;TraesCS6D02G154600.1;TraesCS2B02G555400.2;TraesCS6B02G193400.1;TraesCS4B02G037700.3;TraesCS7A02G174700.1;TraesCS5B02G006500.1;TraesCS4D02G035200.1;TraesCS4B02G037900.1;TraesCS6B02G353200.2;…	17		0.0250202	TraesCS6D02G010100.1;TraesCS7D02G524400.1;TraesCS6D02G121900.1;TraesCS7A02G537100.1;TraesCS4D02G035200.1;TraesCS7B02G455300.1;TraesCS6A02G132200.1;TraesCS4B02G037900.1;TraesCS6B02G353200.2;TraesCS4B02G037700.3;TraesCS6A02G166000.1;TraesCS6B02G160400.1;TraesCS2D02G528500.1;TraesCS2B02G328100.1;TraesCS1D02G215800.1;TraesCS7D02G175900.2;TraesCS1A02G212900.1	27		0.016442	TraesCS7D02G524400.1;TraesCS7B02G455300.1;TraesCS7A02G537100.1;TraesCS7D02G175900.2 TraesCS4D02G035100.1;TraesCS2A02G315100.1;TraesCS4B02G037700.3;TraesCS4A02G275900.1;TraesCS1D02G215800.1;TraesCS1A02G212900.1;TraesCS4B02G037800.1;TraesCS2A02G525500.2;TraesCS7D02G244800.1;TraesCS6D02G010100.1;TraesCS5B02G006500.1;TraesCS7A02G174700.1;TraesCS6D02G154600.1;TraesCS2D02G528500.1;TraesCS6B02G193400.1;…
transcription antitermination	GO:0031564	3		0.0260629	TraesCS4A02G298100.1;TraesCS4B02G015600.1;TraesCS4D02G013900.1	3		0.0141726	TraesCS4B02G015600.1;TraesCS4A02G298100.1;TraesCS4D02G013900.1	3		0.0444081	TraesCS4B02G015600.1;TraesCS4D02G013900.1;TraesCS4A02G298100.1
cellular response to oxidative stress	GO:0034599	20		0.0113466	TraesCS6A02G225100.2;TraesCS6B02G234900.1;TraesCS6D02G176700.1;TraesCS7D02G249200.2;TraesCS2A02G305600.2;TraesCS6A02G188100.1;TraesCS2A02G305700.1;TraesCS2B02G322400.1;TraesCS7D02G249200.1;TraesCS2D02G304100.1;TraesCS7A02G250500.2;TraesCS2B02G087400.1;TraesCS2D02G339600.1;TraesCS4A02G106300.2;TraesCS2B02G359300.1;TraesCS6D02G397200.1;TraesCS2B02G457600.1;TraesCS6B02G462300.1;TraesCS6A02G412900.1;…	14		0.0331353	TraesCS7A02G081100.1;TraesCS2A02G437700.1;TraesCS2D02G434500.1;TraesCS6D02G397200.1;TraesCS7D02G249200.1;TraesCS7B02G140600.2;TraesCS6A02G412900.1;TraesCS7B02G140600.1;TraesCS6B02G462300.1;TraesCS2B02G457600.1;TraesCS6B02G197100.1;TraesCS6D02G397200.2;TraesCS6D02G158500.1;TraesCS6A02G169100.1	21		0.0412301	TraesCS7D02G272500.1;TraesCS2B02G322400.1;TraesCS3A02G183500.1;TraesCS5B02G120200.3;TraesCS2D02G304100.1;TraesCS2D02G434500.1;TraesCS2A02G305600.2;TraesCS2B02G087400.1;TraesCS6A02G188100.1;TraesCS7A02G250500.1;TraesCS6D02G176700.1;TraesCS7A02G250500.2;TraesCS7D02G249200.2;TraesCS7B02G140600.2;TraesCS7D02G249200.1;TraesCS6B02G197100.1;TraesCS6D02G158500.1;TraesCS6B02G234900.1;TraesCS7B02G140600.1;…
cellular response to heat	GO:0034605	41		1.17896e-09	TraesCS4B02G393100.1;TraesCS1A02G350400.2TraesCS6A02G240500.1;TraesCS5B02G423000.1;TraesCS3B02G314600.1;TraesCS5A02G260600.3;TraesCS4B02G380800.1;TraesCS3B02G438900.1;TraesCS5D02G268000.1;TraesCSU02G131300.1;TraesCS5B02G258900.2;TraesCS1B02G408600.1;TraesCS3A02G280800.1;TraesCS5A02G437900.1;TraesCS5B02G440700.1;TraesCS4D02G276500.1;TraesCS4B02G278100.1;TraesCS5D02G445100.1;TraesCS4A02G027700.1;Tr…	18		0.0222988	TraesCS7B02G149200.1;TraesCS6D02G135600.1;TraesCS6B02G174500.1;TraesCS7A02G242200.1;TraesCS5A02G437900.1;TraesCS4D02G276500.1;TraesCS1B02G396000.1;TraesCS1B02G352400.1;TraesCS3B02G438900.1;TraesCS5D02G445100.1;TraesCS3A02G274400.1;TraesCS4B02G278100.1;TraesCS1A02G340100.1;TraesCS3B02G314600.1;TraesCS3D02G280600.1;TraesCS1D02G342100.1;TraesCS4A02G027700.1;TraesCS3A02G280800.1	40		5.20957e-06	TraesCS3D02G273600.1;TraesCS7A02G360400.1;TraesCS3B02G308100.1;TraesCS2B02G047400.1;TraesCS2A02G033700.1;TraesCS1B02G352400.1;TraesCS1A02G340100.1;TraesCS5A02G383800.1;TraesCS1D02G342100.1;TraesCS7B02G267300.1;TraesCS1D02G382900.1;TraesCS1A02G375600.2;TraesCS1B02G396000.1;TraesCS5D02G393200.1;TraesCS7D02G241100.1;TraesCS7A02G242200.1;TraesCS6A02G146400.1;TraesCS6B02G174500.1;TraesCS7B02G149200.1;…
protein refolding	GO:0042026	41		3.90703e-06	TraesCS6D02G009100.1;TraesCS6A02G006400.1;TraesCS6B02G011800.1;TraesCS5D02G376000.1;TraesCS2D02G049500.1;TraesCS5A02G117600.1;TraesCS2B02G374700.1;TraesCS5B02G492500.1;TraesCS1D02G365800.1;TraesCS4A02G409100.1;TraesCS1B02G162300.1;TraesCS5D02G492900.2;TraesCS6A02G337100.4;;TraesCS5A02G479300.1;TraesCS4B02G380800.1;TraesCS5B02G267900.1;TraesCS5A02G268100.1;TraesCS1A02G361400.1;TraesCS1A02G145000.1…	22		0.0118067	TraesCS1D02G284000.2;TraesCS6D02G135600.1;TraesCS6B02G174500.1;TraesCS5A02G366800.1;TraesCS1D02G365800.1;TraesCS1A02G145000.1;TraesCS1B02G294300.1;TraesCS4D02G207500.1;TraesCS4B02G206700.1;TraesCS1A02G285000.2;TraesCS7A02G036200.1;TraesCS4A02G452700.3;TraesCS7D02G032800.1;TraesCS4A02G452700.1;TraesCS4A02G452700.2;TraesCS2D02G310000.4;TraesCS7A02G036200.2;;TraesCS2B02G328500.2;TraesCS2A02G311700.3…	49		2.43788e-06	TraesCS3D02G352400.2;TraesCS3D02G351900.1;TraesCS3B02G390700.1;TraesCS1A02G285000.2;TraesCS1D02G284000.2;TraesCS1B02G294300.1;TraesCS4D02G206600.1;TraesCS6A02G146400.1;TraesCS6B02G174500.1;TraesCS6D02G135600.1;TraesCS4A02G097900.2;TraesCS4B02G206700.1;TraesCS6D02G317700.1;TraesCS6B02G367800.1;TraesCS4D02G207500.1;TraesCS5D02G070100.1TraesCS4B02G205700.1;TraesCS5A02G479300.1;TraesCS5A02G268100.1;T…
response to hydrogen peroxide	GO:0042542	57		3.31594e-30	TraesCS6B02G056800.2;TraesCS6D02G048300.3;TraesCS6A02G041700.1;TraesCS7B02G245500.1;TraesCS5A02G498000.1;TraesCS2D02G227800.1;TraesCS2B02G247300.1;TraesCS4D02G322700.1;TraesCS4A02G092600.1;TraesCS4D02G212400.1;TraesCS4B02G211600.1;TraesCS4D02G212200.1;TraesCS3B02G049800.1;TraesCS3B02G130400.1;TraesCS4D02G213100.1;TraesCS4D02G213300.1;TraesCS2D02G311400.1;TraesCS4A02G092100.1;TraesCS3D02G046700.1;…	15		0.021584	TraesCS6A02G041700.1;TraesCS6D02G048300.3;TraesCS6B02G056800.2;TraesCS7B02G473400.1;TraesCS4D02G213100.1;TraesCS4B02G211600.1;TraesCS4B02G212200.1;TraesCS4B02G212300.1;TraesCS4B02G211700.1;TraesCS3D02G114700.1;TraesCS4A02G092100.1;TraesCS3D02G045500.1;TraesCS7B02G347100.1;TraesCS3A02G033900.1	56		2.78776e-23	TraesCS3A02G113000.1;TraesCS3B02G131300.1;TraesCS3B02G130900.1;TraesCS3A02G112900.1;TraesCS3D02G115200.1;TraesCS3B02G130500.1;TraesCS3D02G114900.1;TraesCS3A02G113100.1;TraesCS4D02G086200.1;TraesCS3B02G130300.1;TraesCS4D02G145500.1;TraesCS4B02G089800.1;TraesCS3D02G114700.1;TraesCS3D02G115000.1;TraesCS3B02G131200.1;TraesCS3D02G114800.1;TraesCS3D02G115100.1;TraesCS7B02G347100.1;TraesCS4A02G226700.1;…
regulation of circadian rhythm	GO:0042752	9		0.00940706	TraesCS2A02G166600.2;TraesCS2B02G192700.1;TraesCS2D02G174200.1;TraesCS2A02G166600.1;TraesCS4B02G391800.4;TraesCS4B02G391800.3;TraesCS5A02G555100.1;TraesCSU02G034700.2 TraesCS4B02G358700.1	10		0.000266484	TraesCS2A02G166600.2;TraesCS2B02G192700.1;TraesCS2D02G174200.1;TraesCS2A02G166600.1;TraesCS3D02G118200.2;TraesCS3A02G116300.1;TraesCS4D02G299100.1;TraesCS4B02G300200.1;TraesCS4B02G358700.1;TraesCS4A02G004800.1	10		0.0156291	TraesCS2D02G174200.1;TraesCS2B02G192700.1;TraesCS2A02G166600.1;TraesCS3A02G116300.1;TraesCS3B02G135400.1;TraesCS3D02G118200.2;TraesCS4B02G391800.3;;TraesCS4D02G299100.1;TraesCS4A02G004800.1;TraesCS4B02G300200.1
negative regulation of DNA recombination	GO:0045910	19		0.000125153	TraesCS3D02G215000.2;TraesCS2A02G397700.2;TraesCS7D02G061400.1;TraesCS5D02G212500.1;TraesCS5A02G206300.1;TraesCS1B02G200700.1;TraesCS5D02G452000.1;TraesCS5B02G395400.1;TraesCS5D02G451300.1;TraesCS2A02G059400.1;TraesCS5A02G444300.1;TraesCS5B02G203600.1;TraesCS5B02G449000.1;TraesCS5D02G451200.1;TraesCS5B02G448200.2;TraesCS6A02G109000.1;TraesCS6D02G097400.2;TraesCS6B02G137600.1;TraesCS5B02G415000.1	17		3.2761e-05	TraesCS2A02G397700.2;TraesCS6A02G109000.1;TraesCS5B02G448500.1;TraesCS5D02G400300.1;TraesCS6D02G097400.2;TraesCS6B02G137600.1;TraesCS5D02G451300.1;TraesCS5D02G451200.1;TraesCS5B02G395400.1;TraesCS2D02G565200.1;TraesCS5A02G444300.1;TraesCS2B02G595200.1;TraesCS5D02G452000.1;TraesCS5B02G449000.1;TraesCS5B02G448200.2;TraesCS5A02G411300.1;TraesCS5B02G415000.1	19		0.00334316	TraesCS6B02G137600.1;TraesCS6D02G097400.2;TraesCS6A02G109000.1;TraesCS2A02G397700.2;TraesCS1D02G454700.1;TraesCS1B02G480700.1;TraesCS2A02G059400.1;TraesCS2A02G389800.1;TraesCS5A02G206300.1;TraesCS2D02G565200.1;TraesCS1D02G178000.1;TraesCS7D02G061400.1;TraesCS1A02G179700.1;TraesCS1B02G200700.1;TraesCS5A02G411300.1;TraesCS3B02G242700.1;TraesCS5D02G212500.1;TraesCS2B02G595200.1;TraesCS3A02G212600.1
chaperone-mediated protein folding	GO:0061077	15		9.21906e-05	TraesCS3B02G098700.1;TraesCS7A02G485300.1;TraesCS7D02G224400.1;TraesCS7A02G222800.1;TraesCS7B02G129300.1;TraesCS2D02G050300.1;TraesCS3B02G457500.1;TraesCS2B02G063900.1;TraesCS3A02G422000.1;TraesCS7A02G257100.1;TraesCS7D02G257300.1;TraesCS7B02G153100.1;TraesCS2B02G294500.1;TraesCS2D02G276000.2;TraesCS2A02G277100.1	11		0.00137312	TraesCS3A02G083700.1;TraesCS2B02G294500.1;TraesCS7D02G472600.1;TraesCS7B02G129300.1;TraesCS7D02G224400.1;TraesCS7B02G388800.1;TraesCS3B02G432600.1;TraesCS3A02G399600.2;TraesCS3D02G393700.2;TraesCS2D02G276000.2;TraesCS2A02G277100.1	22		6.73224e-08	TraesCS2A02G277100.1;TraesCS2D02G276000.2;TraesCS2B02G294500.1;TraesCS7B02G153100.1;TraesCS7D02G257300.1;TraesCS2B02G063900.1;TraesCS7A02G257100.1;TraesCS2D02G050300.1;TraesCS3A02G422000.1;TraesCS3B02G457500.1;TraesCS3B02G098700.1;TraesCS5D02G307200.2;TraesCS7A02G485300.1;TraesCS3B02G432600.1;TraesCS5B02G300100.1;TraesCS3D02G393700.2;TraesCS7A02G222800.1;TraesCS7D02G472600.1;TraesCS7B02G388800.1;…
cellular response to light stimulus	GO:0071482	3		0.0260629	TraesCS1B02G257400.1;TraesCS1D02G246100.1;TraesCS1A02G246800.1	3		0.0141726	TraesCS1D02G246100.1;TraesCS1B02G257400.1;TraesCS1A02G246800.1	3		0.0444081	TraesCS1A02G246800.1;TraesCS1D02G246100.1;TraesCS1B02G257400.1
granum assembly	GO:0090391	3		0.0260629	TraesCS2B02G246600.1;TraesCS2A02G221000.1;TraesCS2D02G226700.1	3		0.0141726	TraesCS2D02G226700.1;TraesCS2A02G221000.1;TraesCS2B02G246600.1	3		0.0444081	TraesCS2D02G226700.1;TraesCS2A02G221000.1;TraesCS2B02G246600.1
carbohydrate metabolic process	GO:0005975	184		0.0340574	TraesCS3A02G480400.1;TraesCS3B02G529700.1;TraesCS3B02G528500.1;TraesCS3D02G478300.1;TraesCS2B02G600200.2;TraesCS3D02G478000.1;TraesCS4D02G087100.3;TraesCS3B02G529300.1;TraesCS3D02G477300.1;TraesCS3A02G482200.1;TraesCS3B02G525000.1;TraesCS2B02G241200.3;TraesCS7D02G009400.2;TraesCS3A02G483000.1;TraesCS2B02G599800.1;TraesCS3D02G476500.1;TraesCS3B02G526000.1;TraesCS7B02G256000.1;TraesCS5B02G557100.1;…	146		0.00484203	TraesCS7D02G009400.2;TraesCS7A02G450500.2;TraesCS7B02G350300.1;TraesCS5B02G394200.1;TraesCS5D02G399000.1;TraesCS1D02G275700.1;TraesCS5A02G389000.1;TraesCS1A02G279000.3;TraesCS2B02G600200.2;TraesCS5B02G394200.3;TraesCS5A02G389000.3;TraesCS2B02G594900.1;TraesCS7A02G383900.1;TraesCS2B02G599800.1;TraesCS1A02G422900.1;TraesCS1D02G192800.5;TraesCS1B02G016400.1;TraesCS1D02G009100.1;TraesCS1B02G043200.1;…
sucrose metabolic process	GO:0005985	14		7.98264e-05	TraesCS7D02G159800.1;TraesCS7B02G063400.1;TraesCS4B02G167500.1;TraesCS1A02G134100.1;TraesCS1D02G135900.1;TraesCS4D02G169800.1;TraesCS5D02G001200.1;TraesCS7D02G159800.3;TraesCS2B02G194200.1;TraesCS7B02G063400.2;TraesCS4A02G016400.1;TraesCS5B02G000100.1;TraesCSU02G082000.1;TraesCS2D02G175600.1	8		0.0231367	TraesCS1A02G134100.1;TraesCS4B02G167500.1;TraesCS7B02G063400.2;TraesCS7A02G158900.1;TraesCS1D02G135900.1;TraesCS4D02G169800.1;TraesCS2D02G175600.1;TraesCS7D02G159800.2
chitin catabolic process	GO:0006032	23		1.58364e-05	TraesCS2A02G350900.1;;TraesCS2D02G349400.1;TraesCS3B02G293200.1;TraesCS1D02G207100.1;TraesCS3D02G260500.1;TraesCS3D02G260300.1;TraesCS1D02G207000.2;TraesCS2D02G348800.1;TraesCS2B02G369100.1;TraesCS2D02G349000.1;TraesCS2D02G348900.1;TraesCS1A02G203700.1;TraesCS1A02G203600.1;TraesCS2A02G350700.1;TraesCS2B02G369000.1;TraesCSU02G169600.1;TraesCS5A02G272400.1;TraesCS7B02G140700.1	16		0.000928074	TraesCS3A02G260200.1;TraesCS3B02G293200.1;TraesCS3D02G260500.1;TraesCS3A02G260100.1;TraesCS1A02G203700.1;TraesCS3D02G260300.1;TraesCS1D02G207100.1;TraesCS1A02G203600.1;TraesCS1D02G207000.2;TraesCS5D02G408200.1;TraesCS5B02G403700.1;TraesCS2A02G350700.1;TraesCS2D02G348800.1;TraesCS7A02G250400.1;TraesCS7D02G249100.1;TraesCS7B02G140700.1;
pentose-phosphate shunt	GO:0006098	12		0.00134717	TraesCS2A02G067800.1;TraesCS3D02G432600.1;TraesCS4D02G180300.2;TraesCS2A02G067800.2;TraesCS3D02G432600.2;TraesCS7A02G012000.1;TraesCS2B02G080000.1;TraesCS2A02G067800.3;TraesCS3B02G473800.1;TraesCS2A02G320400.1;TraesCS4B02G178700.1;TraesCS2B02G201700.1	13		1.67303e-05	TraesCS2A02G067800.1;TraesCS3D02G432600.2;TraesCS3D02G432600.1;TraesCS4D02G180300.2;TraesCS3B02G473800.1;TraesCS3A02G439800.1;TraesCS4B02G178700.1;TraesCS2B02G080000.1;TraesCS2A02G067800.3;TraesCS7D02G270900.2;TraesCSU02G063400.1;TraesCS7D02G066500.1;TraesCS7A02G071100.;2
glutathione catabolic process	GO:0006751	6		0.0375807	TraesCS3A02G076500.1;TraesCS2A02G177600.1;TraesCS3D02G076400.1;TraesCS6B02G092200.1;TraesCS6D02G065900.1;TraesCS6A02G068300.1	6		0.0109514	TraesCS3B02G090400.1;TraesCS3A02G076500.1;TraesCS2A02G342800.1;TraesCS6B02G092200.1;TraesCS6D02G065900.1;TraesCS6A02G068300.1
circadian rhythm	GO:0007623	13		0.00087631	TraesCS4B02G153700.5;TraesCS4B02G153700.1;TraesCS1D02G079100.1;TraesCS4D02G166000.3;TraesCS1A02G076900.1;TraesCS4D02G166000.4;TraesCS4A02G164000.1;TraesCS1B02G095000.1;TraesCS4A02G162200.1;TraesCS4B02G153700.4;TraesCS3A02G195700.3;TraesCS3B02G227900.1;TraesCS3A02G195700.1	13		4.67761e-05	TraesCS1D02G079100.1;TraesCS1A02G076900.1;TraesCS4A02G164000.1;TraesCS4B02G153700.5;TraesCS4D02G166000.4;TraesCS4D02G166000.3;TraesCS4A02G162200.1;TraesCS4B02G153700.1;TraesCS4B02G153700.4;TraesCS3A02G195700.1;TraesCS1B02G095000.1;TraesCS3A02G195700.3;TraesCS3B02G227900.1
response to cold	GO:0009409	10		0.00601806	TraesCS2A02G166600.2;TraesCS2B02G192700.1;TraesCS2D02G174200.1;TraesCS2A02G166600.1;TraesCS2D02G157100.1;TraesCS4B02G391800.4;TraesCS4B02G391800.3;TraesCS5A02G555100.1;TraesCSU02G034700.2;TraesCS4B02G358700.1	8		0.0116545	TraesCS2A02G166600.2 TraesCS2B02G192700.1 TraesCS2D02G174200.1 TraesCS2A02G166600.1 TraesCS4D02G299100.1 TraesCS4B02G300200.1 TraesCS4B02G358700.1 TraesCS4A02G004800.1
regulation of flower development	GO:0009909	28		5.75397e-07	TraesCS5A02G541300.1;TraesCS4D02G364500.1;TraesCS4D02G364400.1;TraesCS3A02G354000.1;TraesCS1D02G252900.1;TraesCS3D02G348100.1;TraesCS1B02G264900.1;TraesCS3B02G386800.1;TraesCS2D02G268600.1;TraesCS1A02G253400.1;TraesCS2A02G269700.1;TraesCS3D02G444700.1;TraesCS7B02G400600.1;TraesCS6A02G218900.1;TraesCS7D02G213000.2;TraesCS3D02G144500.1;TraesCS3B02G162000.2;TraesCS1A02G220300.1;TraesCS7B02G118300.1;…	18		0.0016506	TraesCS4D02G364500.1 TraesCS2A02G114600.1 TraesCS5A02G541300.1 TraesCS4D02G364400.1 TraesCS3A02G354000.1 TraesCS3D02G348100.1 TraesCS3D02G444700.1 TraesCS3B02G386800.1 TraesCS3B02G489500.1 TraesCS6A02G355000.1 TraesCS7D02G213000.2 TraesCS6B02G248400.1 TraesCS1B02G233600.1 TraesCS6A02G218900.1 TraesCS6D02G202000.1 TraesCS6D02G269500.1 TraesCS5A02G521400.1 TraesCS2B02G059500.1
protein glutathionylation	GO:0010731	7		0.00717066	TraesCS4A02G103700.1;TraesCS4D02G200700.1;TraesCS4B02G199700.1;TraesCS4D02G201300.1;TraesCS4A02G103800.1;TraesCS4A02G104300.1;TraesCS4B02G200000.1	9		2.23734e-05	TraesCS4B02G199700.1 TraesCS4D02G200700.1 TraesCS4A02G103700.1 TraesCS4A02G104300.1 TraesCS4D02G201100.1 TraesCS7B02G095600.2 TraesCS4B02G200000.1 TraesCS7D02G191700.1 TraesCS7A02G190700.1
nucleosome positioning	GO:0016584	14		0.00070457	TraesCS2A02G397700.2;TraesCS7D02G061400.1;TraesCS5D02G452000.1;TraesCS5B02G395400.1;TraesCS5D02G451300.1;TraesCS5A02G444300.1;TraesCS5B02G203600.1;TraesCS5B02G449000.1;TraesCS5D02G451200.1;TraesCS5B02G448200.2;TraesCS6A02G109000.1;TraesCS6D02G097400.2;TraesCS6B02G137600.1;TraesCS5B02G415000.1	15		5.97631e-06	TraesCS2A02G397700.2;TraesCS6A02G109000.1;TraesCS5B02G448500.1;TraesCS5D02G400300.1;TraesCS6D02G097400.2;TraesCS6B02G137600.1;TraesCS5D02G451300.1;TraesCS5D02G451200.1;TraesCS5B02G395400.1;TraesCS5A02G444300.1;TraesCS5D02G452000.1;TraesCS5B02G449000.1;TraesCS5B02G448200.2;TraesCS5A02G411300.1;TraesCS5B02G415000.1
cell wall macromolecule catabolic process	GO:0016998	23		8.56939e-06	TraesCS5D02G408200.1;TraesCS3A02G260100.1;TraesCS3A02G260200.1;TraesCS2A02G350800.1;TraesCS5B02G403700.1;TraesCS2A02G350900.1;TraesCS2D02G349400.1;TraesCS3B02G293200.1;TraesCS1D02G207100.1;TraesCS3D02G260500.1;TraesCS3D02G260300.1;TraesCS1D02G207000.2;TraesCS2D02G348800.1;TraesCS2B02G369100.1;TraesCS2D02G349000.1;TraesCS2D02G348900.1;TraesCS1A02G203700.1;TraesCS1A02G203600.1;TraesCS2A02G350700.1;…	16		0.000632461	TraesCS3A02G260200.1;TraesCS3B02G293200.1;TraesCS3D02G260500.1;TraesCS3A02G260100.1;TraesCS1A02G203700.1;TraesCS3D02G260300.1;TraesCS1D02G207100.1;TraesCS1A02G203600.1;TraesCS1D02G207000.2;TraesCS5D02G408200.1;TraesCS5B02G403700.1;TraesCS2A02G350700.1;TraesCS2D02G348800.1;TraesCS7A02G250400.1;TraesCS7D02G249100.1;TraesCS7B02G140700.1
negative regulation of chromatin silencing	GO:0031936	15		0.00485027	TraesCS2A02G397700.2;TraesCS7D02G061400.1;TraesCS3D02G432300.2;TraesCS5D02G452000.1;TraesCS5B02G395400.1;TraesCS5D02G451300.1;TraesCS5A02G444300.1;TraesCS5B02G203600.1;TraesCS5B02G449000.1;TraesCS5D02G451200.1;TraesCS5B02G448200.2;TraesCS6A02G109000.1;TraesCS6D02G097400.2;TraesCS6B02G137600.1;TraesCS5B02G415000.1	15		0.000236758	TraesCS2A02G397700.2;TraesCS6A02G109000.1;TraesCS5B02G448500.1;TraesCS5D02G400300.1;TraesCS6D02G097400.2;TraesCS6B02G137600.1;TraesCS5D02G451300.1;TraesCS5D02G451200.1;TraesCS5B02G395400.1;TraesCS5A02G444300.1;TraesCS5D02G452000.1;TraesCS5B02G449000.1;TraesCS5B02G448200.2;TraesCS5A02G411300.1;TraesCS5B02G415000.1
rhythmic process	GO:0048511	15		4.16219e-06	TraesCS2A02G081900.1;TraesCS2A02G081900.2;TraesCS2A02G081900.3;TraesCSU02G196100.1;TraesCSU02G196100.2;TraesCS4D02G199600.1;TraesCS5A02G320300.;2;TraesCS4B02G198700.1 TraesCS5D02G326200.1;TraesCS5A02G320300.;1;TraesCS4D02G112800.1;TraesCS4A02G105300.1;TraesCS4B02G115100.1;TraesCS5B02G200500.1;TraesCS5D02G208200.1	9		0.00365633	TraesCS5A02G320300.1;TraesCS5D02G326200.1;TraesCS5B02G320500.1;TraesCS4D02G112800.1;TraesCS4B02G115100.1;TraesCS4D02G199600.1;TraesCS4A02G200200.1;TraesCS4B02G198700.1;TraesCS6D02G207100.1;TraesCS6B02G297400.1
histone H3-K36 demethylation	GO:0070544	6		0.000748818	TraesCS5B02G265200.1;TraesCS5D02G273400.1;TraesCS7B02G145500.1;TraesCS7A02G246000.1;TraesCS7D02G244500.1;TraesCS5A02G265500.1	6		0.000170963	TraesCS7B02G145500.1;TraesCS7A02G246000.1;TraesCS7D02G244500.1;TraesCS5B02G265200.1;TraesCS5D02G273400.1;TraesCS5A02G265500.1
anion transmembrane transport	GO:0098656	11		1.30202e-07	TraesCS3B02G213600.1;TraesCS5B02G261800.1 TraesCS5B02G262500.1;TraesCS5D02G270600.1;TraesCS3D02G188000.1;TraesCSU02G096900.1;TraesCS3A02G183800.1;TraesCS5B02G261500.1;TraesCS7D02G243000.1;TraesCS7D02G380100.1;TraesCS7B02G286500.1;	6		0.00284874	TraesCS3B02G213600.1;TraesCS5B02G261800.1;TraesCS5B02G261500.1;TraesCS3A02G183800.1;TraesCS3D02G188000.1;TraesCS5A02G263100.1
maturation of 5.8S rRNA from tricistronic rRNA transcript (SSU-rRNA, 5.8S rRNA, LSU-rRNA)	GO:0000466	7		0.00717066	TraesCS4B02G037300.1;TraesCS4D02G034600.1;TraesCS2D02G185900.1;TraesCS5D02G370000.1;TraesCS4A02G276400.1;TraesCS5A02G360900.2;TraesCS5B02G363500.1					7		0.0262686	TraesCS2D02G437700.1;TraesCS5A02G360900.2;TraesCS4D02G034600.1;TraesCS5D02G370000.1;TraesCS4B02G037300.1;TraesCS2D02G185900.1;TraesCS2B02G204800.1
exonucleolytic trimming to generate mature 3'-end of 5.8S rRNA from tricistronic rRNA transcript (SSU-rRNA, 5.8S rRNA, LSU-rRNA)	GO:0000467	15		0.000827069	TraesCS2A02G223500.1;TraesCS1A02G137000.1;TraesCS7A02G187900.1;TraesCS7D02G188900.1;Tra;esCS1D02G138000.1;TraesCS3A02G239900.1;TraesCS3D02G240300.1;TraesCS3B02G268300.1;TraesCS7B02G358800.3;TraesCS7A02G160000.1;TraesCS7B02G064900.1;TraesCS4D02G022000.1;TraesCS4B02G075600.1;TraesCS7D02G160700.1;TraesCS2D02G386700.1					16		0.00421514	TraesCS2D02G386700.1;TraesCS5A02G455400.1;TraesCS3D02G170300.1;TraesCS4A02G239300.1;TraesCS4D02G022000.1;TraesCS7B02G064900.1;TraesCS7A02G160000.1;TraesCS4B02G075600.1;TraesCS1D02G138000.1;TraesCS1A02G137000.1;TraesCS7D02G188900.1;TraesCS7A02G305800.1;TraesCS3B02G268300.1;TraesCS7A02G187900.1;TraesCS3A02G239900.1;TraesCS3D02G240300.1
endonucleolytic cleavage of tricistronic rRNA transcript (SSU-rRNA, 5.8S rRNA, LSU-rRNA)	GO:0000479	9		1.30099e-05	TraesCS5D02G090500.1;TraesCS4D02G173200.1;TraesCS5B02G084300.1;TraesCS5B02G083400.1;TraesCS5A02G082100.1;TraesCS4B02G171200.2;TraesCS7A02G337800.1;TraesCS7D02G345100.1;TraesCS7B02G249100.1					8		0.000811657	TraesCS7B02G249100.1;TraesCS7A02G337800.1;TraesCS4B02G171200.2;TraesCS5A02G082100.1;TraesCS5B02G084300.1;TraesCS5B02G083400.1;TraesCS4D02G173200.1;TraesCS5D02G090500.1
box C/D snoRNA 3'-end processing	GO:0000494	8		7.08574e-06	TraesCS6D02G384500.1;TraesCS6A02G400300.1;TraesCS6B02G440500.1;TraesCS7A02G479900.1;TraesCS7B02G382200.1;TraesCS7D02G467000.1;TraesCS4B02G122500.1;TraesCS2B02G578600.1					5		0.0290888	TraesCS7D02G467000.1;TraesCS7A02G479900.1;TraesCS7B02G382200.1;TraesCS6D02G384500.1;TraesCS6B02G440500.1
box H/ACA snoRNA 3'-end processing	GO:0000495	3		0.048807	TraesCS2D02G157000.1;TraesCS2A02G151900.1;TraesCS2A02G151800.1					4		0.00744161	TraesCS2A02G151800.1;TraesCS2A02G151900.1;TraesCS2B02G177000.1;TraesCS2D02G157000.1
photoreactive repair	GO:0000719	5		0.00728972	TraesCS7D02G267200.1;TraesCS7A02G344600.1;TraesCS7D02G334900.2;TraesCS7B02G238500.1;TraesCS7B02G164500.3					5		0.0193751	TraesCS7A02G489800.2;TraesCS7D02G267200.1;TraesCS7B02G238500.1;TraesCS7D02G334900.2;TraesCS7A02G344600.1
pseudouridine synthesis	GO:0001522	13		0.000703712	TraesCS3B02G343500.1;TraesCS2D02G156900.1;TraesCS1D02G329100.1;TraesCS1A02G327000.1;TraesCS3A02G321500.1;TraesCS1B02G335000.1;TraesCS4D02G268600.1;TraesCS1D02G323100.1;TraesCS4A02G036500.1;TraesCS2D02G403500.2;TraesCS4A02G154000.1;TraesCS2A02G128100.1;TraesCS4B02G269400.1					15		0.000778652	TraesCS2D02G403500.2;TraesCS1D02G323100.1;TraesCS3A02G322500.1;TraesCS1A02G327000.1;TraesCS4A02G154000.1;TraesCS1D02G329100.1;TraesCS1B02G340400.1;TraesCS4B02G269400.1;TraesCS4A02G036500.1;TraesCS3A02G321500.1;TraesCS4D02G268600.1;TraesCS2D02G156900.1;TraesCS3D02G309800.1;TraesCS1A02G322700.1;TraesCS3B02G343500.1
regulation of cilium movement	GO:0003352	4		0.00331871	TraesCS1B02G060200.1;TraesCS1A02G046800.1;TraesCS1D02G047800.1;TraesCS1D02G047800.2					4		0.00744161	TraesCS1D02G047800.2;TraesCS1D02G047800.1;TraesCS1A02G046800.1;TraesCS1B02G060200.1
isocitrate metabolic process	GO:0006102	8		0.0300051	TraesCS4A02G298700.1;TraesCS4B02G014700.2;TraesCS4D02G012900.1;TraesCS5D02G031300.2;TraesCS5A02G024900.2;TraesCS3D02G237500.1;TraesCS3B02G265700.1;TraesCS3A02G237100.1					12		0.0467412
lagging strand elongation	GO:0006273	5		0.0163178	TraesCS1B02G184700.1;TraesCS3D02G373300.1;TraesCS3A02G380100.1;TraesCS1A02G172100.1;TraesCS1D02G172600.1					5		0.0412013	TraesCS3B02G412600.1;TraesCS1D02G172600.1;TraesCS3A02G380100.1;TraesCS1A02G172100.1;TraesCS1B02G184700.1
nucleosome assembly	GO:0006334	69		6.12643e-10	TraesCS7D02G096300.1;TraesCS2B02G342400.1;TraesCS2A02G344900.1;TraesCS7A02G102400.2;TraesCS7A02G102400.1;TraesCS4A02G401100.1;TraesCS2A02G397700.2;TraesCS7D02G061400.1;TraesCS3D02G088900.1;TraesCS6D02G185800.1;TraesCS2D02G323500.1;TraesCS6A02G202200.1;TraesCS6B02G227700.1;TraesCS2A02G312400.1;TraesCS5D02G452000.1;TraesCS5B02G389100.1;TraesCS5D02G354200.1;TraesCS1A02G291600.1;TraesCS5A02G384300.1;…					51		0.00665876	TraesCS1B02G245300.1;TraesCS4A02G260400.1;TraesCS1B02G386200.1;TraesCS2A02G397700.1;TraesCS5B02G443900.1;TraesCS1B02G387100.1;TraesCS2A02G397700.2;TraesCS5B02G348900.1;TraesCS5D02G447300.1;TraesCS1D02G454700.1;TraesCS6B02G074000.1;TraesCS4D02G205300.1;TraesCS1A02G367900.1;TraesCS5A02G384300.1;TraesCS1D02G366300.1;TraesCS3B02G390100.1;TraesCS4A02G099900.1;TraesCS3A02G088800.1;TraesCS4D02G054200.1;…
mRNA splice site selection	GO:0006376	8		0.000936447	TraesCS4A02G342700.1;TraesCS5D02G530300.3;TraesCS5B02G532000.2;TraesCS6B02G247200.1;TraesCS6A02G217400.1;TraesCS6D02G199700.2;TraesCS6D02G199700.1;TraesCS6D02G199700.3					10		0.000142163	TraesCS5D02G530300.1;TraesCS6D02G199700.2;TraesCS6A02G217400.1TraesCS6D02G199700.1;TraesCS6B02G247200.1;TraesCS5B02G532000.1;TraesCS5B02G571300.1;TraesCS4A02G342700.2;TraesCS5D02G530300.3;TraesCS4A02G342700.1
glycine catabolic process	GO:0006546	3		0.0260629	TraesCS3D02G250600.1;TraesCS3A02G250200.1;TraesCS3B02G279700.1;TraesCS5B02G136400.1;TraesCS5D02G154300.1;TraesCS5A02G137700.1;TraesCS3A02G185500.2;TraesCS3B02G215100.1;TraesCS3D02G189400.1					3		0.0444081	TraesCS3B02G279700.1;TraesCS3A02G250200.1;TraesCS3D02G250600.1
leucine catabolic process	GO:0006552	6		0.000748818	TraesCS5B02G136400.1;TraesCS5D02G154300.1;TraesCS5A02G137700.1;TraesCS3A02G185500.2;TraesCS3B02G215100.1;TraesCS3D02G189400.1					8		1.52701e-05	TraesCS3D02G189400.1;TraesCS3B02G215100.1;TraesCS7A02G102600.1;TraesCS4A02G401400.1;TraesCS3A02G185500.2;TraesCS7D02G096600.1;TraesCS5D02G154300.1;TraesCS5B02G136400.1
L-phenylalanine catabolic process	GO:0006559	18		0.00408094	TraesCS2B02G398000.2;TraesCS2B02G224300.1;TraesCS1D02G039300.1;TraesCS2D02G377200.1;TraesCS1D02G103500.1;TraesCS2A02G380800.1;TraesCS4A02G401300.1;TraesCS2D02G377400.1;TraesCS2D02G377500.1;TraesCS2B02G398400.1;TraesCS6A02G222900.1;TraesCS2A02G381100.1;TraesCS2A02G380900.1;TraesCS6B02G258400.2;TraesCS2B02G398200.1;TraesCS6D02G212200.2;TraesCS5D02G309700.2;TraesCS6D02G153400.1					19		0.0271285	TraesCS7D02G004100.2;TraesCS4A02G495000.1;TraesCS7A02G003600.1;TraesCS7D02G004100.1;TraesCS5B02G057800.1;TraesCS6D02G212400.2;TraesCS2B02G398200.1;TraesCS2D02G377600.1;TraesCS2A02G381100.1;TraesCS2A02G380900.1;TraesCS4A02G401300.1;TraesCS2B02G398400.1;TraesCS2D02G204700.1;TraesCS2D02G377400.1;TraesCS1D02G103500.1;TraesCS2A02G380800.1;TraesCS2D02G377200.1;TraesCS1D02G039300.1;TraesCS2B02G398000.2
L-serine biosynthetic process	GO:0006564	7		0.0027239	TraesCS4B02G273500.1;TraesCS2A02G508900.1;TraesCS4D02G272500.1;TraesCS4A02G032100.1;TraesCS2D02G154100.1;TraesCS7D02G483800.1;TraesCS7D02G169500.1					12		3.29311e-07	TraesCS2A02G149300.1;TraesCS7B02G073600.1;TraesCS3A02G146800.1;TraesCS7A02G496500.1;TraesCS7D02G483800.1;TraesCS1B02G234300.2;TraesCS4D02G272500.1;TraesCS7B02G400800.1;TraesCS2A02G508900.1;TraesCS4A02G032100.1;TraesCS4B02G273500.1;TraesCS2D02G154100.1
nucleotide-sugar metabolic process	GO:0009225	7		0.000752537	TraesCS4A02G342200.1;TraesCS5D02G530900.1;TraesCS5D02G032700.1;TraesCS1A02G315300.1;TraesCS4D02G206000.1;TraesCS4A02G099200.1;TraesCS4B02G205100.3					7		0.00325507	TraesCS4B02G205100.1;TraesCS4D02G206000.1;TraesCS4A02G099200.1;TraesCS4B02G205100.3;TraesCS4A02G342200.1;TraesCS5D02G032700.1;TraesCS1A02G315300.1
response to heat	GO:0009408	63		9.14029e-25	TraesCS5A02G117600.1;TraesCS2D02G227800.1;TraesCS2B02G247300.1;TraesCS3D02G156500.1;TraesCS4A02G092600.1;TraesCS4D02G212400.1;TraesCS4B02G211600.1;TraesCS5A02G426100.1;TraesCS5B02G428000.1;TraesCS4D02G212200.1;TraesCS5D02G434100.1;TraesCS3B02G049800.1;TraesCS5D02G266000.1;TraesCS5B02G257000.1;TraesCS3B02G130400.1;TraesCS4D02G213100.1;TraesCS4D02G213300.1;TraesCS5A02G257700.1;TraesCS4B02G225400.1;…					64		1.96137e-19	TraesCS3A02G113000.1;TraesCS3B02G131300.1;TraesCS3B02G130900.1;TraesCS3A02G112900.1;TraesCS3D02G115200.1;TraesCS3B02G130500.1;TraesCS3D02G114900.1;TraesCS3A02G113100.1;TraesCS4D02G086200.1;TraesCS3B02G130300.1;TraesCS4D02G145500.1;TraesCS4B02G089800.1;TraesCS3D02G114700.1;TraesCS3D02G115000.1;TraesCS3B02G131200.1;TraesCS3D02G114800.1;TraesCS3D02G115100.1;TraesCS7B02G347100.1;TraesCS4A02G226700.1;…
response to herbicide	GO:0009635	5		0.0112304	TraesCS4A02G153400.1;TraesCS1D02G179900.1;TraesCS5D02G008300.1;TraesCS6B02G317400.1;TraesCS6A02G288000.1					5		0.0290888	TraesCS6A02G288000.1;TraesCS6B02G317400.1;TraesCS5D02G008300.1;TraesCS1D02G179900.1;TraesCS4A02G153400.1
response to salt stress	GO:0009651	53		9.35015e-28	TraesCS2D02G157100.1;TraesCS2D02G227800.1;TraesCS2B02G247300.1;TraesCS4A02G276600.1;TraesCS4A02G092600.1;TraesCS4D02G212400.1;TraesCS4B02G211600.1;TraesCS4D02G212200.1;TraesCS3B02G049800.1;TraesCS3B02G130400.1;TraesCS4D02G213100.1;TraesCS4D02G213300.1;TraesCS2D02G311400.1;TraesCS4A02G092100.1;TraesCS3D02G046700.1;TraesCS4B02G212200.1;TraesCS3B02G131200.1;TraesCS3A02G034500.1;TraesCS3D02G045500.1;…					51		2.09195e-20	TraesCS1B02G245300.1;TraesCS4A02G260400.1;TraesCS1B02G386200.1;TraesCS2A02G397700.1;;TraesCS5B02G443900.1;TraesCS1B02G387100.1;TraesCS2A02G397700.2;TraesCS5B02G348900.1;TraesCS5D02G447300.1;TraesCS1D02G454700.1;TraesCS6B02G074000.1;TraesCS4D02G205300.1;TraesCS1A02G367900.1;TraesCS5A02G384300.1;TraesCS1D02G366300.1;TraesCS3B02G390100.1;TraesCS4A02G099900.1;TraesCS3A02G088800.1;TraesCS4D02G054200.1…
abscisic acid metabolic process	GO:0009687	11		0.00331871	TraesCS6A02G271300.1;TraesCS6D02G243800.1;TraesCS6B02G298500.1;TraesCS4B02G027400.2 TraesCS2A02G317000.3;TraesCS2B02G335400.2;TraesCS2D02G314900.1;TraesCS2A02G317000.1;TraesCS2D02G314900.3;TraesCS5A02G465100.1;TraesCS2D02G314900.2					4		0.00744161	TraesCS6D02G243800.1;TraesCS6A02G271300.1;TraesCS6B02G298500.1;TraesCS4B02G027400.2
photosynthetic electron transport in photosystem II	GO:0009772	8		0.0254993	TraesCS4A02G153400.1;TraesCS1D02G179900.1;;TraesCS5D02G008300.1;TraesCS3D02G523300.1;TraesCS2B02G330700.1;TraesCS6D02G079500.1;TraesCS2D02G021000.1;TraesCS5D02G007900.1					16		1.45135e-06	TraesCS7B02G288000.1;TraesCS4A02G247600.1;TraesCS7D02G381600.1;TraesCS6A02G303800.1;TraesCS4D02G066200.1;TraesCS6D02G283300.1;TraesCS7A02G385000.1;TraesCS2B02G330700.1;TraesCS2D02G021000.1;TraesCS5D02G007900.1;TraesCS6D02G079500.1;TraesCS3D02G523300.1;TraesCS3D02G053400.1;TraesCS5D02G008300.1;TraesCS1D02G179900.1;TraesCS4A02G153400.1
terpenoid biosynthetic process	GO:0016114	9		0.0162541	TraesCS6A02G067500.1;TraesCS6A02G067600.1;TraesCS6B02G091100.1;TraesCS6B02G245100.1;TraesCS6D02G197800.1;TraesCS6B02G092000.1;TraesCS6A02G215500.1;TraesCS6D02G239700.1;TraesCS6A02G258500.1					12		0.00310583	TraesCS6A02G258500.1;TraesCS6A02G215500.1;TraesCS3D02G324400.1;TraesCS6D02G239700.1;TraesCS6B02G245100.1;TraesCS3B02G361100.1;TraesCS6D02G197800.1;TraesCS6B02G091100.1;TraesCS1B02G266500.1;TraesCS1D02G255100.1;TraesCS6A02G067600.1;TraesCS1A02G255800.1
cytidine to uridine editing	GO:0016554	11		0.00317138	TraesCS2B02G457700.1;TraesCS6A02G005300.1;TraesCS2D02G434600.1;TraesCS7D02G303900.1;TraesCS4D02G104800.2;TraesCS7B02G207300.1;TraesCS4A02G203900.1;TraesCS4B02G107700.2;TraesCS2A02G437600.1;TraesCS5A02G291000.1;TraesCS3A02G476100.1					15		0.000725543	TraesCS6B02G322400.1;TraesCS7A02G262500.1;TraesCS7A02G050200.1;TraesCS7D02G263300.1;TraesCS4D02G104800.2;TraesCS4A02G203900.1;TraesCS7A02G307000.1;TraesCS7B02G207300.1;TraesCS6D02G273200.2;TraesCS2A02G437600.1;TraesCS7D02G303900.1;TraesCS2D02G434600.1;TraesCS6A02G005300.1;TraesCS2B02G457700.1
protein-heme linkage	GO:0017003	3		0.0260629	TraesCS1A02G206200.1;TraesCS1D02G209500.1;TraesCS1B02G219800.1					3		0.0444081	TraesCS1A02G206200.1;TraesCS1D02G209500.1;TraesCS1B02G219800.1
isopentenyl diphosphate biosynthetic process, methylerythritol 4-phosphate pathway	GO:0019288	8		0.0002456	TraesCS4A02G251600.1;TraesCS4D02G061800.1;TraesCS4B02G062800.1;TraesCS6B02G245100.1;TraesCS6D02G197800.1;TraesCS6A02G215500.1;TraesCS6D02G239700.1;TraesCS6A02G258500.1					8		0.00135514	TraesCS4D02G061800.1;TraesCS3B02G437300.1;TraesCS4A02G251600.1;TraesCS6A02G258500.1;TraesCS6A02G215500.1;TraesCS6D02G239700.1;TraesCS6B02G245100.1;TraesCS6D02G197800.1
inositol catabolic process	GO:0019310	4		0.0345648	TraesCS7B02G269900.1;TraesCS7D02G364900.1;TraesCS7A02G357800.1;TraesCS7A02G357800.2					6		0.00133178	TraesCS7B02G269900.1;TraesCS7A02G357800.1;TraesCS7D02G364900.1;TraesCS1D02G120700.1;TraesCS1A02G119800.1;TraesCS1B02G139200.1
maturation of SSU-rRNA	GO:0030490	10		0.00717066	TraesCS2D02G141000.1;TraesCS4A02G072500.1;TraesCS4B02G228400.1;TraesCS4D02G229300.1;TraesCS2B02G161900.1;TraesCS5D02G292100.2;TraesCS4D02G157600.1;TraesCS4A02G167400.1;TraesCS5A02G284700.1;TraesCS6D02G043500.1					10		0.0262686	TraesCS4A02G043700.1;TraesCS5D02G292100.2;TraesCS4B02G228400.1;TraesCS4D02G229300.1;TraesCS2B02G161900.1;TraesCS4D02G157600.1;TraesCS5A02G284700.1;TraesCS4A02G072500.1;TraesCS4A02G167400.1;TraesCS2D02G141000.1
snRNA pseudouridine synthesis	GO:0031120	6		0.000748818	TraesCS2D02G157000.1;TraesCS6B02G319800.1;TraesCS6A02G289600.1;TraesCS2A02G151900.1;TraesCS2A02G151800.1;TraesCS6D02G269300.1					8		1.52701e-05	TraesCS6D02G207200.1;TraesCS6D02G269300.1;TraesCS2A02G151800.1;TraesCS2A02G151900.1;TraesCS2B02G177000.1;TraesCS6B02G319800.1;TraesCS6A02G289600.1;TraesCS2D02G157000.1
nuclear-transcribed mRNA catabolic process, exonucleolytic, 3'-5'	GO:0034427	15		0.000191879	TraesCS7A02G187900.1;TraesCS7D02G188900.1;TraesCS3A02G239900.1;TraesCS3D02G240300.1;TraesCS3B02G268300.1;TraesCS5D02G553600.1;TraesCS7B02G358800.3;TraesCS7A02G160000.1;TraesCS7B02G064900.1;TraesCS2B02G181700.1;TraesCS4D02G022000.1;TraesCS2A02G156200.1;TraesCS4B02G075600.1;TraesCS7D02G160700.1;TraesCS5B02G555900.1					18		0.000312913	TraesCS5A02G455400.1;TraesCS4A02G239300.1;TraesCS4A02G322500.1;TraesCS4D02G022000.1;TraesCS7B02G064900.1;TraesCS7A02G160000.1;TraesCS5B02G555900.1;TraesCS4B02G075600.1;TraesCS2D02G162000.1;TraesCS2A02G156200.1;TraesCS2B02G181700.1;TraesCS7D02G188900.1;TraesCS7A02G305800.1;TraesCS3B02G268300.1;TraesCS7A02G187900.1;TraesCS5D02G553600.1;TraesCS3A02G239900.1;TraesCS3D02G240300.1
cellular response to unfolded protein	GO:0034620	23		0.00143772	TraesCS2B02G374700.1;TraesCS5B02G492500.1 TraesCS5D02G492900.2;TraesCS6A02G337100.4 TraesCS5A02G479300.1;TraesCS5B02G267900.1 TraesCS5A02G268100.1;TraesCS4B02G205700.1 TraesCS5D02G276100.1;TraesCS6B02G367800.1 TraesCS5B02G532700.3;TraesCS5D02G070100.1 TraesCS6D02G317700.1;TraesCS4D02G207500.1 TraesCS4A02G097900.2;TraesCS4B02G206700.1;TraesCS4D02G206600.1;TraesCS1D02G284000.2;TraesCS1B02G294300.1;…					22		0.0486041	TraesCS3D02G352400.2;TraesCS3D02G351900.1;TraesCS3B02G390700.1;TraesCS1A02G285000.2;TraesCS1D02G284000.2;TraesCS1B02G294300.1;TraesCS4D02G206600.1;TraesCS4A02G097900.2;TraesCS4B02G206700.1;TraesCS6D02G317700.1;TraesCS6B02G367800.1;TraesCS4D02G207500.1;TraesCS5D02G070100.1;TraesCS4B02G205700.1;TraesCS5A02G479300.1;TraesCS5A02G268100.1;TraesCS5D02G492900.2;TraesCS5D02G276100.1;TraesCS5B02G267900.1;…
ribosome biogenesis	GO:0042254	27		2.01366e-06	TraesCS1A02G116000.1;TraesCS2B02G139100.1;TraesCS1B02G379200.1;TraesCS2D02G120400.1;TraesCS2D02G128600.1;TraesCS4A02G046600.1;TraesCS2A02G119400.1;TraesCS2B02G148000.1;TraesCS4D02G258100.1;TraesCS2A02G125500.1;TraesCS6B02G315600.1;TraesCS4B02G171200.1;TraesCS6D02G267300.1;TraesCS1B02G335000.1;TraesCS6A02G271200.2;TraesCS5A02G445100.1;TraesCS1D02G323100.1;TraesCS5B02G450400.1;TraesCS6A02G286600.1;…					32		1.34987e-06	TraesCS4B02G090100.1;TraesCS4A02G376000.1;TraesCS2A02G117000.2;TraesCS7D02G317700.1;TraesCS3A02G145700.1;TraesCS1D02G031400.1;TraesCS2B02G137100.1;TraesCS2A02G339200.1;TraesCS6D02G243900.1;TraesCS4A02G149800.1;TraesCS6A02G286600.1;TraesCS3B02G177400.1;TraesCS1D02G323100.1;TraesCS6D02G267300.1;TraesCS4D02G085700.1;TraesCS6B02G298300.1;TraesCS6B02G315600.1;TraesCS6A02G271200.2;TraesCS5D02G453300.1;…
regulation of photosynthesis, light reaction	GO:0042548	3		0.0260629	TraesCS4B02G364300.1;TraesCSU02G139400.1;TraesCS5A02G532600.1					3		0.0444081	TraesCSU02G139400.1;TraesCS4B02G364300.1TraesCS5A02G532600.1
regulation of cellular respiration	GO:0043457	8		0.000936447	TraesCS1A02G001500.1;TraesCS4A02G244700.1;TraesCSU02G258100.1;TraesCSU02G075700.1;TraesCS4D02G229600.1;TraesCSU02G264700.1;TraesCSU02G260700.1;TraesCSU02G269400.1					7		0.0200861	TraesCSU02G269400.1;TraesCSU02G264700.1;TraesCSU02G260700.1;TraesCS1A02G001500.1;TraesCSU02G075700.1;TraesCSU02G258100.1;TraesCS4A02G244700.1
ketone body biosynthetic process	GO:0046951	6		4.57663e-05	TraesCS5B02G136400.1;TraesCS5D02G154300.1;TraesCS5A02G137700.1;TraesCS3A02G185500.2;TraesCS3B02G215100.1 TraesCS3D02G189400.1					5		0.00316633	TraesCS3D02G189400.1;TraesCS3B02G215100.1;TraesCS3A02G185500.2;TraesCS5D02G154300.1;TraesCS5B02G136400.1
leaf development	GO:0048366	10		0.00601806	TraesCS7D02G333900.1;TraesCS7B02G237900.1;TraesCS3B02G168000.1;TraesCS7A02G345400.1;TraesCS3D02G150500.1;TraesCS4D02G122000.1;TraesCS5A02G144000.1;TraesCS4A02G191300.1;TraesCS3A02G134200.1;TraesCS5B02G179800.1					10		0.032947	TraesCS5B02G179800.1;TraesCS4B02G124000.1;TraesCS2A02G200700.1;TraesCS3D02G150500.1;TraesCS3A02G134200.1;TraesCS2D02G208500.1;TraesCS7B02G237900.1;TraesCS7A02G345400.1;TraesCS7D02G333900.1;TraesCS3B02G168000.1
chaperone mediated protein folding requiring cofactor	GO:0051085	30		0.0106768	TraesCS5A02G117600.1;TraesCS3D02G379400.1;TraesCS2B02G374700.1;TraesCS5B02G492500.1;TraesCS5D02G492900.2;TraesCS6A02G337100.4;TraesCS5A02G479300.1;TraesCS5B02G267900.1;TraesCS5A02G268100.1;TraesCS4B02G205700.1;TraesCS5D02G276100.1;TraesCS6B02G367800.1;TraesCS5B02G532700.3;TraesCS5D02G070100.1;TraesCS3A02G161200.1;TraesCS3B02G192300.1;TraesCS6D02G317700.1;TraesCS4D02G207500.1;TraesCS4A02G097900.2;…					35		0.0208785	TraesCS3D02G352400.2;TraesCS3D02G351900.1;TraesCS3B02G390700.1;TraesCS1A02G285000.2;TraesCS1D02G403500.1;TraesCS1D02G284000.2;TraesCS1A02G395300.1;TraesCS1B02G294300.1;TraesCS1B02G423600.1;TraesCS4D02G206600.1;TraesCS4A02G097900.2;TraesCS4B02G206700.1;TraesCS6D02G317700.1;TraesCS3B02G192300.1;TraesCS6B02G367800.1;TraesCS4D02G207500.1;TraesCS5D02G070100.1;TraesCS3A02G161200.1;TraesCS4B02G205700.1;…
protein oligomerization	GO:0051259	51		3.89782e-27	TraesCS2D02G227800.1;TraesCS2B02G247300.1;TraesCS4A02G092600.1;TraesCS4D02G212400.1;TraesCS4B02G211600.1;TraesCS4D02G212200.1;TraesCS3B02G049800.1;TraesCS3B02G130400.1;TraesCS4D02G213100.1;TraesCS4D02G213300.1;TraesCS2D02G311400.1;TraesCS4A02G092100.1;TraesCS3D02G046700.1;TraesCS4B02G212200.1;TraesCS3B02G131200.1;TraesCS3A02G034500.1;TraesCS3D02G045500.1;TraesCS3B02G049900.1;TraesCS3D02G046300.1;…					50		7.27187e-21	TraesCS3A02G113000.1TraesCS3B02G131300.1;TraesCS3B02G130900.1;TraesCS3A02G112900.1;TraesCS3D02G115200.1;TraesCS3B02G130500.1;TraesCS3D02G114900.1;TraesCS3A02G113100.;1;TraesCS4D02G086200.1;TraesCS3B02G130300.1;TraesCS4D02G145500.1;TraesCS4B02G089800.1;TraesCS3D02G114700.1;TraesCS3D02G115000.1;TraesCS3B02G131200.1;TraesCS3D02G114800.1;TraesCS3D02G115100.1;TraesCS7B02G347100.1;TraesCS4A02G226700.1;…
positive regulation of mitochondrial translation	GO:0070131	9		0.00235268	TraesCS3A02G059200.1;TraesCS3B02G071700.1;TraesCS3D02G059900.1;TraesCS3B02G072200.1;TraesCS7A02G225900.1;TraesCS7D02G228600.1;TraesCS3A02G059600.1;TraesCS7B02G193700.1;TraesCS3D02G059800.1					9		0.0127547	TraesCS3D02G059800.1;TraesCS7B02G193700.1;TraesCS7D02G228600.1;TraesCS7A02G225900.1;TraesCS3B02G071700.1;TraesCS3A02G059600.1;TraesCS3A02G059200.1;TraesCS3D02G059900.1;TraesCS3B02G072200.1
CUT catabolic process	GO:0071034	9		1.30099e-05	TraesCS7A02G187900.1;TraesCS7D02G188900.1;TraesCS3A02G239900.1;TraesCS3D02G240300.1;TraesCS3B02G268300.1;TraesCS7A02G160000.1;TraesCS7B02G064900.1;TraesCS4D02G022000.1;TraesCS7D02G160700.1					8		0.000811657	TraesCS4D02G022000.1;TraesCS7B02G064900.1;TraesCS7A02G160000.1;TraesCS7D02G188900.1;TraesCS3B02G268300.1;TraesCS7A02G187900.1;TraesCS3A02G239900.1;TraesCS3D02G240300.1
nuclear polyadenylation-dependent rRNA catabolic process	GO:0071035	14		0.00070457	TraesCS2A02G223500.1;TraesCS1A02G137000.1;TraesCS7A02G187900.1;TraesCS7D02G188900.1;TraesCS1D02G138000.1;TraesCS3A02G239900.1;TraesCS3D02G240300.1;TraesCS3B02G268300.1;TraesCS7B02G358800.3;TraesCS7A02G160000.1;TraesCS7B02G064900.1;TraesCS4D02G022000.1;TraesCS4B02G075600.1;TraesCS7D02G160700.1;TraesCS2A02G223500.1;TraesCS1A02G137000.1;TraesCS7A02G187900.1;TraesCS7D02G188900.1;TraesCS1D02G138000.1;…					14		0.00829453	TraesCS5A02G455400.1;TraesCS4A02G239300.1;TraesCS4D02G022000.1;TraesCS7B02G064900.1;TraesCS7A02G160000.1;TraesCS4B02G075600.1;TraesCS1D02G138000.1;TraesCS1A02G137000.1;TraesCS7D02G188900.1;TraesCS7A02G305800.1;TraesCS3B02G268300.1;TraesCS7A02G187900.1;TraesCS3A02G239900.1;TraesCS3D02G240300.1;TraesCS5A02G455400.1;TraesCS4A02G239300.1;TraesCS4D02G022000.1;TraesCS7B02G064900.1;TraesCS7A02G160000.1;…
nuclear retention of pre-mRNA with aberrant 3'-ends at the site of transcription	GO:0071049	9		1.30099e-05	TraesCS7A02G187900.1;TraesCS7D02G188900.1;TraesCS3A02G239900.1;TraesCS3D02G240300.1;TraesCS3B02G268300.1;TraesCS7A02G160000.1;TraesCS7B02G064900.1;TraesCS4D02G022000.1;TraesCS7D02G160700.1					8		0.000811657	TraesCS4D02G022000.1;TraesCS7B02G064900.1;TraesCS7A02G160000.1;TraesCS7D02G188900.1;TraesCS3B02G268300.1;TraesCS7A02G187900.1;TraesCS3A02G239900.1;TraesCS3D02G240300.1
polyadenylation-dependent snoRNA 3'-end processing	GO:0071051	16		2.78578e-07	TraesCS2A02G223500.1;TraesCS1A02G137000.1;TraesCS7A02G187900.1;TraesCS7D02G188900.1;TraesCS1D02G138000.1;TraesCS3A02G239900.1;TraesCS3D02G240300.1;TraesCS3B02G268300.1;TraesCS5D02G553600.1;TraesCS7A02G160000.1;TraesCS7B02G064900.1;TraesCS2B02G181700.1;TraesCS4D02G022000.1;TraesCS2A02G156200.1;TraesCS7D02G160700.1;TraesCS5B02G555900.1					16		4.78578e-05	TraesCS4A02G322500.1;TraesCS4D02G022000.1;TraesCS7B02G064900.1;TraesCS7A02G160000.1;TraesCS5B02G555900.1;TraesCS2D02G162000.1;TraesCS2A02G156200.1;TraesCS2B02G181700.1;TraesCS1D02G138000.1;TraesCS1A02G137000.1;TraesCS7D02G188900.1;TraesCS3B02G268300.1;TraesCS7A02G187900.1;TraesCS5D02G553600.1;TraesCS3A02G239900.1;TraesCS3D02G240300.1
mitochondrial mRNA modification	GO:0080156	9		0.00940706	TraesCS2B02G457700.1;TraesCS6A02G005300.1;TraesCS2D02G434600.1;TraesCS4D02G104800.2;TraesCS4A02G203900.1;TraesCS4B02G107700.2;TraesCS2A02G437600.1;TraesCS5A02G291000.1;TraesCS4D02G165700.3					12		0.00137915	TraesCS5A02G497200.2;TraesCS4D02G165700.3;TraesCS6B02G322400.1;TraesCS7A02G262500.1;TraesCS7A02G050200.1;TraesCS7D02G263300.1;TraesCS4D02G104800.2;TraesCS4A02G203900.1;TraesCS2A02G437600.1;TraesCS2D02G434600.1;TraesCS6A02G005300.1;TraesCS2B02G457700.1
eukaryotic translation initiation factor 4F complex assembly	GO:0097010	5		0.00237213	TraesCS7B02G183600.1;TraesCS7D02G289200.1;TraesCS7A02G286200.1;TraesCS2A02G464300.3;TraesCS2D02G465200.1					5		0.00664394	TraesCS2A02G464300.3;TraesCS7A02G034400.1;TraesCS7A02G286200.1;TraesCS7D02G289200.1;TraesCS7B02G183600.1
chloroplast rRNA processing	GO:1901259	6		0.00232744	TraesCS5A02G006100.1;TraesCS6A02G333800.1;TraesCS6D02G313000.1;TraesCS5D02G006100.1;TraesCS5B02G005000.1;TraesCS2A02G330600.1					9		7.8605e-06	TraesCS6B02G364500.1;TraesCS5B02G005000.1;TraesCS2D02G332200.1;TraesCS5D02G006100.1;TraesCS2B02G351500.1;TraesCS6A02G333800.1;TraesCS6D02G313000.1;TraesCS2A02G330600.1;TraesCS5A02G006100.1
histone glutamine methylation	GO:1990258	8		7.08574e-06	TraesCS6D02G384500.1;TraesCS6A02G400300.1;TraesCS6B02G440500.1;TraesCS7A02G479900.1;TraesCS7B02G382200.1;TraesCS7D02G467000.1;TraesCS4B02G122500.1;TraesCS2B02G578600.1					5		0.0290888	TraesCS7D02G467000.1;TraesCS7A02G479900.1;TraesCS7B02G382200.1;TraesCS6D02G384500.1;TraesCS6B02G440500.1
starch catabolic process	GO:0005983					8		1.00181e-05	TraesCS5D02G144600.1;TraesCS5B02G146700.1;TraesCS2B02G058300.1;TraesCS1A02G431500.2;TraesCS1D02G440600.2;TraesCS1B02G466300.1;TraesCS5A02G148200.1;TraesCS1D02G440600.1	6		0.0176712	TraesCS1D02G440600.1;TraesCS1D02G440600.2;TraesCSU02G023200.1;TraesCS1B02G466300.1;TraesCS1A02G431500.2;TraesCS2B02G058300.1
sucrose biosynthetic process	GO:0005986					20		5.06937e-08	TraesCS1D02G090000.1;TraesCS1A02G088600.1;TraesCS1B02G283600.1;TraesCS1A02G273900.1;TraesCS7A02G518200.2;TraesCS4A02G225100.1;TraesCSU02G044500.2;TraesCS4B02G091100.1;TraesCS4D02G088200.1;TraesCS4B02G211400.1;TraesCS4D02G212000.1;TraesCS3B02G410400.1;TraesCS3A02G367000.1;TraesCS4A02G093100.1;TraesCS3A02G377600.1;TraesCS3D02G370700.1;TraesCS3D02G359900.2;TraesCS3B02G398300.1;TraesCS4A02G225100.2;T…	19		0.00065102	TraesCS6A02G144800.2;TraesCS3A02G367000.1;TraesCS5D02G002500.1;TraesCS4D02G212000.1;TraesCS3D02G359900.2;TraesCS7D02G471600.1;TraesCS3B02G398300.1;TraesCS3B02G410400.1;TraesCS4A02G093100.1;TraesCS3D02G370700.1;TraesCS4B02G211400.1;TraesCS7A02G484200.1;TraesCS6D02G072300.1;TraesCS3A02G377600.1;TraesCS4D02G088200.1;TraesCS4A02G225100.1;TraesCS4B02G091100.1;TraesCS4A02G225100.2;TraesCS4D02G088200.2
fructose metabolic process	GO:0006000					18		1.00427e-08	TraesCS1B02G283600.1;TraesCS3D02G394200.1;TraesCS5D02G293800.1;TraesCS1A02G273900.1;TraesCS1A02G110900.1;TraesCS1B02G129000.2;TraesCS1D02G112300.2;TraesCS1D02G112300.1;TraesCS4B02G211400.1;TraesCS1B02G129000.1;TraesCS4D02G212000.1;TraesCS3B02G410400.1;TraesCS3A02G367000.1;TraesCS4A02G093100.1;TraesCS3A02G377600.1;TraesCS3D02G370700.1;TraesCS3D02G359900.2;TraesCS3B02G398300.1	19		6.242e-06	TraesCS5D02G293800.1;TraesCS1D02G112300.2;TraesCS3A02G367000.1;TraesCS4D02G212000.1;TraesCS3D02G359900.2;TraesCS1B02G129000.2;TraesCS1A02G110900.2;TraesCS7D02G471600.1;TraesCS3B02G398300.1;TraesCS3B02G410400.1;TraesCS4A02G093100.1;TraesCS3D02G370700.1TraesCS4B02G211400.1;TraesCS7A02G484200.1;TraesCS1D02G112300.1;TraesCS6D02G072300.1;TraesCS1B02G129000.1;TraesCS3A02G377600.1;TraesCS1A02G110900.1
fructose 6-phosphate metabolic process	GO:0006002					11		0.00367334	TraesCS1B02G283600.1;TraesCS1A02G273900.1;TraesCS4B02G211400.1;TraesCS4D02G212000.1;TraesCS3B02G410400.1;TraesCS3A02G367000.1;TraesCS4A02G093100.1;TraesCS3A02G377600.1;TraesCS3D02G370700.1;TraesCS3D02G359900.2;TraesCS3B02G398300.1	19		1.85293e-05	TraesCS6A02G279100.4;TraesCS7A02G198200.2;TraesCS7D02G083200.1;TraesCS7B02G104400.1;TraesCS3A02G367000.1;TraesCS1D02G434400.1;TraesCS1A02G425700.1;TraesCS4D02G212000.1;TraesCS3D02G359900.2;TraesCS7D02G471600.1;TraesCS3B02G398300.1;TraesCS3B02G410400.1;TraesCS4A02G093100.1;TraesCS3D02G370700.1;TraesCS4B02G211400.1;TraesCS7A02G484200.1;TraesCS6D02G072300.1;TraesCS3A02G377600.1;TraesCS5A02G072700.4
fructose 2,6-bisphosphate metabolic process	GO:0006003					5		0.0178665	TraesCS1A02G110900.1;TraesCS1B02G129000.2;TraesCS1D02G112300.2;TraesCS1D02G112300.1;TraesCS1B02G129000.1	6		0.0332052	TraesCS1D02G112300.2;TraesCS1B02G129000.2;TraesCS1A02G110900.2;TraesCS1D02G112300.1;TraesCS1B02G129000.1;TraesCS1A02G110900.1
5-phosphoribose 1-diphosphate biosynthetic process	GO:0006015					5		0.0138618	TraesCS7D02G396300.1;TraesCS3A02G285700.1;TraesCS7A02G402500.1;TraesCS7B02G302600.1;TraesCSU02G130100.1	7		0.00508763	TraesCS6D02G259800.1;TraesCS6A02G088200.2;TraesCS7D02G396300.1;TraesCS7A02G402500.1;TraesCSU02G130100.1;TraesCS7B02G302600.1;TraesCS5A02G546100.;1
gluconeogenesis	GO:0006094					17		5.12841e-06	TraesCS1B02G283600.1;TraesCS1A02G273900.1;TraesCS4B02G211400.1;TraesCS4D02G212000.1;TraesCS3B02G410400.1;TraesCS3A02G367000.1;TraesCS4A02G093100.1;TraesCS3A02G377600.1;TraesCS3D02G370700.1;TraesCS3D02G359900.2;TraesCS3B02G398300.1;TraesCS1A02G313300.1;TraesCS1B02G325100.1;TraesCS1D02G139800.1;TraesCS1D02G313800.2;TraesCS5D02G331100.1;TraesCS5A02G324200.1	25		1.09427e-07	TraesCS6B02G187500.2;TraesCS5A02G247200.1;TraesCS3A02G367000.1;TraesCS5B02G244300.1;TraesCS4D02G212000.1;TraesCS3D02G359900.2;TraesCS1A02G140900.1;TraesCS7D02G471600.1;TraesCS3B02G398300.1;TraesCS3B02G410400.1;TraesCS4A02G093100.1;TraesCS3D02G370700.1;TraesCS4B02G211400.1;TraesCS7A02G484200.1;TraesCS6D02G072300.1;TraesCS1B02G325100.1;TraesCS1A02G313300.1;TraesCS1D02G313800.2;TraesCS3A02G377600.1;…
purine nucleotide biosynthetic process	GO:0006164					6		0.0135557	TraesCS3D02G376600.1;TraesCS7D02G396300.1;TraesCS3A02G285700.1;TraesCS7A02G402500.1;TraesCS7B02G302600.1;TraesCSU02G130100.1	7		0.0421166	TraesCS6D02G259800.1;TraesCS6A02G088200.2;TraesCS7D02G396300.1;TraesCS7A02G402500.1;TraesCSU02G130100.1;TraesCS7B02G302600.1;TraesCS5A02G546100.1
translation	GO:0006412					93		0.0196007	TraesCS3B02G303000.1;TraesCS4A02G042500.1;TraesCS4D02G105600.1;TraesCS2A02G197900.1;TraesCS3A02G268600.1;TraesCS5D02G530200.1;TraesCS1A02G403400.1;TraesCS2B02G343900.1TraesCS6D02G162200.1;TraesCS3D02G224800.1;TraesCS6B02G219700.1;TraesCS6D02G203900.1;TraesCS1D02G003700.1;TraesCS3D02G153600.1;TraesCS5B02G531900.2;TraesCS6A02G406500.1;TraesCS7D02G025000.1;TraesCS4D02G032800.1;TraesCS6D02G224200.1;T…	202		1.05573e-07	TraesCS2B02G225300.2;TraesCS1A02G058300.1;TraesCS1D02G059100.1;TraesCS2B02G253400.1;TraesCS2A02G076700.1;TraesCS7D02G310400.1;TraesCS2B02G091600.1;TraesCS4D02G234300.2;TraesCS5A02G415600.1;TraesCS4D02G123000.1;TraesCS1D02G174700.1;TraesCS3A02G160300.1;TraesCS6A02G191400.2;TraesCS1D02G242500.1;TraesCS1D02G351300.1;TraesCS6B02G290300.1;TraesCS2A02G260700.1;TraesCS2A02G545400.1;TraesCS1B02G031500.1;…
translational termination	GO:0006415					10		0.000266484	TraesCS3A02G488400.1;TraesCS1D02G237600.1;TraesCS1B02G249100.2;TraesCS1A02G234400.1;TraesCS3A02G403700.1;TraesCS4A02G168000.1;TraesCS1A02G234400.2;TraesCSU02G197500.1;TraesCS4D02G147100.2;TraesCS1B02G249100.1	12		0.00137915	TraesCS1D02G220000.1;TraesCS3A02G403700.1;TraesCS1D02G108500.1;TraesCS1A02G106500.2:;TraesCSU02G197500.1;TraesCS1B02G249100.2;TraesCS1A02G234400.1;TraesCS1D02G237600.1;TraesCS4D02G147100.2;TraesCS1A02G234400.2;TraesCS4A02G168000.1;TraesCS1B02G249100.1
glycyl-tRNA aminoacylation	GO:0006426					4		0.0375253	TraesCS2A02G288100.1;TraesCS7D02G004500.1;TraesCS4A02G494400.1;TraesCS7A02G004000.1	9		7.8605e-06	TraesCS2A02G288100.1;TraesCS7A02G264300.1;TraesCS2D02G286400.1;TraesCS7B02G162300.1;TraesCS7D02G004500.1;TraesCS4A02G494400.1;TraesCS7D02G265200.1;TraesCS7A02G004000.1;TraesCS7D02G004500.2
isoleucyl-tRNA aminoacylation	GO:0006428					5		0.0338557	TraesCS6A02G336800.1;TraesCS6D02G317100.2;TraesCS6D02G317100.1;TraesCS6D02G317100.3;TraesCS6B02G367200.1	9		0.000909065	TraesCS7D02G506300.1;TraesCS2D02G354400.1;TraesCS6A02G336800.1;TraesCS7A02G516000.1;TraesCS6D02G317100.1;TraesCS6B02G367200.1;TraesCS7B02G432400.1;TraesCS6D02G317100.2;TraesCS6D02G317100.3
proteolysis	GO:0006508					20		0.0310677	TraesCS5D02G522900.1;TraesCS2D02G376400.1;TraesCS2A02G380200.1;TraesCS1B02G202000.1;TraesCS3A02G404000.1;TraesCS2D02G328700.1;TraesCS3A02G222300.1;TraesCS3B02G252900.1;TraesCS3D02G230100.1;TraesCS3D02G386400.1;TraesCS7D02G499300.1;TraesCS7B02G089500.1;TraesCS3B02G425400.1;TraesCS3A02G393400.1;;TraesCS1A02G100600.1;TraesCS1B02G110400.1;TraesCS1D02G092200.1;TraesCS7A02G188300.1;TraesCS7D02G189400.1…	31		0.0390461	TraesCS5D02G522900.1;TraesCS3D02G346300.2;TraesCS5D02G523300.1;TraesCS1A02G352700.2;TraesCS2A02G380200.1;TraesCS2D02G376400.1;TraesCS5B02G189600.1;TraesCS1A02G178300.1;TraesCSU02G040600.1;TraesCS6D02G182300.1;TraesCS6A02G313400.2;TraesCS6A02G197300.1;TraesCS1B02G202100.2;TraesCS6B02G231000.2;TraesCS2D02G328700.1;TraesCS3B02G425400.1;TraesCS2D02G023900.1;TraesCS2A02G022700.1;TraesCS1A02G332200.1;T…
tyrosine metabolic process	GO:0006570					4		0.00132173	TraesCS7D02G004100.2;TraesCS4A02G495000.1;TraesCS7A02G003600.1;TraesCS7D02G004100.1	4		0.00744161	TraesCS7D02G004100.2;TraesCS4A02G495000.1;TraesCS7A02G003600.1;TraesCS7D02G004100.1
lipid metabolic process	GO:0006629					58		0.00207245	TraesCS3A02G348300.1;TraesCS1B02G434000.1;TraesCS1A02G404500.1;TraesCS1D02G412200.2;TraesCS3A02G173000.1;TraesCS1D02G412200.1;TraesCS3B02G203700.1;TraesCS1B02G099600.1;TraesCS6B02G362900.1;TraesCS5A02G186200.1;TraesCS1D02G083600.1;TraesCS5D02G191300.1;TraesCS1A02G082000.1;TraesCS5B02G184300.1;TraesCS4D02G117800.2;TraesCS4A02G195700.3;TraesCS6D02G260200.1;TraesCS1A02G113300.1;TraesCS3D02G299100.1;…	86		0.0297755	TraesCS6B02G202700.1;TraesCS4A02G020500.1;TraesCS3B02G370300.1;TraesCS3D02G332200.1;TraesCS1A02G404500.2;TraesCS6D02G189300.1;TraesCS3A02G173000.1;TraesCS3D02G189400.1;TraesCS3B02G203700.1;TraesCS3D02G179200.1;TraesCS1A02G404500.1;TraesCS1B02G434000.1;TraesCS3B02G215100.1;TraesCS6A02G200600.1;TraesCS6B02G226700.2;TraesCS1D02G412200.2;TraesCS5D02G103100.1;TraesCS3A02G185500.2;TraesCS2A02G420800.1;…
fatty acid metabolic process	GO:0006631					13		0.00262485	TraesCS3B02G357200.2 TraesCS3D02G321200.1 TraesCS2D02G279500.2 TraesCS5B02G123200.1;TraesCS7B02G210000.1;TraesCS1A02G036200.1;TraesCS6B02G139700.1;TraesCS1D02G037900.1;TraesCS6A02G111600.1;TraesCS6D02G100200.1;TraesCS1B02G046200.1;TraesCS7D02G306700.1;TraesCS7A02G310100.1	18		0.0042787	TraesCS2A02G220900.2;TraesCS3B02G357200.2;TraesCS7D02G516400.1;TraesCS5A02G019200.1;TraesCS2D02G279500.2;TraesCS7D02G306700.1;TraesCS1B02G046200.1;TraesCS1A02G036200.1;TraesCS7A02G310100.1;TraesCS7B02G210000.1;TraesCS5A02G123600.2;TraesCS3D02G421700.1;TraesCS3B02G463000.1;TraesCS6A02G111600.1;TraesCS6B02G139700.1;TraesCS1D02G037900.1;TraesCS6D02G100200.1;TraesCS5B02G123200.1
fatty acid beta-oxidation	GO:0006635					14		0.00775781	TraesCS6A02G125800.1;TraesCS5B02G166200.2;TraesCS5B02G339100.1;TraesCS3D02G005500.1;TraesCS6B02G432600.1;TraesCS6D02G116200.1;TraesCS6B02G153900.1;TraesCS5A02G169400.1;TraesCS3A02G086700.2;TraesCS2B02G049200.1;TraesCS1B02G072200.1;TraesCS3B02G161900.1;TraesCS3A02G143200.2;TraesCS1D02G056100.1	29		1.88225e-06	TraesCS5B02G339100.1;TraesCS3B02G102100.2;TraesCS6A02G125800.1;TraesCS6B02G432600.1;TraesCS1B02G257100.1;TraesCS5A02G341000.1;TraesCS5B02G166200.2;TraesCS3A02G086700.2;TraesCS3A02G003800.1;TraesCS3A02G086700.3;TraesCS1A02G246400.1;TraesCS6D02G224900.1;TraesCS1D02G245700.1;TraesCS2B02G049200.1;TraesCS3B02G102100.1;TraesCS3D02G005500.1;TraesCS6D02G116200.1;TraesCS6B02G153900.1;TraesCS3A02G077000.2;…
protoporphyrinogen IX biosynthetic process	GO:0006782					26		7.32168e-15	TraesCS2B02G447300.1;TraesCS2A02G426900.1;TraesCS3B02G254400.1;TraesCS7D02G261800.1;TraesCS4B02G302400.1;TraesCS1D02G058300.2;TraesCS7D02G122600.1;TraesCS1D02G058300.1;TraesCS6B02G243500.2;TraesCS1B02G191200.1;TraesCS2D02G425000.1;TraesCS6D02G095800.1;TraesCS1D02G165600.1;TraesCS4A02G002800.1;TraesCS1A02G057200.2;TraesCS6A02G107900.1;TraesCS1A02G057200.1;TraesCS6B02G136500.2;TraesCS1A02G173100.1;…	24		1.85631e-07	TraesCS1D02G165600.1;TraesCS1A02G173100.1;TraesCS7A02G260800.2;TraesCS6D02G132500.2;TraesCS4A02G136400.1;TraesCS1B02G191200.1;TraesCS2D02G425000.1;TraesCS4B02G302400.1;TraesCS4A02G002800.1;TraesCS2B02G366300.1;TraesCS7D02G261800.1;TraesCS1D02G058300.1;TraesCS1B02G075200.1;TraesCS4D02G300900.2;TraesCS1A02G057200.1;TraesCS1A02G057200.2;TraesCS6A02G107900.1;TraesCS6B02G136500.2;TraesCS6D02G095800.1;…
mitochondrial pyruvate transport	GO:0006850					6		0.0199446	TraesCS1D02G073900.1;TraesCS3D02G465600.1;TraesCS3B02G242400.1;TraesCS3D02G214600.1;TraesCS2B02G419900.1;TraesCS3A02G212000.1	8		0.0206269	TraesCS1D02G073900.1;TraesCS1A02G071500.1;TraesCS4A02G480900.1;TraesCS2D02G216600.1;TraesCS2A02G401800.1;TraesCS3D02G214600.1;TraesCS3B02G242400.1;TraesCS3A02G212000.1
cytoskeleton organization	GO:0007010					8		0.0293735	TraesCS4B02G053800.1;TraesCS4D02G053800.1;TraesCS2D02G432400.1;TraesCS4A02G260800.1;TraesCS2A02G434600.1;TraesCS2B02G455700.1;TraesCS4A02G078900.1;TraesCS4D02G244000.2	12		0.0164478	TraesCS2D02G554500.1;TraesCS5D02G000100.1;TraesCS5B02G000600.2;TraesCS3D02G528200.1;TraesCS2B02G455700.2;TraesCS4D02G053800.1;TraesCS2B02G455700.1;TraesCS4D02G244000.2;TraesCS4A02G260800.1;TraesCS2D02G432400.1;TraesCS2A02G434600.1;TraesCS4B02G245400.1
pentose-phosphate shunt, non-oxidative branch	GO:0009052					15		2.78253e-10	TraesCS7B02G202400.1TraesCS4A02G019100.1;TraesCS5D02G424700.1;TraesCS2D02G238600.3;TraesCS6A02G063200.1;TraesCS6B02G084400.1;TraesCS4B02G285000.1;TraesCS4D02G283800.1;TraesCS6A02G063200.2;TraesCS2A02G234900.1;TraesCS5B02G419300.1;TraesCS2D02G238600.1;TraesCS6D02G061600.2;TraesCS5A02G417000.1;TraesCS2D02G238600.2	13		2.54533e-05	TraesCS5B02G419300.1;TraesCS6B02G084400.1;TraesCS2D02G238600.3;TraesCS2A02G234900.1;TraesCS4A02G019100.1;TraesCS4B02G285000.1;TraesCS5A02G417000.1;TraesCS6A02G063200.2;TraesCS6D02G061600.2;TraesCS6A02G063200.1;TraesCS4D02G283800.1;TraesCS2D02G238600.1;TraesCS2D02G238600.2
biosynthetic process	GO:0009058					36		0.00225906	TraesCS6A02G385900.2;TraesCS1B02G017800.1;TraesCS1A02G013800.3;TraesCS2D02G177700.1;TraesCS1D02G207200.2;TraesCS4D02G264500.1;TraesCS4A02G043800.3;TraesCS1B02G217600.1;TraesCS2B02G196500.1;TraesCS5D02G139700.1;TraesCS5A02G059300.1;TraesCS3B02G331100.1;TraesCS2A02G170200.2;TraesCS1A02G203800.1;TraesCS1A02G013800.2;TraesCS1B02G089000.1;TraesCS3A02G305400.1;TraesCS6D02G344200.1;TraesCS6A02G360700.1;…	51		0.037563	TraesCS6A02G385900.2;TraesCS5B02G081200.2;TraesCS3A02G182800.2;TraesCS3A02G183200.1;TraesCS7A02G008700.1;TraesCS1D02G207200.2;TraesCS3D02G187000.3;TraesCS2B02G193600.1;TraesCS3A02G183100.1;TraesCS1B02G217600.1;TraesCS3A02G443500.2;TraesCS3B02G331100.1;TraesCS5B02G395100.1;TraesCS1A02G208400.1;TraesCS6D02G155500.1;TraesCS6A02G338600.1;TraesCS7D02G369300.1;TraesCS2B02G196500.1;TraesCS6D02G344200.1;…
lysine biosynthetic process via diaminopimelate	GO:0009089					18		2.26536e-07	TraesCS5D02G181600.3;TraesCS1D02G074600.1;TraesCS6A02G122300.1;TraesCS1A02G102500.1;TraesCS4D02G226800.1;TraesCS5D02G534600.3;TraesCS2D02G513500.2;TraesCS3D02G434800.1;TraesCS1D02G094400.1;TraesCS5B02G547400.1;TraesCS5D02G487000.1;TraesCS4A02G069000.1;TraesCS4B02G226100.1;TraesCS5B02G403400.1;TraesCS5A02G398300.1;TraesCS4B02G355600.1;TraesCS4D02G349000.1;TraesCS5A02G524800.1	24		1.61358e-07	TraesCS5D02G181600.1;TraesCS5B02G174600.1;TraesCS5A02G177400.1;TraesCS6D02G112400.1;TraesCS5B02G403400.1;TraesCS6A02G122300.1;TraesCS4B02G226100.1;TraesCS6B02G150600.1;TraesCS4D02G226800.1;TraesCS5D02G407800.1;TraesCS5D02G487000.1;TraesCS1B02G113300.3;TraesCS5D02G537600.1;TraesCS4A02G069000.1;TraesCS5A02G398300.1;TraesCS4B02G355600.1;TraesCS2A02G397900.1;TraesCS1A02G102500.1;TraesCS4A02G337800.1;…
homoserine biosynthetic process	GO:0009090					5		0.027845	TraesCS3D02G434800.1;TraesCS5B02G547400.1;TraesCS5A02G142200.1;TraesCS5D02G149900.1;TraesCS5B02G141000.2	8		0.00325016	TraesCS5B02G141000.2;TraesCS5B02G174600.1;TraesCS5A02G142200.1;TraesCS5A02G177400.1;TraesCS5D02G149900.1;TraesCS5D02G537600.1;TraesCS4A02G337800.1;TraesCS5B02G547400.1
isoleucine biosynthetic process	GO:0009097					13		3.69129e-06	TraesCS6D02G201500.3;TraesCS4A02G266700.1;TraesCS4D02G047500.1;TraesCS6D02G201500.1;TraesCS5A02G142200.1;TraesCS4A02G230000.1;TraesCS5B02G403400.1;TraesCS5A02G398300.1;TraesCS5D02G149900.1;TraesCS5D02G027400.1;TraesCS5B02G141000.2;TraesCS6B02G247900.2;TraesCS4D02G083900.1	19		6.77858e-08	TraesCS4B02G047600.1;TraesCS5B02G141000.2;TraesCS5A02G142200.1;TraesCS6A02G288000.1;TraesCS5D02G027400.1;TraesCS6B02G317400.1;TraesCS5B02G403400.1;TraesCS6D02G201500.3;TraesCS4A02G266700.1;TraesCS5D02G407800.1;TraesCS6D02G201500.1;TraesCS5D02G149900.1;TraesCS4B02G085900.1;TraesCS4D02G047500.1;TraesCS5A02G398300.1;TraesCS4A02G230000.1;TraesCS4D02G083900.1;TraesCS6B02G247900.2;TraesCS6A02G218300.1
response to light stimulus	GO:0009416					25		0.00137935	TraesCS6A02G094400.1;TraesCS7D02G453600.1;TraesCS1A02G403300.1;TraesCS1D02G411300.1;TraesCS1D02G375000.1;TraesCS1B02G432700.1;TraesCS5A02G350600.1;TraesCS5D02G357600.1TraesCS6A02G094200.1;TraesCS7A02G276400.1;TraesCS3A02G297500.2;TraesCS2B02G340300.1;TraesCS5B02G210800.2;TraesCS2D02G320900.1;TraesCS3B02G339200.1;TraesCS2A02G342600.1;TraesCS6D02G299200.1;TraesCS3D02G304800.2;TraesCS6A02G319700.1;T…	29		0.0120956	TraesCS1D02G375000.1;TraesCS1D02G219800.1;TraesCS3A02G133400.1;TraesCS4A02G319100.1;TraesCS1A02G218200.1;TraesCS6A02G094500.1;TraesCS3B02G166100.1;TraesCS5D02G566200.1;TraesCS5D02G329200.1;TraesCS3D02G149600.1;TraesCS1B02G209900.1;TraesCS7D02G518100.1;TraesCS2D02G320900.1;TraesCS2A02G342600.1;TraesCS1D02G198700.1;TraesCS2D02G571300.1;TraesCS7B02G447900.1;TraesCS5D02G219100.1;TraesCS5A02G213000.1;…
photosynthetic electron transport in photosystem I	GO:0009773					14		1.5338e-07	TraesCS7B02G288000.1;TraesCS4A02G247600.1;TraesCS5D02G569800.1;TraesCS7D02G381600.1;TraesCS5B02G177200.1;TraesCS5D02G184000.1;TraesCS6A02G303800.1;TraesCS4A02G319000.1;TraesCS4D02G066200.1;TraesCS6D02G283300.1;TraesCS7A02G385000.1;TraesCS6D02G287300.1;TraesCS4A02G319000.2;TraesCS6A02G308100.1;TraesCS6B02G336800.1;TraesCS7A02G282100.1;TraesCS7B02G179200.1;TraesCS7D02G280600.1	18		8.92093e-08	TraesCS7B02G288000.1;TraesCS4A02G247600.1;TraesCS5D02G569800.1;TraesCS7D02G381600.1;TraesCS5B02G177200.1;TraesCS5D02G184000.1;TraesCS6A02G303800.1;TraesCS4A02G319000.1;TraesCS4D02G066200.1;TraesCS6D02G283300.1;TraesCS7A02G385000.1;TraesCS6D02G287300.1;TraesCS4A02G319000.2;TraesCS6A02G308100.1;TraesCS6B02G336800.1;TraesCS7A02G282100.1;TraesCS7B02G179200.1;TraesCS7D02G280600.1
oxidative photosynthetic carbon pathway	GO:0009854					11		5.67596e-06	TraesCS2D02G467700.1;TraesCS2B02G490700.1;TraesCS2A02G467700.1;TraesCS2B02G264100.1;TraesCS2A02G250800.1;TraesCS2D02G251800.2;TraesCS5D02G432900.2;TraesCS2B02G264100.2;TraesCS5B02G426500.2;TraesCS5A02G266500.2;TraesCS5A02G266500.1	11		0.00297257	TraesCS2D02G467700.1 TraesCS2B02G490700.1 TraesCS2A02G467700.1 TraesCS2B02G264100.1 TraesCS2A02G250800.1 TraesCS2D02G251800.2 TraesCS5D02G432900.2 TraesCS2B02G264100.2 TraesCS5B02G426500.2 TraesCS5A02G266500.2 TraesCS5A02G266500.1
photosystem II repair	GO:0010206					9		5.06194e-09	TraesCS5B02G391300.1;TraesCS4D02G172800.1;TraesCS7A02G413800.1;TraesCS7B02G313800.1;TraesCS5A02G386400.1;TraesCS7D02G407100.1;TraesCS4B02G170800.1;TraesCS4A02G134100.1;TraesCS5D02G396200.1	9		5.44541e-07	TraesCS5B02G391300.1;TraesCS4D02G172800.1;TraesCS7A02G413800.1;TraesCS7B02G313800.1;TraesCS5A02G386400.1;TraesCS7D02G407100.1;TraesCS4B02G170800.1;TraesCS4A02G134100.1;TraesCS5D02G396200.1;TraesCS5B02G391300.1;TraesCS4D02G172800.1;TraesCS5A02G386400.1;TraesCS4B02G170800.1;TraesCS4A02G134100.1;TraesCS5D02G396200.1
chlorophyll biosynthetic process	GO:0015995					33		9.96129e-15	TraesCS1B02G269500.1;TraesCS3A02G191700.3;TraesCS3B02G254400.1;TraesCS7D02G261800.1;TraesCS6A02G307700.1;TraesCS1D02G226100.1;TraesCS6D02G286900.1;TraesCS1B02G237700.1;TraesCS6D02G387300.1;TraesCS6A02G403800.1;TraesCS5D02G478900.1;TraesCS6D02G095800.1;TraesCS5B02G477800.1;TraesCS5A02G466100.1;TraesCS7A02G068500.1;TraesCS7D02G467500.1;TraesCS7B02G382800.1;TraesCS7A02G480700.1;TraesCS1B02G266500.1;…	47		3.06018e-17	TraesCS2D02G563600.1;TraesCS3A02G191700.2;TraesCS3B02G219700.1;TraesCS7A02G260800.2;TraesCS3B02G219700.2;TraesCS4A02G136400.1;TraesCS5D02G478900.1;TraesCS1D02G168700.1;TraesCS3D02G194300.1;TraesCS5B02G477800.1;TraesCS3A02G191700.3;TraesCS5A02G466100.1;TraesCS1A02G224700.1;TraesCS6A02G307700.1;TraesCS2A02G134000.1;TraesCS1B02G186300.1;TraesCS1A02G171000.2;TraesCS7D02G261800.1;TraesCS1D02G226100.1;…
chlorophyll catabolic process	GO:0015996					9		0.000158295	TraesCS7B02G250200.1;TraesCS3B02G119400.1;TraesCS7A02G338900.1;TraesCS3D02G103900.1;TraesCS7D02G346100.1;TraesCS7B02G250200.2;TraesCS7A02G338900.2;TraesCS3A02G101900.1;TraesCS5A02G355700.1	8		0.0260025	TraesCS7B02G250200.1;TraesCS7B02G250200.2;TraesCS7A02G338900.1;TraesCS7D02G346100.1;TraesCS7A02G338900.2;TraesCS3A02G151900.1;TraesCS3A02G101900.1;TraesCS5A02G355700.1
carotenoid biosynthetic process	GO:0016117					16		2.49297e-08	TraesCS2D02G542600.1;TraesCS2A02G541400.1;TraesCS2B02G571700.1;TraesCS1B02G220700.1;TraesCS7D02G553300.1;TraesCS7B02G482000.1;TraesCS1A02G206900.1;TraesCS1D02G210200.1;TraesCS7A02G557300.2;TraesCS3D02G211700.1;TraesCS3B02G239100.1;TraesCS3A02G208800.1;TraesCS5B02G017900.1;TraesCS5D02G026000.1;TraesCS5A02G020900.1;TraesCS1B02G429900.2	19		3.18213e-07	TraesCS2A02G541400.1;TraesCS2D02G542600.1;TraesCS2D02G236500.2;TraesCS2B02G253100.2;TraesCS7A02G557300.2;TraesCS1B02G220700.1;TraesCS1D02G210200.1;TraesCS5B02G017900.1;TraesCS1A02G206900.1;TraesCS2A02G238400.1;TraesCS3D02G211700.1;TraesCS7B02G482000.1;TraesCS3D02G240200.1;TraesCS3A02G208800.1;TraesCS7D02G553300.1;TraesCS3B02G239100.1;TraesCS5D02G026000.1;TraesCS1B02G429900.2;TraesCS5A02G020900.1
protein autoprocessing	GO:0016540					7		0.00107529	TraesCS4D02G364000.1;TraesCS2D02G512100.1;TraesCS2B02G538800.1;TraesCS2D02G511800.1;TraesCS2A02G510700.1;TraesCS2D02G512000.1;TraesCS2A02G510800.2	7		0.0200861	TraesCS5A02G540900.1;TraesCS2D02G512100.1TraesCS2B02G538800.1;TraesCS2D02G511800.1;TraesCS2D02G512000.1;TraesCS2A02G510700.1
peptidyl-lysine monomethylation	GO:0018026					9		0.0030513	TraesCS1B02G462200.1;TraesCS5D02G238000.2;TraesCS6A02G286800.2;TraesCS1A02G427200.1;TraesCS5A02G229500.2;TraesCS6B02G315800.1;TraesCS5B02G228300.1;TraesCS6D02G267500.2;TraesCS1D02G437000.1	15		6.91668e-05	TraesCS3D02G264200.1;TraesCS3A02G264100.1;TraesCS3D02G020000.1;TraesCS3A02G409800.1;TraesCS5D02G123700.2;TraesCS5A02G106100.1;TraesCS1B02G462200.1;TraesCS6A02G286800.2;TraesCS6D02G267500.2;TraesCS6B02G315800.1;TraesCS5B02G228300.1;TraesCS5D02G238000.2;TraesCS5A02G229500.2;TraesCS1A02G427200.1;TraesCS1D02G437000.1
starch biosynthetic process	GO:0019252					19		0.0429865	TraesCS1A02G137200.2;TraesCS1B02G368500.2;TraesCS3D02G394200.1;TraesCS6B02G336400.1;TraesCS5D02G293800.1;TraesCS7A02G120300.1;TraesCS2B02G309500.2;TraesCS1D02G138100.4;TraesCS7B02G248000.1;TraesCS1B02G155700.2;TraesCS5D02G255800.1;TraesCS7D02G344000.1;TraesCS1A02G247100.1;TraesCS7B02G139700.2;TraesCS1B02G119300.1;TraesCS7A02G336400.1;TraesCS7D02G535400.2;TraesCS1D02G100100.3;TraesCS5B02G246400.1	33		0.00538083	TraesCS5D02G293800.1;TraesCS1B02G368500.1;TraesCS2A02G293400.2;TraesCS1D02G195000.1;TraesCS1B02G206200.1;TraesCS1D02G138100.4;TraesCS7B02G183300.1;TraesCS2D02G290800.1;TraesCS1A02G191300.1;TraesCS2B02G309500.2;TraesCS2A02G373600.1;TraesCS1B02G155700.4;TraesCS2B02G491700.2;TraesCS5A02G248700.1;TraesCS7A02G251400.1;TraesCS5D02G255800.1;TraesCS7D02G117800.2;TraesCS6A02G307800.1;TraesCS7A02G120300.1;…
reductive pentose-phosphate cycle	GO:0019253					5		0.0178665	TraesCS6D02G247400.1;TraesCS3A02G367000.1;TraesCS6A02G267300.1;TraesCS4A02G093100.1;TraesCS6B02G294700.1	8		0.00135514	TraesCS3A02G367000.1;TraesCS4A02G093100.1;TraesCS6B02G294700.1;TraesCS6D02G247400.1;TraesCS6A02G267300.1;TraesCS5D02G425100.1;TraesCS3B02G186100.1;TraesCS5D02G010200.1
sulfate reduction	GO:0019419					5		0.000327939	TraesCS2D02G231100.1;TraesCS2A02G225200.1;TraesCS2B02G275100.1;TraesCS2D02G231100.3;TraesCS2A02G225200.2	4		0.0305188	TraesCS2D02G231100.3;TraesCS2D02G231100.1;TraesCS2A02G225200.1;TraesCS2B02G275100.1
glycine decarboxylation via glycine cleavage system	GO:0019464					7		8.46551e-06	TraesCS2A02G467900.1;TraesCS2B02G490900.1;TraesCS2D02G467900.1;TraesCS6D02G291600.1;TraesCS6A02G312200.1;TraesCS6B02G342400.1;TraesCS6D02G291600.2	7		0.000251275	TraesCS6B02G342400.1;TraesCS6A02G312200.1;TraesCS2A02G467900.1;TraesCS6D02G291600.1;TraesCS2D02G467900.1;TraesCS2B02G490900.1;TraesCS6D02G291600.2
urate catabolic process	GO:0019628					3		0.0141726	TraesCS3B02G408900.1;TraesCS3D02G369200.1;TraesCS3A02G376400.1	3		0.0444081	TraesCS3B02G408900.1;TraesCS3A02G376400.1;TraesCS3D02G369200.1
diaminopimelate biosynthetic process	GO:0019877					9		7.81669e-05	TraesCS1A02G102500.1;TraesCS4D02G226800.1;TraesCS2D02G513500.2;TraesCS1D02G094400.1;TraesCS4A02G069000.1;TraesCS4B02G226100.1;TraesCS4B02G355600.1;TraesCS4D02G349000.1TraesCS5A02G524800.1	10		0.000901799	TraesCS4B02G226100.1;TraesCS4D02G226800.1;TraesCS1B02G113300.3;TraesCS4A02G069000.1;TraesCS4B02G355600.1;TraesCS2A02G397900.1;TraesCS1A02G102500.1;TraesCS1D02G094400.1;TraesCS4D02G349000.1;TraesCS5A02G524800.1
fructose 1,6-bisphosphate metabolic process	GO:0030388					20		2.81541e-10	TraesCS1B02G242700.1;TraesCS1B02G283600.1;TraesCS1A02G273900.1;TraesCS7D02G377400.1;TraesCS4B02G211400.1;TraesCS7B02G283000.1;TraesCS5D02G122700.1;TraesCS4D02G212000.1;TraesCS3B02G410400.1;TraesCS4A02G206400.1;TraesCS5B02G115300.1;TraesCS4B02G109900.1;TraesCS3A02G367000.1;TraesCS4A02G093100.1;TraesCS3A02G377600.1;TraesCS5A02G108000.1;TraesCS3D02G370700.1;TraesCS3D02G359900.2;TraesCS3B02G398300.1;…	24		9.32328e-10	TraesCS3D02G384100.2;TraesCS3B02G423200.1;TraesCS3D02G383700.1;TraesCS3A02G367000.1;TraesCS4D02G212000.1;TraesCS3D02G359900.2;TraesCS7D02G471600.1;TraesCS3B02G398300.1;TraesCS3B02G410400.1;TraesCS4A02G093100.1;TraesCS3D02G370700.1;TraesCS4B02G211400.1;TraesCS4A02G206400.1;TraesCS7A02G484200.1;TraesCS6D02G072300.1;TraesCS4B02G109900.1;TraesCS3A02G377600.1;TraesCS4D02G107400.1;TraesCS7A02G381100.2;…
plastid translation	GO:0032544					13		1.77502e-13	TraesCS2A02G197900.1;TraesCS4A02G036500.1;TraesCS4B02G269400.1;TraesCS2B02G225300.1;TraesCS4D02G268600.1;TraesCS4A02G168000.1;TraesCS7A02G351100.1;TraesCS7D02G327700.1;TraesCSU02G197500.1;TraesCS3B02G219400.1;TraesCS2D02G205900.;2;TraesCS7B02G231800.1;TraesCS4D02G147100.2	11		2.17969e-07	TraesCS2D02G205900.2;TraesCSU02G197500.1;TraesCS7A02G351100.1;TraesCS3B02G219400.1;TraesCS7D02G327700.1;TraesCS4D02G147100.2;TraesCS7B02G231800.1;TraesCS4A02G168000.1;TraesCS4B02G269400.1;TraesCS4A02G036500.1;TraesCS4D02G268600.1
putrescine biosynthetic process from arginine, using agmatinase	GO:0033389					3		0.042952	TraesCS2D02G034900.1;TraesCS2B02G048700.1;TraesCS2A02G035700.1	5		0.0011743	TraesCS1D02G117100.1;TraesCS2A02G035700.1;TraesCS2D02G034900.1;TraesCS1A02G115700.1;TraesCS2B02G048700.1
fatty acid beta-oxidation using acyl-CoA dehydrogenase	GO:0033539					3		0.0141726	TraesCS5D02G515700.1;TraesCS4A02G357200.1;TraesCS5B02G515500.1	3		0.0444081	TraesCS4A02G357200.1;TraesCS5D02G515700.1;TraesCS5B02G515500.1
transcription from plastid promoter	GO:0042793					8		0.000762074	TraesCS1B02G462200.1;TraesCS3B02G284900.1;TraesCS3A02G253000.1;TraesCS2B02G004000.1;TraesCS1A02G427200.1;TraesCS3B02G397500.1;TraesCS1D02G437000.1;TraesCS3A02G253000.3	10		0.00056822	TraesCS3B02G284900.1;TraesCS3B02G397500.1;TraesCS1B02G462200.1;TraesCS3A02G253000.1;TraesCS3D02G253900.3;TraesCS2D02G014800.1;TraesCS2A02G111500.1;TraesCS1A02G427200.1;TraesCS1D02G437000.1;TraesCS2B02G004000.1;TraesCS5A02G360900.2;TraesCS4D02G034600.1;TraesCS5D02G370000.1;TraesCS4B02G037300.1;TraesCS2D02G185900.1;TraesCS2B02G204800.1;
protein unfolding	GO:0043335					5		0.00231844	TraesCS7B02G129300.1;TraesCS7D02G224400.1;TraesCS3B02G432600.1;TraesCS3A02G399600.2;TraesCS3D02G393700.2	8		1.52701e-05	TraesCS5D02G307200.2;TraesCS3B02G432600.1;TraesCS5B02G300100.1;TraesCS3D02G393700.2;TraesCS7A02G222800.1;TraesCS7B02G129300.1;TraesCS7D02G224400.1;TraesCS3A02G399600.2
alkane catabolic process	GO:0043448					3		0.0141726	TraesCS5D02G094000.1;TraesCS5A02G077900.1;TraesCS5B02G087800.1	3		0.0444081	TraesCS5D02G094000.1;TraesCS5A02G077900.1;TraesCS5B02G087800.1
protein transport by the Tat complex	GO:0043953					5		0.0479636	TraesCS3D02G197400.2;TraesCS7D02G336600.2;TraesCS7B02G240200.1;TraesCS7B02G240200.2;TraesCS7A02G342800.1	7		0.0335926	TraesCS3D02G197400.2;TraesCS3B02G224200.1;TraesCS5A02G378000.1;TraesCS7D02G336600.2;TraesCS7B02G240200.1;TraesCS7A02G342800.1;TraesCS7B02G240200.2
primary metabolic process	GO:0044238					4		0.00593328	TraesCS5B02G559000.1;TraesCS5B02G559000.2;TraesCS5D02G565000.1;TraesCS4A02G320200.2	5		0.00316633	TraesCS5B02G559000.1;TraesCS5D02G565000.1;TraesCS5B02G559000.2;TraesCS4A02G320200.2;TraesCS4A02G320200.1
regulation of peroxisome size	GO:0044375					4		0.0212327	TraesCS4A02G442900.1;TraesCS7D02G051200.1;TraesCS7A02G056300.1;TraesCS2D02G365100.1	7		0.000251275	TraesCS4A02G442900.1;TraesCS7D02G051200.1;TraesCS7A02G056300.1;TraesCS4B02G355100.1;TraesCS5A02G524400.1;TraesCS2D02G365100.1;TraesCS4D02G348600.1
cell redox homeostasis	GO:0045454					24		2.96412e-09	TraesCS4A02G158400.1;TraesCS4D02G153900.2;TraesCS4B02G162900.1	21		0.00174099	TraesCS3A02G183500.1;TraesCS5B02G111800.1;TraesCS2B02G313700.1;TraesCS3A02G509000.1;TraesCS4A02G240000.1;TraesCS5A02G110300.1;TraesCS5D02G118500.1;TraesCS4D02G073500.1;TraesCS4A02G025200.1;TraesCS3D02G516800.1;TraesCS4D02G277400.1;TraesCS4B02G278900.1;TraesCS4D02G277400.2;TraesCS1A02G350700.1;TraesCS1A02G066400.1;TraesCS1D02G067500.1;TraesCS4B02G074900.1;TraesCS6B02G197100.1;TraesCS6D02G158500.1;…
negative regulation of cyclin-dependent protein serine/threonine kinase activity	GO:0045736					3		0.0141726	TraesCS4A02G158400.1;TraesCS4D02G153900.2;TraesCS4B02G162900.1	3		0.0444081	TraesCS4A02G158400.1;TraesCS4B02G162900.1;TraesCS4D02G153900.2
L-arabinose metabolic process	GO:0046373					10		0.000858081	TraesCS4D02G125100.3;TraesCS7B02G303800.2;TraesCS4D02G125100.2;TraesCS4A02G127000.1;TraesCS4B02G177900.1;TraesCS4B02G127600.1;TraesCS4A02G188300.3;TraesCS4D02G179500.1;TraesCS5A02G138400.1;TraesCS7A02G404200.1	12		0.00500491	TraesCS4D02G125100.3;TraesCS4D02G125100.2;TraesCS4A02G127000.1;TraesCS4A02G188300.3;TraesCS4D02G179500.1;TraesCS4B02G177900.1;TraesCS4B02G127600.1;TraesCS4A02G188300.2;TraesCS4B02G127600.2;TraesCS7A02G404200.1;TraesCS7D02G397600.1;TraesCS7B02G303800.1
inositol phosphate dephosphorylation	GO:0046855					8		0.0116545	TraesCS2A02G206300.1;TraesCS6B02G186200.1;TraesCS6D02G147900.1;TraesCS2D02G209700.1;TraesCS6A02G233100.1;TraesCS2B02G233600.1;TraesCS6B02G260100.1;TraesCS6D02G216000.1	14		0.000298404	TraesCS4B02G221300.1;TraesCS4A02G400200.1;TraesCS4A02G163700.1;TraesCS4A02G082700.1;TraesCS6B02G186200.1;TraesCS5D02G126800.2;TraesCS2A02G206300.1;TraesCS5B02G121500.3;TraesCS6D02G147900.1;TraesCS2D02G209700.1;TraesCS2B02G233600.1;TraesCS6A02G233100.1;TraesCS6D02G216000.1;TraesCS6B02G260100.1
tetrahydrofolylpolyglutamate biosynthetic process	GO:0046901					4		0.014928	TraesCS1A02G173700.1;TraesCS7D02G190800.1;TraesCS7B02G094600.1;TraesCS7A02G189700.1	5		0.0119561	TraesCS1B02G190700.4;TraesCS7A02G189700.1;TraesCS1A02G173700.1;TraesCS7D02G190800.1;TraesCS7B02G094600.1
photosystem I assembly	GO:0048564					9		0.000861186	TraesCS6B02G297400.1;TraesCS1A02G346600.1;TraesCS1D02G349400.1;TraesCS1B02G360500.1;TraesCS3D02G321900.2;TraesCS3A02G328300.2;TraesCS3B02G358300.1;TraesCS3D02G321900.1;TraesCS3A02G328300.1	10		0.0100747	TraesCS1D02G349400.2;TraesCS1D02G349400.1;TraesCS1A02G346600.1;TraesCS1B02G360500.1;TraesCS3B02G358300.1;TraesCS3D02G321900.1;TraesCS3D02G321900.2;TraesCS3A02G328300.1;TraesCS3A02G328300.2;TraesCS2B02G487500.1
de novo' cotranslational protein folding	GO:0051083					5		0.0178665	TraesCS7B02G129300.1;TraesCS7D02G224400.1;TraesCS3B02G432600.1;TraesCS3A02G399600.2;TraesCS3D02G393700.2	8		0.00135514	TraesCS5D02G307200.2;TraesCS3B02G432600.1;TraesCS5B02G300100.1;TraesCS3D02G393700.2;TraesCS7A02G222800.1;TraesCS7B02G129300.1;TraesCS7D02G224400.1;TraesCS3A02G399600.2
regulation of protein complex stability	GO:0061635					3		0.0141726	TraesCS1A02G298800.1;TraesCS1D02G292500.1;TraesCS1B02G308500.1	3		0.0444081	TraesCS1D02G292500.1;TraesCS1B02G308500.1;TraesCS1A02G298800.1
glutaminyl-tRNAGln biosynthesis via transamidation	GO:0070681					8		0.00390533	TraesCS2D02G521500.1;TraesCS2A02G520300.1;TraesCS2B02G549500.1;TraesCS5D02G380100.1;TraesCS5A02G370600.1;TraesCS2B02G279400.1;TraesCS5B02G372900.1;TraesCS6D02G091100.1	9		0.010834	TraesCS2A02G262700.1;TraesCS2D02G521500.1;TraesCS6D02G091100.1;TraesCS2A02G520300.1;TraesCS5D02G380100.1;TraesCS5B02G372900.1;TraesCS5A02G370600.1;TraesCS2B02G549500.1;TraesCS2B02G279400.1
CAAX-box protein processing	GO:0071586					10		0.00497643	TraesCS3B02G099400.1;TraesCS3D02G084400.1;TraesCS3A02G084500.1;TraesCS7A02G371700.1;TraesCS5B02G213400.1;TraesCS7B02G255900.2;TraesCS5A02G211000.1;TraesCS7B02G230400.1;TraesCS7D02G326600.1;TraesCS5D02G222800.1	14		0.00473127	TraesCS5D02G222800.2;TraesCS5B02G213400.1;TraesCS3D02G084400.1;TraesCS5D02G239500.1;TraesCS5B02G226900.2;TraesCS3B02G099400.1;TraesCS5B02G212800.1;TraesCS5D02G222800.1;TraesCS7D02G351200.1;TraesCS7A02G371700.1;TraesCS3A02G084500.1;TraesCS7B02G230400.1;TraesCS7D02G326600.1;TraesCS7B02G255900.2
4-alpha-methyl-delta7-sterol oxidation	GO:0080065					3		0.0141726	TraesCS4A02G179800.1;TraesCS4B02G139900.1;TraesCS4D02G134600.1	3		0.0444081	TraesCS4A02G179800.1;TraesCS4D02G134600.1;TraesCS4B02G139900.1
positive regulation of red or far-red light signaling pathway	GO:0090228					5		0.000722346	TraesCS3A02G297500.2;TraesCS3B02G339200.1;TraesCS3D02G304800.2;TraesCS3D02G304800.1;TraesCS3A02G297500.1	6		0.000558128	TraesCS3A02G297500.2;TraesCS3D02G304800.1;TraesCS3B02G339200.1;TraesCS3D02G304800.2;TraesCS3B02G339200.2;TraesCS3A02G297500.1
cellular oxidant detoxification	GO:0098869					4		0.00593328	TraesCS1B02G201100.1;TraesCS6B02G117300.1;TraesCSU02G113900.1	5		0.00316633	TraesCS1A02G179400.1;TraesCSU02G113900.1;TraesCS6B02G117300.1;TraesCS6A02G085000.1;TraesCS1B02G201100.1
ribosomal large subunit assembly	GO:0000027	20		0.0115878	TraesCS2B02G316200.1;TraesCS1D02G142200.1;TraesCS3A02G150400.1TraesCS1B02G160800.1;TraesCS1A02G143400.1;TraesCS5D02G158600.2;TraesCS3D02G158300.1;TraesCS1D02G451700.1;TraesCS2B02G312400.2;TraesCS5A02G153300.1;TraesCS5D02G481100.1;TraesCS5B02G152500.1;TraesCS1B02G478100.1;TraesCS4B02G108400.1;TraesCS5D02G158600.1;TraesCS7A02G082000.2;TraesCS2A02G452200.1;TraesCS5A02G072200.1;TraesCS5D02G084900.1;T…
response to reactive oxygen species	GO:0000302	12		0.000335068	TraesCS6A02G225100.2;TraesCS2A02G305600.2;TraesCS2A02G305700.1;TraesCS2B02G322400.1;TraesCS2D02G304100.1;TraesCS2B02G087400.1;TraesCS4A02G106300.2;TraesCS6D02G203800.1;TraesCS6B02G250000.1;TraesCS6D02G397200.1;TraesCS6A02G231300.1;TraesCS6A02G412900.1
maturation of LSU-rRNA from tricistronic rRNA transcript (SSU-rRNA, 5.8S rRNA, LSU-rRNA)	GO:0000463	12		0.0411043	TraesCS4B02G037300.1;TraesCS4D02G034600.1;TraesCS2D02G185900.1;TraesCS5D02G370000.1;TraesCS4A02G276400.1;TraesCS5A02G114200.1;TraesCS2B02G205700.1;TraesCS5B02G120400.1;TraesCS5A02G360900.2;TraesCS5B02G363500.1;TraesCS5D02G127000.1;TraesCS3B02G382700.1
maturation of LSU-rRNA	GO:0000470	15		0.00468245	TraesCS6B02G319800.1;TraesCS6A02G289600.1;TraesCS3A02G333700.1;TraesCS3B02G364800.1;TraesCS6D02G269300.1;TraesCS3D02G327300.1;TraesCS4A02G072500.1;TraesCS4B02G228400.1;TraesCS3D02G365600.1;TraesCS4D02G229300.1;TraesCS3A02G372600.1;TraesCS3B02G405000.1;TraesCS3B02G420900.1;TraesCS6A02G312200.1;TraesCS6B02G342400.1
formation of translation preinitiation complex	GO:0001731	9		0.0191787	TraesCS7B02G183600.1;TraesCS7D02G289200.1;TraesCS7A02G286200.1;TraesCS6B02G141000.1;TraesCS2A02G464300.3;TraesCS2D02G465200.1;TraesCS7D02G244200.1;TraesCS7B02G145900.2;TraesCS7A02G245700.2
pyruvate metabolic process	GO:0006090	12		0.000672427	TraesCS1B02G264900.2;TraesCS1D02G252900.1;TraesCS3A02G108900.1;TraesCS1A02G253400.3;TraesCS1D02G252900.2;TraesCS1B02G264900.1;TraesCS1A02G253400.1;TraesCS3B02G128000.1;TraesCS3D02G110700.1;TraesCS1A02G122500.1;TraesCS3D02G285700.2;TraesCS1B02G264900.3
DNA catabolic process	GO:0006308	8		0.0254993	TraesCS2A02G507500.1;TraesCS2D02G507900.1;TraesCS3B02G039600.1;TraesCS2B02G535400.1;TraesCS3A02G044000.1;TraesCS3A02G043900.1;TraesCS3B02G039700.1;TraesCS3D02G036800.1
cysteine biosynthetic process from serine	GO:0006535	11		0.0250859	TraesCS6A02G187300.1;TraesCS6B02G217200.2;TraesCS5B02G018700.2;TraesCS5B02G018700.1;TraesCS5B02G300800.1;TraesCS5A02G300400.1;TraesCS5B02G018700.3;TraesCS5A02G022200.1;TraesCS5D02G027600.2;TraesCS3B02G370200.3;TraesCS4D02G263500.1
glutamate catabolic process	GO:0006538	8		0.0405523	TraesCS4B02G231400.1;TraesCS4A02G075600.1;TraesCS4A02G262600.1;TraesCS7A02G173100.1;TraesCS5D02G442000.1;TraesCS3B02G022900.1;TraesCS5B02G437100.2;TraesCS2A02G389900.1
S-adenosylmethionine biosynthetic process	GO:0006556	7		0.0302563	TraesCS6B02G056900.1;TraesCS6A02G247900.1;TraesCS6A02G248000.1;TraesCS6D02G230100.1;TraesCS6A02G041900.1;TraesCS6B02G276700.1;TraesCS3B02G228500.1
S-adenosylmethioninamine biosynthetic process	GO:0006557	5		0.0226393	TraesCS2A02G355400.1;TraesCS2D02G352900.1;TraesCS2B02G372900.1;TraesCS6A02G219500.1;TraesCS6B02G249000.1
calcium ion transport	GO:0006816	6		0.0305408	TraesCS4A02G089100.1;TraesCS4D02G215700.1;TraesCS2D02G351100.1;TraesCS3B02G303100.1;TraesCS3D02G268800.1;TraesCS3A02G268700.1;
spermidine biosynthetic process	GO:0008295	8		0.00469115	TraesCS7D02G063900.1;TraesCS4A02G419400.1;TraesCS2A02G355400.1;TraesCS2D02G352900.1;TraesCS2B02G372900.1;TraesCS7A02G069300.1;TraesCS6A02G219500.1;TraesCS6B02G249000.1
etioplast organization	GO:0009662	3		0.048807	TraesCS2B02G004000.1;TraesCS2A02G111500.1;TraesCS2D02G014800.1
cytokinin metabolic process	GO:0009690	10		0.0377883	TraesCS1B02G248700.1;TraesCS1D02G237200.1;TraesCS1A02G234800.1;TraesCS7B02G455000.1;TraesCSU02G106300.1;TraesCS7A02G536900.1;TraesCS2D02G374600.1;TraesCS3D02G310200.1;TraesCS1B02G176000.1;TraesCS2A02G378300.1;
cinnamic acid biosynthetic process	GO:0009800	16		0.0032156	TraesCS2B02G398000.2;TraesCS2B02G224300.1;TraesCS1D02G039300.1;TraesCS2D02G377200.1;TraesCS1D02G103500.1;TraesCS2A02G380800.1;TraesCS4A02G401300.1;TraesCS2D02G377400.1;TraesCS2D02G377500.1;TraesCS2B02G398400.1;TraesCS6A02G222900.1;TraesCS2A02G381100.1;TraesCS2A02G380900.1;TraesCS6B02G258400.2;TraesCS2B02G398200.1;TraesCS6D02G212200.2
cytidine deamination	GO:0009972	3		0.0260629	TraesCS3A02G249300.1;TraesCS3B02G278200.1;TraesCS3D02G249300.1
cytochrome b6f complex assembly	GO:0010190	3		0.048807	TraesCS5B02G408100.1;TraesCS5A02G403300.1;TraesCS5D02G413300.1
xyloglucan metabolic process	GO:0010411	23		0.0340318	TraesCS2B02G454500.1;TraesCS1D02G404300.1;TraesCS1A02G396200.1;TraesCS2A02G433500.1;TraesCS6D02G248500.1;TraesCS4D02G332900.1;TraesCS7A02G410300.1;TraesCS1A02G195900.1;TraesCS1A02G420800.1;TraesCS2D02G431600.1;TraesCS6D02G392100.1;TraesCS7D02G419400.1;TraesCS7A02G427300.1;TraesCS7B02G327400.1;TraesCS7A02G427100.1;TraesCS7B02G327200.1;TraesCS7D02G419100.1;TraesCS7D02G419300.1;TraesCS7B02G327000.1;…
siroheme biosynthetic process	GO:0019354	3		0.048807	TraesCS3D02G225500.1;TraesCS3A02G227700.1;TraesCS3B02G256800.1
tryptophan catabolic process to kynurenine	GO:0019441	8		0.00355557	TraesCS6B02G203200.2;TraesCS6B02G203200.1;TraesCS6A02G174600.1;TraesCS6D02G163700.1;TraesCS6A02G174400.2;TraesCS3B02G400800.1;TraesCS3A02G368800.1;TraesCS3D02G361800.1
rRNA methylation	GO:0031167	8		0.00607962	TraesCS6D02G384500.1;TraesCS6A02G400300.1;TraesCS6B02G440500.1;TraesCS7A02G479900.1;TraesCS7B02G382200.1;TraesCS7D02G467000.1;TraesCS4B02G122500.1;TraesCS2B02G578600.1
methylation	GO:0032259	79		0.02651	TraesCS5D02G488300.1;TraesCS5D02G488900.1;TraesCS5D02G488400.1;TraesCS5D02G488800.2;TraesCS3D02G225500.1;TraesCS5D02G530800.1;TraesCS3A02G227700.1;TraesCS4D02G084400.3;TraesCS3B02G256800.1;TraesCS4A02G342300.1;TraesCS4A02G298700.1;TraesCS1D02G375700.1;TraesCS4A02G342300.2;TraesCS1B02G017800.1;TraesCS4B02G014700.1;TraesCS4B02G014700.2;TraesCS5B02G532400.1;TraesCS4D02G012900.1;TraesCS1B02G017800.3;…
regulation of ion transmembrane transport	GO:0034765	5		0.0302563	TraesCS6B02G432900.1;TraesCS3A02G268700.3;TraesCS3B02G303100.1;TraesCS3D02G268800.1;TraesCS3A02G268700.1
ribosomal large subunit biogenesis	GO:0042273	12		0.0498524	TraesCS2A02G233000.1;TraesCS2B02G250300.1;TraesCS7D02G125500.1;TraesCS2D02G232500.1;TraesCS4A02G406500.1;TraesCS5A02G153300.1;TraesCS1B02G409800.1;TraesCS5B02G152500.1;TraesCS1B02G079000.1;TraesCS5D02G158600.1;TraesCS1B02G245100.1;TraesCS2B02G133400.1
defense response to bacterium	GO:0042742	49		0.0282167	TraesCS1D02G355100.1;TraesCS6A02G403200.1;TraesCS1A02G355300.1;TraesCS3A02G517100.1;TraesCS3B02G584700.1;TraesCS2D02G582600.1;TraesCS2D02G129100.1;TraesCS3D02G524700.1;TraesCS2B02G584100.1;TraesCS5B02G057205.1;TraesCS2A02G214000.1;TraesCS2D02G130600.1;TraesCS2D02G130500.1;TraesCS4A02G384600.1;TraesCS5D02G062100.1;TraesCS1D02G049000.1;TraesCS3B02G174700.1;TraesCS5A02G552200.1;TraesCS5D02G061500.1;…
exonucleolytic nuclear-transcribed mRNA catabolic process involved in deadenylation-dependent decay	GO:0043928	12		0.0269104	TraesCS7A02G187900.1;TraesCS7D02G188900.1;TraesCS3A02G239900.1;TraesCS2B02G603600.1;TraesCS3D02G240300.1;TraesCS3B02G268300.1;TraesCS7B02G358800.3;TraesCS7A02G160000.1;TraesCS7B02G064900.1;TraesCS4D02G022000.1;TraesCS4B02G075600.1;TraesCS7D02G160700.1
pectin biosynthetic process	GO:0045489	18		0.00077147	TraesCS7D02G237000.2;TraesCS2B02G120200.1;TraesCS2A02G527600.1;TraesCS4A02G054900.1;TraesCS5B02G080300.1;TraesCS4D02G158500.1;TraesCS4D02G026900.1;TraesCS5D02G325800.1;TraesCS7B02G097000.1;TraesCS4A02G147600.2;TraesCS4B02G160500.1;TraesCS4B02G029400.1;TraesCS5B02G320100.6;TraesCS2D02G530400.1;TraesCS4B02G249700.1;TraesCS4B02G172800.1;TraesCS4D02G174800.1;TraesCS5D02G087600.1
phospholipid dephosphorylation	GO:0046839	3		0.0260629	TraesCS5A02G455100.1;TraesCS5B02G463900.1;TraesCS5D02G465500.1
organelle fission	GO:0048285	4		0.0232465	TraesCS2B02G516000.1;TraesCS2D02G488700.1;TraesCS2A02G488400.1;TraesCS1A02G276500.1
nuclear retention of unspliced pre-mRNA at the site of transcription	GO:0071048	6		0.0375807	TraesCS2A02G223500.1;TraesCS1A02G137000.1;TraesCS1D02G138000.1;TraesCS4A02G275400.1;TraesCS4D02G035800.1;TraesCS4B02G038900.1
cell wall organization	GO:0071555	71		0.0136108	TraesCS4D02G317900.3;TraesCS4D02G317900.4;TraesCS5D02G111000.2;TraesCS6D02G244400.1;TraesCS3A02G533600.2;TraesCS2A02G574300.1;TraesCS5A02G495700.1;TraesCS2B02G454500.1;TraesCS6B02G297800.2;TraesCS1D02G404300.1;TraesCS2B02G521100.1;TraesCS1A02G396200.1;TraesCS6A02G320100.1;TraesCS7D02G237000.2;TraesCS2A02G433500.1;TraesCS7B02G480300.1;TraesCS6D02G248500.1;TraesCS6D02G300000.1;TraesCS2D02G512800.1;…
zinc II ion transmembrane transport	GO:0071577	12		0.0334786	TraesCS7B02G321200.2;TraesCS2D02G146800.1;TraesCS2D02G506300.1;TraesCS1B02G144500.1;TraesCS1A02G297500.1;TraesCS1A02G125500.1;TraesCS1D02G128000.1;TraesCS6B02G128000.1;TraesCS2D02G506200.1;TraesCS1B02G090400.2;TraesCS1A02G071800.1;TraesCS1D02G074400.1
L-phenylalanine biosynthetic process	GO:0009094	27		0.00131915	TraesCS2D02G290000.1;TraesCS2A02G292000.1;TraesCS4D02G198200.1;TraesCS2B02G308500.1;TraesCS1B02G195800.2;TraesCS1A02G188000.1;TraesCS5B02G372500.1;TraesCS1D02G188500.1;TraesCS5A02G370200.1
DNA recombinase assembly	GO:0000730					2		0.042952	TraesCS5D02G141200.1;TraesCS5B02G131900.1
tRNA guanine ribose methylation	GO:0002938					5		0.000327939	TraesCS1B02G099600.1;TraesCS1D02G083600.1;TraesCS1A02G082000.1;;TraesCS2B02G208800.1;TraesCS2D02G190000.2
glucose metabolic process	GO:0006006					16		0.027641	TraesCS2A02G067800.1;TraesCS4D02G180300.2;TraesCS4B02G178700.1;TraesCS2B02G080000.1;TraesCS2A02G067800.3;TraesCS4D02G047300.1;TraesCS4D02G102200.1;TraesCS5B02G111700.2;TraesCS4B02G105300.2;TraesCS5D02G122900.1;TraesCS2D02G322900.1;TraesCS2B02G342200.1;TraesCS2A02G344600.1;TraesCS4D02G319400.1;TraesCS5A02G495100.1;TraesCS4B02G323000.1
inositol biosynthetic process	GO:0006021					5		0.0178665	TraesCS4B02G267200.1;TraesCS4D02G266700.1;TraesCS4D02G266700.2;TraesCS6B02G186200.1;TraesCS6D02G147900.1
glyoxylate cycle	GO:0006097					4		0.00593328	TraesCS2B02G364000.1;TraesCS2A02G345500.1;TraesCS2D02G344200.1;TraesCS2A02G219100.1
dUMP biosynthetic process	GO:0006226					7		0.0166385	TraesCS4B02G143300.1;TraesCS4B02G278200.2;TraesCS3B02G270600.1;TraesCS5D02G021400.1;TraesCS6B02G381500.1;TraesCS6B02G381500.2;TraesCS6B02G381500.3
glycerol ether metabolic process	GO:0006662					7		0.00147847	TraesCS2A02G555300.;TraesCS3B02G577800.1;TraesCS5B02G111800.1;TraesCS3D02G516800.1;TraesCS5A02G110300.1;TraesCS2D02G559200.1;TraesCS5D02G118500.1
glutathione metabolic process	GO:0006749					56		9.00829e-05	TraesCS4B02G059300.1 TraesCS3A02G309100.1 TraesCS5D02G148500.2 TraesCS3B02G152300.1 TraesCS3B02G152200.1 TraesCS5B02G142500.1 TraesCS7A02G477900.1 TraesCS7A02G034300.1 TraesCS3B02G234100.1 TraesCS4B02G199700.1 TraesCS3A02G309000.1 TraesCS5A02G143500.1 TraesCS2D02G387700.3 TraesCS3D02G299700.2 TraesCS7A02G034500.1 TraesCS4D02G200700.1 TraesCS1A02G186500.1 TraesCS4B02G059100.2 TraesCS2A02G391000.1 …
signal transduction	GO:0007165					47		5.02723e-05	TraesCS4A02G136500.2;TraesCS5D02G068700.1;TraesCS5B02G059300.1;TraesCS5D02G387900.1;TraesCS5A02G057400.1;TraesCS4B02G120400.1;TraesCS5B02G381500.1;TraesCS4A02G136500.1;TraesCS2A02G107000.1;TraesCS4A02G194800.1;TraesCS4D02G170700.1;TraesCS3A02G001500.1;TraesCS7A02G377600.1;TraesCS3B02G000400.1;TraesCS4A02G197900.2;TraesCS3D02G010000.1;TraesCS4D02G246400.1;TraesCS4B02G153200.1;TraesCS1B02G309400.1;…
thiamine biosynthetic process	GO:0009228					7		0.0141329	TraesCS7D02G373100.1;TraesCS4D02G021400.1;TraesCS4B02G023800.1;TraesCS3D02G465600.1;TraesCS1B02G266500.1;TraesCS1D02G255100.1;TraesCS1A02G255800.1
folic acid-containing compound biosynthetic process	GO:0009396					5		0.0405612	TraesCS2D02G200100.1;TraesCS1A02G173700.1;TraesCS7D02G190800.1;TraesCS7B02G094600.1;TraesCS7A02G189700.1
response to water deprivation	GO:0009414					9		0.0414609	TraesCS6D02G332500.1;TraesCS6A02G350700.1;TraesCS6A02G350100.1;TraesCS6D02G333000.1;TraesCS6B02G383600.1;TraesCS7A02G560000.1;TraesCS6B02G383200.1;TraesCS6A02G350300.1;TraesCS7D02G549900.1
xanthophyll cycle	GO:0010028					4		0.014928	TraesCS6A02G123900.1;TraesCS2D02G279300.1;TraesCS2D02G279300.2;TraesCS2B02G297800.1;TraesCS2A02G280500.1
response to iron ion	GO:0010039					5		0.0405612	TraesCS2B02G408500.1;TraesCS2D02G387800.2;TraesCS6D02G223000.1;TraesCS6A02G240900.1;TraesCS6B02G283800.1
pollen tube guidance	GO:0010183					3		0.0270235	TraesCS5D02G412400.1;TraesCS5A02G402300.1;TraesCS5B02G407200.1
vitamin E biosynthetic process	GO:0010189					7		0.00871035	TraesCS2B02G577700.1;TraesCS2D02G547900.1;TraesCS2A02G546900.2;TraesCS2A02G546900.1;TraesCS1A02G362700.1;TraesCS1B02G379800.1;TraesCS1D02G367600.1;
cellular response to phosphate starvation	GO:0016036					8		0.0041108	TraesCS6D02G364600.1;TraesCS6A02G380000.1;TraesCS6B02G418600.1;TraesCS7A02G231200.1;TraesCS7D02G231300.1;TraesCS6D02G364300.1;TraesCS7D02G372600.1;TraesCS2A02G169600.1
calcium-mediated signaling	GO:0019722					7		0.0327567	TraesCS1D02G360000.1;TraesCS2B02G594300.1;TraesCS5B02G099100.1;TraesCS1B02G371600.1;TraesCS2D02G564700.1;TraesCS5A02G093000.1;TraesCS5D02G105300.1
N-terminal protein amino acid modification	GO:0031365					3		0.042952	TraesCS3D02G205000.1;TraesCS3B02G234300.1;TraesCS3A02G204000.1
ribosome disassembly	GO:0032790					6		0.00521502	TraesCS6A02G355300.1;TraesCS6B02G388100.1;TraesCS6D02G337500.1;TraesCS2B02G404600.1;TraesCS2A02G387000.1;TraesCS2D02G383800.1
7,8-dihydroneopterin 3'-triphosphate biosynthetic process	GO:0035998					3		0.042952	TraesCS2D02G493100.1;TraesCS2B02G521000.1;TraesCS2A02G492900.1
phylloquinone biosynthetic process	GO:0042372					11		0.000137214	TraesCS3A02G073000.1;TraesCS4D02G304000.1;TraesCS4A02G406300.2;TraesCS5D02G196200.3;TraesCS5B02G189100.4;TraesCS5A02G193800.3;TraesCS7D02G125800.1;TraesCS2A02G365400.1;TraesCS2A02G362800.1;TraesCS4A02G406300.1;TraesCS2D02G360200.1;
co-translational protein modification	GO:0043686					3		0.042952	TraesCS3D02G205000.1;TraesCS3B02G234300.1;TraesCS3A02G204000.1
xylan catabolic process	GO:0045493					8		0.0328794	TraesCS3D02G467600.1;TraesCS2A02G372400.1;TraesCS2D02G368600.1;TraesCS2B02G389400.1;TraesCS3D02G467300.1;TraesCS4A02G052200.1;TraesCS4D02G252100.1;TraesCS4B02G252100.2
dUTP catabolic process	GO:0046081					7		0.0166385	TraesCS4B02G143300.1;TraesCS4B02G278200.2;TraesCS3B02G270600.1;TraesCS5D02G021400.1;TraesCS6B02G381500.1;TraesCS6B02G381500.2;TraesCS6B02G381500.3
response to cadmium ion	GO:0046686					3		0.0270235	TraesCS1A02G313300.1;TraesCS1B02G325100.1;TraesCS1D02G313800.2
phosphorylated carbohydrate dephosphorylation	GO:0046838					4		0.00593328	TraesCS5D02G144600.1;TraesCS5B02G146700.1;TraesCS2B02G058300.1;TraesCS5A02G148200.1
seed development	GO:0048316					5		0.0405612	TraesCS2B02G408500.1;TraesCS2D02G387800.2;TraesCS6D02G223000.1;TraesCS6A02G240900.1;TraesCS6B02G283800.1
defense response to fungus	GO:0050832					16		0.0477745	TraesCS2D02G070400.1;TraesCS3A02G260200.1;TraesCS3B02G293200.1;TraesCS3D02G260500.1;TraesCS3A02G260100.1;TraesCS3D02G260300.1;TraesCS3A02G517100.1;TraesCS1A02G203600.1;TraesCS1D02G355100.1;TraesCS3B02G584700.1;TraesCS3D02G524700.1;TraesCS6A02G403200.1;TraesCS5D02G408200.1;TraesCS5B02G403700.1;;TraesCS1A02G355300.1;TraesCS4A02G294400.1;TraesCS4D02G017500.1
protein initiator methionine removal	GO:0070084					8		0.0041108	TraesCS2B02G448000.1;TraesCS2A02G427600.1;TraesCS2D02G425600.1;TraesCS6A02G321600.1;TraesCS6D02G196200.1;TraesCS6B02G352400.2;TraesCS6D02G301300.3;TraesCS6B02G243600.1
calcium ion transmembrane transport	GO:0070588					8		0.0231367	TraesCS4A02G110300.1;TraesCS3D02G148000.1;TraesCS3B02G165400.1;TraesCS2A02G444600.1;TraesCS6D02G335800.1;TraesCS3D02G155700.1;TraesCS3A02G147700.1;TraesCS3B02G174400.1
response to photooxidative stress	GO:0080183					5		0.0405612	TraesCS3D02G321900.2;TraesCS3A02G328300.2;TraesCS3B02G358300.1;TraesCS3D02G321900.1;TraesCS3A02G328300.1
positive regulation of superoxide dismutase activity	GO:1901671					10		2.29505e-07	TraesCS5B02G211200.1 TraesCS7A02G161000.1 TraesCS5D02G219500.1 TraesCS5A02G212500.1 TraesCS7B02G066000.2 TraesCS7D02G162300.2 TraesCS6B02G371500.1 TraesCS6D02G320800.1 TraesCS6A02G340300.1 TraesCS6A02G340300.2
tRNA threonylcarbamoyladenosine modification	GO:0002949									7		0.010834	TraesCS3A02G133300.1;TraesCS5B02G083500.1;TraesCS3B02G166200.1;TraesCS5D02G090000.1;TraesCS3D02G149500.1;TraesCS5B02G082600.1;TraesCS5A02G076800.1
UDP-N-acetylglucosamine biosynthetic process	GO:0006048									10		0.00131533	TraesCS7D02G196900.2;TraesCS6D02G262000.1;TraesCS7B02G101100.1;TraesCS6B02G310000.1;TraesCS7A02G195500.1;TraesCS2A02G423500.3;TraesCS5B02G144800.2;TraesCS5A02G145900.2;TraesCS5D02G146300.1;TraesCS1B02G431200.1;
thymine catabolic process	GO:0006210									4		0.0305188	TraesCS2D02G477100.2;TraesCS2A02G477900.1;TraesCS6A02G299200.1;TraesCS2B02G501200.1
de novo' UMP biosynthetic process	GO:0044205									8		0.00325016	TraesCS3D02G493700.1;TraesCS2B02G588900.1;TraesCS3A02G273900.1;TraesCS2A02G555100.1;TraesCS5D02G124500.1;TraesCS3B02G307600.1;TraesCS5A02G120200.1;TraesCS5B02G121700.1
UMP salvage	GO:0044206									7		0.0262686	TraesCS4B02G102200.1;TraesCS4A02G213800.1;TraesCS7A02G259200.1;TraesCS4D02G098900.1;TraesCS5A02G285300.1;TraesCS1A02G281700.1;TraesCS1D02G280900.1
de novo' AMP biosynthetic process	GO:0044208									6		0.0246621	TraesCS4D02G034700.1;TraesCS4D02G181900.1;TraesCS4B02G037400.1;TraesCS4A02G276300.1;TraesCS4A02G124000.1;TraesCS4B02G180400.1
CTP salvage	GO:0044211									5		0.0412013	TraesCS4B02G102200.1TraesCS4A02G213800.1;TraesCS7A02G259200.1;TraesCS4D02G098900.1;TraesCS5A02G285300.1
farnesyl diphosphate biosynthetic process	GO:0045337									7		0.00196314	TraesCS1A02G365800.1;TraesCS2D02G502400.1;TraesCS7D02G325600.1;TraesCS3A02G258600.1;TraesCS3B02G286300.2;TraesCS2B02G530100.1;TraesCS2A02G501900.1
tryptophan biosynthetic process	GO:0000162									19		0.00201918	TraesCS3D02G403000.1;TraesCS5A02G440800.1;TraesCS7D02G305300.1;TraesCS7A02G308600.1;TraesCS5A02G493300.2;TraesCS4D02G315400.1;TraesCS4B02G318900.1;TraesCS1B02G463100.1;TraesCS3B02G041900.1;TraesCS2D02G329500.1;TraesCS2B02G348500.1;TraesCS7B02G241200.1;TraesCS2A02G335200.1;TraesCS7A02G341700.2;TraesCS7D02G337900.1;TraesCS7A02G341700.1;TraesCS3A02G041800.1;TraesCS3A02G407800.1;TraesCS3D02G038500.1
protein peptidyl-prolyl isomerization	GO:0000413									18		0.0135796	TraesCS2A02G277100.1;TraesCS2D02G276000.2;TraesCS2B02G294500.1;TraesCS7B02G153100.1;TraesCS7D02G257300.1;TraesCS2B02G063900.1;TraesCS7A02G257100.1;TraesCS2D02G050300.1;TraesCS7A02G066500.1;TraesCS6B02G343800.1;TraesCS1D02G000800.2;TraesCS3B02G178000.1;TraesCS1B02G011100.1;TraesCS1A02G007500.1;TraesCS7A02G485300.1;TraesCS3A02G151100.1;TraesCS7D02G472600.1;TraesCS7B02G388800.1
de novo' IMP biosynthetic process	GO:0006189									19		0.00283913	TraesCS1B02G170300.1;TraesCS4D02G181900.1;TraesCS4D02G311700.2;TraesCS1D02G149900.1;TraesCS7B02G441300.1;TraesCS3A02G459600.2;TraesCS4A02G364400.1;TraesCS3D02G142100.1;TraesCS3B02G159900.1;TraesCS5B02G509100.1;TraesCS5B02G244500.1;TraesCS5D02G509100.1;TraesCS3B02G499300.2;TraesCS4A02G124000.1;TraesCS4B02G180400.1;TraesCS4B02G373600.1;TraesCS1D02G287300.1;TraesCS5A02G540400.2;TraesCS1B02G297700.1
DNA-dependent DNA replication	GO:0006261									18		0.0417305	TraesCS1A02G348900.1;TraesCS3A02G405500.1;TraesCS5B02G307200.1;TraesCS4A02G220100.1;TraesCS5D02G128600.1;TraesCS4D02G094700.2;TraesCS2A02G401300.1;TraesCS3D02G378400.1;TraesCS5B02G119700.1;TraesCS2A02G526000.1;TraesCS4B02G233800.1;TraesCS5A02G089400.1;TraesCS2B02G556100.3;TraesCS3A02G385400.1;TraesCS3B02G417600.1;TraesCS2D02G528800.1;TraesCS2B02G556100.2;TraesCS2B02G556100.4
seryl-tRNA aminoacylation	GO:0006434									5		0.0290888	TraesCS6D02G313600.1;TraesCS4B02G261800.1;TraesCS5D02G154200.1;TraesCS5A02G137800.1;TraesCS5B02G136500.1
misfolded or incompletely synthesized protein catabolic process	GO:0006515									13		0.0239603	TraesCS7D02G315300.1;TraesCS7B02G219600.1;TraesCS7A02G318700.1;TraesCS3A02G187300.1;TraesCS1D02G445300.1;TraesCS7D02G072100.1;TraesCS1B02G472100.1;TraesCS1A02G437500.2;TraesCS4D02G167900.1;TraesCS4B02G154900.3;TraesCS4A02G139700.3;TraesCSU02G266900.1;TraesCS2B02G110800.2
glutamate biosynthetic process	GO:0006537									5		0.0290888	TraesCS3D02G266400.1;TraesCS2A02G130600.1;TraesCS3B02G299800.1;TraesCS2D02G132900.1;TraesCS2B02G152900.1;TraesCS1A02G143000.1;TraesCS4D02G240700.1;TraesCS2A02G500400.2TraesCS2B02G528300.1;TraesCS6D02G065600.1
valine catabolic process	GO:0006574									7		0.0200861	TraesCS2D02G477100.2;TraesCS2A02G477900.1;TraesCS2B02G501200.1;TraesCS7D02G450800.1;TraesCS1B02G206000.1;TraesCS7B02G363700.2;TraesCS1D02G213600.1
protein targeting	GO:0006605									9		0.0161473	TraesCS5B02G232300.1;TraesCS3B02G222700.1;TraesCS3D02G196700.5;TraesCS3B02G561300.1;TraesCS3A02G498300.1;TraesCSU02G058200.1;TraesCS3D02G196700.3;TraesCS3D02G196700.7;TraesCS3A02G198400.1
SRP-dependent cotranslational protein targeting to membrane	GO:0006614									13		0.0176797	TraesCS2A02G467800.1;TraesCS2D02G467800.1;TraesCS3B02G561300.1;TraesCS4A02G197600.1;TraesCS3A02G498300.1;TraesCSU02G058200.1;TraesCS4D02G115600.1;TraesCS4B02G117900.2;TraesCS3A02G166400.1;TraesCS4A02G197700.1;TraesCS4B02G117900.3;TraesCS4B02G117800.1;TraesCS4D02G115500.1
SRP-dependent cotranslational protein targeting to membrane, signal sequence recognition	GO:0006617									3		0.0444081	TraesCS7A02G333600.1;TraesCS7B02G245200.1;TraesCS7D02G341200.1
heme a biosynthetic process	GO:0006784									3		0.0444081	TraesCS7D02G236800.1;TraesCS7A02G239000.1;TraesCS7B02G134700.1
phosphate-containing compound metabolic process	GO:0006796									14		0.000867251	TraesCS3A02G534700.1;TraesCS3D02G540100.2;TraesCS3A02G534500.1;TraesCS3D02G539900.1;TraesCS2D02G587100.1;TraesCS2A02G576400.1;TraesCS3B02G611800.1;TraesCS6D02G308400.1;TraesCS6B02G299800.1;TraesCS6B02G360300.1;TraesCS4B02G226700.1;TraesCS6D02G252400.1;TraesCS6A02G272300.1;TraesCS4A02G070600.1
acyl carnitine transport	GO:0006844									4		0.0305188	TraesCS3A02G149900.1;TraesCS3D02G157800.1;TraesCS3B02G177000.1;TraesCS2B02G391800.1
intra-Golgi vesicle-mediated transport	GO:0006891									32		0.00561464	TraesCS3B02G221400.1;TraesCS5D02G173000.1;TraesCS1A02G363200.1;TraesCS5B02G549700.1;TraesCS1D02G285100.1;TraesCS3B02G346400.2;TraesCS7A02G285600.1;TraesCS5D02G103300.1;TraesCS5B02G165500.2;TraesCS3A02G193200.2;TraesCS7B02G199900.1;TraesCS1B02G174700.1;TraesCS7D02G382100.1;TraesCS3D02G195600.1;TraesCS1A02G286000.1;TraesCS5A02G091200.1;TraesCS2A02G424700.2;TraesCS4B02G373400.1;TraesCS1A02G158700.1;…
endocytosis	GO:0006897									24		0.00763255	TraesCS3B02G342600.2;TraesCS1D02G240100.2;TraesCS3B02G251100.1;TraesCS4B02G094200.1;TraesCS4D02G091000.1;TraesCS4A02G222200.1;TraesCS1B02G171600.1;TraesCS1D02G151800.1;TraesCS3D02G231700.2;TraesCS6D02G359900.1;TraesCS5A02G000600.2;TraesCS1D02G130400.2;TraesCS7B02G340200.2;TraesCS6A02G375400.1;TraesCS7A02G441500.1;TraesCS1B02G143100.4;TraesCS3B02G017100.1;TraesCS3A02G207000.2;TraesCS3A02G358800.1;…
positive regulation of transcription from RNA polymerase II promoter involved in unfolded protein response	GO:0006990									4		0.0305188	TraesCS2A02G142800.1;TraesCS2D02G146100.1;TraesCS2B02G167900.1;TraesCS1A02G258100.1
pentose-phosphate shunt, oxidative branch	GO:0009051									7		0.010834	TraesCS2B02G201700.2;TraesCS2A02G175400.1;TraesCS7D02G105500.1;TraesCS7A02G110200.1;TraesCS1B02G373600.1;TraesCS1A02G357200.1;TraesCS1D02G361400.1
aspartate family amino acid biosynthetic process	GO:0009067									5		0.00664394	TraesCS5B02G141000.2;TraesCS5B02G174600.1;TraesCS5A02G142200.1;TraesCS5A02G177400.1;TraesCS5D02G149900.1
valine biosynthetic process	GO:0009099									9		0.00567082	TraesCS6A02G288000.1;TraesCS6B02G317400.1;TraesCS6D02G201500.3;TraesCS6D02G201500.1;TraesCS4B02G085900.1;TraesCS4A02G230000.1;TraesCS4D02G083900.1;TraesCS6B02G247900.2;TraesCS6A02G218300.1
RNA modification	GO:0009451									14		0.0127217	TraesCS1D02G435800.1;TraesCS5D02G326500.1;TraesCS2D02G167400.1;TraesCS5B02G320700.2;TraesCS3B02G248000.1;TraesCS6B02G327700.1;TraesCS3A02G210000.1;TraesCS5A02G320400.1;TraesCS7D02G156100.2;TraesCS7D02G156100.1;TraesCS7A02G053800.1;TraesCS3B02G564300.1;TraesCS3D02G212900.1;TraesCS1B02G443600.1
photomorphogenesis	GO:0009640									11		0.00793888	TraesCS3B02G156900.1;TraesCS3A02G139300.1;TraesCS3D02G284500.4;TraesCS2A02G348900.1;TraesCS2B02G406600.2;TraesCS3B02G318600.2;TraesCS3A02G284700.3;TraesCS3D02G284500.2;TraesCS3A02G284700.1;TraesCS3D02G284500.3;TraesCS3B02G318600.1
plastid organization	GO:0009657									3		0.0444081	TraesCS4A02G240000.1;TraesCS4D02G073500.1;TraesCS4B02G074900.1
chloroplast organization	GO:0009658									71		0.00711288	TraesCS7A02G219900.2;TraesCS2B02G296800.1;TraesCS2D02G448500.1;TraesCS7B02G199700.1;TraesCS7A02G285000.1;TraesCS2A02G291200.1;TraesCS2B02G307600.1;TraesCS5B02G401700.1;TraesCS7D02G283000.1;TraesCS3A02G283000.1;TraesCS3B02G375900.1;TraesCS3A02G344000.1;TraesCS2B02G227100.1;TraesCS5A02G100600.1;TraesCS5D02G406400.1;TraesCS5D02G113100.1;TraesCS5B02G105700.1;TraesCS2A02G199800.1;TraesCS2D02G207600.1;…
response to ethylene	GO:0009723									7		0.0335926	TraesCS3B02G279600.1;TraesCS3D02G250500.2;TraesCS4B02G230700.1;TraesCS4D02G231900.1;TraesCS7A02G066900.1;TraesCS7B02G245500.1;TraesCS3A02G109300.1
photosynthetic electron transport chain	GO:0009767									18		0.0459417	TraesCS2B02G395700.1;TraesCS2D02G214700.1;TraesCS1A02G097000.1;TraesCS2B02G342000.1;TraesCS2D02G374900.1;TraesCS1B02G126900.1;TraesCS2A02G344400.1;TraesCS1D02G105800.;TraesCS2A02G378700.1;TraesCS2D02G322700.1;TraesCS2D02G572900.1;TraesCS4A02G153000.;TraesCS2D02G573000.1;TraesCS5D02G559400.1;TraesCS1D02G182600.1;TraesCS6B02G037800.;TraesCSU02G269500.1;TraesCS1D02G149600.1
arginine catabolic process to proline via ornithine	GO:0010121									3		0.0444081	TraesCS5A02G375000.1;TraesCS5D02G384500.1;TraesCS5B02G376900.1
NADH dehydrogenase complex assembly	GO:0010257									4		0.0305188	TraesCS3D02G283800.1;TraesCS2B02G151800.2;TraesCS2D02G131900.1;TraesCS2A02G129600.3
L-cystine transport	GO:0015811									3		0.0444081	TraesCS7B02G076700.2;TraesCS7A02G171900.1;TraesCS7D02G172400.2
ATP transport	GO:0015867									3		0.0444081	TraesCS1B02G257100.1;TraesCS1A02G246400.1;TraesCS1D02G245700.1
guanosine tetraphosphate metabolic process	GO:0015969									12		0.000171046	TraesCS5B02G207900.1;TraesCS6D02G246800.2;TraesCS1B02G130800.1;TraesCS1A02G105300.1;TraesCS4A02G140200.2;TraesCS6B02G295300.2;TraesCS1D02G109900.1;TraesCS4D02G169500.1;TraesCS4A02G140200.3;TraesCS4B02G167000.1;TraesCS6A02G268100.1;TraesCS4D02G169500.2
vesicle-mediated transport	GO:0016192									72		0.0120498	TraesCS3B02G255800.1;TraesCS3A02G254200.1;TraesCS6B02G206500.1;TraesCS3D02G195600.2;TraesCS3A02G172900.1;TraesCS4B02G049500.2;TraesCS7A02G088600.4;TraesCS3B02G203800.1;TraesCS2A02G264300.1;TraesCS1D02G240100.2;TraesCS4A02G388200.1;TraesCS3B02G251100.1;TraesCS1D02G371000.2;TraesCS7D02G083900.4;TraesCS3B02G410300.1;TraesCS1B02G307400.1;TraesCS3D02G179300.2;TraesCS7A02G129800.2;TraesCS5D02G430000.1;…
dephosphorylation	GO:0016311									7		0.0335926	TraesCS4D02G129300.1;TraesCS2A02G149300.1;TraesCS7B02G073600.1;TraesCS2B02G366900.1;TraesCS2D02G346900.1;TraesCS2A02G348500.1;TraesCS2D02G154100.1;
peroxisome fission	GO:0016559									8		0.00325016	TraesCS4A02G442900.2;TraesCS4A02G442900.1;TraesCS7D02G051200.1;TraesCS7A02G056300.1;TraesCS4B02G355100.1;TraesCS5A02G524400.1;TraesCS2D02G365100.1;TraesCS4D02G348600.1
regulation of exocytosis	GO:0017157									8		0.0200861	TraesCS3D02G350000.3 TraesCS5A02G476400.1 TraesCS5B02G489300.1 TraesCS1A02G286200.1 TraesCS2B02G099700.1 TraesCS5A02G285300.1 TraesCS1B02G295600.1 TraesCS2B02G421900.1
protein geranylgeranylation	GO:0018344									7		0.0149707	TraesCS3B02G088900.1;TraesCS3A02G075000.1;TraesCS3D;2G074800.2;TraesCS3D02G189700.1;TraesCS3A02G185700.1;TraesCS3B02G215300.1;TraesCS7A02G462800.1
arginine catabolic process to glutamate	GO:0019544									3		0.0444081	TraesCS5A02G375000.1;TraesCS5D02G384500.1;TraesCS5B02G376900.1
ammonia assimilation cycle	GO:0019676									5		0.00316633	TraesCS3D02G266400.1;TraesCS2A02G130600.1;TraesCS3B02G299800.1;TraesCS2D02G132900.1;TraesCS2B02G152900.1
tRNA pseudouridine synthesis	GO:0031119									10		0.00793087	TraesCSU02G134800.1;TraesCS1A02G134500.3;TraesCS2A02G406600.1;TraesCS1D02G124100.2;TraesCS2B02G424200.1;TraesCS5A02G115900.1
mitochondrial translation	GO:0032543									19		0.00329441	TraesCS2D02G347600.2;TraesCS2A02G262700.1;TraesCS2D02G521500.1;TraesCS6D02G091100.1;TraesCS7D02G273000.1;TraesCS2A02G520300.1;TraesCS5D02G380100.1;TraesCS5B02G372900.1;TraesCS3B02G178400.1;TraesCS5A02G370600.1;TraesCS2B02G549500.1;TraesCS2B02G279400.1;TraesCS7A02G060200.1;TraesCS7A02G272900.1;TraesCS7B02G170900.1;TraesCS2A02G387000.1;TraesCS2B02G404600.1;TraesCS2D02G383800.1;TraesCS3D02G057900.1
S-adenosylmethionine cycle	GO:0033353									4		0.0305188	TraesCS2D02G493500.1;TraesCS2B02G517500.1;TraesCS2D02G489900.1;TraesCS2A02G489600.2
UDP-L-arabinose metabolic process	GO:0033356									8		0.00214583	TraesCS2B02G526700.1;TraesCS4A02G166900.1;TraesCS4B02G144900.1;TraesCS2D02G498900.1;TraesCS2A02G498600.1;TraesCS3D02G298600.1;TraesCS3B02G333100.1;TraesCS3A02G303200.1
fatty acid beta-oxidation using acyl-CoA oxidase	GO:0033540									7		0.010834	TraesCS7B02G044200.1;TraesCS7D02G143200.1;TraesCS7A02G141800.1;TraesCS7D02G346400.2;TraesCS7A02G339100.1;TraesCS7B02G190300.1;TraesCS7D02G225100.1
ribosomal small subunit biogenesis	GO:0042274									8		0.0260025	TraesCS6A02G221000.1;TraesCS2D02G305600.1;TraesCS1B02G109000.1;TraesCS1B02G146100.1;TraesCS2B02G323800.2;TraesCS1A02G129100.1;TraesCS1D02G125600.1;TraesCS2A02G307300.1
ceramide biosynthetic process	GO:0046513									14		0.00313181	TraesCS3D02G358200.1;TraesCS5A02G194400.1;TraesCS1A02G280400.1;TraesCS3B02G396900.1;TraesCS1B02G289300.1;TraesCS1D02G279500.1;TraesCS5D02G202300.1
regulation of long-day photoperiodism, flowering	GO:0048586									3		0.0444081	TraesCS3A02G116300.1;TraesCS3B02G135400.1;TraesCS3D02G118200.2
actin filament capping	GO:0051693									8		0.0394448	TraesCS3B02G546200.3;TraesCS3D02G528200.1;TraesCS4B02G152700.1;TraesCS2B02G455700.2;TraesCS2B02G455700.1;TraesCS2D02G432400.1;TraesCS2A02G434600.1;TraesCS4A02G156700.3
mitochondrial glycyl-tRNA aminoacylation	GO:0070150									5		0.00316633	TraesCS2A02G288100.1;TraesCS7A02G264300.1;TraesCS2D02G286400.1;TraesCS7B02G162300.1;TraesCS7D02G265200.1
mitochondrial seryl-tRNA aminoacylation	GO:0070158									3		0.0444081	TraesCS5D02G154200.1;TraesCS5A02G137800.1;TraesCS5B02G136500.1
nuclear mRNA surveillance	GO:0071028									10		0.0247984	TraesCS5A02G455400.1;TraesCS4A02G239300.1;TraesCS4A02G322500.1;TraesCS5B02G555900.1;TraesCS4B02G075600.1;TraesCS2D02G162000.1;TraesCS2A02G156200.1;TraesCS2B02G181700.1;TraesCS7A02G305800.1;TraesCS5D02G553600.1
cellular response to calcium ion	GO:0071277									7		0.0262686	TraesCS4B02G050400.1;TraesCS6D02G271900.1;TraesCS3D02G392600.1;TraesCS3B02G430900.1;TraesCS5A02G394900.1;TraesCS5B02G399800.1;TraesCS5D02G404300.1
ER-associated misfolded protein catabolic process	GO:0071712									15		0.0404281	TraesCS4A02G290600.1;TraesCS4D02G021200.1;TraesCS5A02G049400.1;TraesCS4B02G023600.1;TraesCS3D02G201900.1;TraesCSU02G127800.1;TraesCS3B02G229900.1;TraesCS5B02G054600.1;TraesCS1B02G268600.1;TraesCS5D02G060200.1;TraesCS7A02G296500.1;TraesCS4B02G165100.1;TraesCS6D02G171200.1;TraesCS4D02G157200.1;TraesCS4A02G149900.1
protein localization to membrane	GO:0072657									14		0.000107124	TraesCS6D02G265400.1;TraesCS6A02G285000.1;TraesCS5B02G362100.1;TraesCS7D02G361100.1;TraesCS5D02G369000.1;TraesCS7B02G135500.1;TraesCS5A02G359800.1;TraesCS6B02G313800.1;TraesCS7B02G186300.3;TraesCS6B02G313900.1;TraesCS7A02G294000.2;TraesCS7D02G237800.1;TraesCS6A02G361000.1;TraesCS5A02G153200.1
mitochondrial ATP transmembrane transport	GO:1990544									7		0.0149707	TraesCS1A02G360400.1;TraesCS1B02G376900.1;TraesCS1D02G364800.1;TraesCS3A02G048500.1;TraesCS3B02G050500.1;TraesCS3B02G033100.1;TraesCS3D02G030800.1
mitochondrial L-ornithine transmembrane transport	GO:1990575									5		0.0193751	TraesCS1A02G191900.1;TraesCS1D02G195500.1;TraesCS1A02G191800.1;TraesCS1B02G206800.1;TraesCS1D02G195400.1
plant-type cell wall biogenesis	GO:0009832									8		0.00214583	TraesCS2B02G526700.1;TraesCS4A02G166900.1;TraesCS4B02G144900.1;TraesCS2D02G498900.1;TraesCS2A02G498600.1;TraesCS3D02G298600.1;TraesCS3B02G333100.1;TraesCS3A02G303200.1

## Sheet: Keumkang
Significantly (FDR = 0.05) enriched biological processes (BP) for differentially expressed genes (DEG) identified in three comparisons after heat treatment in Keumkang. Orange cells represent GO terms common to all three comparisons; blue cells represent GO terms common to two comparisons (CT vs. H6 and CT vs. H12); green cells represent GO terms common to two comparisons (CT vs. H6 and H6 vs. H1…
Go terms	GO ID	CT vs. H6				CT vs. H12				H6 vs. H12
		Out (xx)	All (17705)	FDR	Genes	Out (492)	All (17705)	FDR	Genes	Out (271)	All (17705)	FDR	Genes
Group II intron splicing	GO:0000373	7		0.0365042	TraesCS3D02G136000.1;TraesCS3D02G135700.1;TraesCS6D02G100100.2;TraesCS3D02G200400.1;TraesCS3B02G153100.1;TraesCS3B02G222400.1;TraesCS6B02G297400.1	8		0.000684572	TraesCS3A02G196400.1;TraesCS3B02G221600.1;TraesCS2A02G328000.1;TraesCS4D02G150700.1;TraesCS2B02G354000.1;TraesCS3D02G195800.1;TraesCS4A02G150500.1;TraesCS2D02G334900.1	14		3.09492e-06	TraesCS2B02G354000.1;TraesCS2A02G328000.1;TraesCS3B02G221600.1;TraesCS2D02G334900.1;TraesCS3B02G153100.1;TraesCS4A02G150500.1;TraesCS3A02G196400.1;TraesCS6D02G100100.2;TraesCS3D02G200400.1;TraesCS3B02G222400.1;TraesCS3D02G195800.1;TraesCS4D02G150700.1;TraesCS3D02G135700.1;TraesCS3D02G136000.1
carbohydrate metabolic process	GO:0005975	208		4.63861e-05	TraesCS5A02G295100.2;TraesCSU02G135100.3;TraesCS4D02G146700.1;TraesCS5B02G557100.1;TraesCS7D02G008800.2;TraesCS2D02G381200.1;TraesCS1D02G275700.1;TraesCS7A02G133500.2;TraesCS3D02G477300.1;TraesCS5D02G552000.1;TraesCS3D02G440500.1;TraesCS4D02G348400.1;TraesCS5A02G330900.1;TraesCS3A02G482200.1;TraesCS2D02G564900.1;TraesCS2D02G037400.1;TraesCS3A02G042100.1;TraesCS5A02G524200.1;TraesCS5A02G295100.1;T…	123		0.00431386	TraesCS4D02G087100.3;TraesCS4A02G175900.1;TraesCS7A02G205200.2;TraesCS1D02G275700.1;TraesCS3D02G477300.1;TraesCS5A02G389000.1;TraesCS3D02G478000.1;TraesCS5B02G394200.1;TraesCS3A02G482200.1;TraesCS1A02G422900.1;TraesCS2B02G600200.2;TraesCS5D02G399000.1;TraesCS5A02G389000.3;TraesCS5B02G394200.3;TraesCS3D02G475200.1;TraesCS1B02G382200.2 TraesCS1B02G043200.1;TraesCS5A02G389100.1;TraesCS1B02G016400.1;…	241		0.000738416	TraesCS7A02G205200.2;TraesCS3A02G481600.1;TraesCS1B02G043200.2;TraesCS4A02G175900.1;TraesCS2A02G105900.2;TraesCS2B02G144300.1;TraesCS4D02G087100.3;TraesCS7A02G450500.2;TraesCS5A02G338400.4;TraesCS5A02G389000.1;TraesCS1A02G093300.1;TraesCS5D02G399000.1;TraesCS5B02G394200.1;TraesCS3B02G524800.1;TraesCS1D02G430700.1;TraesCS3D02G475100.1;TraesCS2B02G241200.3;TraesCS1A02G364800.2;TraesCS3D02G475200.1;…
nucleosome assembly	GO:0006334	61		6.89954e-08	TraesCS7D02G061400.1;TraesCS2A02G397700.2;TraesCS3D02G252400.6;TraesCS7A02G102400.2;TraesCS7D02G096300.1;TraesCS7A02G102400.1;TraesCS2B02G342400.1;TraesCS6D02G185800.1;TraesCS5A02G443900.2;TraesCS5D02G451200.1;TraesCS5B02G356200.1;TraesCS3D02G351400.1;TraesCS1D02G204700.1;TraesCS5B02G389100.1;TraesCS5D02G354200.1;TraesCS5A02G390500.1;TraesCS1D02G194600.1;TraesCS4A02G099900.1;TraesCS5B02G395400.1;…	36		9.1232e-05	TraesCS2A02G397700.2;TraesCS2D02G395300.1;TraesCS5B02G448500.1;TraesCS3A02G252000.7;TraesCS5A02G204700.1;TraesCS5D02G451300.1;TraesCS5A02G443900.2;TraesCS5D02G400300.1;TraesCS5B02G203600.1;TraesCS4A02G030500.1;TraesCS7B02G394900.1;TraesCS5D02G451200.1;TraesCS1D02G373800.1;TraesCS1D02G204700.1;TraesCS5D02G211400.1;TraesCS6B02G078400.1;TraesCS1D02G290100.1;TraesCS5A02G444300.1;TraesCS1B02G097900.1;…	49		0.0392247	TraesCS1D02G454700.1;TraesCS5D02G447300.1;TraesCS5B02G443900.1;TraesCS3B02G390100.1;TraesCS4A02G260400.1;TraesCS1B02G386200.1;TraesCS3B02G390000.1;TraesCS1B02G387100.1;TraesCS6B02G084300.1;TraesCS1A02G367900.1;TraesCS5A02G348500.1;TraesCS1B02G386400.1;TraesCS2A02G397700.1;TraesCS1D02G194600.1;TraesCS3D02G351400.1;TraesCS4A02G099900.1;TraesCS4B02G204400.1;TraesCS4D02G054200.1;TraesCS5B02G348900.1;…
protein folding	GO:0006457	141		5.2858e-28	TraesCS2B02G247300.1;TraesCS2D02G227800.1;TraesCS2D02G049500.1;TraesCS6B02G231000.2;TraesCSU02G009200.1;TraesCS6A02G313700.1;TraesCS6D02G182300.1;TraesCS6B02G231000.1;TraesCS6A02G197300.1;TraesCS6D02G182300.2;TraesCS6A02G006400.1;TraesCS6D02G009100.1;TraesCS6A02G340300.1;TraesCS5A02G101900.1;TraesCS2A02G545600.3;TraesCS7D02G176900.1;TraesCS6B02G249700.2;TraesCS2A02G545600.1;TraesCS4D02G305900.1;T…	46		0.00817613	TraesCS1B02G227600.1;TraesCS1B02G369100.1;TraesCS4A02G214200.2;TraesCS6B02G011800.1;TraesCS1D02G216600.1;TraesCS4B02G101800.3;TraesCS7B02G269300.2;TraesCS6D02G009100.1;TraesCS6A02G001100.1;TraesCS1A02G145000.1;TraesCS7B02G269300.1;TraesCS7A02G242200.1;TraesCS5B02G249000.1;TraesCS1B02G151300.1;TraesCS4D02G213100.1;TraesCS1A02G007500.1;TraesCS5A02G366800.1;TraesCS6A02G231900.1;TraesCS4B02G307700.1;…	154		3.63159e-25	TraesCS4D02G145500.1;TraesCS3B02G131300.1;TraesCS4D02G086200.1;TraesCS3B02G131000.1;TraesCS4B02G089800.1;TraesCS3A02G113000.1;TraesCS4A02G226700.1;TraesCS3D02G115000.1;TraesCS3D02G115100.1;TraesCS3B02G130900.1;TraesCS3A02G113100.1;TraesCS3D02G114800.1TraesCS5A02G260600.4;TraesCS3A02G112900.1;TraesCS2D02G033200.2;TraesCS3B02G131200.1;TraesCS3D02G114900.1;TraesCS3B02G130500.1;TraesCS3D02G114700.1;T…
glutamine biosynthetic process	GO:0006542	5		0.00475267	TraesCS6D02G065600.1;TraesCS4D02G240700.1;TraesCS4A02G063800.1;TraesCS4B02G240900.1;TraesCS2D02G500600.1	8		1.17817e-08	TraesCS1A02G143000.1;TraesCS1D02G141800.1;TraesCS6B02G327500.1;TraesCS4B02G240900.1;TraesCS1B02G158600.1;TraesCS6D02G065600.1;TraesCS2B02G528300.1;TraesCS2A02G500400.2	11		6.13316e-08	TraesCS1A02G143000.;TraesCS1D02G141800.1;TraesCS1B02G158600.;1;TraesCS2A02G500400.2;TraesCS4D02G240700.1;TraesCS4A02G063800.1;TraesCS2B02G528300.2;TraesCS2A02G500400.1;TraesCS2B02G528300.1;TraesCS2D02G500600.1;TraesCS6D02G065600.1
protoporphyrinogen IX biosynthetic process	GO:0006782	18		4.46475e-06	TraesCS1D02G058300.2;TraesCS1A02G057200.1;TraesCS1A02G057200.2;TraesCS5A02G045700.1;TraesCS1B02G075200.1;TraesCS1D02G058300.1;TraesCS5D02G055700.1;TraesCS5A02G045700.2;TraesCS6D02G095800.1;TraesCS5B02G049800.1;TraesCS1B02G191200.1;TraesCS4D02G300900.2;TraesCS4A02G136400.1;TraesCS4B02G302400.1;TraesCS1D02G165600.1;TraesCS7D02G122600.1;TraesCS7B02G024500.2;TraesCS7B02G024500.1	15		4.09572e-05	TraesCS6D02G132500.3;TraesCS1A02G057200.1;TraesCS1D02G058300.1;TraesCS7D02G261800.1;TraesCS4B02G302400.1;TraesCS5A02G045700.2;TraesCS5D02G055700.1;TraesCS5B02G049800.1;TraesCS4A02G002800.1;TraesCS5A02G045700.1;TraesCS6D02G196100.2;TraesCS6A02G107900.1;TraesCS6B02G136500.2;TraesCS6D02G095800.1;TraesCS6D02G132500.1	23		9.37133e-06	TraesCS6D02G132500.3;TraesCS7B02G024500.2;TraesCS7B02G024500.1;TraesCS7A02G125600.1;TraesCS2A02G426900.1;TraesCS4A02G136400.1;TraesCS1B02G075200.1;TraesCS4B02G168300.1;TraesCS2D02G425000.1;TraesCS1A02G173100.1;TraesCS1A02G057200.2;TraesCS1D02G058300.2;TraesCS4D02G300900.2;TraesCS4A02G002800.1;TraesCS4B02G302400.1;TraesCS6D02G196100.2;TraesCS6A02G107900.1;TraesCS6B02G136500.2;TraesCS5A02G045700.2;…
amino acid transport	GO:0006865	36		0.0043283	TraesCS2A02G052500.1;TraesCSU02G023100.1;TraesCS6B02G381900.1;TraesCS5A02G089400.1;TraesCS3D02G408800.1;TraesCS3D02G363200.1;TraesCS1B02G275200.1;TraesCS2B02G266600.1;TraesCS1D02G264700.1;TraesCS2B02G065200.1;TraesCS7D02G366200.1;TraesCS1A02G264500.1;TraesCS3A02G414300.1;TraesCS3A02G133100.1;TraesCS3B02G449100.1;TraesCS5B02G116100.1;TraesCS3B02G420600.1;TraesCS2A02G268200.1;TraesCS2D02G267400.1;T…	38		1.08249e-08	TraesCS6A02G380000.1;TraesCS6D02G364600.1;TraesCS6B02G418600.1;;TraesCS5A02G460300.1;TraesCS5B02G470100.1;TraesCS7A02G231200.1;TraesCS6D02G364300.1	44		0.000905875	TraesCS3B02G177000.1;TraesCS6D02G331400.1;TraesCS2D02G304300.1;TraesCS6A02G348400.1;TraesCS2B02G351100.1;TraesCS7D02G309200.1;TraesCS7B02G212500.1;TraesCS2A02G331100.1;TraesCS5A02G025400.1;TraesCS7B02G213000.1;TraesCS6B02G382000.1;TraesCS5A02G115100.1;TraesCS7D02G309400.1;TraesCS7D02G189100.1;TraesCS4A02G215300.1;TraesCS4B02G100800.1;TraesCS3D02G149300.1;TraesCS5D02G125700.1;TraesCS7B02G093100.1;…
intracellular sequestering of iron ion	GO:0006880	13		0.000570478	TraesCS7D02G028000.1;TraesCS7D02G027600.1;TraesCS7D02G027900.2;TraesCS7A02G031200.1;TraesCS4A02G458000.1;TraesCS5A02G203400.1;TraesCS5B02G202100.1;TraesCS3A02G052700.1;TraesCS2D02G326300.1;TraesCS2A02G336600.1;TraesCS5B02G151000.1;TraesCS5A02G152400.1;TraesCS5D02G157600.1	8		0.0125359	TraesCS2D02G588000.1;TraesCS5A02G203400.1;TraesCS2B02G610400.1;TraesCS5B02G202100.1;TraesCS5A02G152400.1;TraesCS5B02G151000.1;TraesCS5D02G157600.1;TraesCS2D02G326300.1	13		0.00376163	TraesCS5D02G157600.1;TraesCS5A02G152400.1;TraesCS5B02G151000.1;TraesCS2D02G588000.1;TraesCS2B02G610400.1;TraesCS3A02G052700.1;TraesCS2B02G345300.1;TraesCS2A02G336600.1;TraesCS2D02G326300.1;TraesCS4A02G458000.1;TraesCS7D02G027900.2;TraesCS7A02G031200.1;TraesCS7D02G027600.1
pentose-phosphate shunt, non-oxidative branch	GO:0009052	12		1.20643e-05	TraesCS4D02G283800.1;TraesCS2D02G238600.1;TraesCS4B02G285000.1;TraesCS2D02G238600.2;TraesCS4A02G019100.1;TraesCS2A02G234900.1;TraesCS6D02G061600.1;TraesCS6D02G061600.2;TraesCS2D02G238600.3;TraesCS6A02G063200.1;TraesCS6B02G084400.1;TraesCS6A02G063200.2	7		0.00124443	TraesCS2A02G234900.1;TraesCS5B02G419300.1;TraesCS6A02G063200.2;TraesCS6D02G061600.2;TraesCS5A02G417000.1;TraesCS2D02G238600.2;TraesCS2D02G238600.1	14		1.35707e-06	TraesCS5D02G424700.1;TraesCS4A02G019100.1;TraesCS5A02G417000.1;TraesCS5B02G419300.1;TraesCS6B02G084400.1;TraesCS2D02G238600.3;TraesCS6A02G063200.1;TraesCS4B02G285000.1;TraesCS4D02G283800.1;TraesCS6A02G063200.2;TraesCS2A02G234900.1;TraesCS6D02G061600.2;TraesCS2D02G238600.2
lysine biosynthetic process via diaminopimelate	GO:0009089	13		0.00607888	TraesCS5D02G181600.2;TraesCS5D02G534600.3;TraesCS4A02G337800.1;TraesCS5B02G547400.1;TraesCS5D02G181600.4;TraesCS5D02G181600.1;TraesCS4D02G349000.1;TraesCS5A02G524800.1;TraesCS1D02G094400.1;TraesCS5A02G177400.1;TraesCS1A02G102500.1;TraesCS4B02G226100.1;TraesCS1B02G090600.1	10		0.00518781	TraesCS5A02G177400.2;TraesCS4A02G337800.1;TraesCS1D02G094400.1;TraesCS1B02G113300.3;TraesCS4B02G226100.1;TraesCS5A02G398300.1;TraesCS4D02G349000.1;TraesCS5B02G403400.1;TraesCS4B02G355600.1;TraesCS5A02G524800.1	18		0.000193474	TraesCS5A02G177400.1;TraesCS4D02G226800.1;TraesCS5B02G403400.1;TraesCS5D02G407800.1;TraesCS5A02G398300.1;TraesCS1B02G113300.3;TraesCS5D02G487000.1;TraesCS4A02G069000.1;TraesCS4B02G226100.1;TraesCS1A02G102500.1;TraesCS1D02G094400.1;TraesCS2A02G397900.1;TraesCS4A02G337800.1;TraesCS5B02G547400.1;TraesCS4D02G349000.1;TraesCS5D02G534600.3;TraesCS5A02G524800.1;TraesCS4B02G355600.1
response to light stimulus	GO:0009416	48		2.1862e-09	TraesCS6B02G122500.1;TraesCS6A02G094400.1;TraesCS6A02G094200.1;TraesCSU02G086800.1;TraesCS5B02G462900.1;TraesCS6A02G094500.1;TraesCS1D02G375000.1;TraesCS1B02G317500.1 TraesCS5D02G357600.1;TraesCS5A02G350600.1;TraesCS2A02G342600.1;TraesCS2D02G320900.1;TraesCS1A02G403300.1;TraesCS2B02G340300.1;TraesCS6A02G319700.1;TraesCS7D02G227300.1;TraesCS6D02G299200.1;TraesCS1D02G411300.1;TraesCS6A02G159800.1;T…	16		0.0262156	TraesCS5B02G462900.1;TraesCS6B02G122500.1;TraesCS6A02G094400.1;TraesCS6A02G094500.1;TraesCS1D02G375000.1;TraesCSU02G086800.1;TraesCS6A02G094200.1;TraesCS1B02G317500.1;TraesCS5D02G357600.1;TraesCS5A02G350600.1;TraesCS6A02G319700.1;TraesCS6B02G350500.1;TraesCS3A02G297500.2;TraesCS5A02G213000.1;TraesCS5D02G219100.1;TraesCS3D02G304800.2	49		6.84993e-08	TraesCS3D02G401400.1;TraesCS3A02G406200.1;TraesCS3A02G133400.1;TraesCS3B02G166100.1;TraesCS1B02G231600.1;TraesCS1D02G219800.1;TraesCS1A02G218200.1;TraesCS3D02G149600.1;TraesCS5B02G322900.1;TraesCS7A02G276400.1;TraesCS5B02G227900.1;TraesCS5A02G229300.1;TraesCS1A02G195200.2;TraesCS1D02G428200.1;TraesCS1B02G209900.1;TraesCS5B02G560300.1;TraesCS6B02G191500.1;TraesCS2A02G206200.1;TraesCS2D02G209900.1;…
photomorphogenesis	GO:0009640	12		0.000186756	TraesCS2A02G348900.1;TraesCS3D02G284500.2;TraesCS3A02G284700.1;TraesCS3B02G318600.1;TraesCS6D02G199200.1;TraesCS6A02G216400.1;TraesCS3A02G139300.1;TraesCS3D02G139600.1;TraesCS3B02G156900.1;TraesCS6A02G143900.1;TraesCS6D02G221700.1;TraesCS6B02G285200.1	8		0.00290802	TraesCS2A02G348900.1;TraesCS3A02G139300.1;TraesCS6A02G216400.1;TraesCS6D02G199200.1;TraesCS3A02G284700.3;TraesCS3D02G284500.3;TraesCS2D02G386300.1;TraesCS2A02G388500.1	11		0.00439705	TraesCS6B02G285200.1;TraesCS6A02G143900.1;TraesCS6D02G221700.1;TraesCS3B02G318600.2;TraesCS3D02G284500.3;TraesCS3A02G284700.1;TraesCS3B02G318600.1;TraesCS2A02G388500.1;TraesCS3D02G284500.2;TraesCS3A02G284700.3;TraesCS2D02G386300.1
response to high light intensity	GO:0009644	3		0.0249144	TraesCS7D02G280600.1;TraesCS7B02G179200.1;TraesCS7A02G282100.1	1		0.00965054	TraesCS7B02G179200.1	3		0.0378846	TraesCS7A02G282100.1;TraesCS7B02G179200.1;TraesCS7D02G280600.1
photosynthesis, light harvesting	GO:0009765	46		2.04439e-34	TraesCS7D02G199400.1;TraesCS6B02G122800.1;TraesCS6A02G094100.1;TraesCS6B02G122800.2;TraesCS6A02G094300.1;TraesCSU02G250000.1;TraesCS6D02G088600.1;TraesCS1D02G374900.1;TraesCS6A02G094600.1;TraesCS7B02G103300.1;TraesCS6B02G122600.1;TraesCS5B02G462800.1;TraesCS1B02G388500.1;TraesCS1D02G375100.1;TraesCS1B02G388300.1;TraesCS1A02G306600.1;TraesCS7B02G103400.1;TraesCS1D02G306200.1;TraesCS7A02G238400.1;T…	33		4.50722e-26	TraesCS6A02G094100.1;TraesCS6A02G094300.1;TraesCS5B02G462800.1;TraesCS6B02G122800.1;TraesCS6D02G088600.1;TraesCS1D02G374900.1;TraesCS7D02G199400.1;TraesCS6B02G122800.2;TraesCS7B02G103300.1;TraesCSU02G250000.1;TraesCS1B02G388300.1;TraesCS6B02G122600.1;TraesCS6D02G088800.1;TraesCS1B02G388500.1;TraesCS6A02G094600.1;TraesCS1B02G388200.1;TraesCS1A02G403800.1;TraesCS1A02G306600.1;TraesCS5B02G463000.1;T…	24		2.84035e-07	TraesCS5D02G464800.1;TraesCS5B02G175000.1;TraesCS4A02G226900.1;TraesCS5B02G210800.1;TraesCS7B02G103300.1;TraesCS4D02G086400.1;TraesCS5D02G182000.1;TraesCS5B02G353200.1;TraesCS6A02G093700.1;TraesCS4B02G089500.1;TraesCS6B02G122800.2;TraesCS6B02G122800.1;TraesCSU02G250000.1;TraesCS1D02G306200.1;TraesCS5A02G177700.1;TraesCS1A02G306600.1;TraesCS4A02G226900.3;TraesCS5B02G353200.2;TraesCS7A02G238400.1;T…
photosynthesis, light harvesting in photosystem I	GO:0009768	38		2.36269e-17	TraesCS6B02G122500.1;TraesCS6A02G094400.1;TraesCS6A02G094200.1;TraesCSU02G086800.1;TraesCS5B02G462900.1;TraesCS6A02G094500.1;TraesCS1D02G375000.1;TraesCS1B02G317500.1 TraesCS5D02G357600.1;TraesCS5A02G350600.1;TraesCS2A02G342600.1;TraesCS2D02G320900.;1;TraesCS1A02G403300.1;TraesCS2B02G340300.1;TraesCS6A02G319700.1;TraesCS7D02G227300.1;TraesCS6D02G299200.1;TraesCS1D02G411300.1;TraesCS6A02G159800.1;…	14		5.0954e-06	TraesCS5B02G462900.1;TraesCS6B02G122500.1;TraesCS6A02G094400.1;TraesCS6A02G094500.1;TraesCS1D02G375000.1;TraesCSU02G086800.1;TraesCS6A02G094200.1;TraesCS1B02G317500.1;TraesCS5D02G357600.1;TraesCS5A02G350600.1;TraesCS6A02G319700.1;TraesCS6B02G350500.1;TraesCS5A02G213000.1;TraesCS5D02G219100.1	36		6.8979e-14	TraesCS1B02G231600.1;TraesCS1D02G219800.1;TraesCS1A02G218200.1;TraesCS5B02G322900.1;TraesCS7A02G276400.1;TraesCS5B02G227900.1;TraesCS5A02G229300.1;TraesCS1D02G428200.1;TraesCS6B02G191500.1;TraesCS2A02G206200.1;TraesCS2D02G209900.1;TraesCS1D02G411300.1;TraesCS1A02G403300.1;TraesCS5A02G350600.1;TraesCS6A02G159800.1;TraesCS2B02G233400.1;TraesCS6D02G152700.1;TraesCS5A02G322500.1;TraesCS4A02G226900.2;…
photosynthetic electron transport in photosystem I	GO:0009773	17		9.04989e-09	TraesCS5B02G560400.2;TraesCS7D02G280600.1;TraesCS7B02G179200.1;TraesCS1A02G030700.1;TraesCS7A02G282100.1;TraesCS4A02G319000.2;TraesCS4A02G319000.1;TraesCS7A02G385000.1;TraesCS6A02G308100.1;TraesCS5D02G569800.1;TraesCS6B02G336800.1;TraesCS7B02G288000.1;TraesCS5B02G560400.1;TraesCS6D02G283300.1;TraesCS6D02G287300.1;TraesCS6A02G303800.1;TraesCS5D02G184000.1	6		0.00242903	TraesCS1D02G031700.1;TraesCS1A02G030700.1;TraesCS7B02G179200.1;TraesCS6D02G287300.1;TraesCS6A02G308100.1;TraesCS6B02G336800.1	21		2.81076e-11	TraesCS1D02G031700.1;TraesCS4A02G247600.1;TraesCS5B02G177200.1;TraesCS4D02G066200.1;TraesCS5B02G560400.1;TraesCS5D02G184000.1;TraesCS7D02G381600.1;TraesCS7B02G288000.1;TraesCS5D02G569800.1;TraesCS4A02G319000.1;TraesCS6A02G303800.1;TraesCS6D02G283300.1;TraesCS7A02G385000.1;TraesCS4A02G319000.2;TraesCS6D02G287300.1;TraesCS7A02G282100.1;TraesCS5B02G560400.2;TraesCS6B02G336800.1;TraesCS6A02G308100.1;…
photorespiration	GO:0009853	28		1.62952e-18	TraesCS2D02G065500.1;TraesCS2D02G065400.1;TraesCS2A02G067100.1;TraesCS2A02G067300.1;TraesCS2B02G079500.1;TraesCS2A02G067200.1;TraesCS2B02G079400.1;TraesCS2D02G065600.1;TraesCS2A02G067000.1;TraesCS2B02G194600.3;TraesCS2D02G065100.2;TraesCS2A02G066700.1;TraesCS2A02G066900.1;TraesCS2D02G065300.1;TraesCS5D02G169600.1;TraesCS2B02G079200.1;TraesCS3B02G299300.2;TraesCS3D02G266100.2;TraesCS5A02G165400.1;…	14		2.80074e-12	TraesCS5B02G162600.1;TraesCS2A02G066800.1;TraesCS2D02G065200.1;TraesCS2D02G065100.2;TraesCS2B02G079100.2;TraesCS2A02G066900.1;TraesCS2B02G079200.1;TraesCS2A02G066700.1;TraesCS2D02G065300.1;TraesCS2B02G079100.1;TraesCS2B02G079300.1;TraesCS3B02G186100.1;TraesCS5D02G425100.1;TraesCS5D02G010200.1	32		6.07355e-15	TraesCS1D02G031700.1;TraesCS4A02G247600.1;TraesCS5B02G177200.1;TraesCS4D02G066200.1;TraesCS5B02G560400.1;TraesCS5D02G184000.1;TraesCS7D02G381600.1;TraesCS7B02G288000.1;TraesCS5D02G569800.1;TraesCS4A02G319000.1;TraesCS6A02G303800.1;TraesCS6D02G283300.1;TraesCS7A02G385000.1;TraesCS4A02G319000.2;TraesCS6D02G287300.1;TraesCS7A02G282100.1;TraesCS5B02G560400.2;TraesCS6B02G336800.1;TraesCS6A02G308100.1;…
regulation of flower development	GO:0009909	18		0.011892	TraesCS2D02G268600.1;TraesCS2A02G269700.1;TraesCS1A02G253400.1;TraesCS1D02G252900.1;TraesCS1B02G264900.1;TraesCS7B02G400600.1;TraesCS7A02G497200.1;TraesCS3A02G354000.1;TraesCS3D02G348100.1;TraesCS6B02G387800.1;TraesCS6A02G355000.1;TraesCS3B02G386800.1;TraesCS2B02G059500.1;TraesCS7D02G213000.2;TraesCS7B02G118300.1;TraesCS5A02G521400.1;TraesCS1D02G221800.1;TraesCS7B02G032800.1	13		0.0128205	TraesCS2A02G114600.1;TraesCS3D02G348100.1;TraesCS3B02G386800.1;TraesCS3A02G354000.1;TraesCS7D02G484400.1;TraesCS2D02G268600.1;TraesCS7A02G497200.1;TraesCS7B02G400600.1;TraesCS4D02G347800.1;TraesCS4B02G353900.1;TraesCS4D02G364500.1;TraesCS2B02G059500.1;TraesCS5A02G521400.1	20		0.0222735	TraesCS7B02G032800.1;TraesCS2A02G114600.1;TraesCS1D02G221800.1;TraesCS1A02G220300.1;TraesCS6D02G140900.1;TraesCS6D02G202000.1;TraesCS5A02G521400.1;TraesCS5A02G541300.1;TraesCS6B02G248400.1;TraesCS6D02G337200.1;TraesCS1A02G253400.1;TraesCS6B02G387800.1;;TraesCS6A02G355000.1;TraesCS4D02G364400.1;TraesCS1D02G252900.1;TraesCS4D02G364500.1;TraesCS4D02G347800.1;TraesCS2D02G268600.1;TraesCS2A02G269700.1…
photosystem II repair	GO:0010206	7		4.53331e-05	TraesCS4B02G170800.1;TraesCS4A02G134100.1;TraesCS7B02G313800.1;TraesCS7D02G407100.1;TraesCS4D02G172800.1;TraesCS7A02G413800.1;TraesCS5A02G386400.1	8		6.99235e-08	TraesCS7B02G313800.1;TraesCS4D02G172800.1;TraesCS4B02G170800.1;TraesCS7A02G413800.1;TraesCS7D02G407100.1;TraesCS5B02G391300.1;TraesCS5A02G386400.1;TraesCS5D02G396200.1	12		1.88064e-06	TraesCS2A02G247300.2;TraesCS2B02G270300.2;TraesCS2B02G270300.1;TraesCS2A02G247300.1;TraesCS2A02G247300.3;TraesCS2D02G248400.1;TraesCS5B02G391300.1;TraesCS4D02G172800.1;TraesCS4A02G134100.1;TraesCS4B02G170800.1;TraesCS5A02G386400.1;TraesCS5D02G396200.1
carbon fixation	GO:0015977	34		1.12192e-18	TraesCS5B02G468800.1;TraesCS7D02G333900.1;TraesCS2D02G065500.1;TraesCS5D02G470300.1;TraesCS5A02G459200.1;TraesCS3D02G150500.1;TraesCS7B02G237900.1;TraesCS7A02G345400.1;TraesCS2D02G065400.1;TraesCS2A02G067100.1;TraesCS2A02G067300.1;TraesCS3B02G168000.1;TraesCS3B02G011200.1;TraesCS2B02G079500.1;TraesCS2A02G067200.1;TraesCS2B02G079400.1;TraesCS3A02G134200.1;TraesCS3B02G008500.1;TraesCS2D02G065600.1;…	17		2.6794e-12	TraesCS5B02G468800.1;TraesCS5A02G459200.1;TraesCS5B02G162600.1;TraesCS3A02G134200.1;TraesCS2A02G066800.1;TraesCS2D02G065200.1;TraesCS2D02G065100.2;TraesCS2B02G079100.2;TraesCS2A02G066900.1;TraesCS2B02G079200.1;TraesCS2A02G066700.1;TraesCS2D02G065300.1;TraesCS2B02G079100.1;TraesCS2B02G079300.1;TraesCS2B02G226100.1;TraesCS2D02G206500.1;TraesCS2A02G198700.1	42		5.1665e-19	TraesCS7D02G174200.1TraesCS5A02G165400.2;;TraesCS5D02G169900.2;TraesCS5D02G169600.2;TraesCS5B02G162800.1;TraesCS5A02G165700.1;TraesCS5B02G162600.1;TraesCS2D02G065100.1;TraesCS5D02G169900.1;TraesCS2A02G066800.1;TraesCS2B02G226100.1;TraesCS2D02G065200.1;TraesCS5D02G169600.1;TraesCS5A02G459200.1;TraesCS2B02G079100.1;TraesCS2D02G206500.1;TraesCS2B02G079400.1;TraesCS5B02G468800.1;TraesCS2B02G078900.3;…
photosynthesis	GO:0015979	130		4.51759e-34	TraesCS1D02G168700.2;TraesCS2A02G590600.1;TraesCS4B02G062100.1;TraesCS5B02G468800.1;TraesCS4A02G253300.1;TraesCS4D02G061100.1;TraesCS4B02G062200.1;TraesCS2D02G065500.1;TraesCS5D02G470300.1;TraesCS5A02G459200.1;TraesCS3B02G392800.1;TraesCS2B02G157600.1;TraesCS6D02G286900.1;TraesCS2D02G136200.1;TraesCS3D02G354300.1;TraesCS2A02G134000.1;TraesCS2A02G355600.2;TraesCS2D02G065400.1;TraesCS2A02G067100.1;…	61		9.70286e-14	TraesCS2D02G563600.1;TraesCS3A02G454900.1;TraesCS2A02G590600.1;TraesCS3B02G493700.1;TraesCS3D02G447600.1;TraesCS6A02G374400.2;TraesCS5D02G431300.1;TraesCS2D02G136200.1;TraesCS2A02G134000.1;TraesCS2B02G157600.1;TraesCS5B02G468800.1;TraesCS5A02G423000.1;TraesCS1A02G171000.1;TraesCS5A02G459200.1;TraesCS5B02G162600.1;TraesCS4B02G003600.1;TraesCS7A02G020500.1;TraesCS6A02G234900.1;TraesCSU02G075800.1;T…	165		8.28872e-43	TraesCS6A02G374400.2;TraesCS2D02G563600.1;TraesCS6B02G412100.1;TraesCS6D02G358900.1;TraesCS6B02G307200.1;TraesCS6D02G259500.1;TraesCS7A02G198200.2;TraesCS7B02G104400.1;TraesCS7D02G243900.1;TraesCS7D02G174200.1;TraesCS6A02G358100.1;TraesCS3A02G321900.1;TraesCS7D02G311300.1;TraesCS7A02G314100.1;TraesCS5B02G477800.1;TraesCS5A02G482800.1;TraesCS6B02G390600.1;TraesCS5B02G496000.1;TraesCS2A02G254600.3;…
chlorophyll biosynthetic process	GO:0015995	36		8.34156e-13	TraesCS1D02G168700.2;TraesCS2A02G590600.1;TraesCS1B02G266500.1;TraesCS2B02G157600.1;TraesCS1A02G255800.1;TraesCS6D02G286900.1;TraesCS2D02G136200.1;TraesCS2A02G134000.1;TraesCS6A02G307700.1;TraesCS7D02G062900.1;TraesCS6B02G336300.1;TraesCS1D02G255100.1;TraesCS7A02G068500.1;TraesCS1B02G186300.1;TraesCS6D02G095800.1;TraesCS2D02G563600.1;TraesCS1A02G171000.2;TraesCS7B02G382800.1;TraesCS1D02G168700.1;…	22		5.05804e-08	TraesCS2D02G563600.1;TraesCS2A02G590600.1;TraesCS1B02G266500.1;TraesCS2D02G136200.1;TraesCS2A02G134000.1;TraesCS2B02G157600.1;TraesCS1A02G171000.1;TraesCS7D02G261800.1;TraesCS1B02G237700.1;TraesCS7A02G480700.1;TraesCS5D02G179900.2;TraesCS7D02G467500.1;TraesCS7B02G382800.1;TraesCS7A02G068500.1;TraesCS7B02G382800.2;TraesCS7D02G062900.1;TraesCS4A02G420600.1;TraesCS5A02G175200.1;TraesCS5A02G175200.2;…	46		8.78966e-18	TraesCS2D02G563600.1;TraesCS1B02G269500.1;TraesCS4A02G136400.1;TraesCS5B02G47700.1;TraesCS3B02G219700.1;TraesCS5D02G478900.1;TraesCS1A02G224700.1;TraesCS6A02G103400.1 TraesCS1D02G226100.1;TraesCS4B02G168300.1;TraesCS3D02G194300.1;TraesCS3A02G191700.;3;TraesCS1B02G237700.1;TraesCS5A02G466100.1;TraesCS2A02G134000.1;TraesCS2D02G136200.1;TraesCS1B02G186300.1;TraesCS1D02G168700.1;TraesCS2A02G590600.1;…
carotenoid biosynthetic process	GO:0016117	10		0.00899551	TraesCS7D02G553300.1;TraesCS7A02G557300.2;TraesCS7B02G482000.1;TraesCS3D02G211700.1;TraesCS2A02G238400.1;TraesCS5A02G020900.1;TraesCS3B02G239100.1;TraesCS3A02G208800.1;TraesCS5B02G017900.1;TraesCS2B02G253100.2	9		0.00152283	TraesCS2D02G542600.1;TraesCS7A02G557300.2;TraesCS2B02G571700.1;TraesCS2A02G541400.1;TraesCS7D02G553300.1;TraesCS1A02G206900.1;TraesCS5B02G017900.1;TraesCS5D02G026000.1;TraesCS5A02G020900.1	17		3.20186e-06	TraesCS2D02G542600.1;TraesCS4A02G004900.1;TraesCS2D02G236500.2;TraesCS7A02G557300.2;TraesCS1B02G220700.1;TraesCS2B02G253100.2;TraesCS1D02G210200.1;TraesCS7B02G482000.1;TraesCS2A02G238400.1;TraesCS1A02G206900.1;TraesCS3D02G211700.1;TraesCS3A02G208800.1;TraesCS3B02G239100.1;TraesCS7D02G553300.1;TraesCS5D02G026000.1;TraesCS5B02G017900.1;TraesCS5A02G020900.1
protein-chromophore linkage	GO:0018298	104		5.95539e-31	TraesCS7D02G199400.1;TraesCSU02G156700.7;TraesCS6B02G122800.1;TraesCS6A02G094100.1;TraesCS;B02G122500.1;TraesCS2B02G290500.3;TraesCS6A02G094400.1;TraesCS6B02G122800.2 TraesCS6A02G094200.1;TraesCSU02G086800.1;TraesCS6A02G094300.1;TraesCSU02G250000.1;TraesCS6D02G088600.1;TraesCS1D02G374900.1TraesCS5B02G462900.1;TraesCS6A02G094600.1 TraesCS7B02G103300.1;TraesCS6B02G122600.1;TraesCS6A02G094500.1;Trae…	51		6.99857e-14	TraesCS5B02G462900.1;TraesCS6A02G094100.1;TraesCS6A02G094300.1;TraesCS5B02G462800.1;TraesCS6B02G122500.1;TraesCS6B02G122800.1;TraesCS6D02G088600.1;TraesCS1D02G374900.1;TraesCS7D02G199400.1;TraesCS6A02G094400.1;TraesCS6B02G122800.2;TraesCS6A02G094500.1;;TraesCS1D02G375000.1;TraesCS7B02G103300.1;TraesCSU02G250000.1;TraesCS1B02G388300.1;TraesCS6B02G122600.1;TraesCS6D02G088800.1;TraesCS1B02G388500.1;…	64		3.31096e-05	TraesCS4B02G127400.2;TraesCS5B02G322900.1;TraesCS7A02G276400.1;TraesCS5B02G227900.1;TraesCS5A02G229300.1;TraesCS5B02G401200.1;TraesCS1D02G428200.1;TraesCS5D02G464800.1;TraesCS6B02G191500.1;TraesCS2A02G272400.1;TraesCS2A02G206200.1;TraesCS3A02G111100.3;TraesCS5B02G175000.1;TraesCS2D02G209900.1;TraesCS1D02G411300.1;TraesCS4A02G226900.1;TraesCS7A02G489800.2;TraesCS1A02G403300.1;TraesCS2B02G290500.1;…
glycine decarboxylation via glycine cleavage system	GO:0019464	8		1.9792e-06	TraesCS6D02G291600.1;TraesCS2B02G490900.1;TraesCS2D02G467900.1;TraesCS6D02G291600.2;TraesCS6D02G147700.1;TraesCS2A02G467900.1;TraesCS6B02G342400.1;TraesCS6A02G312200.1	6		6.68458e-05	TraesCS2B02G490900.1;TraesCS6B02G342400.1;TraesCS2A02G467900.1;TraesCS2D02G467900.1;TraesCS6D02G291600.1;TraesCS6A02G312200.1	7		0.000157063	TraesCS6B02G342400.1;TraesCS6D02G291600.2;TraesCS2A02G467900.1;TraesCS6A02G312200.1;TraesCS2B02G490900.1;TraesCS2D02G467900.1;TraesCS6D02G291600.1
chromosome condensation	GO:0030261	12		0.0108326	TraesCS7D02G061400.1;TraesCS2A02G397700.2;TraesCS5D02G451200.1;TraesCS5A02G390500.1;TraesCS5B02G395400.1;TraesCS5B02G448200.2;TraesCS5A02G443900.1;TraesCS5B02G203600.1;TraesCS2D02G395400.1;TraesCS6A02G109000.1;TraesCS6D02G097400.2;TraesCS6B02G137600.1	15		1.6451e-06	TraesCS2A02G397700.2;TraesCS2D02G395300.1;TraesCS5B02G448500.1;TraesCS6D02G097400.2;TraesCS5D02G451300.1;TraesCS5D02G400300.1;TraesCS5B02G203600.1;TraesCS5D02G451200.1;TraesCS5A02G411300.1;TraesCS5A02G444300.1;TraesCS5D02G452000.1;TraesCS5B02G395400.1;TraesCS5A02G443900.1;TraesCS5B02G449000.1;TraesCS5B02G448200.2	13		0.0203658	TraesCS1D02G454700.1;TraesCS6B02G137600.1;TraesCS6A02G109000.1;TraesCS6D02G097400.2;TraesCS2D02G395400.1;TraesCS5B02G448200.2;TraesCS5B02G448500.1;TraesCS5A02G444300.1;TraesCS5D02G452000.1;TraesCS5B02G449000.1;TraesCS5A02G411300.1;TraesCS7D02G061400.1;TraesCS5B02G415000.1
transcription antitermination	GO:0031564	3		0.0249144	TraesCS4A02G298100.1;TraesCS4D02G013900.1;TraesCS4B02G015600.1	3		0.00965054	TraesCS4B02G015600.1;TraesCS4A02G298100.1;TraesCS4D02G013900.1	3		0.0378846	TraesCS4B02G015600.1;TraesCS4D02G013900.1;TraesCS4A02G298100.1
protein refolding	GO:0042026	46		1.12719e-08	TraesCS2D02G600900.1;TraesCS2D02G049500.1;TraesCSU02G009200.1;TraesCS6A02G006400.1;TraesCS6D02G009100.1;TraesCS2D02G310000.4;TraesCS5B02G087700.4;TraesCS4D02G305900.1;TraesCS5B02G563900.1;TraesCS5B02G492500.1;TraesCS1D02G144000.1;TraesCS5D02G492900.2;TraesCS2B02G374700.1;TraesCS4D02G140800.1;TraesCS1B02G162300.1;TraesCS4A02G409100.1;TraesCS5A02G479300.1;TraesCS1D02G144000.2;TraesCS1A02G361400.1;T…	19		0.0130792	TraesCS2D02G600900.1;TraesCS6B02G011800.1;TraesCS6D02G009100.1;TraesCS1A02G145000.1;TraesCS4A02G097900.2;TraesCS4B02G206700.1;TraesCS5A02G366800.1;TraesCS4B02G307700.1;TraesCS4D02G305900.1;TraesCS7A02G036200.2;TraesCS4A02G409100.1;TraesCS1D02G144000.2;TraesCS7D02G032800.1;TraesCS4A02G452700.2;TraesCS7A02G036200.1;TraesCS4A02G452700.1;TraesCS2D02G049500.1;TraesCSU02G009200.1;TraesCS2A02G311700.3	48		6.42636e-07	TraesCS3D02G351900.1;TraesCS3D02G352400.2;TraesCS3B02G390700.1;TraesCS1A02G285000.2;TraesCS1B02G294300.1;TraesCS4D02G206600.1;TraesCS1D02G284000.2;TraesCS6B02G174500.1;TraesCS6D02G135600.1;TraesCS6A02G146400.1;TraesCS4A02G097900.2;TraesCS4B02G205700.1;TraesCS4B02G206700.1;TraesCS6D02G317700.1;TraesCS4D02G207500.1;TraesCS1B02G378000.1;TraesCS6B02G367800.1;TraesCS6A02G337100.4;TraesCS5B02G267900.1;…
response to hydrogen peroxide	GO:0042542	55		1.3792e-28	TraesCS2B02G247300.1;TraesCS2D02G227800.1;TraesCS5A02G498000.1;TraesCS6A02G041700.1;TraesCS4D02G322700.1;TraesCS4B02G325800.1;TraesCSU02G105300.1;TraesCS4D02G212200.1;TraesCS4B02G211600.1;TraesCS4D02G212400.1;TraesCS3B02G049900.1;TraesCS4D02G213100.1;TraesCS4B02G212200.1;TraesCS3A02G033900.1;TraesCS4A02G092900.1;TraesCS4D02G213300.1;TraesCS4A02G092100.1;TraesCS4B02G211700.1;TraesCS3A02G034500.1;T…	12		0.0280019	TraesCS6A02G041700.1;TraesCS6D02G048300.3;TraesCS6B02G056800.2;TraesCS4D02G322700.1;TraesCS5A02G498000.1;TraesCS4D02G213100.1;TraesCS4B02G211600.1;TraesCS5A02G193200.1;TraesCS4B02G212300.1;TraesCS4A02G092100.1;TraesCS3A02G033900.1;TraesCS3D02G115300.1	58		5.74663e-27	TraesCS4D02G145500.1;TraesCS3B02G131300.1TraesCS4D02G086200.1;TraesCS3B02G131000.1;TraesCS4B02G089800.1;TraesCS3A02G113000.1;TraesCS4A02G226700.1;TraesCS3D02G115000.1;;TraesCS6D02G048300.3;TraesCS3D02G115100.1;TraesCS3B02G130900.1TraesCS3A02G113100.1;TraesCS3D02G114800.1;TraesCS3A02G112900.1;TraesCS6A02G041700.1;TraesCS3B02G131200.1;TraesCS3D02G114900.1;TraesCS3B02G130500.1;TraesCS3D02G114700.1;T…
cell redox homeostasis	GO:0045454	16		0.00642345	TraesCS1B02G084700.1;TraesCS6D02G158500.1;TraesCS6A02G169100.1;TraesCS1A02G066400.1;TraesCS6B02G197100.1;TraesCS1D02G067500.1;TraesCS5B02G111800.1;TraesCS2B02G588600.1;TraesCS5D02G118500.1;TraesCS5A02G110300.1;TraesCS3D02G516800.1;TraesCS4D02G277400.1;TraesCS4D02G277400.2;TraesCS7D02G547400.1;TraesCS7A02G563600.1;TraesCS2D02G154300.2	13		0.00189488	TraesCS4B02G278900.1;TraesCS5A02G110300.1;TraesCS5D02G118500.1;TraesCS4D02G073500.1;TraesCS1A02G066400.1;TraesCS4D02G277400.2;TraesCS1D02G067500.1;TraesCS4A02G240000.1;TraesCS4B02G074900.1;TraesCS6B02G197100.1;TraesCS6D02G158500.1;TraesCS1B02G084700.1;TraesCS6A02G169100.1	30		7.797e-09	TraesCS7D02G311300.1;TraesCS7A02G314100.1;TraesCS3D02G187600.2;TraesCS2A02G555300.1;TraesCS7B02G215000.1;TraesCS3A02G509000.1;TraesCS3A02G183500.1;TraesCS2B02G588600.1;TraesCS4D02G277400.1;TraesCS2D02G559200.1;TraesCS2A02G297500.1;TraesCS4A02G240000.1;TraesCS2D02G295500.2;TraesCS4A02G025200.1;TraesCS2B02G313700.1;TraesCS4B02G278900.1;TraesCS3D02G516800.1;TraesCS4D02G073500.1;TraesCS4B02G074900.1;…
negative regulation of DNA recombination	GO:0045910	14		0.0161388	TraesCS7D02G061400.1;TraesCS2A02G397700.2;TraesCS3B02G242700.1;TraesCS5A02G206300.1;TraesCS5D02G451200.1;TraesCS5A02G390500.1;TraesCS5B02G395400.1;TraesCS5B02G448200.2;TraesCS5A02G443900.1;TraesCS5B02G203600.1;TraesCS2D02G395400.1;TraesCS6A02G109000.1;TraesCS6D02G097400.2;TraesCS6B02G137600.1	15		5.68102e-05	TraesCS2A02G397700.2;TraesCS2D02G395300.1;TraesCS5B02G448500.1;TraesCS6D02G097400.2TraesCS5D02G451300.1;TraesCS5D02G400300.1;TraesCS5B02G203600.1;TraesCS5D02G451200.1;TraesCS5A02G411300.1;TraesCS5A02G444300.1;TraesCS5D02G452000.1;TraesCS5B02G395400.1;TraesCS5A02G443900.1;TraesCS5B02G449000.1;TraesCS5B02G448200.2	19		0.00132063	TraesCS1D02G454700.1;TraesCS6B02G137600.1;TraesCS6A02G109000.1;TraesCS6D02G097400.2;TraesCS2D02G395400.1;TraesCS5B02G448200.2;TraesCS2B02G595200.1;TraesCS2A02G588000.2;TraesCS5B02G448500.1;TraesCS3A02G212600.1;TraesCS1A02G179700.1;TraesCS1B02G200700.1;TraesCS1D02G178000.1;TraesCS5A02G444300.1;TraesCS5D02G452000.1;TraesCS5B02G449000.1;TraesCS5A02G411300.1;TraesCS7D02G061400.1;TraesCS5B02G415000.1
chaperone-mediated protein folding	GO:0061077	15		7.15698e-05	TraesCS7A02G485300.1;TraesCS3B02G098700.1;TraesCS7B02G388800.1;TraesCS3A02G399600.2;TraesCS7A02G222800.1;TraesCS3A02G422000.1;TraesCS3B02G457500.1;TraesCS2D02G050300.1;TraesCS2B02G063900.1;TraesCS7D02G257300.1;TraesCS7A02G257100.1;TraesCS7B02G153100.1;TraesCS2B02G294500.1;TraesCS2D02G276000.2;TraesCS2A02G277100.1	8		0.0177168	TraesCS3A02G083700.1;TraesCS3B02G098700.1;TraesCS7B02G388800.1;TraesCS5B02G300100.1;TraesCS2B02G294500.1;TraesCS3B02G432600.1;TraesCS3D02G393700.2;TraesCS3A02G399600.2	19		2.58257e-06	TraesCS2A02G277100.1;TraesCS2D02G276000.2;TraesCS2B02G294500.1;TraesCS2D02G050300.1;TraesCS7B02G153100.1;TraesCS7A02G257100.1;TraesCS7D02G257300.1;TraesCS2B02G063900.1;TraesCS3D02G417400.1;TraesCS7B02G129300.1;TraesCS7A02G222800.1;TraesCS7D02G224400.1;TraesCS7A02G485300.1;TraesCS7D02G472600.1;TraesCS5B02G300100.1;TraesCS3D02G393700.2;TraesCS3B02G432600.1;TraesCS7B02G388800.1;TraesCS3A02G399600.2
calcium ion transmembrane transport	GO:0070588	10		0.012542	TraesCS7B02G088100.1;TraesCS4A02G110300.1;TraesCS7A02G183100.1;TraesCS3B02G174400.1;TraesCS7D02G184700.1;TraesCS3D02G155700.1;TraesCS3A02G147700.1;TraesCS3D02G148000.1;TraesCS3B02G165400.1;TraesCS2D02G507000.1	8		0.00854526	TraesCS4A02G110300.1;TraesCS3D02G148000.1;TraesCS1A02G047000.1;TraesCS3B02G165400.1;TraesCS7D02G184700.1;TraesCS2D02G072200.1;TraesCS3B02G174400.1;TraesCS3A02G147700.1	11		0.0176013	TraesCS1A02G047000.1;TraesCS2D02G507000.1;TraesCS1B02G060700.1;TraesCS2A02G444600.1;TraesCS7D02G184700.1;TraesCS7A02G183100.1;TraesCS7B02G088100.1;TraesCS3D02G155700.1;TraesCS6D02G335800.1;TraesCS3A02G147700.1;TraesCS3B02G174400.1
CAAX-box protein processing	GO:0071586	11		0.0109029	TraesCS3A02G084500.1;TraesCS3D02G084400.1;TraesCS3B02G099400.1;TraesCS7B02G230400.1;TraesCS7B02G255900.2;TraesCS7D02G326600.1;TraesCS7D02G351200.1;TraesCS7A02G156300.1;TraesCS7A02G371700.1;TraesCS5A02G546500.1;TraesCS5D02G222800.2	9		0.0051665	TraesCS3B02G099400.1;TraesCS3D02G084400.1;TraesCS3A02G084500.1;TraesCS5A02G211000.1;TraesCS7B02G255900.2;TraesCS7B02G060300.1;TraesCS7D02G326600.1;TraesCS5B02G212800.1;TraesCS7B02G230400.1	13		0.00668974	TraesCS3D02G084400.1;TraesCS7A02G156300.1;TraesCS5B02G226900.2;TraesCS5A02G228100.2;TraesCS7B02G060300.1;TraesCS5D02G239500.1;TraesCS5B02G212800.1;TraesCS7A02G371700.1;TraesCS7D02G351200.1;TraesCS7B02G255900.2;TraesCS7D02G326600.1;TraesCS3A02G084500.1;TraesCS7B02G230400.1
polysaccharide catabolic process	GO:0000272	23		0.00709563	TraesCS2D02G221000.1;TraesCS2B02G240200.2;TraesCS2A02G215300.1;TraesCS5D02G408200.1;TraesCS4B02G009900.1;TraesCS7B02G370700.1;TraesCSU02G169600.1;TraesCS5B02G403700.1;TraesCS5A02G513200.1;TraesCS4B02G344300.1;TraesCS4A02G307900.1;TraesCS2A02G215100.2;TraesCS4D02G006100.1;TraesCS1D02G207000.2;TraesCS1D02G218000.1;TraesCS1A02G203600.1;TraesCS7D02G249100.1;TraesCS7A02G250400.1;TraesCS1B02G229000.1;T…	16		0.0108795	TraesCS5B02G403700.1;TraesCS5D02G408200.1;TraesCS7B02G370700.1;TraesCS1D02G207100.1;TraesCS3D02G260300.1;TraesCS1D02G207000.2;TraesCS1A02G203700.1;TraesCS4B02G344300.1;TraesCS4B02G009900.1;TraesCS2B02G369000.1;TraesCS7A02G250400.1;TraesCS7D02G249100.1;TraesCS7B02G140700.1;TraesCS1B02G229000.1;TraesCS1A02G215500.1;TraesCS1D02G218000.1
vacuolar protein processing	GO:0006624	8		0.0268066	TraesCS3A02G528900.1;TraesCS3A02G528800.1;TraesCS3D02G534100.2;TraesCS3D02G207600.1;TraesCS3B02G233000.2;TraesCS5B02G227600.1;TraesCS5A02G228900.1;TraesCS5D02G238800.1	8		0.0020131	TraesCS3A02G528900.1;TraesCS5D02G238800.1;TraesCS3B02G233000.2;TraesCS3A02G528800.1;TraesCS5A02G228900.1;TraesCS5B02G227600.1;TraesCS3D02G207600.1;TraesCS3A02G204500.1
lipid metabolic process	GO:0006629	83		1.83476e-05	TraesCS3A02G498700.1;TraesCS3B02G561700.1;TraesCS3D02G505500.1;TraesCS5D02G372300.1;TraesCS2A02G084800.1;TraesCS2D02G114200.1;TraesCS2A02G113600.1;TraesCS5A02G363200.1;TraesCS2B02G405400.1;TraesCS2B02G099500.1;TraesCS4D02G356300.1;TraesCS2D02G082700.1;TraesCS2D02G301400.1;TraesCS2B02G269300.1;TraesCS6A02G280000.1;TraesCS5B02G153000.1;TraesCS6B02G309400.2;TraesCS2A02G501800.1;TraesCS5D02G159700.1;…	49		0.00285309	TraesCS4A02G304400.1;TraesCS4B02G006800.1;TraesCS1B02G434000.1;TraesCS1D02G412200.2;TraesCS3A02G173000.1;TraesCS3B02G561700.1;TraesCS3B02G203700.1;TraesCS4D02G356300.1;TraesCS1D02G412200.1;TraesCS3A02G498700.1;TraesCS3D02G505500.1;TraesCS6B02G309400.2;TraesCS1A02G404500.1;TraesCS3D02G179200.1;TraesCS5A02G297000.1;TraesCS5D02G103100.1;TraesCS2A02G302700.2;TraesCS5A02G186200.1;TraesCS1B02G099600.1;…
nitric oxide biosynthetic process	GO:0006809	6		0.00123916	TraesCS6D02G020700.1;TraesCS4A02G376700.1;TraesCS6B02G024900.1;TraesCS6A02G017500.2;TraesCS6D02G306000.1;TraesCS6A02G326200.1	4		0.0170713	TraesCS6A02G326200.1;TraesCS6D02G306000.1;TraesCS6D02G020700.1;TraesCS6B02G024900.1
circadian rhythm	GO:0007623	11		0.00797938	TraesCS4B02G153700.5;TraesCS1D02G079100.1;TraesCS4B02G153700.1;TraesCS1A02G076900.1;TraesCS4D02G166000.3;TraesCS1B02G095000.1;TraesCS4D02G166000.4;TraesCS4A02G162200.1;TraesCS4A02G164000.1;TraesCS3A02G195700.3;TraesCS3A02G195700.2	16		1.72683e-08	TraesCS4B02G153700.2;TraesCS1D02G079100.2;TraesCS1D02G079100.1;TraesCS1A02G076900.1;TraesCS4D02G166000.3;TraesCS4A02G162200.1;TraesCS4B02G153700.1;TraesCS4D02G166000.4;TraesCS1A02G076900.2;TraesCS4B02G153700.4;TraesCS1B02G095000.1;TraesCS3A02G195700.1;TraesCS4D02G353800.2;TraesCS4A02G164000.1 TraesCS3A02G195700.3;TraesCS3B02G227900.1
methionine biosynthetic process	GO:0009086	20		1.85073e-06	TraesCS5D02G181600.2;TraesCS5A02G024900.3;TraesCS5D02G031300.2;TraesCS5A02G024900.2;TraesCS4A02G298700.1;TraesCS5B02G022800.3;TraesCS5B02G022800.1;TraesCS5D02G181600.4;TraesCS5D02G181600.1;TraesCS2A02G543900.1;TraesCS5B02G022800.2;TraesCS5A02G177400.1;TraesCS4D02G012900.2;TraesCS2D02G545000.1;TraesCS4B02G014700.2;TraesCS4B02G014700.1;TraesCS4B02G157700.1;TraesCS5B02G063300.1;TraesCS5A02G053100.1;…	15		7.78773e-06	TraesCS5D02G031300.2;TraesCS5A02G177400.2;TraesCS5A02G024900.2;TraesCS5B02G022800.1;TraesCS5B02G022800.2;TraesCS4B02G014700.1;TraesCS4B02G014700.2;TraesCS4D02G012900.2;TraesCS5B02G141000.2;TraesCS5B02G063300.1;TraesCS5D02G149900.1;TraesCS5A02G142200.1;TraesCS5A02G398300.1;TraesCS5B02G403400.1;TraesCS5A02G053100.1
response to cold	GO:0009409	16		2.15145e-06	TraesCS2B02G192700.1;TraesCS2A02G166600.1;TraesCS2D02G157100.1;TraesCS2D02G174200.1;TraesCS2A02G166600.2;TraesCS2A02G152000.1;TraesCS4D02G299100.1;TraesCS4B02G391800.4;TraesCS4B02G391800.3;TraesCSU02G034700.2;TraesCS5A02G555100.1;TraesCS5A02G555100.2;TraesCSU02G034700.3;TraesCS4B02G300200.1;TraesCS4B02G358700.1;TraesCS4A02G004800.1	13		4.66257e-07	TraesCS2A02G166600.2;TraesCS2B02G192700.1;TraesCS2A02G166600.1;TraesCS2D02G174200.1;TraesCS4B02G391800.3;TraesCS4B02G391800.4;TraesCSU02G034700.2;TraesCS5A02G555100.1;TraesCSU02G034700.3;TraesCS4D02G299100.1;TraesCS4B02G358700.1;TraesCS4B02G300200.1;TraesCS4A02G004800.1
abscisic acid biosynthetic process	GO:0009688	6		0.00714224	TraesCS2B02G335400.2;TraesCS2A02G317000.1;TraesCS2D02G314900.1;TraesCS2A02G317000.3;TraesCS2D02G314900.2;TraesCS2A02G317000.2	4		0.0435801	TraesCS2B02G335400.2;TraesCS2D02G314900.1;TraesCS2A02G317000.1;TraesCS5D02G477700.1
lipid oxidation	GO:0034440	15		0.00158571	TraesCS2B02G335400.2;TraesCS2A02G317000.1;TraesCS2D02G314900.1;TraesCS2A02G317000.3;TraesCS2D02G314900.2;TraesCS2A02G317000.2	16		1.82976e-06	TraesCS6A02G132200.1;TraesCS4D02G035200.1;TraesCS6D02G121900.1;TraesCS6D02G010100.1;TraesCS4B02G037700.3;TraesCS6D02G122000.1;TraesCS5A02G007900.1;TraesCS2A02G525500.1;TraesCS2B02G555400.2;TraesCS5D02G013400.1;TraesCS4B02G037800.1;TraesCS5B02G006500.1;TraesCS6B02G160400.1;TraesCS6A02G166000.1;TraesCS6D02G154600.1;TraesCS1A02G212900.1
regulation of circadian rhythm	GO:0042752	15		3.84264e-07	TraesCS2B02G192700.1;TraesCS2A02G166600.1;TraesCS2D02G174200.1;TraesCS2A02G166600.2;TraesCS4D02G299100.1;TraesCS2B02G225200.2;TraesCS4B02G391800.4;TraesCS4B02G391800.3;TraesCSU02G034700.2;TraesCS5A02G555100.1;TraesCS5A02G555100.2;TraesCSU02G034700.3;TraesCS4B02G300200.1;TraesCS4B02G358700.1;TraesCS4A02G004800.1	13		1.04493e-07	TraesCS2A02G166600.2;TraesCS2B02G192700.1;TraesCS2A02G166600.1;TraesCS2D02G174200.1;TraesCS4B02G391800.3;TraesCS4B02G391800.4;TraesCSU02G034700.2;TraesCS5A02G555100.1;TraesCSU02G034700.3;TraesCS4D02G299100.1;TraesCS4B02G358700.1;TraesCS4B02G300200.1;TraesCS4A02G004800.1
rhythmic process	GO:0048511	14		1.81677e-05	TraesCSU02G196100.3;TraesCS2A02G081900.3;TraesCS2A02G081900.2;TraesCS4B02G198700.1;TraesCSU02G196100.1;TraesCS4D02G199600.1;TraesCSU02G196100.2;TraesCS5A02G320300.2;TraesCS5D02G326200.1;TraesCS5A02G320300.1;TraesCS5B02G320500.1;TraesCS6B02G253900.1;TraesCS6A02G227900.1;TraesCS6D02G207100.1	12		5.01071e-06	TraesCS2A02G081900.3;TraesCS5A02G320300.1;TraesCS5D02G326200.1;TraesCSU02G196100.3;TraesCS5B02G320500.1;TraesCS2A02G081900.2;TraesCS5A02G320300.2;TraesCS5B02G200500.1;TraesCS5A02G201900.1;TraesCS6A02G227900.1;TraesCS6B02G253900.1;TraesCS6D02G207100
histone H3-K36 demethylation	GO:0070544	6		0.000671703	TraesCS5B02G265200.1;TraesCS5D02G273400.1;TraesCS7A02G246000.1;TraesCS7D02G244500.1;TraesCS7B02G145500.1;TraesCS5A02G265500.1	6		6.68458e-05	TraesCS7A02G246000.1;TraesCS5D02G273400.1;TraesCS7B02G145500.1;TraesCS5B02G265200.1;TraesCS7D02G244500.1;TraesCS5A02G265500.1
sulfate assimilation	GO:0000103	10		0.012542	TraesCS6B02G260100.1;TraesCS6D02G216000.1;TraesCS2B02G046500.1;TraesCS2A02G032500.1;TraesCS1A02G323400.1;TraesCS6A02G233100.1;TraesCS2D02G031800.1;TraesCS1D02G324200.1;TraesCS1B02G336300.1;TraesCS2B02G233600.1					12		0.00621438	TraesCS1B02G336300.1;TraesCS4A02G045900.1;TraesCS2A02G206300.1;TraesCS1D02G324200.1;TraesCS2D02G209700.1;TraesCS2B02G233600.1;TraesCS2D02G031800.1;TraesCS6A02G233100.1;TraesCS2A02G032500.1;TraesCS2B02G046500.1;TraesCS6D02G216000.1;TraesCS6B02G260100.1
box H/ACA snoRNA 3'-end processing	GO:0000495	3		0.0467288	TraesCS2A02G151900.1;TraesCS2D02G157000.1;TraesCS2A02G151800.1					4		0.0058479	TraesCS2B02G177000.1;TraesCS2A02G151800.1;TraesCS2D02G157000.1;TraesCS2A02G151900.1
photoreactive repair	GO:0000719	4		0.045417	TraesCS7D02G267200.1;TraesCS7B02G392900.2;TraesCS7A02G489800.2;TraesCS7B02G164500.3					5		0.0145196	TraesCS7A02G267500.1;TraesCS7A02G489800.2;TraesCS7B02G238500.1;TraesCS7D02G334900.2;TraesCS7A02G344600.1
pseudouridine synthesis	GO:0001522	10		0.0196749	TraesCS3B02G343500.1;TraesCS1A02G327000.1;TraesCS1B02G340400.1;TraesCS4A02G154000.1;TraesCS2D02G156900.1;TraesCS1D02G329100.1;TraesCS3A02G321500.1;TraesCS6B02G251300.1;TraesCS4B02G269400.1;TraesCS4D02G268600.1					13		0.00376163	TraesCS1A02G322700.1;TraesCS2D02G156900.1;TraesCS1D02G329100.1;TraesCS4A02G036500.1;TraesCS2A02G128100.1;TraesCS4B02G269400.1;TraesCS3A02G321500.1;TraesCS3A02G322500.1;TraesCS1B02G340400.1;TraesCS4A02G154000.1;TraesCS4D02G268600.1;TraesCS3D02G309800.1;TraesCS3B02G343500.1
amino acid transmembrane transport	GO:0003333	17		6.91587e-08	TraesCS2D02G126700.1;TraesCS2B02G145800.1;TraesCS4A02G083100.1;TraesCS4B02G221100.1;TraesCS4D02G221500.1;TraesCS2A02G123900.1;TraesCS7A02G391600.1;TraesCS7D02G387200.1;TraesCS7B02G293500.1;TraesCS5D02G180000.1;TraesCS5B02G485400.1;TraesCS5D02G485100.1;TraesCS7A02G517100.1;TraesCS3A02G346700.1;TraesCS6A02G170700.1;TraesCS6D02G160400.1;TraesCS6B02G198900.1					17		1.37638e-06	TraesCS6D02G160400.1;TraesCS6A02G170700.1;TraesCS6B02G198900.1;TraesCS3A02G346700.1;TraesCS5A02G472600.1;TraesCS3D02G340400.2;TraesCS5D02G485300.1;TraesCS7B02G433400.1;TraesCS7D02G387200.1;TraesCS7A02G391600.1;TraesCS5D02G180000.1;TraesCS4B02G221100.1;TraesCS4A02G083100.1;TraesCS4D02G221500.1;TraesCS2B02G145800.1;TraesCS2A02G123900.1;TraesCS2D02G126700.1
regulation of cilium movement	GO:0003352	4		0.00309996	TraesCS1A02G046800.1;TraesCS1B02G060200.1;TraesCS1D02G047800.2;TraesCS1D02G047800.1					4		0.0058479	TraesCS1D02G047800.1;TraesCS1D02G047800.2;TraesCS1A02G046800.1;TraesCS1B02G060200.1
sucrose biosynthetic process	GO:0005986	19		1.57558e-05	TraesCS4D02G088200.2;TraesCS4B02G091100.1;TraesCS4D02G088200.1;TraesCS3A02G377600.1;TraesCS4A02G225100.1;TraesCS4A02G093100.1;TraesCS4B02G211400.1;TraesCS3D02G370700.1;TraesCS3B02G410400.1;TraesCS3B02G398300.1;TraesCS4D02G212000.1;TraesCS3D02G359900.2;TraesCS3A02G367000.1;TraesCS7D02G471600.1;TraesCS4A02G225100.2;TraesCS7A02G484200.1;TraesCS1D02G274000.1;TraesCS1D02G274200.2;TraesCS6B02G173000.1					20		7.14057e-05	TraesCS1D02G274200.2;TraesCS1D02G274000.1;TraesCS1B02G283600.1;TraesCS1A02G273900.1;TraesCS5A02G002700.1;TraesCS5D02G002500.1;TraesCS7D02G471600.1;TraesCS3A02G367000.1;TraesCS3D02G359900.2;TraesCS4D02G212000.1;TraesCS3B02G410400.1;TraesCS4A02G225100.1;TraesCS3B02G398300.1;TraesCS4B02G211400.1;TraesCS4A02G093100.1;TraesCS3D02G370700.1;TraesCS4D02G088200.1;TraesCS4B02G091100.1;TraesCS3A02G377600.1;…
fructose 6-phosphate metabolic process	GO:0006002	21		4.59659e-08	TraesCS5D02G085500.3;TraesCS3A02G377600.1;TraesCS5A02G072700.4;TraesCS4A02G093100.1;TraesCS4B02G211400.1;TraesCS3D02G370700.1;TraesCS3B02G410400.1;TraesCS3B02G398300.1;TraesCS4D02G212000.1;TraesCS3D02G359900.2;TraesCS3A02G367000.1;TraesCS7A02G226000.2;TraesCS7D02G471600.1;TraesCS7A02G484200.1;TraesCS7D02G083200.1;TraesCS7D02G101300.1;TraesCS6D02G259500.1;TraesCS1D02G274000.1;TraesCS6B02G307200.1;…					23		2.25537e-07	TraesCS6A02G279100.4;TraesCS1D02G274200.2;TraesCS1D02G274000.1;TraesCS1B02G283600.1;TraesCS1A02G273900.1;TraesCS6B02G307200.1;TraesCS6D02G259500.1;TraesCS7A02G198200.2;TraesCS7D02G101300.1;TraesCS7B02G104400.1;TraesCS1D02G346200.1;TraesCS7D02G083200.1;TraesCS7D02G471600.1;TraesCS5A02G072700.4;TraesCS3A02G367000.1;TraesCS3D02G359900.2;TraesCS4D02G212000.1;TraesCS3B02G410400.1;TraesCS3B02G398300.1;…
glucose metabolic process	GO:0006006	20		0.0186053	TraesCS2A02G344600.1;TraesCS2D02G322900.1;TraesCS2B02G342200.1;TraesCS2A02G067800.2;TraesCS4D02G319400.1;TraesCS2B02G080000.1;TraesCS5A02G495100.1;TraesCS2A02G067800.3;TraesCS4B02G323000.1;TraesCS4D02G102200.1;TraesCS6A02G212000.1;TraesCS4D02G047300.1;TraesCS4A02G267000.1;TraesCS6D02G195600.1;TraesCS4A02G201200.1;TraesCS4B02G047300.1;TraesCS4B02G105300.2;TraesCS5B02G532900.1;TraesCS6A02G213700.1;…					28		0.000522794	TraesCS4D02G180300.2;TraesCS2A02G343900.1;TraesCS6A02G213700.1;TraesCS6B02G243700.2;TraesCS4B02G178700.1;TraesCS5B02G532900.1;TraesCS2B02G080000.1;TraesCS2B02G341200.1;TraesCS7B02G234400.1;TraesCS6A02G310800.1;TraesCS6B02G185400.1;TraesCS2D02G321900.1;TraesCS4B02G047300.1;TraesCS6A02G211600.1;TraesCS4A02G267000.1;TraesCS5B02G111700.2;TraesCS4D02G047300.1;TraesCS4A02G201200.1;TraesCS4B02G105300.2;…
galactose metabolic process	GO:0006012	10		0.00273748	TraesCS1A02G443900.1;TraesCS7D02G307500.1;TraesCS2A02G460400.1;TraesCS2B02G482000.1;TraesCS6D02G102400.1;TraesCS6A02G112800.1;TraesCS6B02G141400.1;TraesCS5A02G314800.1;TraesCS2A02G430500.1;TraesCS2B02G451100.1					20		3.07313e-10	TraesCS2B02G451100.1;TraesCS6B02G141400.1;TraesCS2A02G430500.1;TraesCS5A02G314800.1;TraesCS1D02G451900.1;TraesCS7D02G307500.1;TraesCS6D02G102400.1;TraesCS2A02G460400.1;TraesCS2B02G482000.1;TraesCS2D02G460600.1;TraesCS6A02G112800.1;TraesCS4A02G361900.1;TraesCS1B02G478400.1;TraesCS5D02G321100.1;TraesCS5D02G511200.1;TraesCS1A02G443900.1;TraesCS7B02G210700.1;TraesCS5B02G315700.1;TraesCS5B02G181300.1;…
gluconeogenesis	GO:0006094	23		1.38419e-08	TraesCS5D02G331100.1;TraesCS5A02G324200.1;TraesCS3A02G377600.1;TraesCS1D02G313800.2;TraesCS4B02G220200.1;TraesCS1B02G325100.1;TraesCS1A02G313300.1;TraesCS4A02G093100.1;TraesCS4B02G211400.1;TraesCS3D02G370700.1;TraesCS3B02G410400.1;TraesCS3B02G398300.1;TraesCS4D02G212000.1;TraesCS4D02G220500.1;TraesCS3D02G359900.2;TraesCS3A02G367000.1;TraesCS7D02G471600.1;TraesCS3D02G073000.1;TraesCS7A02G484200.1;…					27		6.90228e-10	TraesCS1D02G274200.2;TraesCS1D02G274000.1;TraesCS1B02G283600.1;TraesCS1A02G273900.1;TraesCS6B02G187500.2;TraesCS2A02G447900.1;TraesCS3A02G073300.1;TraesCS1D02G139800.1;TraesCS7D02G471600.1;TraesCS4D02G220500.1;TraesCS3B02G087400.1;TraesCS3D02G073000.1;TraesCS3A02G367000.1;TraesCS3D02G359900.2;TraesCS1A02G313300.1;TraesCS4D02G212000.1;TraesCS3B02G410400.1;TraesCS1B02G325100.1;TraesCS4B02G220200.1;…
glycolytic process	GO:0006096	36		0.00162972	TraesCS5B02G195500.1 TraesCS5A02G108000.1 TraesCS5D02G122700.1 TraesCS5B02G115300.1 TraesCS1D02G215900.1 TraesCS4B02G109900.1 TraesCS7D02G377400.1 TraesCS5D02G331100.1 TraesCS1B02G226500.1 TraesCS5A02G324200.1 TraesCS1A02G313300.2 TraesCS1D02G313800.2 TraesCS7A02G381100.1 TraesCS1B02G325100.1 TraesCS4D02G107400.1 TraesCS7D02G071200.1 TraesCS1A02G213000.1 TraesCS1A02G313300.1 TraesCS4A02G206400.1 …					41		0.00309314	TraesCS1A02G122800.1;TraesCS1D02G123700.1;TraesCS3A02G286200.1;TraesCS5A02G374500.1;TraesCS6A02G213700.1;TraesCS3B02G423200.1;TraesCS4B02G212500.1;TraesCS5D02G384100.1;TraesCS3D02G192800.1;TraesCS3D02G384100.1;TraesCS6B02G187500.2;TraesCS1A02G342500.1;TraesCS1D02G344600.1;TraesCS4B02G174700.1;TraesCS7B02G234400.1;TraesCS3A02G073300.1;TraesCS3D02G475600.1;TraesCS6B02G185400.1;TraesCS7A02G381100.2;…
tricarboxylic acid cycle	GO:0006099	30		0.00011392	TraesCS7D02G333900.1;TraesCS3D02G150500.1;TraesCS7B02G237900.1;TraesCS7A02G345400.1;TraesCS3B02G168000.1;TraesCS3B02G011200.1;TraesCS5D02G031300.2;TraesCS5A02G024900.2;TraesCS3A02G134200.1;TraesCS3B02G008500.1;TraesCS4A02G298700.1;TraesCS2D02G255500.1;TraesCS2A02G255100.1;TraesCS1D02G420500.1;TraesCS3D02G237500.1;TraesCS1D02G351500.1;TraesCS4B02G014700.2;TraesCS3A02G237100.1;TraesCS3A02G184000.1;…					36		3.48205e-05	TraesCS2D02G344200.1;TraesCS2A02G345500.1;TraesCS2A02G219100.1;TraesCS6A02G400000.1;TraesCS5B02G416700.1;TraesCS2D02G076900.1;TraesCS2B02G094300.1;TraesCS5A02G413300.1;TraesCS5D02G422000.1;TraesCS2A02G079500.1;TraesCS2D02G039500.2;TraesCS7B02G289400.1;TraesCS3A02G166600.1;TraesCS3B02G265700.1;TraesCS7A02G386600.1;TraesCS6B02G440200.1;TraesCS1A02G348500.1;TraesCS1D02G420500.1;TraesCS3A02G184000.1;…
rRNA processing	GO:0006364	43		0.000281649	TraesCS2B02G520800.1;TraesCS5D02G130600.4;TraesCS5A02G122200.5;TraesCS1A02G067300.1;TraesCS3B02G078100.1;TraesCS3D02G065000.1;TraesCS1D02G068300.2;TraesCS1B02G085800.1;TraesCS3B02G343500.1;TraesCS7D02G507400.1;TraesCS7A02G517200.1;TraesCS6D02G103400.1;TraesCS4A02G154000.1;TraesCS1A02G163400.2;TraesCS6D02G029300.1;TraesCS1A02G129100.1;TraesCS5B02G122300.2;TraesCS7A02G077400.1;TraesCS1A02G143400.1;…					52		0.000100785	TraesCS3A02G436000.1;TraesCS3D02G428600.1;TraesCS3B02G470600.1;TraesCS5A02G314800.1;TraesCS4A02G017700.1;TraesCS2A02G222000.1;TraesCS1D02G451900.1;TraesCS4B02G286400.1;TraesCS1B02G478400.1;TraesCS5D02G321100.1;TraesCS2B02G247500.1;TraesCS1A02G443900.1;TraesCS2D02G131200.1;TraesCS7A02G117600.1;TraesCS5B02G315700.1;TraesCS5B02G181300.1;TraesCS4A02G406500.1;TraesCS1B02G146100.1;TraesCS7A02G077400.1;…
mRNA splice site selection	GO:0006376	6		0.0222596	TraesCS5D02G530300.1;TraesCS6D02G199700.2;TraesCS6A02G217400.1;TraesCS6B02G247200.1;TraesCS6D02G199700.3;TraesCS6D02G199700.1					7		0.0136513	TraesCS5D02G530300.1;TraesCS6D02G199700.1;TraesCS5B02G532000.1;TraesCS6A02G217400.1;TraesCS6B02G247200.1;TraesCS4A02G342700.2;TraesCS5B02G571300.1
proteolysis	GO:0006508	28		0.00493996	TraesCS1B02G345800.1;TraesCS1A02G332200.1;TraesCS1D02G334800.1;TraesCS7B02G420700.1;TraesCS6A02G313400.2;TraesCS3A02G277600.1;TraesCS3B02G252900.1;TraesCS3B02G530900.1;TraesCS5B02G189500.1;TraesCS6B02G231000.2;TraesCS3D02G230100.1;TraesCS2D02G023900.1;TraesCS5A02G194300.1;TraesCS1A02G178300.1;TraesCS3A02G222300.1;TraesCS6D02G182300.1;TraesCS7B02G471600.1;TraesCS7B02G420400.1;TraesCS2A02G022700.1;…					32		0.00814923	TraesCS3D02G346300.2;TraesCS3A02G352300.1;TraesCS3B02G384900.1;TraesCS2D02G376400.1;TraesCS7D02G189400.1;TraesCS4A02G349100.1;TraesCS7A02G510200.1;TraesCS3D02G386400.1;TraesCS2B02G031800.1;TraesCS6A02G197300.1;TraesCS7B02G089500.1;TraesCS3A02G393400.1;TraesCS2D02G328700.1;TraesCS6B02G231000.2;TraesCS6A02G313400.2;TraesCS3A02G277600.1;TraesCS3B02G425400.1;TraesCS2D02G023900.1;TraesCS1B02G110400.1;…
glycine catabolic process	GO:0006546	3		0.0249144	TraesCS3D02G250600.1;TraesCS3A02G250200.1;TraesCS3B02G279700.1					3		0.0378846	TraesCS3B02G279700.1;TraesCS3A02G250200.1;TraesCS3D02G250600.1
L-serine biosynthetic process	GO:0006564	10		3.56094e-06	TraesCS4B02G273500.1;TraesCS2D02G154100.1;TraesCS7D02G169500.1;TraesCS1B02G234300.2;TraesCS4D02G272500.1;TraesCS3A02G146800.1;TraesCS4A02G032100.1;TraesCS1D02G222600.2;TraesCS2A02G508900.1;TraesCS7B02G400800.1					11		1.95928e-06	TraesCS4A02G032100.1;TraesCS7A02G496500.1;TraesCS2A02G149300.1;TraesCS1D02G222600.2;TraesCS3A02G146800.1;TraesCS7D02G483800.1;TraesCS7D02G169500.1;TraesCS7B02G400800.1;TraesCS1B02G234300.2;TraesCS4B02G273500.1;TraesCS2D02G154100.1
glycerol ether metabolic process	GO:0006662	6		0.0279239	TraesCS5B02G111800.1;TraesCS5D02G118500.1;TraesCS5A02G110300.1;TraesCS3D02G516800.1;TraesCS7D02G547400.1;TraesCS7A02G563600.1					8		0.00419889	TraesCS2A02G555300.1;TraesCS3A02G509000.1;TraesCS2D02G559200.1;TraesCS3D02G516800.1;TraesCS3B02G577800.1;TraesCS5A02G110300.1;TraesCS5B02G111800.1;TraesCS5D02G118500.1
mitochondrial pyruvate transport	GO:0006850	7		0.0171886	TraesCS3D02G214600.1;TraesCS3B02G242400.1;TraesCS3A02G212000.1;TraesCS1D02G073900.1;TraesCS1B02G089800.1;TraesCS1A02G071500.1;TraesCS1B02G090000.1					7		0.0446841	TraesCS1D02G073900.1;TraesCS1A02G071500.1;TraesCS1B02G090000.1;TraesCS1B02G089800.1;TraesCS3B02G242400.1;TraesCS3D02G214600.1;TraesCS3A02G212000.1
response to heat	GO:0009408	63		2.72875e-25	TraesCS6D02G222700.2 TraesCS6A02G240500.1 TraesCS6B02G284200.3 TraesCS4A02G436600.1 TraesCS3B02G323800.1 TraesCS6A02G098800.1 TraesCS3B02G314600.1 TraesCS4B02G278100.1 TraesCS4D02G276500.1 TraesCS4A02G027700.1 TraesCS3B02G438900.1 TraesCS4B02G380800.1 TraesCSU02G131300.1 TraesCS5B02G440700.1 TraesCS5A02G260600.3 TraesCS5A02G437900.1 TraesCS3A02G280800.1 TraesCS5D02G268000.1 TraesCS5B02G258900.2 T…					63		1.73735e-20	TraesCS4D02G145500.1;TraesCS3B02G131300.1;TraesCS4D02G086200.1;TraesCS3B02G131000.1;TraesCS4B02G089800.1;TraesCS3A02G113000.1;TraesCS4A02G226700.1;TraesCS3D02G115000.1;TraesCS3D02G115100.1;TraesCS3B02G130900.1;TraesCS3A02G113100.1;TraesCS3D02G114800.1;TraesCS3A02G112900.1;TraesCS3B02G131200.1;TraesCS3D02G114900.1;TraesCS3B02G130500.1;TraesCS3D02G114700.1;TraesCS7B02G347100.1;TraesCS3D02G045800.1;…
response to salt stress	GO:0009651	52		3.98842e-26	TraesCS2B02G247300.1 TraesCS2D02G227800.1 TraesCS2D02G157100.1 TraesCS2A02G152000.1 TraesCS4D02G212200.1 TraesCS4B02G211600.1 TraesCS4D02G212400.1 TraesCS3B02G049900.1 TraesCS4D02G213100.1 TraesCS4B02G212200.1 TraesCS3A02G033900.1 TraesCS4A02G092900.1 TraesCS4D02G213300.1 TraesCS4A02G092100.1 TraesCS4B02G211700.1 TraesCS3A02G034500.1 TraesCS5B02G245700.1 TraesCS3B02G049800.1 TraesCS4D02G212300.1 …					51		4.82581e-21	TraesCS4D02G145500.1;TraesCS3B02G131300.1;TraesCS4D02G086200.1;TraesCS3B02G131000.1;TraesCS4B02G089800.1;TraesCS3A02G113000.1;TraesCS4A02G226700.1;TraesCS3D02G115000.1;TraesCS3D02G115100.1;TraesCS3B02G130900.1;TraesCS3A02G113100.1;TraesCS3D02G114800.1;TraesCS3A02G112900.1;TraesCS3B02G131200.1;TraesCS3D02G114900.1;TraesCS3B02G130500.1;TraesCS3D02G114700.1;TraesCS7B02G347100.1;TraesCS3D02G045800.1;…
de-etiolation	GO:0009704	6		4.0809e-05	TraesCS6D02G271900.1;TraesCS3D02G392600.1;TraesCS3B02G430900.1;TraesCS6A02G290600.1;TraesCS3A02G398500.1;TraesCS6B02G320900.1					6		0.000118759	TraesCS6B02G320900.1;TraesCS3A02G398500.1;TraesCS6A02G290600.1;TraesCS3B02G430900.1;TraesCS3D02G392600.1;TraesCS6D02G271900.1
plant-type primary cell wall biogenesis	GO:0009833	17		0.0142205	TraesCS2D02G217200.1;TraesCS2B02G236600.1;TraesCS5B02G252100.1;TraesCS1B02G167200.1;TraesCS1D02G146600.1;TraesCS1A02G149300.1;TraesCS5D02G261000.1;TraesCS3D02G010100.1;TraesCS3A02G001600.1;TraesCS2D02G301000.1;TraesCS3D02G094800.1;TraesCS5A02G253200.1;TraesCS6A02G286900.1;TraesCS1D02G199500.1;TraesCS5D02G470400.2;TraesCS5A02G459400.2;TraesCS5D02G260900.1					21		0.00564284	TraesCS5B02G252000.1;TraesCS5D02G260900.1;TraesCS6A02G286900.1;TraesCS5A02G459400.2;TraesCS7D02G029700.1;TraesCS7A02G033100.1;TraesCS4A02G456300.1;TraesCS4B02G178400.1;TraesCS5D02G470400.2;TraesCS4D02G180000.1;TraesCS2D02G301000.1;TraesCS3A02G001600.1;TraesCS3D02G010100.1;TraesCS3B02G324500.2;TraesCS5B02G252100.1;TraesCS7A02G298600.1;TraesCS1A02G149300.1;TraesCS1B02G167200.1;TraesCS2B02G236600.1;…
chloroplast-nucleus signaling pathway	GO:0010019	3		0.0249144	TraesCS4A02G232400.1;TraesCS4B02G083400.1;TraesCS4D02G081500.1					3		0.0378846	TraesCS4D02G081500.1;TraesCS4B02G083400.1;TraesCS4A02G232400.1
arginine catabolic process to proline via ornithine	GO:0010121	3		0.0249144	TraesCS5D02G384500.1;TraesCS5B02G376900.1;TraesCS5A02G375000.1					3		0.0378846	TraesCS5A02G375000.1;TraesCS5D02G384500.1;TraesCS5B02G376900.1
response to X-ray	GO:0010165	3		0.0249144	TraesCS5D02G390600.1;TraesCS5A02G380800.1;TraesCS5B02G384400.1					3		0.0378846	TraesCS5B02G384400.1;TraesCS5A02G380800.1;TraesCS5D02G390600.1
esponse to nitrate	GO:0010167	7		0.0428826	TraesCS6A02G210000.1;TraesCS7B02G201900.1;TraesCS1A02G211000.1;TraesCS7D02G297000.1;TraesCS5B02G414000.3;TraesCS7A02G301700.1;TraesCS1D02G214300.1					8		0.0386521	TraesCS1B02G225000.1;TraesCS5D02G419200.2;TraesCS1D02G214300.1;TraesCS7A02G301700.1;TraesCS5A02G409600.1;TraesCS7D02G297000.1;TraesCS7B02G201900.1;TraesCS1A02G211000.1
carbon utilization	GO:0015976	13		1.3046e-06	TraesCS3D02G223300.3;TraesCS3B02G259300.2;TraesCS3A02G230000.3;TraesCS3D02G223300.4;TraesCS3D02G223300.2;TraesCS3A02G230000.1;TraesCS3A02G230000.2;TraesCS3B02G259300.1;TraesCS3D02G223300.1;TraesCS5A02G245700.2;TraesCS5D02G252400.3;TraesCS5B02G243100.2;TraesCS5D02G252400.1					10		0.00197589	TraesCS5D02G252400.1;TraesCS5D02G252400.3;TraesCS5B02G243100.2;TraesCS5A02G245700.2;TraesCS3D02G223300.1;TraesCS3A02G230000.2;TraesCS3B02G259300.1;TraesCS3D02G223300.2;TraesCS3B02G259300.2;TraesCS3D02G223300.3
iron-sulfur cluster assembly	GO:0016226	20		0.004567	TraesCS5A02G111500.1;TraesCS1B02G436500.1;TraesCS1A02G406300.1;TraesCS3A02G288200.3;TraesCS1D02G414700.1;TraesCS3D02G288000.4;TraesCS7A02G429400.1;TraesCS3B02G382400.1;TraesCS7D02G421500.1;TraesCS3D02G343800.1;TraesCS3D02G288000.2;TraesCS3A02G349800.1;TraesCS3A02G288200.7;TraesCS4A02G396600.1;TraesCS7B02G329500.1;TraesCS7D02G435400.1;TraesCS2A02G444300.1;TraesCS6A02G211400.2;TraesCS2D02G555000.1;…					20		0.0383751	TraesCS7A02G446500.1;TraesCS7D02G435400.1;TraesCS2D02G555000.2;TraesCS2A02G553500.1;TraesCS7B02G346200.1;TraesCS6A02G211400.1;TraesCS2D02G443400.1;TraesCS2D02G555000.1;TraesCS6A02G211400.2;TraesCS2B02G585100.2;TraesCS5D02G128400.1;TraesCS1A02G409000.1;TraesCS2B02G362800.1;TraesCS7A02G429400.1;TraesCS3A02G288200.7;TraesCS3D02G288000.2;TraesCS7D02G421500.1;TraesCS3D02G288000.4;TraesCS3A02G288200.3;…
starch biosynthetic process	GO:0019252	24		0.0368318	TraesCS6B02G336400.1;TraesCS2D02G468900.1;TraesCS2A02G468800.1;TraesCS2B02G491700.2;TraesCS6A02G307800.1;TraesCS7D02G117800.2;TraesCS6D02G287000.1;TraesCS7B02G248000.1;TraesCS7A02G189000.1;TraesCS7A02G120300.1;TraesCS5D02G182600.1;TraesCS5A02G248700.2;TraesCS7B02G018600.1;TraesCS7D02G249500.1;TraesCS7D02G344000.1;TraesCS5B02G246400.1;TraesCS1B02G119300.1;TraesCS1A02G247100.1;TraesCS1B02G368500.1;…					29		0.0279658	TraesCS1A02G137200.2;TraesCS3B02G433000.1;TraesCS7B02G018600.1;TraesCS1D02G195000.1;TraesCS1A02G191300.1;TraesCS7A02G251400.1;TraesCS1B02G206200.1;TraesCS7D02G284900.2;TraesCS2D02G369800.1;TraesCS6D02G287000.1;TraesCS2B02G309500.2;TraesCS1B02G119300.1;TraesCS2D02G290800.1;TraesCS6A02G307800.1;TraesCS5D02G255800.1;TraesCS7A02G189000.1;TraesCS7A02G336400.1;TraesCS6B02G336400.1;TraesCS2B02G491700.2;…
reductive pentose-phosphate cycle	GO:0019253	5		0.0460122	TraesCS6D02G247400.1;TraesCS6B02G294700.1;TraesCS6A02G267300.1;TraesCS4A02G093100.1;TraesCS3A02G367000.1					6		0.023994	TraesCS3A02G367000.1;TraesCS6A02G267300.1;TraesCS6D02G247400.1;TraesCS6B02G294700.1;TraesCS4A02G093100.1;TraesCS3B02G186100.1
arginine catabolic process to glutamate	GO:0019544	3		0.0249144	TraesCS5D02G384500.1;TraesCS5B02G376900.1;TraesCS5A02G375000.1					3		0.0378846	TraesCS5A02G375000.1;TraesCS5D02G384500.1;TraesCS5B02G376900.1
urate catabolic process	GO:0019628	3		0.0249144	TraesCS3D02G369200.1;TraesCS3A02G376400.1;TraesCS3B02G408900.1					3		0.0378846	TraesCS3D02G369200.1;TraesCS3B02G408900.1;TraesCS3A02G376400.1
fructose 1,6-bisphosphate metabolic process	GO:0030388	23		3.37101e-11	TraesCS5A02G108000.1;TraesCS5D02G122700.1;TraesCS5B02G115300.1;TraesCS4B02G109900.1;TraesCS7D02G377400.1;TraesCS3A02G377600.1;TraesCS4D02G107400.1;TraesCS4A02G093100.1;TraesCS4A02G206400.1;TraesCS4B02G211400.1;TraesCS3D02G370700.1;TraesCS7B02G283000.1;TraesCS3B02G410400.1;TraesCS3B02G398300.1;TraesCS4D02G212000.1;TraesCS3D02G359900.2;TraesCS3A02G391100.1;TraesCS3A02G367000.1;TraesCS7D02G471600.1;…					24		1.9749e-10	TraesCS1D02G274200.2;TraesCS1D02G274000.1;TraesCS1B02G283600.1;TraesCS1A02G273900.1;TraesCS3B02G423200.1;TraesCS7A02G381100.2;TraesCS7D02G471600.1;TraesCS3A02G367000.1;TraesCS3D02G359900.2;TraesCS4D02G212000.1;TraesCS4A02G206400.1;TraesCS3B02G410400.1;TraesCS4B02G109900.1;TraesCS3B02G398300.1;TraesCS4D02G107400.1;TraesCS4B02G211400.1;TraesCS4A02G093100.1;TraesCS3D02G370700.1;TraesCS7B02G283000.1;…
rRNA pseudouridine synthesis	GO:0031118	6		0.000671703	TraesCS6A02G289600.1;TraesCS2A02G151900.1;TraesCS2D02G157000.1;TraesCS6A02G227800.1;TraesCS2A02G151800.1;TraesCS6D02G269300.1					9		2.82811e-07	TraesCS2B02G177000.1;TraesCS6D02G207200.1;TraesCS6D02G269300.1;TraesCS2A02G151800.1;TraesCS6B02G319800.1;TraesCS6A02G227800.1;TraesCS2D02G157000.1;TraesCS2A02G151900.1;TraesCS6A02G289600.1
ellular response to heat	GO:0034605	41		6.03738e-10	TraesCS6D02G222700.2;TraesCS6A02G240500.1;TraesCS6B02G284200.3;TraesCS4A02G436600.1;TraesCS3B02G323800.1;TraesCS6A02G098800.1;TraesCS3B02G314600.1;TraesCS4B02G278100.1;TraesCS4D02G276500.1;TraesCS4A02G027700.1;TraesCS3B02G438900.1;TraesCS4B02G380800.1;TraesCSU02G131300.1;TraesCS5B02G440700.1;TraesCS5A02G260600.3;TraesCS5A02G437900.1;TraesCS3A02G280800.1;TraesCS5D02G268000.1;TraesCS5B02G258900.2;;…					37		1.35817e-05	TraesCS3D02G273600.1;TraesCS7A02G360400.1;TraesCS2B02G047400.1;TraesCS3B02G308100.1;TraesCS2A02G033700.1;TraesCS1A02G340100.1;TraesCS7B02G267300.1;TraesCS1B02G352400.1;TraesCS1D02G342100.1;TraesCS1D02G382900.1;TraesCS1A02G375600.2;TraesCS1B02G396000.1;Tra;esCS7A02G242200.1;TraesCS6B02G174500.1;TraesCS7D02G241100.1;TraesCS6D02G135600.1;TraesCS7B02G149200.1;TraesCS6A02G146400.1;TraesCS5A02G383800.1…
cellular response to unfolded protein	GO:0034620	25		0.000145519	TraesCS2D02G600900.1;TraesCS5B02G087700.4;TraesCS5B02G492500.1;TraesCS5D02G492900.2;TraesCS2B02G374700.1;TraesCS4D02G140800.1;TraesCS5A02G479300.1;TraesCS6A02G337100.4;TraesCS5D02G070100.1;TraesCS5B02G267900.1;TraesCS5A02G268100.1;TraesCS5D02G276100.1;TraesCS4B02G205700.1;TraesCS6B02G367800.1;TraesCS6D02G317700.1;TraesCS4D02G207500.1;TraesCS4D02G206600.1;TraesCS4B02G206700.1;TraesCS4A02G097900.2;…					23		0.0119327	TraesCS3D02G351900.1;TraesCS3D02G352400.2;TraesCS3B02G390700.1;TraesCS1A02G285000.2;TraesCS1B02G294300.1;TraesCS4D02G206600.1;TraesCS1D02G284000.2;TraesCS4A02G097900.2;TraesCS4B02G205700.1;TraesCS4B02G206700.1;TraesCS6D02G317700.1;TraesCS4D02G207500.1;TraesCS6B02G367800.1;TraesCS6A02G337100.4;TraesCS5B02G267900.1;TraesCS5D02G070100.1;TraesCS5A02G268100.1;TraesCS5D02G276100.1;TraesCS5A02G479300.1;…
protein folding in endoplasmic reticulum	GO:0034975	3		0.0249144	TraesCS4A02G250800.1;TraesCS4D02G063000.1;TraesCS4B02G064100.1					3		0.0378846	TraesCS4B02G064100.1;TraesCS4D02G063000.1;TraesCS4A02G250800.1
IRE1-mediated unfolded protein response	GO:0036498	3		0.0249144	TraesCS6A02G374700.1;TraesCS6D02G358600.1;TraesCS6B02G412400.1					3		0.0378846	TraesCS6B02G412400.1;TraesCS6D02G358600.1;TraesCS6A02G374700.1
ribosome biogenesis	GO:0042254	22		0.000359752	TraesCS2A02G125400.1;TraesCS2D02G128600.1;TraesCS2B02G139100.1;TraesCS2D02G120400.1;TraesCS2A02G125500.1;TraesCS1B02G379200.1;TraesCS6B02G298300.1;TraesCS6D02G243900.1;TraesCS6A02G271200.2;TraesCS4A02G046600.1;TraesCS4D02G258100.1;TraesCS2A02G119400.1;TraesCS1D02G061600.2;TraesCS4B02G171200.1;TraesCS5A02G445100.1;TraesCS7A02G077400.1;TraesCS2B02G148000.1;TraesCS4A02G376000.1;TraesCS4A02G149800.1;…					22		0.00543981	TraesCS1A02G322700.1;TraesCS6B02G315600.1;TraesCS7A02G077400.1;TraesCS4A02G046600.1;TraesCS2A02G117000.2;TraesCS2A02G339200.1;TraesCS4A02G376000.1;TraesCS2A02G119400.1;TraesCS4A02G149800.1;TraesCS2B02G148000.1;TraesCS6D02G243900.1;TraesCS5D02G453300.1;TraesCS1B02G379200.1;TraesCS6A02G271200.2;TraesCS2A02G125500.1;TraesCS2D02G128600.1;TraesCS1D02G061600.2;TraesCS5B02G450400.1;TraesCS2D02G120400.1;…
regulation of photosynthesis, light reaction	GO:0042548	3		0.0249144	TraesCSU02G139400.1;TraesCS5A02G532600.1;TraesCS4B02G364300.1					3		0.0378846	TraesCS4B02G364300.1;TraesCSU02G139400.1;TraesCS5A02G532600.1
pyridoxal phosphate biosynthetic process	GO:0042823	7		0.00989319	TraesCS6A02G084600.1;TraesCS6B02G117600.1;TraesCS2A02G268800.2;TraesCSU02G113600.1;TraesCS2D02G267800.1;TraesCS2B02G287600.1;TraesCS4A02G178700.1					7		0.023994	TraesCS4D02G133600.1;TraesCSU02G113600.1;TraesCS2B02G287600.1;TraesCS2D02G267800.1;TraesCS6A02G084600.1;TraesCS2A02G268800.2;TraesCS6B02G117600.1
farnesyl diphosphate biosynthetic process	GO:0045337	6		0.00331571	TraesCS2A02G501900.1;TraesCS2B02G530100.1;TraesCS2D02G502400.1TraesCS7B02G229400.1;TraesCS3B02G286300.2;TraesCS7D02G325600.1					7		0.00126252	TraesCS3A02G258600.1;TraesCS3B02G286300.2;TraesCS7D02G325600.1;TraesCS2D02G502400.1;TraesCS2B02G530100.1;TraesCS7B02G229400.1;TraesCS2A02G501900.1
glyceraldehyde-3-phosphate biosynthetic process	GO:0046166	4		0.0325125	TraesCS5D02G331100.1;TraesCS5A02G324200.1;TraesCS3D02G073000.1;TraesCS3B02G087400.1					5		0.00888296	TraesCS3A02G073300.1;TraesCS3B02G087400.1;TraesCS3D02G073000.1;TraesCS5A02G324200.1;TraesCS5D02G331100.1
chaperone mediated protein folding requiring cofactor	GO:0051085	35		0.000212254	TraesCS2D02G600900.1;TraesCS1A02G267600.1;TraesCS3D02G379400.1;TraesCS5B02G087700.4;TraesCS7A02G161000.1;TraesCS5D02G219500.1;TraesCS5B02G492500.1;TraesCS5D02G492900.2;TraesCS2A02G146000.1;TraesCS2B02G374700.1;TraesCS4D02G140800.1;TraesCS5A02G479300.1;TraesCS6A02G337100.4;TraesCS5D02G070100.1;TraesCS5B02G267900.1;TraesCS5A02G268100.1;TraesCS5D02G276100.1;TraesCS4B02G205700.1;TraesCS3B02G192300.1;…					38		0.000995062	TraesCS3D02G351900.1;TraesCS3D02G352400.2;TraesCS3B02G390700.1;TraesCS1A02G285000.2;TraesCS1B02G294300.1;TraesCS4D02G206600.1;TraesCS1D02G403500.1;TraesCS1D02G284000.2;TraesCS1B02G423600.1;TraesCS1A02G395300.1;TraesCS4A02G097900.2;TraesCS4B02G205700.1;TraesCS4B02G206700.1;TraesCS6D02G317700.1;TraesCS4D02G207500.1;TraesCS6B02G367800.1;TraesCS3B02G192300.1;TraesCS6A02G337100.4;TraesCS5B02G267900.1;…
DNA ligation involved in DNA repair	GO:0051103	4		0.0218288	TraesCS2B02G453300.1;TraesCS5D02G390600.1;;TraesCS5A02G380800.1;TraesCS5B02G384400.1					4		0.0389929	TraesCS5B02G384400.1;TraesCS2D02G429800.2;TraesCS5A02G380800.1;TraesCS5D02G390600.1
protein oligomerization	GO:0051259	50		1.61839e-26	TraesCS2B02G247300.1;TraesCS2D02G227800.1;TraesCS4D02G212200.1;TraesCS4B02G211600.1;TraesCS4D02G212400.1;TraesCS3B02G049900.1;TraesCS4D02G213100.1;TraesCS4B02G212200.1;TraesCS3A02G033900.1;TraesCS4A02G092900.1;TraesCS4D02G213300.1;TraesCS4A02G092100.1;TraesCS4B02G211700.1;TraesCS3A02G034500.1;TraesCS5B02G245700.1;TraesCS3B02G049800.1;TraesCS4D02G212300.1;TraesCS4D02G086200.1;TraesCS2D02G311400.1;…					49		1.87236e-21	TraesCS4D02G145500.1;TraesCS3B02G131300.1;TraesCS4D02G086200.1;TraesCS3B02G131000.1;TraesCS4B02G089800.1;TraesCS3A02G113000.1;TraesCS4A02G226700.1;TraesCS3D02G115000.1;TraesCS3D02G115100.1;TraesCS3B02G130900.1;TraesCS3A02G113100.1;TraesCS3D02G114800.1;TraesCS3A02G112900.1;TraesCS3B02G131200.1;TraesCS3D02G114900.1;TraesCS3B02G130500.1;TraesCS3D02G114700.1;TraesCS7B02G347100.1;TraesCS3D02G045800.1;…
positive regulation of ligase activity	GO:0051351	3		0.0249144	TraesCS5D02G390600.1;TraesCS5A02G380800.1;TraesCS5B02G384400.1					3		0.0378846	TraesCS5B02G384400.1;TraesCS5A02G380800.1;TraesCS5D02G390600.1
thiazole biosynthetic process	GO:0052837	3		0.0249144	TraesCS7A02G376800.1;TraesCS7B02G278200.1;TraesCS7D02G373100.2					3		0.0378846	TraesCS7D02G373100.2;TraesCS7A02G376800.1;TraesCS7B02G278200.1
cellular response to calcium ion	GO:0071277	6		0.0279239	TraesCS6D02G271900.1;TraesCS3D02G392600.1;TraesCS3B02G430900.1;TraesCS6A02G290600.1;TraesCS3A02G398500.1;TraesCS6B02G320900.1					9		0.000800509	TraesCS5D02G404300.1;TraesCS4A02G264600.1;TraesCS4B02G050400.1;TraesCS6B02G320900.1;TraesCS3A02G398500.1;TraesCS6A02G290600.1;TraesCS3B02G430900.1;TraesCS3D02G392600.1;TraesCS6D02G271900.1
ER-associated misfolded protein catabolic process	GO:0071712	12		0.0475712	TraesCS2D02G394900.1;TraesCS4A02G149900.1;TraesCS5B02G054600.1;TraesCS1B02G268600.1;TraesCS3D02G201900.1;TraesCS3B02G229900.1;TraesCS4B02G023600.1;TraesCSU02G127800.1;TraesCS4D02G021200.1;TraesCS4A02G290600.1;TraesCS1A02G152500.1;TraesCS5A02G049400.1;TraesCS4B02G338600.1;TraesCS3D02G375800.1TraesCS5A02G508500.1;TraesCS1A02G150400.1;TraesCS4D02G335100.1;TraesCS3B02G414900.1;TraesCS1B02G168100.1;Tr…					15		0.0216098	TraesCS5A02G049400.1;TraesCS5D02G060200.1;TraesCS5B02G054600.1;TraesCS4A02G290600.1;TraesCS4D02G021200.1;TraesCS3B02G229900.1;TraesCS4B02G023600.1;TraesCSU02G127800.1;TraesCS3D02G201900.1;TraesCS1B02G268600.1;TraesCS2B02G415400.1;TraesCS4B02G165100.1;TraesCS2D02G394900.1;TraesCS4D02G157200.1;TraesCS4A02G149900.1
4-alpha-methyl-delta7-sterol oxidation	GO:0080065	3		0.0249144	TraesCS4B02G139900.1;TraesCS4D02G134600.1;TraesCS4A02G179800.1					3		0.0378846	TraesCS4D02G134600.1;TraesCS4A02G179800.1;TraesCS4B02G139900.1
regulation of stomatal closure	GO:0090333	6		4.0809e-05	TraesCS6D02G271900.1;TraesCS3D02G392600.1;TraesCS3B02G430900.1;TraesCS6A02G290600.1;TraesCS3A02G398500.1;TraesCS6B02G320900.1					6		0.000118759	TraesCS6B02G320900.1;TraesCS3A02G398500.1;TraesCS6A02G290600.1;TraesCS3B02G430900.1;TraesCS3D02G392600.1;TraesCS6D02G271900.1
anion transmembrane transport	GO:0098656	5		0.0460122	TraesCSU02G096900.1;TraesCS7D02G243000.1;TraesCS7A02G244400.;1;TraesCS5B02G262500.1;TraesCS3A02G183800.1					6		0.023994	TraesCS7A02G383700.2;TraesCS3A02G183800.1;TraesCS3D02G188000.1;TraesCS7D02G243000.1;TraesCS7A02G244400.1;TraesCSU02G096900.1
cellular oxidant detoxification	GO:0098869	4		0.013405	TraesCS1B02G201100.1;TraesCS1A02G179400.1;TraesCSU02G113900.1;TraesCS6B02G117300.1					6		0.000118759	TraesCS1A02G179400.1;TraesCS6B02G117300.1;TraesCSU02G113900.1;TraesCS1B02G201100.1;TraesCS1D02G177700.1;TraesCS6A02G085000.1
mitochondrial ATP transmembrane transport	GO:1990544	6		0.0173966	TraesCS3A02G048500.1;TraesCS3D02G030800.1;TraesCS3B02G050500.1;TraesCS3B02G033100.1;TraesCS1A02G360400.1;TraesCS1B02G376900.1					7		0.0100831	TraesCS1A02G360400.1;TraesCS1B02G376900.1;TraesCS1D02G364800.1;TraesCS3B02G033100.1;TraesCS3A02G048500.1;TraesCS3B02G050500.1;TraesCS3D02G030800.1
tryptophan biosynthetic process	GO:0000162					9		0.045282	TraesCS7D02G501700.1;TraesCS5D02G503800.1;TraesCS7D02G337900.1;TraesCS7A02G341700.2;TraesCS5A02G493300.2;TraesCS3A02G041800.1;TraesCS3D02G038500.1;TraesCS5B02G444300.2;TraesCS5A02G440800.1	16		0.0125328	TraesCS4D02G215100.1;TraesCS5D02G503800.1;TraesCS7A02G308600.1;TraesCS7D02G305300.1;TraesCS4D02G315400.1;TraesCS2B02G348500.1;TraesCS7B02G208700.1;TraesCS2A02G335200.1;TraesCS2D02G329500.1;TraesCS3B02G041900.1;TraesCS5A02G493300.2;TraesCS7D02G337900.1;TraesCS7A02G341700.1;TraesCS7A02G341700.2;TraesCS3A02G041800.1;TraesCS3D02G038500.1
DNA recombinase assembly	GO:0000730					2		0.00177056	TraesCS7A02G384800.1;TraesCS5B02G131900.1	4		0.000849706	TraesCS5B02G131900.1;TraesCS7A02G384800.1;TraesCS5D02G141200.1;TraesCS7D02G381300.1
starch catabolic process	GO:0005983					4		0.0357422	TraesCSU02G023200.1;TraesCS2B02G058300.1;TraesCS2A02G046200.;1;TraesCS5A02G148200.1	8		0.000270192	TraesCS5D02G144600.1;TraesCS1D02G440600.2;TraesCS1A02G431500.2;TraesCS1B02G466300.1;TraesCS5A02G148200.1;TraesCS2A02G046200.1;TraesCSU02G023200.1;TraesCS2B02G058300.1
5-phosphoribose 1-diphosphate biosynthetic process	GO:0006015					5		0.00700325	TraesCS7D02G396300.1;TraesCS7A02G402500.1;TraesCS5A02G546100.1;TraesCS7B02G302600.1;TraesCSU02G130100.1	7		0.00333361	TraesCS3A02G285700.1;TraesCS3B02G319600.1;TraesCS7D02G396300.1;TraesCS7A02G402500.1;TraesCS7B02G302600.1;TraesCS5A02G546100.1;TraesCSU02G130100.1
purine nucleotide biosynthetic process	GO:0006164					6		0.00602445	TraesCS3A02G383500.1;TraesCS7D02G396300.1;TraesCS7A02G402500.1;TraesCS5A02G546100.1;TraesCS7B02G302600.1;TraesCSU02G130100.1	7		0.0293976	TraesCS3A02G285700.1;TraesCS3B02G319600.1;TraesCS7D02G396300.1;TraesCS7A02G402500.1;TraesCS7B02G302600.1;TraesCS5A02G546100.1;TraesCSU02G130100.1
de novo' pyrimidine nucleobase biosynthetic process	GO:0006207					7		0.0185007	TraesCS3D02G493700.1;TraesCS2B02G187300.1;TraesCS5B02G154400.1;TraesCS2B02G187300.3;TraesCS3B02G307600.1;TraesCS3A02G273900.1;TraesCS7B02G069300.1	10		0.0241182	TraesCS3D02G493700.1;TraesCS2B02G187300.1;TraesCS2B02G187300.3;TraesCS3B02G547300.1;TraesCS5A02G156200.1;TraesCS3B02G307600.1;TraesCS2B02G588900.1;TraesCS5B02G121700.1;TraesCS3A02G273900.1;TraesCS7B02G069300.1
translation	GO:0006412					92		6.76543e-05	TraesCS2B02G225300.1;TraesCS5D02G530200.1;TraesCS5A02G043500.1;TraesCS5B02G531900.2;TraesCS6B02G200800.1;TraesCS4A02G167400.1;TraesCS4B02G344600.1;TraesCS5A02G468600.2;TraesCS4B02G157100.1;TraesCS4D02G151500.4;TraesCS4A02G167000.2;TraesCS1B02G000600.1;TraesCS5A02G279700.1;TraesCS4B02G164800.3;TraesCS5A02G513500.1;TraesCS6D02G162200.1;TraesCS3A02G268600.1;TraesCS3D02G268700.1;TraesCS4A02G144500.1;…	167		0.000221102	TraesCS2D02G075300.2;TraesCS1D02G059100.1;TraesCS2A02G076700.1;TraesCS4D02G234300.2;TraesCS2B02G091600.1;TraesCS1A02G363900.1;TraesCS4D02G234300.1;TraesCS2D02G075300.1;TraesCS1D02G174700.1;TraesCS5A02G415600.1;TraesCS5A02G372700.2;TraesCS2B02G396900.1;TraesCS2D02G376200.1;TraesCS4A02G125000.1;TraesCS3D02G223800.1;TraesCS4D02G181000.1;TraesCS3A02G225700.1;TraesCS3A02G531700.1;TraesCS2B02G262700.1;…
cysteine biosynthetic process from serine	GO:0006535					9		0.00958574	TraesCS5B02G018700.1;TraesCS5B02G018700.2;TraesCS4B02G263300.1;TraesCS6B02G217200.2;TraesCS4D02G263500.1;TraesCS5D02G027600.1;TraesCS5A02G022200.1;TraesCS3D02G332100.1;TraesCS3B02G370200.3	15		0.00207607	TraesCS5B02G018700.4;TraesCS4B02G263300.1;TraesCS4A02G401700.1;TraesCS4D02G263500.1;TraesCS5B02G018700.1;TraesCS7D02G096800.1;TraesCS3D02G087300.1;TraesCS3B02G102500.1;TraesCS5B02G300800.1;TraesCS7D02G363000.1;TraesCS3A02G087100.1;TraesCS3D02G332100.1;TraesCS5A02G300400.1;TraesCS3A02G338600.3;TraesCS3B02G370200.3
tyrosine metabolic process	GO:0006570					4		0.000740213	TraesCS7D02G004100.2;TraesCS7A02G003600.1;TraesCS7D02G004100.1;TraesCS4A02G495000.1	4		0.0058479	TraesCS7A02G003600.1;TraesCS7D02G004100.2;TraesCS7D02G004100.1;TraesCS4A02G495000.1
glutathione metabolic process	GO:0006749					40		0.00795487	TraesCS2A02G218700.1;TraesCS3B02G234100.1;TraesCS7A02G477900.1;TraesCS5D02G148500.2;TraesCS4B02G059300.1;TraesCS3D02G299700.2;TraesCS2D02G387700.3;TraesCS5B02G021800.1;TraesCS3A02G309100.1;TraesCS5B02G142500.1;TraesCS3B02G152200.1;TraesCS5B02G055900.1;TraesCS1A02G186700.1;TraesCS3B02G334300.1;TraesCS4B02G199700.1;TraesCS4B02G278900.1;TraesCS2A02G310900.1;TraesCS1D02G081200.1;TraesCS7D02G051800.1;…	71		0.0077708	TraesCSU02G122000.1;TraesCS4B02G059300.1;TraesCS3B02G234100.1;TraesCS1D02G189800.2;TraesCS1A02G186700.1;TraesCS1B02G194700.1;TraesCS3B02G536100.1;TraesCS4B02G059100.2;TraesCS5D02G148500.2;TraesCS3A02G309100.1;TraesCS7D02G078700.1;TraesCS1A02G186800.1;TraesCS1A02G168900.1;TraesCS1D02G190300.1;TraesCS3D02G245900.2;TraesCS5D02G440700.1;TraesCS2A02G218700.1;TraesCS2D02G387700.3;TraesCS5D02G309800.2;T…
threonine biosynthetic process	GO:0009088					9		0.000874096	TraesCS5A02G177400.2;TraesCS4A02G337800.1;TraesCS5B02G141000.2;TraesCS2A02G471500.1;TraesCS5D02G149900.1;TraesCS5A02G142200.1;TraesCS5A02G398300.1;TraesCS5B02G403400.1;TraesCS5B02G141000.1	13		0.00054357	TraesCS5A02G177400.1;TraesCS5B02G403400.1;TraesCS5D02G407800.1;TraesCS5A02G398300.1;TraesCS5D02G487000.1;TraesCS5D02G149900.1;TraesCS5A02G142200.1;TraesCS5B02G141000.2;TraesCS2A02G471500.1;TraesCS4A02G337800.1;TraesCS5B02G547400.1;TraesCS5B02G141000.1;TraesCS5D02G534600.3
isoleucine biosynthetic process	GO:0009097					10		0.000161924	TraesCS4D02G047500.1;TraesCS5B02G141000.2;TraesCS6D02G201500.1;TraesCS6B02G247900.2;TraesCS4D02G083900.1;TraesCS5D02G149900.1;TraesCS5A02G142200.1;TraesCS5A02G398300.1;TraesCS6A02G218300.1TraesCS5B02G403400.1	14		0.000128597	TraesCS4B02G047600.1;TraesCS5B02G403400.1;TraesCS5D02G407800.1;TraesCS5A02G398300.1;TraesCS6D02G201500.1;TraesCS5D02G149900.1;TraesCS5A02G142200.1;TraesCS5B02G141000.2;TraesCS4D02G047500.1;TraesCS4B02G085900.1;TraesCS6B02G247900.2;TraesCS6A02G218300.1;TraesCS4A02G230000.1;TraesCS4D02G083900.1
nucleoside metabolic process	GO:0009116					11		0.00316905	TraesCS3D02G493700.1;TraesCS7D02G260200.1;TraesCS3A02G383500.1;TraesCS1A02G281700.1;TraesCS1D02G280900.1;TraesCS7D02G396300.1;TraesCS7A02G402500.1;TraesCS5A02G546100.1;TraesCS7B02G302600.1;TraesCSU02G130100.1;TraesCS1A02G120900.1	22		5.27399e-06	TraesCS3D02G493700.1;TraesCS4B02G102200.1;TraesCS3B02G547300.1;TraesCS4A02G213800.1;TraesCS4D02G098900.1;TraesCS7A02G259200.1;TraesCS5D02G292700.2;TraesCS3A02G285700.1;TraesCS3B02G319600.1;TraesCS7D02G396300.1;TraesCS1B02G290800.1;TraesCS1D02G280900.1;TraesCS7A02G402500.1;TraesCS1A02G281700.1;TraesCS7D02G260200.2;TraesCS7D02G260200.3;TraesCS7B02G302600.1;TraesCS3D02G285500.1;TraesCS3D02G162500.1;…
plastid organization	GO:0009657					3		0.00965054	TraesCS4D02G073500.1;TraesCS4A02G240000.1;TraesCS4B02G074900.1	3		0.0378846	TraesCS4A02G240000.1;TraesCS4D02G073500.1;TraesCS4B02G074900.1
cytokinin metabolic process	GO:0009690					9		0.0058915	TraesCS7B02G455000.1;TraesCS7A02G536900.1;TraesCS2A02G378300.1;TraesCSU02G106300.1;TraesCS1B02G248700.1;TraesCS1A02G234800.1;TraesCS1D02G237200.1;TraesCS3B02G344600.;1;TraesCS3A02G321100.1	12		0.0207155	TraesCS2A02G378300.1;TraesCS2D02G374600.1;TraesCS7B02G455000.1;TraesCS3D02G475800.1;TraesCSU02G106300.1;TraesCS7A02G536900.1;TraesCS2B02G395200.1;TraesCS1B02G248700.1;TraesCS1A02G234800.1;TraesCS3B02G344600.1;TraesCS1D02G237200.1;TraesCS3A02G321100.1
thylakoid membrane organization	GO:0010027					9		0.00451166	TraesCS4A02G341100.1;TraesCS5D02G531600.2;TraesCSU02G197500.1;TraesCS4D02G147100.2;TraesCS4A02G168000.1;TraesCS6B02G152000.1;TraesCS1D02G437000.1;TraesCS6A02G123900.1;TraesCS2B02G088600.1	17		3.76741e-05	TraesCS5D02G531600.2;TraesCS5A02G235700.1;TraesCS7A02G483200.1;TraesCS5D02G242800.1;TraesCS1B02G462200.1;TraesCS1D02G248100.2;TraesCS2D02G381400.1;TraesCS2B02G088600.1;TraesCS2B02G401700.1;TraesCS1A02G427200.1;TraesCS5B02G270200.1;TraesCS4A02G168000.1;TraesCSU02G197500.1;TraesCS4D02G147100.2;TraesCS6B02G152000.1;TraesCS6A02G123900.1;TraesCS1D02G437000.1
protein glutathionylation	GO:0010731					5		0.0215358	TraesCS4B02G199700.1;TraesCS7A02G190700.1;TraesCS4B02G200000.1;TraesCS4D02G200700.1;TraesCS4A02G104300.1	9		0.000800509	TraesCS4B02G199700.1;TraesCS4D02G200700.1;TraesCS4A02G104300.1;TraesCS7D02G191700.1;TraesCS4B02G200100.1;TraesCS4D02G201100.1;TraesCS4A02G103800.1;TraesCS7A02G190700.1;TraesCS4D02G201300.1
secondary metabolic process	GO:0019748					9		0.0486414	TraesCS5A02G307200.1;TraesCS3D02G287800.1;TraesCS2B02G431000.1;TraesCS2A02G412500.1;TraesCS3D02G423400.1;TraesCS3A02G427900.1;TraesCS5D02G271400.1;TraesCS5B02G263100.1;TraesCS7B02G021500.1	16		0.0142691	TraesCS2D02G409500.1;TraesCS3D02G287800.1;TraesCS2A02G412400.2;TraesCS5D02G271400.1;TraesCS2D02G409700.2;TraesCS3A02G288000.1;TraesCS3B02G465000.1;TraesCS5B02G263100.1;TraesCS3B02G359400.1;TraesCS2A02G412500.1;TraesCS3A02G427900.1;TraesCS3B02G464900.1;TraesCS3D02G322700.1;TraesCS2A02G274000.1;TraesCS3D02G423400.1;TraesCS7B02G021500.1
diaminopimelate biosynthetic process	GO:0019877					6		0.00743034	TraesCS1D02G094400.1;TraesCS1B02G113300.3;TraesCS4B02G226100.1;TraesCS4D02G349000.1;TraesCS4B02G355600.1;TraesCS5A02G524800.1	10		0.000486273	TraesCS4D02G226800.1;TraesCS1B02G113300.3;TraesCS4A02G069000.1;TraesCS4B02G226100.1;TraesCS1A02G102500.1;TraesCS1D02G094400.1;TraesCS2A02G397900.1;TraesCS4D02G349000.1;TraesCS5A02G524800.1;TraesCS4B02G355600.1
mitochondrial translation	GO:0032543					12		0.00248253	TraesCS2B02G279400.1;TraesCS2B02G549500.1;TraesCS6A02G102500.1;TraesCS2B02G404600.1;TraesCS2D02G261300.2;TraesCS5B02G372900.1;TraesCS2A02G262700.1;TraesCS2D02G383800.1;TraesCS6D02G091100.1;TraesCS2A02G387000.1;TraesCS2D02G521500.1;TraesCS5D02G380100.1	16		0.0225442	TraesCS6A02G102500.1;TraesCS2A02G520300.1;TraesCS2B02G549500.1;TraesCS7D02G273000.1;TraesCS2D02G521500.1;TraesCS7A02G272900.1;TraesCS6D02G091100.1;TraesCS5B02G372900.1;TraesCS5A02G370600.1;TraesCS4D02G254700.1;TraesCS5D02G380100.1;TraesCS2A02G262700.1;TraesCS2B02G279400.1;TraesCS2B02G404600.1;TraesCS2A02G387000.1;TraesCS2D02G383800.1
plastid translation	GO:0032544					11		1.00734e-10	TraesCS2B02G225300.1;TraesCSU02G197500.1;TraesCS4D02G147100.2;TraesCS4A02G168000.1;TraesCS4A02G036500.1;TraesCS2D02G205900.;2;TraesCS4D02G268600.1;TraesCS7D02G327700.1;TraesCS7B02G231800.1;TraesCS7A02G351100.1;TraesCS3B02G219400.1	12		3.48265e-09	TraesCS2B02G225300.1;TraesCS4A02G036500.1;TraesCS4A02G168000.1;TraesCS2D02G205900.2;;TraesCS4B02G269400.1;TraesCSU02G197500.1;TraesCS4D02G147100.2;TraesCS4D02G268600.1;TraesCS7A02G351100.1;TraesCS7D02G327700.1;TraesCS3B02G219400.1;TraesCS7B02G231800.1
ribosome disassembly	GO:0032790					5		0.014496	TraesCS2B02G404600.1;TraesCS2D02G383800.1;TraesCS6B02G388100.1;TraesCS6D02G337500.1;TraesCS2A02G387000.1	6		0.0405847	TraesCS6D02G337500.1;TraesCS6B02G388100.1;TraesCS6A02G355300.1;TraesCS2B02G404600.1;TraesCS2A02G387000.1;TraesCS2D02G383800.1
regulation of barrier septum assembly	GO:0032955					4		0.00567525	TraesCS5B02G401700.1;TraesCS5D02G406400.1;TraesCS5B02G114800.1;TraesCS5A02G396700.2	4		0.0389929	TraesCS5B02G114800.1;TraesCS5B02G401700.1;TraesCS5D02G406400.1;TraesCS5A02G396700.2
protein unfolding	GO:0043335					4		0.0124809	TraesCS5B02G300100.1;TraesCS3B02G432600.1;TraesCS3D02G393700.2;TraesCS3A02G399600.2	7		0.000157063	TraesCS7B02G129300.1;TraesCS7A02G222800.1;TraesCS7D02G224400.1;TraesCS5B02G300100.1;TraesCS3D02G393700.2;TraesCS3B02G432600.1;TraesCS3A02G399600.2
alkane catabolic process	GO:0043448					3		0.00965054	TraesCS5D02G094000.1;TraesCS5A02G077900.1;TraesCS5B02G087800.1	3		0.0378846	TraesCS5D02G094000.1;TraesCS5A02G077900.1;TraesCS5B02G087800.1
primary metabolic process	GO:0044238					4		0.00338855	TraesCS4A02G320200.2;TraesCS5B02G559000.1;TraesCS5B02G559000.2;TraesCS5D02G565000.1	5		0.0023116	TraesCS5B02G559000.1;TraesCS5B02G559000.2;TraesCS4A02G320200.2;TraesCS5D02G565000.1;TraesCS4A02G320200.1
inositol phosphate dephosphorylation	GO:0046855					7		0.0162764	TraesCS2B02G233600.1;TraesCS6B02G186200.1;TraesCS6D02G216000.1;TraesCS6A02G163700.1;TraesCS6D02G147900.1;TraesCS2D02G209700.1;TraesCS6B02G260100.1	10		0.0203018	TraesCS6A02G163700.1;TraesCS2A02G206300.1;TraesCS6B02G186200.1;TraesCS6D02G147900.1;TraesCS2D02G209700.1;TraesCS2B02G233600.1;TraesCS6A02G233100.1;TraesCS6D02G216000.1;TraesCS6B02G260100.1;TraesCS5D02G126800.1
glutaminyl-tRNAGln biosynthesis via transamidation	GO:0070681					9		1.54836e-05	TraesCS2B02G279400.1;TraesCS2B02G549500.1;TraesCS6A02G102500.1;TraesCS2D02G261300.2;TraesCS5B02G372900.1;TraesCS2A02G262700.1;TraesCS6D02G091100.1;TraesCS2D02G521500.1;TraesCS5D02G380100.1	10		0.00130901	TraesCS6A02G102500.1;TraesCS2A02G520300.1;TraesCS2B02G549500.1;TraesCS2D02G521500.1;TraesCS6D02G091100.1;TraesCS5B02G372900.1;TraesCS5A02G370600.1;TraesCS5D02G380100.1;TraesCS2A02G262700.1;TraesCS2B02G279400.1
granum assembly	GO:0090391					3		0.00965054	TraesCS2B02G246600.1;TraesCS2D02G226700.1;TraesCS2A02G221000.1	3		0.0378846	TraesCS2D02G226700.1;TraesCS2B02G246600.1;TraesCS2A02G221000.1
maturation of 5.8S rRNA	GO:0000460	7		0.0365042	TraesCS3B02G086400.1;TraesCS6B02G342400.1;TraesCS3B02G364800.1;TraesCS6A02G312200.1;TraesCS3A02G333700.1;TraesCS3D02G327300.1;TraesCS3A02G191100.1
maturation of LSU-rRNA	GO:0000470	12		0.012542	TraesCS6A02G289600.1;TraesCS6B02G342400.1;TraesCS3B02G364800.1;TraesCS6A02G312200.1;TraesCS4A02G072500.1;TraesCS3A02G333700.1;TraesCS4B02G228400.1;TraesCS4D02G229300.1;TraesCS3D02G327300.1;TraesCS6D02G269300.1;TraesCS3B02G420900.1;TraesCS3A02G191100.1
endonucleolytic cleavage of tricistronic rRNA transcript (SSU-rRNA, 5.8S rRNA, LSU-rRNA)	GO:0000479	5		0.0363805	TraesCS5D02G090500.1;TraesCS5B02G083400.1;TraesCS5B02G084300.1;TraesCS4D02G173200.1;TraesCS5A02G082100.1
nitrate assimilation	GO:0042128	9		0.000178667	TraesCS6D02G020700.1;TraesCS4A02G376700.1;TraesCS6B02G024900.1;TraesCS6A02G017500.2;TraesCS4D02G086900.1;TraesCS6D02G306000.1;TraesCS4B02G089000.1;TraesCS4A02G227300.1;TraesCS6A02G326200.1
response to cadmium ion	GO:0046686	3		0.0467288	TraesCS1D02G313800.2;TraesCS1B02G325100.1;TraesCS1A02G313300.1
sucrose catabolic process	GO:0005987	9		0.0268066	TraesCS4A02G222900.1;TraesCS2D02G291100.2;TraesCS2A02G292900.1;TraesCS2D02G302800.1;TraesCS2B02G309800.1;TraesCS6D02G183900.1;TraesCS3D02G200800.1;TraesCS6A02G195800.3;TraesCS6B02G222900.2
fructose 2,6-bisphosphate metabolic process	GO:0006003	6		0.00989319	TraesCS1A02G110900.1;TraesCS1A02G110900.2;TraesCS1D02G112300.2;TraesCS1D02G112300.1;TraesCS1B02G129000.2;TraesCS1B02G129000.1
CTP biosynthetic process	GO:0006241	9		0.0168613	TraesCS3B02G263100.1;TraesCS3D02G237100.1;TraesCS4A02G213400.1;TraesCS1B02G478800.1;TraesCS1B02G441900.1;TraesCS1D02G452300.1;TraesCS1B02G462000.1;TraesCS1A02G427100.1;TraesCS1D02G436900.1
glutamate catabolic process	GO:0006538	9		0.0363673	TraesCS4A02G075600.1;TraesCS3D02G023900.1;TraesCS4A02G262600.1;TraesCS4B02G052300.1;TraesCS4D02G052500.1;TraesCS3B02G022900.1;TraesCS5A02G434100.1;TraesCS5B02G437100.2;TraesCS2A02G389900.1
glutamine metabolic process	GO:0006541	27		0.00050527	TraesCS2B02G303300.2;TraesCS4A02G284400.1;TraesCS4B02G028700.1;TraesCS4D02G026300.1;TraesCS6A02G084600.1;TraesCS3B02G263100.1;TraesCS6B02G117600.1;TraesCS6B02G177600.1;TraesCS6D02G139000.1;TraesCS3D02G237100.1;TraesCS3A02G266300.2;TraesCS6A02G149700.1;TraesCSU02G113600.1;TraesCS1A02G411600.1;TraesCS1B02G441900.1;TraesCS6A02G047100.1;TraesCS6B02G063300.1;TraesCS6D02G054300.2;TraesCS1B02G462000.1;T…
leucine catabolic process	GO:0006552	9		5.0611e-08	TraesCS5D02G154300.1;TraesCS5A02G137700.1;TraesCS5B02G136400.1;TraesCS4A02G401400.1;TraesCS7D02G096600.1;TraesCS3D02G189400.1;TraesCS7A02G102600.1;TraesCS3A02G185500.2;TraesCS3B02G215100.1
S-adenosylmethionine biosynthetic process	GO:0006556	8		0.00497324	TraesCS6A02G247900.1;TraesCS6A02G247900.2;TraesCS6D02G230100.1;TraesCS6A02G248000.1;TraesCS6B02G276700.1;TraesCS6D02G230000.1;TraesCS6B02G276800.1;TraesCS6B02G056900.1
one-carbon metabolic process	GO:0006730	21		0.0156483	TraesCS6A02G247900.1;TraesCS6A02G247900.2;TraesCS1D02G165100.4;TraesCS6D02G230100.1;TraesCS2A02G489600.2;TraesCS6A02G248000.1;TraesCS6B02G276700.1;TraesCS4D02G068100.1;TraesCS2D02G493600.1;TraesCS4B02G069300.1;TraesCS3D02G378700.1;TraesCS6D02G230000.1;TraesCS6B02G276800.1;TraesCS2D02G292600.1;TraesCS2D02G493500.1;TraesCS1A02G173700.1;TraesCS4A02G246100.1;TraesCS1B02G190700.4;TraesCS2B02G521600.2;…
anion transport	GO:0006820	5		0.0363805	TraesCS1D02G020800.1;TraesCS6B02G272700.2;TraesCS6D02G234100.1;TraesCS1A02G021200.1;TraesCS6A02G252600.2
chloride transport	GO:0006821	8		0.0479358	TraesCS2D02G308100.1;TraesCS2A02G309900.1;TraesCS2A02G517500.2;TraesCS2B02G326900.1;TraesCS2D02G519000.1;TraesCS6D02G264100.1;TraesCS6A02G283600.3;TraesCS3A02G253600.3
oligopeptide transport	GO:0006857	19		0.00904092	TraesCS6B02G406100.1;TraesCS2A02G007500.1;TraesCS7B02G201900.1;TraesCS6D02G353500.1;TraesCS1D02G269500.1;TraesCS4A02G440600.1;TraesCS1A02G211000.1;TraesCS3D02G375200.1;TraesCS7D02G297000.1;TraesCS1A02G269400.1;TraesCS4B02G232100.3;TraesCS3D02G056700.1;TraesCS7A02G301700.1;TraesCS3A02G057000.1;TraesCS1D02G214300.1;TraesCS4B02G232100.2;TraesCS4D02G233400.2;TraesCS4D02G233000.1;TraesCS7D02G377900.1
cellular iron ion homeostasis	GO:0006879	6		0.041784	TraesCS1B02G436500.1;TraesCS1A02G406300.1;TraesCS1D02G414700.1;TraesCS2D02G031100.1;TraesCS1B02G188000.1;TraesCS1D02G166900.1
exocytosis	GO:0006887	39		0.0203921	TraesCS7D02G199400.1;TraesCS6A02G094300.1;TraesCSU02G250000.1;TraesCS6D02G088600.1;TraesCS1D02G374900.1;TraesCS6A02G094600.1;TraesCS6B02G122600.1;TraesCS1B02G388500.1;TraesCS1A02G306600.1;TraesCS7B02G103400.1;TraesCS1D02G306200.1;TraesCS6D02G088800.1;TraesCS1B02G388200.1;TraesCS6A02G093700.1;TraesCS1A02G403800.1;TraesCSU02G167700.1;TraesCS1D02G411600.1;TraesCS1B02G433300.1;TraesCS5B02G186100.1;Tr…
tRNA export from nucleus	GO:0006409	3		0.0249144	TraesCS5D02G130600.4;TraesCS5A02G122200.5;TraesCS5B02G122300.2
phospholipid biosynthetic process	GO:0008654	8		0.0159168	TraesCS4D02G266700.2;TraesCS4D02G266700.1;TraesCS4B02G267200.1;TraesCS4A02G038500.1;TraesCS6A02G072500.1;TraesCS6B02G097500.1;TraesCS6B02G184100.1;TraesCS6D02G070500.1
biosynthetic process	GO:0009058	42		0.0236493	TraesCS7A02G557300.1;TraesCS1B02G300600.1;TraesCS5B02G189100.2;TraesCS1D02G289800.2;TraesCS4D02G153400.2;TraesCS2A02G261600.2;TraesCS1B02G017800.1;TraesCS4A02G043800.3;TraesCS5B02G189100.3;TraesCS5D02G139700.1;TraesCS1B02G222400.1;TraesCS5D02G202700.1;TraesCS2D02G262400.1;TraesCS7D02G060600.2;TraesCS1D02G011700.3;TraesCS6D02G155500.1;TraesCS5B02G395100.1;TraesCS2B02G280600.2;TraesCS6B02G194400.2;…
threonine biosynthetic process	GO:0009088	8		0.0479358	TraesCS5D02G181600.2;TraesCS5D02G534600.3;TraesCS4A02G337800.1;TraesCS5B02G547400.1;TraesCS5D02G181600.4;TraesCS5D02G181600.1;TraesCS5A02G177400.1;TraesCS3A02G259700.1
thiamine biosynthetic process	GO:0009228	7		0.0499172	TraesCS1B02G266500.1;TraesCS1A02G255800.1;TraesCS1D02G255100.1;TraesCS7A02G376800.1;TraesCS7B02G278200.1;TraesCS7D02G373100.2
etioplast organization	GO:0009662	3		0.0467288	TraesCS2B02G004000.1;TraesCS2D02G014800.1;TraesCS2A02G111500.1
abscisic acid metabolic process	GO:0009687	3		0.0467288	TraesCS6B02G298500.1;TraesCS6D02G243800.1;TraesCS6A02G271300.1
magnesium ion transport	GO:0015693	10		0.0468418	TraesCS3A02G380600.1;TraesCS4D02G025300.1;TraesCS3B02G413200.1;TraesCS4B02G027800.1;TraesCS4B02G101200.1;TraesCS6D02G177800.1;TraesCS4A02G286400.1;TraesCS7B02G444600.1;TraesCS7D02G515800.1;TraesCS3B02G416000.1
CDP-diacylglycerol biosynthetic process	GO:0016024	9		0.0168613	TraesCS3D02G295300.2;TraesCS3B02G069800.1;TraesCS1D02G198700.1;TraesCS3A02G306600.1;TraesCS1B02G209900.1;TraesCS1A02G195200.2;TraesCS3B02G329900.1;TraesCS3D02G295300.1;TraesCS3B02G069800.2
terpenoid biosynthetic process	GO:0016114	11		0.00109315	TraesCS6D02G065100.1;TraesCS1B02G266500.1;TraesCS1A02G255800.1;TraesCS6B02G092000.1;TraesCS1D02G255100.1;TraesCS6B02G245100.1;TraesCS6A02G258500.1;TraesCS6D02G197800.1;TraesCS6A02G215500.1;TraesCS6D02G239700.1;TraesCS6B02G091100.1
protein-heme linkage	GO:0017003	3		0.0249144	TraesCS1B02G219800.1;TraesCS1D02G209500.1;TraesCS1A02G206200.1
protein import	GO:0017038	5		0.0209333	TraesCS3D02G196700.7;TraesCS3D02G196700.1;TraesCS3D02G196700.5;TraesCS3D02G196700.3;TraesCS3B02G222700.1
isopentenyl diphosphate biosynthetic process, methylerythritol 4-phosphate pathway	GO:0019288	8		0.000212113	TraesCS4D02G061800.1;TraesCS4B02G062800.1;TraesCS6B02G245100.1;TraesCS4A02G251600.1;TraesCS6A02G258500.1;TraesCS6D02G197800.1;TraesCS6A02G215500.1;TraesCS6D02G239700.1
siroheme biosynthetic process	GO:0019354	3		0.0467288	TraesCS1B02G219800.1;TraesCS1D02G209500.1;TraesCS1A02G206200.1
ammonia assimilation cycle	GO:0019676	4		0.013405	TraesCS2D02G132900.1;TraesCS2B02G152900.1;TraesCS3B02G299800.1;TraesCS2A02G130600.1
pyrimidine nucleobase biosynthetic process	GO:0019856	7		0.0108705	TraesCS3B02G263100.1;TraesCS3D02G237100.1;TraesCS1B02G441900.1;TraesCS1B02G462000.1;TraesCS3D02G493700.1;TraesCS1A02G427100.1;TraesCS1D02G436900.1
cellular manganese ion homeostasis	GO:0030026	14		0.00102435	TraesCS7D02G028000.1;TraesCS7D02G027600.1;TraesCS7D02G027900.2;TraesCS7A02G031200.1;TraesCS4A02G458000.1;TraesCS7D02G028000.2;TraesCS5A02G203400.1;TraesCS5D02G209900.1;TraesCS5B02G202100.1;TraesCS4A02G457600.1;TraesCS3A02G052700.1;TraesCS2D02G326300.1;TraesCS2A02G336600.1;TraesCS4A02G457700.1
regulation of ARF protein signal transduction	GO:0032012	7		0.0307672	TraesCS5D02G370200.1;TraesCS6D02G157000.1;TraesCS6D02G157000.2;TraesCS3B02G114200.1;TraesCS3A02G098600.1;TraesCS6A02G168000.1;TraesCS6B02G195700.1
methylation	GO:0032259	87		0.000881124	TraesCS1D02G338000.1;TraesCS7A02G383700.1;TraesCS1D02G338100.1;TraesCS1A02G335800.1;TraesCS7D02G225600.1;TraesCS1D02G337900.1;TraesCS4B02G013100.2;TraesCS1D02G375700.1;TraesCS5B02G532400.1;TraesCS1D02G338200.1;TraesCS7A02G224000.1;TraesCS3D02G225500.1;TraesCS3A02G227700.1;TraesCS3B02G256800.1;TraesCS5A02G024900.3;TraesCS5D02G418400.1;TraesCS1A02G335700.2;TraesCS4A02G301600.2;TraesCS4A02G442400.1;…
membrane lipid biosynthetic process	GO:0046467	4		0.013405	TraesCS6B02G223600.1;TraesCS5D02G172900.1;TraesCS6D02G186800.1;TraesCS5A02G168600.1
ceramide biosynthetic process	GO:0046513	12		0.00251602	TraesCS6D02G096100.1;TraesCS6A02G108100.1;TraesCS6B02G136700.1;TraesCS6A02G289300.1;TraesCS6B02G319400.1;TraesCS6D02G269600.1;TraesCS5A02G194400.1;TraesCS4A02G081700.1;TraesCS4B02G222100.1;TraesCS4D02G222600.1;TraesCS5B02G188100.1;TraesCS3A02G443500.1
ketone body biosynthetic process	GO:0046951	6		4.0809e-05	TraesCS5D02G154300.1;TraesCS5A02G137700.1;TraesCS5B02G136400.1;TraesCS3D02G189400.1;TraesCS3A02G185500.2;TraesCS3B02G215100.1
leaf development	GO:0048366	8		0.0479358	TraesCS7D02G333900.1;TraesCS3D02G150500.1;TraesCS7B02G237900.1;TraesCS7A02G345400.1;TraesCS3B02G168000.1;TraesCS3A02G134200.1;TraesCS2D02G208500.1;TraesCS4D02G122000.1
response to stimulus	GO:0050896	16		0.00191932	TraesCSU02G156700.7;TraesCS2B02G290500.3;TraesCS2D02G271600.;3;TraesCS3B02G129800.6;TraesCS2A02G272400.2;TraesCS3A02G111100.3;TraesCS2A02G272400.1;TraesCS2D02G271600.1;TraesCS2B02G290500.1;TraesCS5A02G396300.2;TraesCS3D02G113100.3;TraesCS5B02G401200.1;TraesCS3B02G129800.3;TraesCS2A02G272400.3;TraesCS4B02G127400.2;TraesCS5B02G155200.3
nuclear retention of pre-mRNA with aberrant 3'-ends at the site of transcription	GO:0071049	5		0.0363805	TraesCS3A02G239900.1;TraesCS7D02G188900.1;TraesCS7A02G187900.1;TraesCS3D02G240300.1;TraesCS5D02G038300.1
cellular response to hypoxia	GO:0071456	3		0.0467288	TraesCS6D02G257000.1;TraesCS6B02G304200.1;TraesCS6A02G276700.1
regulation of response to reactive oxygen species	GO:1901031	4		0.013405	TraesCS6B02G223600.1;TraesCS5D02G172900.1;TraesCS6D02G186800.1;;TraesCS5A02G168600.1
trehalose biosynthetic process	GO:0005992					11		0.00682974	TraesCS6B02G384500.1;TraesCS5B02G117800.1;TraesCS5D02G129600.1;TraesCS5B02G193100.3;TraesCS4A02G062900.3;TraesCS6D02G334000.2;TraesCS5A02G116500.1;TraesCS6A02G351300.1;TraesCS6D02G230500.1;TraesCS6B02G276300.1;TraesCS6A02G248400.1
inositol biosynthetic process	GO:0006021					7		0.000118502	TraesCS4B02G267200.1;TraesCS4D02G266700.1;TraesCS4D02G266700.2;TraesCS4A02G038500.1;TraesCS6B02G186200.1;TraesCS6A02G163700.1;TraesCS6D02G147900.1
chitin catabolic process	GO:0006032					11		0.0266773	TraesCS5B02G403700.1;TraesCS5D02G408200.1;TraesCS7B02G370700.1;TraesCS1D02G207100.1;TraesCS3D02G260300.1;TraesCS1D02G207000.2;TraesCS1A02G203700.1;TraesCS2B02G369000.1;TraesCS7A02G250400.1;TraesCS7D02G249100.1;TraesCS7B02G140700.1
isocitrate metabolic process	GO:0006102					6		0.0352982	TraesCS5D02G031300.2;TraesCS3B02G265700.1;TraesCS3D02G237500.1;TraesCS5A02G024900.2;TraesCS3A02G237100.1;TraesCS4B02G014700.2
DNA catabolic process	GO:0006308					6		0.0312224	TraesCS2A02G507400.2;TraesCS2A02G507500.1;TraesCS2B02G535400.1;TraesCS2D02G507900.1;TraesCS3D02G036900.1;TraesCS3D02G036800.1
mitotic recombination	GO:0006312					2		0.0435801	TraesCS7A02G384800.1;TraesCS5B02G131900.1
peptide metabolic process	GO:0006518					5		0.00700325	TraesCS3B02G425400.1;TraesCS7A02G087300.1;TraesCS3A02G393400.1;TraesCS3D02G386400.1 TraesCS4A02G386200.1
threonine catabolic process	GO:0006567					4		0.0435801	TraesCS4D02G047500.1;TraesCS2D02G379000.1;TraesCS2A02G382700.1;TraesCS2B02G400000.1
phosphate ion transport	GO:0006817					7		0.0362503	TraesCS6A02G380000.1;TraesCS6D02G364600.1;TraesCS6B02G418600.1;TraesCS5A02G460300.1;TraesCS5B02G470100.1;TraesCS7A02G231200.1;TraesCS6D02G364300.1
tRNA guanine ribose methylation	GO:0002938					4		0.00338855	TraesCS1B02G099600.1;TraesCS1A02G082000.1;TraesCS2B02G208800.1;TraesCS2D02G190000.2
signal transduction	GO:0007165					46		7.5743e-07	TraesCS5A02G063200.1;TraesCS5B02G059300.1;TraesCS5A02G057400.1;TraesCS5D02G387900.1;TraesCS5B02G381500.1;TraesCS4B02G120400.1;TraesCS2A02G106500.1;TraesCS2D02G107100.1;TraesCS4D02G118500.2;TraesCS1D02G082200.1;TraesCS4A02G194800.1;TraesCS4A02G136500.1;TraesCS2B02G124100.1;TraesCS4A02G126800.4;TraesCS5B02G481700.1;TraesCS1B02G098600.1;TraesCS1A02G080600.1;TraesCS4D02G179700.1;TraesCS1A02G118300.2;…
asymmetric cell division	GO:0008356					6		0.0494177	TraesCS4D02G122000.1;TraesCS5A02G144000.1;TraesCS5A02G082300.1;TraesCS5B02G083100.2;TraesCS5B02G083800.1;TraesCS5D02G090300.1
L-phenylalanine biosynthetic process	GO:0009094					5		0.0470186	TraesCS5D02G379700.1;TraesCS1A02G188000.1;TraesCS4D02G198400.1;TraesCS4B02G197700.1;TraesCS4A02G106500.1
response to water deprivation	GO:0009414					10		0.00460016	TraesCS6A02G350600.1;TraesCS6D02G333100.1;TraesCS6A02G350700.1;TraesCS6B02G383600.1;TraesCS6D02G333000.1;TraesCS6D02G332500.1;TraesCS6A02G350100.1;TraesCS6A02G350300.1;TraesCS6D02G332700.1;TraesCS6B02G383200.1
cold acclimation	GO:0009631					10		0.00583194	TraesCS6A02G350600.1;TraesCS6D02G333100.1;TraesCS6A02G350700.1;TraesCS6B02G383600.1;TraesCS6D02G333000.1;TraesCS6D02G332500.1;TraesCS6A02G350100.1;TraesCS6A02G350300.1;TraesCS6D02G332700.1;TraesCS6B02G383200.1
oxidative photosynthetic carbon pathway	GO:0009854					7		0.0303489	TraesCS2A02G467700.1;TraesCS2D02G251800.2;TraesCS2A02G250800.1;TraesCS2D02G251800.1;TraesCS2B02G264100.2;TraesCS5A02G266500.2;TraesCS2B02G264100.1
response to iron ion	GO:0010039					6		0.003791	TraesCS2B02G408500.1;TraesCS2A02G390800.1;TraesCS2D02G387800.2;TraesCS6A02G240900.1;TraesCS6D02G223100.1;TraesCS6B02G283800.1
gamma-aminobutyric acid transport	GO:0015812					5		0.0215358	TraesCS3A02G484600.1;TraesCS3D02G480100.1;TraesCS3B02G531700.1;TraesCS3A02G096000.1;TraesCSU02G049700.1
chlorophyll catabolic process	GO:0015996					7		0.00203216	TraesCS7D02G346100.1;TraesCS7B02G250200.2;TraesCS7A02G338900.1;TraesCS7A02G338900.2;TraesCS3B02G119400.1;TraesCS3D02G103900.1;TraesCS5A02G355700.1
cell wall macromolecule catabolic process	GO:0016998					11		0.0213788	TraesCS5B02G403700.1;TraesCS5D02G408200.1;TraesCS7B02G370700.1;TraesCS1D02G207100.1;TraesCS3D02G260300.1;TraesCS1D02G207000.2;TraesCS1A02G203700.1;TraesCS2B02G369000.1;TraesCS7A02G250400.1;TraesCS7D02G249100.1;TraesCS7B02G140700.1
arabinan catabolic process	GO:0031222					6		0.0312224	TraesCS2A02G372400.1;TraesCS2D02G368600.1;TraesCS2B02G389400.1;TraesCS4D02G252100.1;TraesCS4A02G052200.1;TraesCS4B02G252100.2
N-terminal protein amino acid modification	GO:0031365					3		0.0297544	TraesCS3B02G234300.1;TraesCS3D02G205000.1;TraesCS3A02G204000.1
oxylipin biosynthetic process	GO:0031408					20		0.000243648	TraesCS4B02G037900.2;TraesCS6A02G132200.1;TraesCS7D02G524400.1;TraesCS7B02G455300.1;TraesCS4D02G035200.1;TraesCS6D02G121900.1;TraesCS6D02G010100.1;TraesCS4B02G037700.3;TraesCS7A02G537100.1;TraesCS5A02G007900.1;TraesCS2A02G525500.1;TraesCS2B02G555400.2;TraesCS5D02G013400.1;TraesCS4B02G037800.1;TraesCS5B02G006500.1;TraesCS6B02G160400.1;TraesCS6A02G166000.1;TraesCS6D02G154600.1;TraesCS2B02G555400.3;…
negative regulation of chromatin silencing	GO:0031936					15		2.91179e-05	TraesCS2A02G397700.2;TraesCS2D02G395300.1;TraesCS5B02G448500.1;TraesCS6D02G097400.2;TraesCS5D02G451300.1;TraesCS5D02G400300.1;TraesCS5B02G203600.1;TraesCS5D02G451200.1;TraesCS5A02G411300.1;TraesCS5A02G444300.1;TraesCS5D02G452000.1;TraesCS5B02G395400.1;TraesCS5A02G443900.1;TraesCS5B02G449000.1;TraesCS5B02G448200.2
phylloquinone biosynthetic process	GO:0042372					7		0.0162764	TraesCS3D02G467600.1;TraesCS2A02G372400.1;TraesCS2D02G368600.1;TraesCS2B02G389400.1;TraesCS4D02G252100.1;TraesCS4A02G052200.1;TraesCS4B02G252100.2
co-translational protein modification	GO:0043686					3		0.0297544	TraesCS3B02G234300.1;TraesCS3D02G205000.1;TraesCS3A02G204000.1
xylan catabolic process	GO:0045493					7		0.0399947	TraesCS3D02G467600.1;TraesCS2A02G372400.1;TraesCS2D02G368600.1;TraesCS2B02G389400.1;TraesCS4D02G252100.1;TraesCS4A02G052200.1;TraesCS4B02G252100.2
positive regulation of transcription, DNA-templated	GO:0045893					27		0.0248408	TraesCS5A02G316800.1;TraesCS5D02G205000.1;TraesCS2A02G389400.1;TraesCS5A02G199300.1;TraesCS5D02G323100.2;TraesCS5B02G197700.1;TraesCS5A02G237200.1;TraesCS5A02G332000.1;TraesCS6B02G364000.1;TraesCS5B02G235600.1;TraesCS7A02G339800.1;TraesCS1B02G091500.1;TraesCS7D02G347500.1;TraesCS7B02G251400.1;TraesCS5B02G317400.1;TraesCS5A02G088300.1;TraesCS5B02G094300.1;TraesCS4D02G303500.1;TraesCS6D02G087400.1;…
seed development	GO:0048316					6		0.003791	TraesCS2B02G408500.1;TraesCS2A02G390800.1;TraesCS2D02G387800.2;TraesCS6A02G240900.1;TraesCS6D02G223100.1;TraesCS6B02G283800.1
positive regulation of superoxide dismutase activity	GO:1901671					10		4.9876e-08	TraesCS5B02G211200.1;TraesCS5A02G212500.1;TraesCS5D02G219500.1;TraesCS7A02G161000.1;TraesCS6B02G371500.1;TraesCS6A02G340300.2;TraesCS7D02G162300.2;TraesCS7B02G066000.2;TraesCS6D02G320800.1;TraesCS6A02G340300.1
nucleoside diphosphate phosphorylation	GO:0006165									6		0.000903791	TraesCS7D02G319000.2;TraesCS6D02G077500.1;TraesCS6A02G083900.1;TraesCS6B02G113200.1;TraesCS7A02G322100.1;TraesCS7B02G223000.1
de novo' IMP biosynthetic process	GO:0006189									17		0.00711371	TraesCS3D02G452400.1;TraesCS5A02G247400.2;TraesCS4A02G364400.1;TraesCS1D02G149900.1;TraesCS5B02G244500.1;TraesCS5D02G509100.1;TraesCS5B02G509100.1;TraesCS3B02G159900.1;TraesCS3D02G142100.1;TraesCS3A02G312300.2;TraesCS3B02G499300.2;TraesCS4B02G180400.1;TraesCS1D02G287300.1;TraesCS4B02G373600.1;TraesCS5A02G540400.2;TraesCS1B02G297700.1;TraesCS2B02G303300.2
thymine catabolic process	GO:0006210									4		0.0243788	TraesCS2A02G477900.1;TraesCS2D02G477100.2;TraesCS2B02G501200.1;TraesCS6A02G299200.1
uracil salvage	GO:0006223									3		0.0378846	TraesCS1B02G290800.1;TraesCS1D02G280900.1;TraesCS1A02G281700.1
translational termination	GO:0006415									13		0.00015346	TraesCS1D02G220000.1;TraesCS1B02G231900.1;TraesCS3D02G087300.1;TraesCS1B02G249100.2;TraesCS3A02G087100.1;TraesCS1D02G108500.1;TraesCS1D02G237600.1;TraesCS1A02G234400.1;TraesCS1A02G106500.2;TraesCS3A02G403700.1;TraesCS4A02G168000.1;TraesCSU02G197500.1;TraesCS4D02G147100.2
glycyl-tRNA aminoacylation	GO:0006426									6		0.00550431	TraesCS2B02G304900.1;TraesCS7D02G004500.1;TraesCS4A02G494400.1;TraesCS2A02G288100.1;TraesCS7D02G004500.2;TraesCS2D02G286400.1
seryl-tRNA aminoacylation	GO:0006434									5		0.0219854	TraesCS6D02G313600.1;TraesCS4A02G040400.1;TraesCS5D02G154200.1;TraesCS5A02G137800.1;TraesCS5B02G136500.1
allantoin catabolic process	GO:0000256									3		0.0378846	TraesCS2A02G587900.1;TraesCS2B02G595300.1;TraesCS2D02G565300.1
protein peptidyl-prolyl isomerization	GO:0000413									19		0.00253145	TraesCS2A02G277100.1;TraesCS2D02G276000.2;TraesCS2B02G294500.1;TraesCS2D02G050300.1;TraesCS7B02G153100.1;TraesCS7A02G257100.1;TraesCS7D02G257300.1;TraesCS2B02G063900.1;TraesCS7A02G066500.1;TraesCS1A02G183400.1;TraesCS3B02G178000.1;TraesCS1D02G193800.1;TraesCS1D02G000800.2;TraesCS3A02G151100.1;TraesCS1A02G007500.1;TraesCS1B02G011100.1;TraesCS7A02G485300.1;TraesCS7D02G472600.1;TraesCS7B02G388800.1
maturation of LSU-rRNA from tetracistronic rRNA transcript (SSU-rRNA, LSU-rRNA, 4.5S-rRNA, 5S-rRNA)	GO:0000488									3		0.0378846	TraesCS4A02G036500.1;TraesCS4B02G269400.1;TraesCS4D02G268600.1
inositol metabolic process	GO:0006020									6		0.0125473	TraesCS3D02G312200.1;TraesCS4B02G030400.1;TraesCS6A02G163700.1;TraesCS3B02G347000.1;TraesCS6B02G186200.1;TraesCS6D02G147900.1
dolichyl diphosphate biosynthetic process	GO:0006489									3		0.0378846	TraesCS2B02G149100.1;TraesCS2D02G129700.1;TraesCS2A02G127300.1
SRP-dependent cotranslational protein targeting to membrane, translocation	GO:0006616									10		0.023269	TraesCS3D02G208200.1;TraesCS5D02G021100.1;TraesCS3A02G207800.1;TraesCS3B02G234900.1;TraesCS5B02G013400.1;TraesCS1D02G248100.2;TraesCS5B02G157500.1;TraesCS5D02G164800.1;TraesCS4B02G181300.1;TraesCS5A02G159800.1;
fatty acid metabolic process	GO:0006631									15		0.0243694	TraesCS7D02G516400.1;TraesCS3B02G357200.2;TraesCS3D02G321200.1;TraesCS2D02G279500.2;TraesCS2B02G298000.1;TraesCS6B02G139700.1;TraesCS5B02G123200.1;TraesCS7D02G306700.1;TraesCS7B02G210000.1;TraesCS6A02G111600.1;TraesCS1A02G036200.1;TraesCS1B02G046200.1;TraesCS3D02G421700.1;TraesCS3B02G463000.1;TraesCS1D02G037900.1
fatty acid beta-oxidation	GO:0006635									23		0.000344268	TraesCS6D02G224900.1;TraesCS5B02G339100.1;TraesCS3A02G077000.2;TraesCS3D02G005500.1;TraesCS6B02G432600.1;TraesCS6D02G116200.1;TraesCS5A02G341000.1;TraesCS1D02G245700.1;TraesCS3A02G086700.2;TraesCS1B02G257100.1;TraesCS2D02G035400.2;TraesCS3A02G003800.1;TraesCS1A02G2;6400.1;TraesCS3B02G102100.1;TraesCS3B02G008700.1;TraesCS2A02G036300.1;TraesCS6A02G125800.2;TraesCS3D02G086900.2;TraesCS1B02G072200.1;…
phosphatidylcholine biosynthetic process	GO:0006656									6		0.0405847	TraesCS3D02G258900.1;TraesCS1B02G388700.1;TraesCS1D02G375700.1;TraesCS1B02G388700.2;TraesCS1A02G369600.1;TraesCS1A02G369600.2
thiamine metabolic process	GO:0006772									5		0.0145196	TraesCS3A02G449200.1;TraesCS2D02G106300.1;TraesCS1A02G232000.1;TraesCS2B02G123500.1;TraesCS1D02G233400.1
heme biosynthetic process	GO:0006783									10		0.0169403	TraesCS5A02G177800.1;TraesCS5D02G182100.1;TraesCS5B02G175100.1;TraesCS7D02G379800.1;TraesCS1D02G131200.1;TraesCS1B02G150400.1;TraesCS1A02G135700.3;TraesCS5A02G045700.2;TraesCS5D02G055700.1;TraesCS5B02G049800.1
phosphate-containing compound metabolic process	GO:0006796									12		0.00552049	TraesCS3D02G539900.1;TraesCS3A02G534500.1;TraesCS3D02G540100.2;TraesCS3B02G611800.1;TraesCS3A02G534700.1;TraesCS4B02G226700.1;TraesCS2D02G587100.1;TraesCS6B02G360300.1;TraesCS6D02G308400.1;TraesCS6B02G299800.1;TraesCS6D02G252400.1;TraesCS6A02G272300.1
positive regulation of transcription from RNA polymerase II promoter involved in unfolded protein response	GO:0006990									5		0.0023116	TraesCS2D02G146100.1;TraesCS2A02G142800.1;TraesCS2B02G167900.1;TraesCS1A02G258100.1;TraesCS1B02G268500.2
aspartate family amino acid biosynthetic process	GO:0009067									4		0.0389929	TraesCS5A02G177400.1;TraesCS5D02G149900.1;TraesCS5A02G142200.1;TraesCS5B02G141000.2
homoserine biosynthetic process	GO:0009090									6		0.0405847	TraesCS5A02G177400.1;TraesCS5D02G149900.1;TraesCS5A02G142200.1;TraesCS5B02G141000.2;TraesCS4A02G337800.1;TraesCS5B02G547400.1
nucleoside triphosphate biosynthetic process	GO:0009142									6		0.00853415	TraesCS7D02G319000.2;TraesCS6D02G077500.1;TraesCS6A02G083900.1;TraesCS6B02G113200.1;TraesCS7A02G322100.1;TraesCS7B02G223000.1
nucleotide-sugar metabolic process	GO:0009225									6		0.0125473	TraesCS4D02G206000.1;TraesCS4A02G099200.1;TraesCS4B02G205100.3;TraesCS5D02G530900.1;TraesCS1D02G315500.1;TraesCS1A02G315300.1
riboflavin biosynthetic process	GO:0009231									11		0.0427366	TraesCS1D02G087800.1;TraesCS5A02G093800.1;TraesCS1A02G086200.1;TraesCS5A02G524300.1;TraesCS2B02G371700.1;TraesCS1B02G104600.1;TraesCS6D02G378500.1;TraesCS4B02G355000.1;TraesCS6B02G433000.1;TraesCS4D02G348500.2;TraesCS6A02G392800.1
menaquinone biosynthetic process	GO:0009234									5		0.00489337	TraesCS3A02G240600.1;TraesCS3D02G241000.1;TraesCS3B02G268700.1;TraesCS6A02G207500.1;TraesCS6D02G188900.1
glycolipid biosynthetic process	GO:0009247									9		0.0191806	TraesCS2B02G209000.1;TraesCS5A02G221800.1;TraesCS5D02G229600.1;TraesCS1B02G253500.1;TraesCS2A02G268700.1;TraesCS1A02G241900.1;TraesCS2B02G287500.1;TraesCS1D02G241800.2;TraesCS3A02G055500.1
protein lipoylation	GO:0009249									7		0.0293976	TraesCS4A02G128200.1;TraesCS4B02G176600.1;TraesCS5A02G062500.1;TraesCS5D02G073700.1;TraesCS1D02G332600.1;TraesCS5B02G069800.1;TraesCS6D02G291600.2
folic acid-containing compound biosynthetic process	GO:0009396									7		0.0180139	TraesCS7B02G322500.1;TraesCS1B02G190700.4;TraesCS2D02G200100.1;TraesCS7D02G190800.1;TraesCS7B02G094600.1;TraesCS1A02G173700.1;TraesCS7A02G189700.1
RNA modification	GO:0009451									11		0.0427366	TraesCS2D02G461000.1;TraesCS2D02G167400.1;TraesCS3A02G473300.1;TraesCS3B02G248000.1;TraesCS6B02G327700.1;TraesCS1D02G435800.1;TraesCS5A02G320400.1;TraesCS5B02G320700.2;TraesCS3A02G210000.1;TraesCS1B02G443600.1;TraesCS3D02G212900.1
response to glucose	GO:0009749									4		0.0243788	TraesCS6B02G307200.1;TraesCS6D02G259500.1;TraesCS7A02G198200.2;TraesCS7B02G104400.1
plant-type cell wall biogenesis	GO:0009832									6		0.0316136	TraesCS3B02G333100.1;TraesCS3A02G303200.1;TraesCS3D02G298600.1;TraesCS4B02G144900.1;TraesCS4A02G166900.1;TraesCS2B02G526700.1
leaf morphogenesis	GO:0009965									3		0.0378846	TraesCS1D02G246100.1;TraesCS1A02G246800.1;TraesCS1B02G257400.1
xanthophyll cycle	GO:0010028									6		0.000903791	TraesCS3B02G275700.1;TraesCS3A02G244300.1;TraesCS2D02G279300.2;TraesCS2D02G279300.1;TraesCS2B02G297800.1;TraesCS2A02G280500.1
chloroplast mRNA processing	GO:0010239									3		0.0378846	TraesCS1D02G246100.1;TraesCS1A02G246800.1;TraesCS1B02G257400.1
xyloglucan metabolic process	GO:0010411									29		0.0110986	TraesCS2D02G431600.1;TraesCS7B02G327200.1;TraesCS7D02G418600.3;TraesCS7B02G327000.1;TraesCS2A02G433500.1;TraesCS2B02G454500.1;TraesCS7A02G426700.1;TraesCS2D02G431500.1;TraesCS7A02G426900.1;TraesCS7B02G326900.1;TraesCS7D02G419300.1;TraesCS7A02G427000.1;TraesCS4B02G229500.1;TraesCS7B02G327400.1;TraesCS3D02G209200.2;TraesCS5D02G038400.1;TraesCS7D02G097400.1;TraesCS7D02G419400.1;TraesCS7D02G097300.1;…
nucleobase transport	GO:0015851									6		0.000118759	TraesCS6B02G279600.1;TraesCS7A02G309600.1;TraesCS7D02G306300.1;TraesCS6D02G226900.1;TraesCS6A02G244700.1;TraesCS7B02G209600.1
ADP transport	GO:0015866									3		0.0378846	TraesCS1D02G245700.1;TraesCS1B02G257100.1;TraesCS1A02G246400.1
ATP transport	GO:0015867									3		0.0378846	TraesCS1D02G245700.1;TraesCS1B02G257100.1;TraesCS1A02G246400.1
xanthophyll biosynthetic process	GO:0016123									5		0.0145196	TraesCS6D02G382800.1;TraesCS6A02G171200.1;TraesCS6B02G432200.1;TraesCS6D02G377900.1;TraesCS6A02G392000.1
dephosphorylation	GO:0016311									7		0.0232421	TraesCS2A02G149300.1;TraesCS4D02G129300.1;TraesCS7D02G169500.1;TraesCS2D02G346900.1;TraesCS2D02G154100.1;TraesCS2B02G366900.1;TraesCS2A02G348500.1
peroxisome fission	GO:0016559									11		4.25579e-06	TraesCS4A02G442900.2;TraesCS7D02G051200.1;TraesCS4A02G442900.1;TraesCS7A02G056300.1;TraesCS4B02G186600.1;TraesCS2B02G385400.1;TraesCS2A02G368300.1;TraesCS4B02G355100.1;TraesCS2D02G365100.1;TraesCS5A02G524400.1;TraesCS4D02G348600.1
histone dephosphorylation	GO:0016576									3		0.0378846	TraesCS1D02G121600.1;TraesCS1B02G140100.1;TraesCS1A02G120800.1
peptidyl-lysine monomethylation	GO:0018026									16		5.15427e-06	TraesCS3D02G264200.1;TraesCS1B02G462200.1;TraesCS3A02G409800.1;TraesCS5D02G123700.2;TraesCS3B02G508100.1;TraesCS6A02G296000.1;TraesCS5A02G106100.1;TraesCS6B02G315800.1;TraesCS5B02G110900.1;TraesCS1A02G427200.1;TraesCS5D02G238000.2;TraesCS6D02G267500.2;TraesCS6A02G286800.2;TraesCS5B02G228300.1;TraesCS5A02G229500.2;TraesCS1D02G437000.1
peptidyl-methionine modification	GO:0018206									5		0.00888296	TraesCS3D02G223800.1;TraesCS3A02G225700.1;TraesCS3A02G204000.1;TraesCS3B02G234300.1;TraesCS3D02G205000.1
protein geranylgeranylation	GO:0018344									7		0.0100831	TraesCS3B02G088900.1;TraesCS3A02G075000.1;TraesCS3D02G074800.2;TraesCS3A02G185700.1;TraesCS3B02G215300.1;TraesCS3D02G189700.1;TraesCS7A02G462800.1
inositol catabolic process	GO:0019310									6		0.000903791	TraesCS7B02G269900.1;TraesCS7A02G357800.1;TraesCS7D02G364900.1;TraesCS1D02G120700.1;TraesCS1A02G119800.1;TraesCS1B02G139200.1
sulfate reduction	GO:0019419									4		0.0243788	TraesCS2B02G275100.1;TraesCS2D02G231100.1;TraesCS2A02G225200.1;TraesCS2D02G231100.3
tryptophan catabolic process to kynurenine	GO:0019441									9		0.00245308	TraesCS6B02G203100.1;TraesCS6A02G174500.1;TraesCS3B02G400800.1;TraesCS3D02G361800.1;TraesCS3A02G368800.1;TraesCS5D02G260300.1;TraesCS6D02G163700.1;TraesCS6A02G174600.1;TraesCS6B02G203200.2
cellular potassium ion homeostasis	GO:0030007									4		0.0243788	TraesCS5D02G401200.2;TraesCS4D02G012700.1;TraesCS4A02G298900.1;TraesCS4B02G014500.1
UDP-L-arabinose metabolic process	GO:0033356									6		0.0316136	TraesCS3B02G333100.1;TraesCS3A02G303200.1;TraesCS3D02G298600.1;TraesCS4B02G144900.1;TraesCS4A02G166900.1;TraesCS2B02G526700.1
putrescine biosynthetic process from arginine, using agmatinase	GO:0033389									5		0.000849706	TraesCS1D02G117100.1;TraesCS1A02G115700.1;TraesCS2D02G034900.1;TraesCS2A02G035700.1;TraesCS2B02G048700.1
fatty acid beta-oxidation using acyl-CoA dehydrogenase	GO:0033539									3		0.0378846	TraesCS5D02G515700.1;TraesCS4A02G357200.1;TraesCS5B02G515500.1
fatty acid beta-oxidation using acyl-CoA oxidase	GO:0033540									6		0.0316136	TraesCS7D02G143200.1;TraesCS7B02G044200.1;TraesCS7A02G141800.1;TraesCS7A02G339100.1;TraesCS7D02G346400.2;TraesCS7D02G225100.1
cellular response to oxidative stress	GO:0034599									20		0.0352278	TraesCS4A02G106300.2;TraesCS7D02G272500.1;TraesCS3D02G187600.2;TraesCS3A02G183500.1;TraesCS6A02G188100.1;TraesCS6D02G176700.1;TraesCS2B02G457600.1;TraesCS6B02G462300.2;TraesCS2D02G339600.1;TraesCS7A02G250500.1;TraesCS2D02G434500.1;TraesCS2A02G437700.1;TraesCS7A02G250500.2;TraesCS7D02G249200.2;TraesCS7B02G140600.2;TraesCS7D02G249200.1;TraesCS6B02G197100.1;TraesCS6B02G234900.1;TraesCS6D02G158500.1;…
response to endoplasmic reticulum stress	GO:0034976									15		0.0380592	TraesCS1D02G047400.2;TraesCS4A02G214200.2;TraesCS4B02G101800.3;TraesCS5A02G469800.1;TraesCS1A02G175000.2;TraesCS5D02G482800.1;TraesCS5B02G482400.1;TraesCS6D02G004700.1;TraesCS6D02G005200.1;TraesCS6B02G261500.2;TraesCS6A02G001100.1;TraesCS6B02G005100.1;TraesCS1A02G317200.1;TraesCS5B02G369200.1;TraesCS5D02G376100.1
ceramide transport	GO:0035627									8		0.0365317	TraesCS2D02G306000.1;TraesCS4A02G268800.1;TraesCS4D02G045300.1;TraesCS4B02G045400.1;TraesCS2A02G307600.1;TraesCS6D02G123900.1;TraesCS6A02G134700.1;TraesCS6B02G162800.1
photosystem II stabilization	GO:0042549									11		0.0321345	TraesCS2A02G247300.2;TraesCS3A02G321900.1TraesCS2B02G270300.2;TraesCS2B02G270300.1;TraesCS2A02G247300.1;TraesCS2A02G247300.3;TraesCS2D02G248400.1;TraesCS3D02G309400.1;TraesCS3B02G344200.1;TraesCS1D02G328000.1;TraesCS1A02G326100.1
transcription from plastid promoter	GO:0042793									10		0.000319559	TraesCS1B02G462200.1;TraesCS2D02G014800.1;TraesCS1A02G427200.1;TraesCS2A02G111500.1;TraesCS3B02G284900.1;TraesCS3A02G253000.1;TraesCS3D02G253900.3;TraesCS1D02G437000.1;TraesCS2B02G004000.1
protein transport by the Tat complex	GO:0043953									10		0.000204362	TraesCS3D02G197400.2;TraesCS3A02G193600.1;TraesCS3B02G224200.1;TraesCS5B02G381600.1;TraesCS5D02G388000.1;TraesCS5A02G378000.1;TraesCS7D02G336600.2;TraesCS7B02G240200.1;TraesCS7A02G342800.1;TraesCS7B02G240200.2
de novo' UMP biosynthetic process	GO:0044205									8		0.00200163	TraesCS3D02G493700.1;TraesCS3B02G547300.1;TraesCS3B02G238600.1;TraesCS3A02G206600.1;TraesCS3B02G307600.1;TraesCS2B02G588900.1;TraesCS5B02G121700.1;TraesCS3A02G273900.1
UMP salvage	GO:0044206									10		0.000125426	TraesCS4B02G102200.1;TraesCS4A02G213800.1;TraesCS4D02G098900.1;TraesCS7A02G259200.1;TraesCS5D02G292700.2;TraesCS1B02G290800.1;TraesCS1D02G280900.1;TraesCS1A02G281700.1;TraesCS7D02G260200.2;TraesCS7D02G260200.3
CTP salvage	GO:0044211									5		0.0314031	TraesCS4B02G102200.1;TraesCS4A02G213800.1;TraesCS4D02G098900.1;TraesCS7A02G259200.1;TraesCS5D02G292700.2
regulation of peroxisome size	GO:0044375									9		2.82811e-07	TraesCS7D02G051200.1;TraesCS4A02G442900.1;TraesCS7A02G056300.1;TraesCS2B02G385400.1;TraesCS2A02G368300.1;TraesCS4B02G355100.1;TraesCS2D02G365100.1;TraesCS5A02G524400.1;TraesCS4D02G348600.1
protein import into chloroplast stroma	GO:0045037									6		0.023994	TraesCS1D02G174900.1;TraesCS1A02G165800.1;TraesCS1D02G034700.1;TraesCS1A02G033600.1;TraesCS1A02G033500.1;TraesCS1D02G175000.1
sulfolipid biosynthetic process	GO:0046506									6		0.00853415	TraesCS1B02G253500.1;TraesCS2A02G268700.1;TraesCS1A02G241900.1;TraesCS2B02G287500.1;TraesCS1D02G241800.2;TraesCS3A02G055500.1
tetrahydrofolylpolyglutamate biosynthetic process	GO:0046901									5		0.00888296	TraesCS1B02G190700.4;TraesCS7D02G190800.1;TraesCS7B02G094600.1;TraesCS1A02G173700.1;TraesCS7A02G189700.1
de novo' cotranslational protein folding	GO:0051083									7		0.00501015	TraesCS7B02G129300.1;TraesCS7A02G222800.1;TraesCS7D02G224400.1;TraesCS5B02G300100.1;TraesCS3D02G393700.2;TraesCS3B02G432600.1;TraesCS3A02G399600.2
regulation of protein complex stability	GO:0061635									3		0.0378846	TraesCS1D02G292500.1;TraesCS1B02G308500.1;TraesCS1A02G298800.1
protein initiator methionine removal	GO:0070084									9		0.0191806	TraesCS2A02G225100.1;TraesCS2D02G425600.1;TraesCS2D02G231000.1;TraesCS7B02G234300.2;TraesCS6B02G243600.1;TraesCS6B02G352400.2;TraesCS6A02G321600.1;TraesCS2A02G427600.1;TraesCS6D02G301300.3
mitochondrial seryl-tRNA aminoacylation	GO:0070158									3		0.0378846	TraesCS5D02G154200.1;TraesCS5A02G137800.1;TraesCS5B02G136500.1
cellular response to light stimulus	GO:0071482									3		0.0378846	TraesCS1D02G246100.1;TraesCS1A02G246800.1;TraesCS1B02G257400.1
protein localization to membrane	GO:0072657									12		0.00091935	TraesCS6A02G285100.1;TraesCS6D02G265500.1;TraesCS6B02G313900.1;TraesCS5A02G359800.1;TraesCS5B02G362100.1;TraesCS6D02G265400.1;TraesCS5D02G369000.1;TraesCS7B02G135500.1;TraesCS7D02G237800.1;TraesCS6B02G313800.1;TraesCS5B02G152000.1;TraesCS5A02G153200.1
negative regulation of reductive pentose-phosphate cycle	GO:0080153									3		0.0378846	TraesCS2B02G048200.1;TraesCS2D02G034400.1;TraesCS2A02G035100.1
chloroplast rRNA processing	GO:1901259									7		0.000700644	TraesCS5A02G006100.1;TraesCS6A02G333800.1;TraesCS2D02G332200.1;TraesCS6B02G364500.1;TraesCS2B02G351500.1;TraesCS6D02G313000.1;TraesCS2A02G330600.1
mRNA pseudouridine synthesis	GO:1990481									9		0.000105067	TraesCS1A02G191900.1;TraesCS1D02G195500.1;TraesCS1B02G206800.1;TraesCS1A02G191800.1;TraesCS1D02G195400.1
mitochondrial L-ornithine transmembrane transport	GO:1990575									5		0.0145196	TraesCS1A02G191900.1;TraesCS1D02G195500.1;TraesCS1B02G206800.1;TraesCS1A02G191800.1;TraesCS1D02G195400.1
xylan acetylation	GO:1990937									6		0.0405847	TraesCS3D02G209200.2;TraesCS5A02G091400.1;TraesCS7A02G410300.1;TraesCS5D02G103500.1;TraesCS7D02G403500.1;TraesCS7B02G309700.1

## Sheet: Olgeuru
Significantly (FDR = 0.05) enriched biological processes (BP) for differentially expressed genes (DEG) identified in three comparisons after heat treatment in Olgeuru. Orange cells represent GO terms common to all three comparisons; blue cells represent GO terms common to two comparisons (CT vs. H6 and CT vs. H12); green cells represent GO terms common to two comparisons (CT vs. H6 and H6 vs. H12…
Go terms	GO ID	CT vs. H6				CT vs. H12				H6 vs. H12
		count	All (17705)	FDR	Genes	Out (492)	All (17705)	FDR	Genes	Out (271)	All (17705)	FDR	Genes
sulfate assimilation	GO:0000103	20		0.000106875	TraesCS6B02G260100.1;TraesCS6D02G216000.1;TraesCS6A02G233100.1;TraesCS2B02G046500.1;TraesCS2A02G032500.1;TraesCS2B02G233600.1;TraesCS1A02G323400.1;TraesCS1D02G324200.1;TraesCS2D02G209700.1;TraesCS2D02G031800.1;TraesCS1B02G336300.1;TraesCS2A02G206300.1;TraesCS5B02G387300.1;TraesCS5D02G392300.1;TraesCS2A02G184200.1;TraesCS5A02G382900.1;TraesCS4A02G045900.1;TraesCS6B02G411500.1;TraesCS2D02G203500.2;…	18		1.0554e-06	TraesCS1A02G323400.1;TraesCS5B02G387300.1;TraesCS2B02G046500.1;TraesCS6B02G260100.1;TraesCS5A02G382900.1;TraesCS2A02G032500.1;TraesCS2D02G031800.1;TraesCS1D02G324200.1;TraesCS1B02G336300.1;TraesCS6D02G216000.1;TraesCS2B02G233600.1;TraesCS2D02G209700.1;TraesCS5D02G392300.1;TraesCS2A02G206300.1;TraesCS6A02G233100.1;TraesCS2A02G184200.1;TraesCS5D02G126800.3;TraesCS5B02G121500.3	15		0.00335833	TraesCS7A02G101500.1;TraesCS4A02G400200.1;TraesCS2D02G031800.1;TraesCS1B02G336300.1;TraesCS1D02G324200.1;TraesCS5B02G121500.3;TraesCS4A02G045900.1;TraesCS2A02G206300.1;TraesCS2D02G209700.1;TraesCS2B02G046500.1;TraesCS2A02G032500.1;TraesCS2B02G233600.1;TraesCS6A02G233100.1;TraesCS6D02G216000.1
DNA recombinase assembly	GO:0000730	3		0.00639301	TraesCS7D02G381300.1;TraesCS7A02G384800.1;TraesCS5D02G141200.1	3		0.00079806	TraesCS7D02G381300.1;TraesCS7A02G384800.1;TraesCS5D02G141200.1	4		0.00284179	TraesCS5D02G141200.1;TraesCS7B02G287700.1;TraesCS7A02G384800.1;TraesCS7D02G381300.1
sucrose biosynthetic process	GO:0005986	25		0.000377629	TraesCS4B02G091100.1;TraesCS4B02G211400.1;TraesCS4A02G093100.1;TraesCS3D02G359900.2;TraesCS3B02G398300.1;TraesCS3D02G370700.1;TraesCS3A02G367000.1;TraesCS4A02G225100.1;TraesCS3A02G377600.1;TraesCS3B02G410400.1;TraesCS4D02G212000.1;TraesCS4D02G088200.1;TraesCS7D02G471600.1;TraesCS5B02G002900.2;TraesCS5D02G002500.1;TraesCS4A02G225100.2;TraesCS7A02G484200.1;TraesCS5A02G002700.1;TraesCS7B02G434300.2;…	13		0.0307191	TraesCS3D02G359900.2;TraesCS3A02G367000.1;TraesCS3B02G398300.1;TraesCS3A02G015500.1;TraesCS4A02G093100.1;TraesCS4B02G211400.1;TraesCS4D02G212000.1;TraesCS5B02G002900.2;TraesCS3B02G410400.1;TraesCS3D02G370700.1;TraesCS7D02G471600.1;TraesCS5D02G002500.1;TraesCS4A02G225100.2	22		0.000433308	TraesCS1D02G090000.1;TraesCS1D02G090000.3;TraesCS1A02G088600.1;TraesCS3A02G015500.1;TraesCS6D02G072300.1;TraesCS1D02G274000.1;TraesCS7D02G471600.1;TraesCS3D02G359900.2;TraesCS3A02G367000.1;TraesCS3B02G398300.1;TraesCS4D02G212000.1;TraesCS3B02G410400.1;TraesCS4A02G093100.1;TraesCS4B02G211400.1;TraesCS3D02G370700.1;TraesCS3A02G377600.1;TraesCS4D02G088200.1;TraesCS4A02G225100.2;TraesCS4A02G225100.1;…
fructose metabolic process	GO:0006000	22		4.35577e-05	TraesCS1A02G110900.1;TraesCS4B02G211400.1;TraesCS4A02G093100.1;TraesCS3D02G359900.2;TraesCS3B02G398300.1;TraesCS3D02G370700.1;TraesCS3A02G367000.1;TraesCS3A02G377600.1;TraesCS3B02G410400.1;TraesCS4D02G212000.1;TraesCS1A02G110900.2;TraesCS1B02G129000.1;TraesCS1B02G129000.2;TraesCS1D02G112300.2;TraesCS1D02G112300.1;TraesCS7D02G471600.1;TraesCS5B02G285500.1;TraesCS7A02G484200.1;TraesCS3B02G433000.1;…	16		3.80511e-05	TraesCS3D02G359900.2;TraesCS3A02G367000.1;TraesCS3B02G398300.1;TraesCS3A02G015500.1;TraesCS4A02G093100.1;TraesCS4B02G211400.1;TraesCS4D02G212000.1;TraesCS5B02G002900.2;TraesCS3B02G410400.1;TraesCS3D02G370700.1;TraesCS7D02G471600.1;TraesCS5D02G002500.1;TraesCS4A02G225100.2	20		3.2359e-05	TraesCS6D02G072300.1;TraesCS1D02G274000.1;TraesCS3B02G433000.1;TraesCS7D02G471600.1;TraesCS3D02G359900.2;TraesCS3A02G367000.1;TraesCS4A02G111100.2;TraesCS1D02G112300.2;TraesCS1B02G129000.2;TraesCS3B02G398300.1;TraesCS1D02G112300.1;TraesCS4D02G212000.1;TraesCS1B02G129000.1;TraesCS1A02G110900.2;TraesCS3B02G410400.1;TraesCS4A02G093100.1;TraesCS4B02G211400.1;TraesCS3D02G370700.1;TraesCS3A02G377600.1;…
fructose 6-phosphate metabolic process	GO:0006002	29		2.57207e-06	TraesCS4B02G211400.1;TraesCS4A02G093100.1;TraesCS3D02G359900.2;TraesCS3B02G398300.1;TraesCS3D02G370700.1;TraesCS3A02G367000.1;TraesCS3A02G377600.1;TraesCS3B02G410400.1;TraesCS4D02G212000.1;TraesCS7B02G193600.1;TraesCS7A02G226000.2;TraesCS7D02G471600.1;TraesCS7D02G228500.1;TraesCS3A02G107600.1;TraesCS7A02G484200.1;TraesCS5D02G234000.1;TraesCS5A02G226600.2;TraesCS5A02G139500.1;TraesCS1D02G346200.1;…	21		9.65003e-07	TraesCS7B02G193600.1;TraesCS7A02G226000.2;TraesCS3D02G359900.2;TraesCS3A02G367000.1;TraesCS3B02G398300.1;TraesCS3A02G107600.1;TraesCS4A02G093100.1;TraesCS4B02G211400.1;TraesCS4D02G212000.1;TraesCS3B02G410400.1;TraesCS7D02G228500.1;TraesCS3D02G370700.1;TraesCS7D02G471600.1;TraesCS5D02G234000.3;TraesCS5A02G226600.2;TraesCS3B02G126400.1;TraesCS1B02G459900.1;TraesCS1D02G434400.1;TraesCS1A02G425700.1;…	25		6.10422e-06	TraesCS6A02G279100.4;TraesCS6D02G259500.1;TraesCS5D02G153200.1;TraesCS5D02G234000.3;TraesCS6B02G307200.1;TraesCS6D02G072300.1;TraesCS1D02G274000.1;TraesCS1D02G346200.1;TraesCS7A02G198200.2;TraesCS2A02G331700.1;TraesCS7D02G200800.1;TraesCS5A02G139500.1;TraesCS7B02G104400.1;TraesCS1A02G425700.1;TraesCS7D02G471600.1;TraesCS3D02G359900.2;TraesCS3A02G367000.1;TraesCS3B02G398300.1;TraesCS4D02G212000.1;…
gluconeogenesis	GO:0006094	25		0.000204883	TraesCS1D02G313800.2;TraesCS1B02G325100.1;TraesCS1A02G313300.1;TraesCS5A02G324200.1;TraesCS5D02G331100.1;TraesCS4B02G211400.1;TraesCS4A02G093100.1;TraesCS3D02G359900.2;TraesCS3B02G398300.1;TraesCS3D02G370700.1;TraesCS3A02G367000.1;TraesCS3A02G377600.1;TraesCS3B02G410400.1;TraesCS4D02G212000.1;TraesCS1A02G040600.1;TraesCS7D02G471600.1;TraesCS1D02G041200.1;TraesCS3D02G073000.1;TraesCS3A02G073300.1;…	26		4.90944e-10	TraesCS1B02G325100.1;TraesCS1D02G313800.2;TraesCS1A02G313300.1;TraesCS3D02G359900.2;TraesCS1D02G041200.1;TraesCS3A02G367000.1;TraesCS3B02G398300.1;TraesCS6B02G187500.2;TraesCS4A02G093100.1;TraesCS4B02G211400.1;TraesCS1B02G053600.1;TraesCS1A02G040600.1;TraesCS4D02G212000.1;TraesCS3D02G073000.1;TraesCS3B02G410400.1;TraesCS3D02G370700.1;TraesCS3B02G087400.1;TraesCS7D02G471600.1;TraesCS3A02G073300.1;…	27		3.91466e-07	TraesCS6B02G187500.2;TraesCS6D02G148700.2;TraesCS6D02G072300.1;TraesCS1D02G274000.1;TraesCS7B02G375300.1;TraesCS7D02G471600.1;TraesCS1A02G040600.1;TraesCS1B02G157400.1;TraesCS3D02G359900.2;TraesCS3A02G367000.1;TraesCS1A02G140900.1;TraesCS3B02G398300.1;TraesCS4A02G083900.1;TraesCS4D02G212000.1;TraesCS1B02G325100.1;TraesCS3B02G410400.1;TraesCS4A02G093100.1;TraesCS1D02G139800.1;TraesCS4B02G211400.1;…
glycolytic process	GO:0006096	64		0.00113319	TraesCS4B02G109900.1;TraesCS1D02G313800.2;TraesCS1B02G325100.1;TraesCS5D02G122700.1;TraesCS1A02G313300.2;TraesCS5A02G108000.1;TraesCS4D02G107400.1;TraesCS5B02G115300.1;TraesCS7D02G377400.1;TraesCS1A02G313300.1;TraesCS3D02G475600.1;TraesCS5A02G324200.1;TraesCS7A02G381100.1;TraesCS7D02G071200.1;TraesCS4A02G206400.1;TraesCS5D02G331100.1;TraesCS1D02G215900.1;TraesCS7B02G283000.1;TraesCS5B02G324800.3;…	56		4.18945e-08	TraesCS1A02G313300.2;TraesCS1B02G325100.1;TraesCS1D02G313800.2;TraesCS5B02G195500.1;TraesCS4B02G109900.1;TraesCS5A02G131100.1;TraesCS4D02G107400.1;TraesCS5D02G138800.1;TraesCS3A02G276100.1;TraesCS5B02G131000.1;TraesCS1A02G313300.1;TraesCS1D02G215900.1;TraesCS2B02G591300.1;TraesCS4A02G206400.1;TraesCS1B02G226500.1;TraesCS2A02G593000.1;TraesCS3D02G475600.1;TraesCS7A02G313100.1;TraesCS3B02G373000.1;…	59		8.06316e-05	TraesCS6B02G187500.1;TraesCS7B02G086800.1;TraesCS5A02G374500.1;TraesCS3A02G286200.1;TraesCS3D02G384100.2;TraesCS6A02G213700.1;TraesCS5B02G376400.1;TraesCS6B02G187500.2;TraesCS6A02G302400.1;TraesCS6D02G148700.2;TraesCS6B02G243700.1;TraesCS3D02G192800.1;TraesCS3B02G423200.1;TraesCS5D02G384100.1;TraesCS1B02G355600.1;TraesCS1D02G344600.1;TraesCS6D02G148700.1;TraesCS1B02G242700.1;TraesCS1D02G123700.1;…
pentose-phosphate shunt	GO:0006098	16		0.00903081	TraesCS7A02G012000.1;TraesCS2B02G080000.1;TraesCS2A02G067800.2;TraesCSU02G063400.1;TraesCS2A02G067800.3;TraesCS7A02G071100.2;TraesCS7D02G066500.1;TraesCS3D02G432600.2;TraesCS3D02G432600.1;TraesCS2D02G066100.1;TraesCS6A02G146500.1;TraesCS6A02G211600.1;TraesCS6D02G135800.2;TraesCS6B02G174700.1;TraesCS3A02G439800.1;TraesCS2B02G362700.1	11		0.0158536	TraesCS2B02G080000.1;TraesCS2A02G067800.3;TraesCS2A02G067800.2;TraesCS2D02G066100.1;TraesCS3D02G432600.1;TraesCS3D02G432600.2;TraesCS4A02G455900.1;TraesCS3B02G473800.1;TraesCS7A02G071100.2;TraesCSU02G063400.1;TraesCS2B02G201700.1	14		0.0233266	TraesCS4A02G455900.1;TraesCS3B02G473800.1;TraesCS3A02G439800.1;TraesCS3D02G491400.1;TraesCS2B02G362700.1;TraesCS7A02G092300.3;TraesCS7D02G030000.1;TraesCS7A02G092300.2;TraesCS6A02G211600.1;TraesCS2A02G067800.2;TraesCS7A02G071100.2;TraesCS7D02G066500.1;TraesCSU02G063400.1;TraesCS7A02G012000.1
malate metabolic process	GO:0006108	18		0.0126967	TraesCS1D02G123400.2;TraesCS3A02G108900.1;TraesCS3B02G128000.1;TraesCS3D02G110700.1;TraesCS7B02G197000.2;TraesCS7B02G197000.1;TraesCS7D02G283900.1;TraesCS1B02G443200.1;TraesCS1A02G412900.1;TraesCS1D02G420500.1;TraesCS5D02G417600.1;TraesCS5A02G407700.3;TraesCSU02G135100.2;TraesCS5B02G412500.3;TraesCS1A02G122500.1;TraesCS3A02G285900.2;TraesCS3A02G234800.2;TraesCS4A02G137100.1	15		0.00117788	TraesCS1D02G123400.2;TraesCS7B02G197000.1;TraesCS3A02G108900.1;TraesCS3B02G128000.1;TraesCS1B02G141700.1;TraesCS3D02G110700.1;TraesCS1A02G122500.1;TraesCS7B02G197000.2;TraesCS1D02G420500.1;TraesCS1B02G443200.1;TraesCS1A02G412900.1;TraesCS3D02G285700.2;TraesCS4A02G137100.1;TraesCS3B02G320200.1;TraesCSU02G135100.1	14		0.0470482	TraesCS1A02G122500.1;TraesCS1B02G141700.1;TraesCS4A02G135300.1;TraesCS3B02G128000.1;TraesCS3A02G108900.1;TraesCS3D02G110700.1;TraesCS7B02G197000.2;TraesCS5A02G407700.3;TraesCSU02G135100.2;TraesCS5D02G417600.1;TraesCS5B02G412500.3;TraesCS7D02G283900.1;TraesCS3B02G320200.1;TraesCS1D02G123400.2
rRNA processing	GO:0006364	90		5.92958e-08	TraesCS3B02G078100.1;TraesCS5D02G099300.1;TraesCS3D02G065000.1;TraesCS6D02G029300.1;TraesCS5A02G036200.1;TraesCS5D02G044400.1;TraesCS6B02G036400.1;TraesCS6B02G342400.1;TraesCS6A02G312200.1;TraesCS4A02G376000.1;TraesCS6A02G025700.1;TraesCS5B02G036800.1;TraesCS7A02G077400.1;TraesCS1D02G214800.2;TraesCS1A02G443900.1;TraesCS3D02G065100.1;TraesCS5D02G053300.1;TraesCS7D02G073000.1;TraesCS1A02G147400.1;…	100		6.21381e-28	TraesCS2B02G520800.2;TraesCS5D02G099300.1;TraesCS3B02G078100.1;TraesCS4B02G286400.1;TraesCS4D02G285100.1;TraesCS3D02G065000.1;TraesCS4A02G017700.1;TraesCS5D02G044400.1;TraesCS6B02G342400.1;TraesCS5A02G036200.1;TraesCS5B02G036800.1;TraesCS6B02G036400.1;TraesCS5D02G053300.1;TraesCS3D02G065100.1;TraesCS6A02G312200.1;TraesCS6A02G025700.1;TraesCS7A02G077400.1;TraesCS6D02G029300.1;TraesCS4A02G376000.1;…	54		0.0266008	TraesCS6B02G302200.1;TraesCS6A02G274700.1;TraesCS4B02G286400.1;TraesCS6D02G255000.1;TraesCS4A02G017700.1;TraesCS4D02G285100.1;TraesCS2A02G222000.1;TraesCS5A02G314800.1;TraesCS2A02G154800.1;TraesCS6D02G103400.1;TraesCS4B02G059600.2;TraesCS5B02G315700.1;TraesCS1A02G425700.1;TraesCS1A02G443900.1;TraesCS2D02G269500.1;TraesCS2B02G452500.1;TraesCS7A02G077400.1;TraesCS5B02G137800.1;TraesCS6B02G342400.1;…
protein folding	GO:0006457	211		1.40463e-24	TraesCS6B02G208900.5;TraesCS1A02G180200.1;TraesCS2D02G512600.1;TraesCS3D02G008500.1;TraesCS1D02G000800.2;TraesCS6D02G182300.1;TraesCS6A02G197300.1;TraesCS6B02G231000.1;TraesCS1D02G000800.1;TraesCS6D02G182300.2;TraesCS6B02G231000.2;TraesCS6B02G110200.1;TraesCS6A02G087600.1;TraesCS1D02G193800.1;TraesCS5A02G106200.2;TraesCS1A02G007500.1;TraesCS6A02G231900.1;TraesCS5D02G117600.1;TraesCS3A02G151100.1;…	79		0.0171925	TraesCS2B02G576100.3;TraesCS6B02G208900.5;TraesCS7B02G309500.2;TraesCS2D02G512600.1;TraesCS6D02G182300.2;TraesCS5A02G372900.1;TraesCS7D02G060700.1;TraesCS4A02G427500.1;TraesCS4A02G409100.1;TraesCS6A02G411100.1;TraesCS1D02G053500.1;TraesCS1A02G063500.1;TraesCS4D02G250100.1;TraesCS5D02G307200.1;TraesCS7D02G218500.1;TraesCS6A02G399300.1;TraesCS7B02G068100.1;TraesCS1A02G051500.1;TraesCS6D02G121300.1;…	175		4.02989e-20	TraesCS3B02G131300.1;TraesCS3D02G046300.1;TraesCS3D02G115200.1;TraesCS3A02G112900.1;TraesCS3A02G113000.1;TraesCS3B02G131100.1;TraesCS4B02G089800.1;TraesCS3D02G045600.1;TraesCS2D02G033200.1;TraesCS4A02G226700.1;TraesCS3D02G114800.1;TraesCS3B02G131200.1;TraesCS4D02G086200.1;TraesCS3D02G114900.1;TraesCS7B02G347100.1;TraesCS3D02G045800.1;TraesCS4D02G145500.1;TraesCS7B02G388700.4;TraesCS3D02G045700.1;…
proteolysis	GO:0006508	53		0.000907467	TraesCS7A02G510000.1;TraesCS1A02G332200.1;TraesCS7B02G471600.1TraesCS1B02G345800.1;TraesCS1D02G334800.1;TraesCS7B02G420700.1;TraesCS3B02G252900.1;TraesCS7D02G499300.1;TraesCS3D02G230100.1;TraesCS7B02G373000.1;TraesCS6A02G313400.2;TraesCS2A02G022700.1;TraesCS2D02G023900.1;TraesCS5B02G076900.2;TraesCS3A02G222300.1;TraesCS6D02G182300.1;TraesCS7B02G420400.1;TraesCS6A02G197300.1;TraesCS2B02G031800.1;T…	34		0.00184476	TraesCS1A02G332200.1;TraesCS1B02G345800.1;TraesCS5D02G522700.1;TraesCS1D02G334800.1;TraesCS3B02G311800.1;TraesCS7B02G471600.1;TraesCS7A02G547500.1;TraesCS6A02G313400.2;TraesCS7D02G499500.1;TraesCS7A02G510000.1;TraesCS7B02G373000.1;TraesCS7D02G534500.1;TraesCS3B02G252900.1;TraesCS2B02G172900.1;TraesCS2A02G380200.1;TraesCS3D02G277900.2;TraesCS6A02G308900.1;TraesCS4A02G349100.1;TraesCS7D02G186200.1;…	41		0.00664591	TraesCS3D02G346300.2;TraesCS3A02G352300.1;TraesCS6B02G473000.1;TraesCS4A02G349100.1;TraesCS5B02G523700.1;TraesCS7B02G420400.1;TraesCS3A02G393400.1;TraesCS6A02G197300.1;TraesCS7B02G089500.1;TraesCS1B02G202100.2;TraesCS6D02G182300.1;TraesCS6A02G313400.2;TraesCS3B02G228900.2;TraesCS3B02G425400.1;TraesCS3A02G222300.1;TraesCS1B02G270700.1;TraesCS6B02G231000.2;TraesCS2B02G031800.1;TraesCS7B02G373000.1;…
S-adenosylmethionine biosynthetic process	GO:0006556	9		0.00649191	TraesCS6A02G247900.2;TraesCS6D02G230100.1;TraesCS6A02G247900.1;TraesCS6D02G230000.1;TraesCS6A02G248000.1;TraesCS6B02G276800.1;TraesCS6D02G159100.1;TraesCS6B02G056900.1;TraesCS6A02G041900.1	9		0.00194225	TraesCS6A02G248000.1;TraesCS6A02G247900.1;TraesCS6D02G230100.1;TraesCS6B02G276700.1;TraesCS6B02G276800.1;TraesCS6A02G247900.2;TraesCS6D02G230000.1;TraesCS6D02G159100.1	8		0.010297	TraesCS6A02G041900.1;TraesCS6B02G056900.1;TraesCS6B02G276700.1;TraesCS6A02G248000.1;TraesCS6A02G247900.1;TraesCS3A02G195300.1;TraesCS3B02G228500.1;TraesCS3D02G198600.1
protoporphyrinogen IX biosynthetic process	GO:0006782	35		7.36466e-10	TraesCS6A02G143300.2;TraesCS1A02G057200.1;TraesCS1A02G057200.2;TraesCS1D02G058300.2;TraesCS1D02G058300.1;TraesCS1B02G075200.1;TraesCS1A02G173100.2;TraesCS1B02G191200.1;TraesCS1D02G165600.1;TraesCS1A02G173100.1;TraesCS6B02G243500.2;TraesCS6A02G213400.2;TraesCS6D02G196100.1;TraesCS5A02G045700.2;TraesCS5D02G055700.1;TraesCS6B02G243500.1;TraesCS4D02G300900.2;TraesCS5A02G045700.1;TraesCS6A02G107900.1;…	22		4.77892e-07	TraesCS1A02G057200.2;TraesCS1A02G057200.1;TraesCS1D02G058300.1;TraesCS6B02G243500.1;TraesCS1A02G173100.2;TraesCS6B02G243500.2;TraesCS1B02G075200.1;TraesCS1D02G165600.1;TraesCS6D02G196100.1;TraesCS1A02G173100.1;TraesCS1B02G191200.1;TraesCS1D02G058300.2;TraesCS6A02G213400.2;TraesCS7A02G125600.1;TraesCS7D02G122600.1;TraesCS4D02G300900.2;TraesCS6B02G171600.1;TraesCS3B02G254400.1;TraesCS5B02G049800.1;…	19		0.0245291	TraesCS7B02G024500.2;TraesCS7B02G024500.1;TraesCS7A02G125600.1;TraesCS7D02G122600.1;TraesCS1B02G075200.1;TraesCS1A02G057200.1;TraesCS6D02G132500.2;TraesCS2D02G425000.1;TraesCS4B02G302400.1;TraesCS4D02G300900.2;TraesCS4A02G002800.1;TraesCS6B02G136500.2;TraesCS1D02G058300.2;TraesCS6A02G107900.1;TraesCS5A02G045700.1;TraesCS5B02G049800.1;TraesCS5A02G045700.2;TraesCS5D02G055700.1;TraesCS6A02G143300.2
pentose-phosphate shunt, non-oxidative branch	GO:0009052	16		8.57683e-06	TraesCS2A02G234900.1;TraesCS4D02G283800.1;TraesCS2D02G238600.2;TraesCS4B02G285000.1;TraesCS2D02G238600.3;TraesCS6D02G061600.2;TraesCS5B02G419300.1;TraesCS4A02G019100.1;TraesCS5A02G417000.1;TraesCS6B02G084400.1;TraesCS5D02G424700.1;TraesCS6A02G063200.1;TraesCS6A02G063200.2;TraesCS2D02G238600.1;TraesCS2D02G271700.1;TraesCS5A02G285400.1	12		7.06555e-05	TraesCS2A02G234900.1;TraesCS4B02G285000.1;TraesCS2D02G238600.3;TraesCS4D02G283800.1;TraesCS6D02G061600.2;TraesCS4A02G019100.1;TraesCS6B02G084400.1;TraesCS6D02G061600.1;TraesCS5D02G424700.1;TraesCS7A02G302300.1;TraesCS7B02G202400.1;TraesCS2D02G238600.1	16		6.19594e-07	TraesCS5A02G285400.1;TraesCS7B02G202400.1;TraesCS6B02G084400.1;TraesCS4B02G285000.1;TraesCS4A02G019100.1;TraesCS2D02G238600.3;TraesCS6D02G061600.2;TraesCS5D02G424700.1;TraesCS6A02G063200.2;TraesCS5B02G419300.1;TraesCS4D02G283800.1;TraesCS2A02G234900.1;TraesCS5A02G417000.1;TraesCS6A02G063200.1;TraesCS2D02G238600.1;TraesCS2D02G238600.2
methionine biosynthetic process	GO:0009086	26		0.000114979	TraesCS5D02G181600.3;TraesCS5D02G181600.4;TraesCS5A02G024900.3;TraesCS5D02G181600.1;TraesCS5D02G031300.2;TraesCS4B02G157700.1;TraesCS5A02G024900.2;TraesCS5A02G177400.1;TraesCS5A02G177400.3;TraesCS5B02G141000.2;TraesCS5A02G177400.2;TraesCS2D02G545000.1;TraesCS4D02G159500.2;TraesCS4A02G159700.2;TraesCS5B02G063300.1;TraesCS2A02G543900.1;TraesCS4A02G298700.1;TraesCS5B02G403400.1;TraesCS5D02G407800.1;…	16		0.00327331	TraesCS5D02G031300.2;TraesCS5A02G024900.2;TraesCS5B02G063300.1;TraesCS5A02G024900.3;TraesCS5B02G022800.1;TraesCS4B02G157700.1;TraesCS4A02G159700.2;TraesCS4D02G159500.2;TraesCS5D02G181600.4;TraesCS5B02G022800.2;TraesCS2D02G545000.1;TraesCS5D02G181600.1;TraesCS5D02G149900.1;TraesCS5B02G403400.1;TraesCS5D02G407800.1;TraesCS5A02G398300.1	18		0.0130169	TraesCS4D02G242100.1;TraesCS4D02G012900.1;TraesCS4D02G012900.2;TraesCS4B02G014700.1 TraesCS4B02G014700.2;TraesCS4A02G065100.1;TraesCS4A02G298700.1;TraesCS5D02G031300.2;TraesCS5B02G063300.1;TraesCS5B02G022800.1;TraesCS5B02G174600.1;TraesCS5B02G141000.2;TraesCS5A02G177400.3;TraesCS5A02G177400.2;TraesCS5D02G149900.1;TraesCS5D02G181600.1;TraesCS5A02G177400.1;TraesCS5D02G181600.4
lysine biosynthetic process via diaminopimelate	GO:0009089	29		6.17503e-07	TraesCS5D02G181600.3;TraesCS5D02G534600.3;TraesCS4A02G337800.1;TraesCS5D02G487000.1;TraesCS5D02G181600.4;TraesCS4D02G349000.1;TraesCS5D02G181600.1;TraesCS5B02G547400.1;TraesCS5A02G177400.1;TraesCS5A02G177400.3;TraesCS5A02G177400.2;TraesCS4B02G226100.1;TraesCS5A02G524800.1;TraesCS5D02G537600.1;TraesCS6D02G112400.1;TraesCS5B02G403400.1;TraesCS1B02G113300.3;TraesCS3D02G434800.1;TraesCS2D02G513500.2;…	24		2.54448e-08	TraesCS5D02G534600.3;TraesCS4A02G337800.1;TraesCS5B02G547400.1;TraesCS5D02G181600.4;TraesCS5D02G181600.1;TraesCS5A02G524800.1;TraesCS1B02G113300.2;TraesCS1A02G072200.1;TraesCS2D02G513500.2;TraesCS3D02G434800.1;TraesCS5B02G403400.1;TraesCS3B02G475900.2;TraesCS6D02G112400.1;TraesCS3A02G442100.2;TraesCS6A02G122300.1;TraesCS5D02G407800.1;TraesCS1B02G090600.1;TraesCS5A02G398300.1;TraesCS2A02G397900.1;…	21		0.000333563	TraesCS1B02G090600.1;TraesCS1D02G074600.1;TraesCS2A02G397900.1;TraesCS5B02G174600.1;TraesCS1B02G113300.3;TraesCS5A02G177400.3;TraesCS1A02G102500.1;TraesCS1B02G113300.1;TraesCS4A02G069000.1;TraesCS5A02G177400.2;TraesCS1D02G094400.1;TraesCS5D02G181600.1;TraesCS4B02G226100.1;TraesCS4A02G337800.1;TraesCS5D02G537600.1;TraesCS5A02G177400.1;TraesCS5D02G181600.4;TraesCS5D02G534600.3;TraesCS5D02G487000.1;…
homoserine biosynthetic process	GO:0009090	9		0.0100868	TraesCS4A02G337800.1;TraesCS5D02G181600.4;TraesCS5B02G547400.1;TraesCS5A02G177400.1;TraesCS5B02G141000.2;TraesCS5D02G537600.1;TraesCS3D02G434800.1;TraesCS3A02G442100.2;TraesCS3B02G475900.2	7		0.00933085	TraesCS4A02G337800.1;TraesCS5B02G547400.1;TraesCS5D02G181600.4;TraesCS5D02G149900.1;TraesCS3D02G434800.1;TraesCS3B02G475900.2;TraesCS3A02G442100.2	7		0.0420356	TraesCS5B02G174600.1;TraesCS5B02G141000.2;TraesCS5D02G149900.1;TraesCS4A02G337800.1;TraesCS5D02G537600.1;TraesCS5A02G177400.1;TraesCS5D02G181600.4
nucleotide-sugar metabolic process	GO:0009225	7		0.0282733	TraesCS1A02G315300.1;TraesCS4A02G342200.1;TraesCS5B02G532300.1;TraesCS4B02G205100.3;TraesCS5B02G023700.1;TraesCS5D02G032700.1;TraesCS5D02G530900.1	6		0.0117341	TraesCS4B02G205100.1;TraesCS4A02G099200.1;TraesCS4D02G206000.1;TraesCS1A02G315300.1;TraesCS5D02G032700.1;TraesCS5B02G023700.1	7		0.010297	TraesCS5D02G530900.1;TraesCS4B02G205100.1;TraesCS4B02G205100.3;TraesCS4D02G206000.1;TraesCS4A02G099200.1;TraesCS4A02G342200.1;TraesCS1A02G315300.1
response to light stimulus	GO:0009416	57		0.000168065	TraesCS6B02G122500.1;TraesCS6A02G094200.1;TraesCS6A02G094400.1;TraesCS6A02G094500.1;TraesCS5B02G462900.1;TraesCSU02G086800.1;TraesCS6B02G122700.1;TraesCS1D02G375000.1;TraesCS1B02G317500.1;TraesCS5D02G357600.1;TraesCS2D02G320900.1;TraesCS2A02G342600.1;TraesCS5A02G350600.1;TraesCS7D02G227300.1;TraesCS6A02G319700.1;TraesCS6D02G299200.1;TraesCS2B02G340300.1;TraesCS7B02G192500.1;TraesCS7A02G227100.1;T…	50		1.38715e-07	TraesCS5B02G462900.1;TraesCS6A02G094400.1;TraesCS6B02G122500.1;TraesCS6A02G094500.1;TraesCSU02G086800.1;TraesCS1D02G375000.1;TraesCS6B02G122700.1;TraesCS1B02G317500.1;TraesCS6A02G094200.1;TraesCS5D02G357600.;1;TraesCS5A02G350600.1;TraesCS2A02G342600.1;TraesCS5D02G329200.1;TraesCS7D02G227300.1;TraesCS5B02G322900.1;TraesCS2D02G320900.1;TraesCS4A02G319100.1;TraesCS7D02G276300.1;TraesCS7B02G192500.1;…	31		0.0384426	TraesCS1D02G375000.1;TraesCS1D02G219800.1;TraesCS1B02G231600.1;TraesCS1A02G218200.1;TraesCS3B02G166100.1;TraesCS4A02G319100.1;TraesCS5D02G566200.1;TraesCS5D02G329200.1;TraesCS1B02G317500.1;TraesCS2B02G233400.1;TraesCS5A02G229300.1;TraesCS2D02G209900.1;TraesCS7D02G518100.1;TraesCS5B02G210800.2;TraesCS1B02G209900.1;TraesCS7B02G220400.1;TraesCS1D02G198700.1;TraesCS2B02G621000.1;TraesCS6B02G350500.1;…
RNA modification	GO:0009451	16		0.032941	TraesCS7D02G049000.3;TraesCS2B02G065400.1;TraesCS1A02G426300.1;TraesCS5A02G320400.1;TraesCS7A02G053800.1;TraesCS3D02G212900.1;TraesCS5D02G326500.1;TraesCS5B02G320700.2;TraesCS3A02G210000.1;TraesCS1D02G435800.1;TraesCS3B02G248000.1;TraesCS1A02G099600.1;TraesCS2D02G305200.1;TraesCS3A02G473300.1;TraesCS2B02G232000.2;TraesCS2D02G461000.1	17		0.000165516	TraesCS7D02G049000.3;TraesCS7A02G053800.1;TraesCS5D02G326500.1;TraesCS5A02G320400.1;TraesCS1A02G426300.1;TraesCS1D02G435800.1;TraesCS3A02G210000.1;TraesCS5B02G320700.2;TraesCS7D02G156100.1;TraesCS7D02G156100.2;TraesCS2D02G167400.1;TraesCS6A02G023600.1;TraesCS1B02G259900.1;TraesCS3B02G564300.1;TraesCS6B02G327700.1;TraesCS1B02G443600.1;TraesCS3A02G473300.1	19		0.000611083	TraesCS2D02G461000.1;TraesCS2B02G232000.2;TraesCS1A02G099600.1;TraesCS7D02G156100.2;TraesCS7D02G156100.1;TraesCS1D02G435800.1;TraesCS6A02G023600.1;TraesCS5D02G326500.1;TraesCS3A02G210000.1;TraesCS5B02G320700.2;TraesCS7A02G053800.1;TraesCS3B02G248000.1;TraesCS6B02G327700.1;TraesCS3B02G564300.1;TraesCS5A02G320400.1;TraesCS1B02G443600.1;TraesCS3D02G212900.1;TraesCS1A02G426300.1;TraesCS2B02G065400.1
photomorphogenesis	GO:0009640	13		0.0249243	TraesCS2A02G348900.1;TraesCS3A02G284700.1;TraesCS3D02G284500.2;TraesCS3B02G318600.2;TraesCS3B02G318600.1;TraesCS3D02G284500.3;TraesCS6A02G216400.1;TraesCS6D02G199200.1;TraesCS3D02G284500.4;TraesCS3A02G284700.3;TraesCS1D02G417600.1;TraesCS6B02G246500.1;TraesCS6B02G285200.1	9		0.0359951	TraesCS2A02G348900.1;TraesCS6D02G199200.1;TraesCS6A02G216400.1;TraesCS6B02G246500.1;TraesCS3A02G139300.1;TraesCS2D02G386300.1;TraesCS2B02G406600.2;TraesCS2A02G388500.1 TraesCS6B02G285200.1	11		0.0355673	TraesCS3D02G139600.1;TraesCS2A02G348900.1;TraesCS2D02G386300.1;TraesCS3D02G284500.4;TraesCS3D02G284500.3;TraesCS3A02G284700.3;TraesCS3D02G284500.2;TraesCS3B02G318600.1;TraesCS3A02G284700.1;TraesCS2B02G406600.2;TraesCS2A02G388500.1
photosynthesis, light harvesting	GO:0009765	48		1.34212e-23	TraesCS6A02G094100.1;TraesCS7D02G199400.1;TraesCS6B02G122800.1;TraesCSU02G250000.1;TraesCS6D02G088800.1;TraesCS6B02G122800.2;TraesCS7B02G103300.1;TraesCS6D02G088600.1;TraesCS6B02G122600.1;TraesCS5B02G462800.1;TraesCS6A02G094600.1;TraesCS6A02G094300.1;TraesCS1B02G388500.1;TraesCS1D02G411600.1;TraesCS7B02G103400.1;TraesCS6A02G093700.1;TraesCS1D02G374900.1;TraesCS1A02G403800.1;TraesCS1B02G388300.1;T…	46		9.53314e-31	TraesCS1D02G374900.1;TraesCSU02G250000.1;TraesCS5B02G462800.1;TraesCS6A02G094100.1;TraesCS7D02G199400.1;TraesCS7B02G103300.1;TraesCS6B02G122800.2;TraesCS6B02G122800.1;TraesCS1B02G388500.1;TraesCS6D02G088600.1;TraesCS6A02G094300.1;TraesCS6A02G094600.;1;TraesCS1B02G388300.1;TraesCS6D02G088800.1;TraesCS1D02G411600.1;TraesCS5D02G464900.1;TraesCS1A02G306600.1;TraesCS6B02G122600.1;TraesCS6A02G093700.1;…	26		1.64325e-07	TraesCS5D02G182000.3;TraesCS1D02G374900.1;TraesCS5D02G464900.1;TraesCS1B02G433300.1;TraesCS1B02G388300.1;TraesCS5B02G463100.1;TraesCS1A02G306600.1;TraesCS1B02G388200.1;TraesCS5D02G182000.1;TraesCS1D02G306200.1;TraesCSU02G167700.1;TraesCS6A02G094300.1;TraesCS1D02G411600.1;TraesCS5B02G463000.1;TraesCS6A02G093700.1;TraesCS5D02G464700.1;TraesCS1A02G403800.1;TraesCS7A02G238400.1;TraesCS7B02G103400.1;T…
photosynthetic electron transport in photosystem I	GO:0009773	26		6.13956e-12	TraesCS7D02G280600.1;TraesCS7A02G385000.1;TraesCS7B02G179200.1;TraesCS6D02G283300.1;TraesCS7A02G282100.1;TraesCS6A02G303800.1;TraesCS4A02G319000.1;TraesCS7B02G288000.1;TraesCS6B02G336800.1;TraesCS4A02G319000.2;TraesCS6A02G308100.1;TraesCS4A02G247600.1;TraesCS1A02G030700.1;TraesCS5B02G560400.1;TraesCS5D02G569800.1;TraesCS7D02G381600.1;TraesCS5B02G560400.2;TraesCS4B02G067300.1;TraesCS6D02G287300.1;…	10		0.000802541	TraesCS1A02G030700.1;TraesCS1D02G031700.1;TraesCS1B02G038100.1;TraesCS6D02G283300.1;TraesCS5B02G560400.1;TraesCS7D02G280600.1;TraesCS6A02G303800.1;TraesCS4A02G319000.1;TraesCS5D02G569800.1;TraesCS4A02G247600.1	23		9.24341e-11	TraesCS5B02G560400.1;TraesCS5A02G179300.1;TraesCS5B02G560400.2;TraesCS5D02G569800.1;TraesCS6D02G283300.1;TraesCS4B02G067300.1;TraesCS2D02G468500.1;TraesCS4A02G247600.1;TraesCS4A02G319000.1;TraesCS5D02G184000.1;TraesCS6D02G287300.1;TraesCS6A02G303800.1;TraesCS4D02G066200.1;TraesCS5B02G177200.1;TraesCS4A02G319000.2;TraesCS7A02G282100.1;TraesCS6B02G336800.1;TraesCS6A02G308100.1;TraesCS7B02G179200.1;…
photorespiration	GO:0009853	36		2.17538e-13	TraesCS2A02G067100.1;TraesCS2D02G065400.1;TraesCS2A02G067200.1;TraesCS2B02G079400.1;TraesCS2D02G065600.1;TraesCS2A02G067300.1;TraesCS2B02G079500.1;TraesCS2A02G066900.1;TraesCS2A02G066700.1;;TraesCS2D02G065100.2;TraesCS2D02G065100.1;TraesCS2D02G065300.1;TraesCS2B02G079200.1;TraesCS3B02G299300.2;TraesCS2D02G065200.1;TraesCS3A02G265900.2;TraesCS2B02G079100.1;TraesCS2B02G079300.1;TraesCS5D02G169600.1…	35		1.03589e-18	TraesCS2D02G065500.1;TraesCS2A02G067100.1;TraesCS2A02G067200.1;TraesCS2B02G079400.1;TraesCS2D02G065400.1;TraesCS2B02G079500.1;TraesCS2A02G067300.1;TraesCS2D02G065600.1;TraesCS5D02G169600.1;TraesCS2A02G067000.1;TraesCS5D02G169900.1;TraesCS2A02G066900.1;TraesCS5A02G165400.1;TraesCS5D02G169900.2;TraesCS2D02G065200.1;TraesCS5B02G162800.1;TraesCS5D02G169600.2;TraesCS5A02G165400.2;TraesCS3B02G186100.1;…	28		8.6182e-11	TraesCS2D02G065500.1;TraesCS5D02G169900.2;TraesCS5D02G169600.2;TraesCS5B02G162800.1;TraesCS5A02G165700.1;TraesCS2B02G079400.1;TraesCS2B02G079500.1;TraesCS2A02G067200.1;TraesCS2D02G065200.1;TraesCS5B02G162600.1;TraesCS2A02G067100.1;TraesCS2A02G066800.1;TraesCS2A02G067300.1;TraesCS2B02G079300.1;TraesCS2D02G262400.2;TraesCS3D02G266100.2;TraesCS2B02G079100.2;TraesCS2A02G066900.1;TraesCS3A02G265900.2;…
thylakoid membrane organization	GO:0010027	22		0.000209885	TraesCS5B02G270200.1;TraesCS4D02G147100.2;TraesCS2A02G206100.1;TraesCS4A02G168000.1;TraesCSU02G197500.1;TraesCS2D02G210000.1;TraesCS2B02G233300.1;TraesCS2B02G401700.1 TraesCS1D02G248100.2;TraesCS6D02G389100.1;TraesCS2A02G384700.1;TraesCS6B02G449800.2;TraesCS6A02G405400.1;TraesCS4A02G341100.1;TraesCS5B02G234100.1;TraesCS5D02G242800.1;TraesCS5A02G235700.1;TraesCS5D02G531600.2;TraesCS7D02G470100.1;T…	12		0.0340008	TraesCS5B02G270200.1;TraesCS2A02G206100.1;TraesCS2D02G210000.1;TraesCS2B02G233300.1;TraesCS5B02G406800.1;TraesCS7A02G533400.1;TraesCS6B02G152000.1;TraesCS1B02G462200.1;TraesCS1A02G427200.1;TraesCS1D02G437000.1;TraesCS6A02G123900.1;TraesCS6D02G114200.1	20		3.67704e-05	TraesCS7B02G385900.1;TraesCS7A02G483200.1;TraesCS7D02G470100.1;TraesCS2B02G088600.1;TraesCS5D02G242800.1;TraesCS5A02G235700.1;TraesCS5B02G234100.1;TraesCS1D02G248100.2;TraesCS7B02G450600.1;TraesCS2D02G381400.1;TraesCS6B02G152000.1;TraesCS2B02G401700.1;TraesCS1B02G462200.1;TraesCSU02G197500.1;TraesCS4A02G168000.1;TraesCS4D02G147100.2;TraesCS1A02G427200.1;TraesCS1D02G437000.1;TraesCS6A02G123900.1;T…
photosystem II assembly	GO:0010207	15		1.41827e-05	TraesCS4B02G170800.1;TraesCS4A02G134100.1;TraesCS5B02G391300.1;TraesCS4D02G172800.1;TraesCS5A02G386400.1;TraesCS2A02G247300.2;TraesCS2B02G270300.1;TraesCS2A02G247300.3;TraesCS2D02G248400.2;TraesCS2B02G270300.2;TraesCS2A02G206100.1;TraesCS2D02G248400.1;TraesCS2A02G247300.1;TraesCS2D02G210000.1;TraesCS2B02G233300.1;TraesCS2A02G247300.2;TraesCS2B02G270300.1;TraesCS2A02G247300.3;TraesCS2D02G248400.2;…	13		1.63924e-06	TraesCS4B02G170800.1;TraesCS4A02G134100.1;TraesCS4D02G172800.1;TraesCS2D02G248400.2;TraesCS2B02G270300.2;TraesCS2A02G206100.1;TraesCS2A02G247300.3;TraesCS2B02G270300.1;TraesCS2D02G210000.1;TraesCS2A02G247300.2;TraesCS2B02G233300.1;TraesCS2D02G248400.1;TraesCS5D02G396200.1	8		0.010297	TraesCS2B02G270300.1;TraesCS2A02G247300.2;TraesCS4D02G172800.1;TraesCS4A02G134100.1;TraesCS4B02G170800.1;TraesCS5A02G386400.1;TraesCS5D02G396200.1;TraesCS5B02G391300.1
carbon fixation	GO:0015977	44		1.39371e-13	TraesCS2A02G067100.1;TraesCS2D02G065400.1;TraesCS2A02G067200.1;TraesCS2B02G079400.1;TraesCS2D02G065600.1;TraesCS2A02G067300.1;TraesCS2B02G079500.1;TraesCS2A02G066900.1;TraesCS2A02G066700.1;TraesCS2D02G065100.2;TraesCS5B02G468800.1;TraesCS5D02G470300.1;TraesCS7D02G333900.1;TraesCS2D02G065100.1;TraesCS2D02G065300.1;TraesCS2B02G079200.1;TraesCS3B02G168000.1;TraesCS7B02G237900.1;TraesCS5A02G459200.1;…	37		3.82775e-14	TraesCS2D02G065500.1;TraesCS2A02G067100.1;TraesCS2A02G067200.1;TraesCS2B02G079400.1;TraesCS2D02G065400.1;TraesCS2B02G079500.1;TraesCS2A02G067300.1;TraesCS2D02G065600.1;TraesCS5D02G169600.1;TraesCS2A02G067000.1;TraesCS5D02G169900.1;TraesCS2A02G066900.1;TraesCS5A02G165400.1;TraesCS5D02G169900.2;TraesCS2D02G065200.1;TraesCS5B02G162800.1;TraesCS5D02G169600.2;TraesCS5A02G165400.2;TraesCS2B02G079200.1;…	39		1.08483e-14	TraesCS2D02G065500.1;TraesCS5D02G186200.1;TraesCS5B02G179800.1;TraesCS5A02G181800.1;TraesCS5D02G169900.2;TraesCS5D02G169600.2;TraesCS5B02G162800.1;TraesCS5A02G165700.1;TraesCS2B02G079400.1;TraesCS2B02G079500.1;TraesCS2A02G067200.1;TraesCS2D02G065200.1;TraesCS5B02G162600.1;TraesCS2B02G226100.1;TraesCS2A02G067100.1;TraesCS2A02G066800.1;TraesCS2A02G067300.1;TraesCS2B02G079300.1;TraesCS2D02G206500.1;…
photosynthesis	GO:0015979	219		9.92184e-39	TraesCS4B02G062100.1;TraesCS3B02G392800.1;TraesCS2A02G067100.1;TraesCS2D02G065400.1;TraesCS4D02G061100.1;TraesCS3D02G354300.1;TraesCS2A02G067200.1;TraesCS3A02G360500.1;TraesCS4A02G253300.1;TraesCS2B02G079400.1;TraesCS2D02G065600.1;TraesCS3B02G493700.1;;TraesCS4A02G355600.3;TraesCS1A02G326100.1;TraesCS2B02G157600.1;TraesCS2A02G067300.1;TraesCS2B02G079500.1;TraesCS2D02G136200.1;TraesCS2A02G134000.1…	155		1.53956e-31	;TraesCS2D02G065500.1;TraesCS3B02G493700.1;TraesCS3A02G454900.1;TraesCS2A02G067100.1;TraesCS2A02G067200.1;TraesCS3D02G447600.1;TraesCS2B02G079400.1;TraesCS2A02G134000.1;TraesCS2D02G065400.1;TraesCS2B02G079500.1;TraesCS3B02G392800.1;TraesCS2B02G157600.1;TraesCS2D02G136200.1;TraesCS2A02G067300.1;TraesCS3D02G354300.1;TraesCS2D02G065600.1;TraesCS6D02G286900.1;TraesCS2D02G563600.1;TraesCS3A02G360500.1…	146		1.55708e-19	TraesCS2A02G252800.1;TraesCS2D02G065500.1;TraesCS6D02G259500.1;TraesCS2D02G563600.1;TraesCS2D02G253900.1;TraesCS2A02G590600.1;TraesCS6B02G307200.1;TraesCS7A02G198200.2;TraesCS7D02G200800.1;TraesCS2A02G378900.1;TraesCS3D02G447600.1;TraesCS2B02G395900.1;TraesCS2D02G375200.1;TraesCS7B02G104400.1;TraesCS6D02G340700.1;TraesCS3A02G052700.1;TraesCS5D02G169900.2;TraesCS5A02G414400.1;TraesCS2A02G254600.3;…
chlorophyll biosynthetic process	GO:0015995	58		5.47367e-18	TraesCS1B02G266500.1;TraesCS1A02G255800.1;TraesCS1D02G255100.1;TraesCS2B02G157600.1;TraesCS2D02G136200.1;TraesCS2A02G134000.1;TraesCS5B02G172900.1;TraesCS6D02G286900.1;TraesCS7B02G382800.2;TraesCS1A02G171000.1;TraesCS6A02G307700.1;TraesCS6B02G336300.1;TraesCS3A02G191700.2;TraesCS6A02G403800.1;TraesCS5A02G175200.2;TraesCS1B02G186300.1;TraesCS3A02G191700.3;TraesCS1A02G171000.2;TraesCS3D02G194300.1;…	34		4.22645e-09	TraesCS1B02G266500.1;TraesCS1A02G255800.1;TraesCS1D02G255100.1;TraesCS2A02G134000.1;TraesCS2B02G157600.1;TraesCS2D02G136200.1;TraesCS5B02G172900.1;TraesCS6D02G286900.1;TraesCS2D02G563600.1;TraesCS2A02G590600.1;TraesCS6A02G307700.1;TraesCS6B02G336300.1;TraesCS3B02G219700.2;TraesCS3A02G191700.2;TraesCS3A02G191700.3;TraesCS3B02G219700.1;TraesCS3D02G194300.1;TraesCS1B02G186300.1;TraesCS1A02G171000.2;…	40		6.00873e-09	TraesCS2D02G563600.1;TraesCS2A02G590600.1;TraesCS3A02G191700.3;TraesCS2B02G239200.1;TraesCS6A02G307700.1;TraesCS2A02G134000.1;TraesCS5D02G478900.1;TraesCS3D02G194300.1;TraesCS5A02G466100.1;TraesCS1B02G186300.1;TraesCS1D02G226100.1;TraesCS6B02G336300.1;TraesCS1D02G168700.1;TraesCS1A02G171000.2;TraesCS1B02G237700.1;TraesCS1A02G224700.1;TraesCS6D02G387300.1;TraesCS3A02G191700.2;TraesCS5B02G172900.2;…
protein-chromophore linkage	GO:0018298	140		3.89041e-27	TraesCS6A02G094100.1;TraesCS7B02G392900.3;TraesCS6B02G122500.1;TraesCS7D02G199400.1;TraesCS6B02G122800.1;TraesCSU02G250000.1;TraesCS6D02G088800.1;TraesCS6B02G122800.2;TraesCS7B02G392900.2;TraesCS7B02G103300.1;TraesCS6D02G088600.1;TraesCS6A02G094200.1;TraesCS6B02G122600.1;TraesCS5B02G462800.1;TraesCS6A02G094400.1;TraesCS6A02G094600.1;TraesCS6A02G094500.1;TraesCS6A02G094300.1;TraesCS5B02G462900.1;T…	114		1.17834e-30	TraesCS1D02G374900.1;TraesCSU02G250000.1;TraesCS5B02G462800.1;TraesCS6A02G094100.1;TraesCS7D02G199400.1;TraesCS7B02G103300.1;TraesCS6B02G122800.2;TraesCS5B02G462900.1;TraesCS6B02G122800.1;TraesCS6A02G094400.1;TraesCS6B02G122500.1;TraesCS6A02G094500.1;TraesCS1B02G388500.1;TraesCSU02G086800.1;TraesCS6D02G088600.1;TraesCS6A02G094300.1;TraesCS1D02G375000.1;TraesCS6A02G094600.1;TraesCS1B02G388300.1;Tr…	62		0.000464217	TraesCS5A02G177700.1;TraesCS1D02G375100.1;TraesCS3A02G111100.3;TraesCS3B02G129800.3;TraesCS4A02G226900.3;TraesCS5D02G219100.1;TraesCS5A02G213000.1;TraesCS3B02G129800.4;TraesCS5A02G454300.1;TraesCS6D02G299200.1;TraesCS6A02G319700.1;TraesCS7A02G489800.2;TraesCS6B02G312900.1;TraesCS6A02G094200.1;TraesCS5A02G396300.1;TraesCS2B02G290500.3;TraesCSU02G156700.7;TraesCS2D02G271600.2;TraesCS3B02G129800.6;T…
glycine decarboxylation via glycine cleavage system	GO:0019464	8		0.000287744	TraesCS2D02G467900.1;TraesCS2A02G467900.1;TraesCS2B02G490900.1;TraesCS6D02G291600.1;TraesCS6B02G342400.1;TraesCS6A02G312200.1;TraesCS6D02G291600.2;TraesCS6D02G147700.1	6		0.00170679	TraesCS6B02G342400.1;TraesCS6D02G291600.1;TraesCS2A02G467900.1;TraesCS2D02G467900.1;TraesCS6A02G312200.1;TraesCS2B02G490900.1	7		0.000899292	TraesCS6B02G342400.1;TraesCS6A02G312200.1;TraesCS6D02G291600.1;TraesCS6D02G291600.2;TraesCS2A02G467900.1;TraesCS2D02G467900.1;TraesCS2B02G490900.1
cellular response to oxidative stress	GO:0034599	47		1.70954e-07	TraesCS6A02G169100.1;TraesCS6D02G176700.1;TraesCS6B02G234900.1;TraesCS6D02G158500.1;TraesCS6A02G188100.1;TraesCS2D02G434500.1;TraesCS2B02G457600.1;TraesCS7D02G249200.1;TraesCS6A02G412900.1;TraesCS6B02G462300.1;TraesCS6D02G397200.1;TraesCS2A02G437700.1;TraesCS2D02G339600.1;TraesCS6D02G397200.2;TraesCS7A02G250500.2;TraesCS7B02G140600.2;TraesCS7A02G250500.1;TraesCS2A02G363600.1;TraesCS3A02G183500.1;…	27		0.000300747	TraesCS2B02G457600.1;TraesCS6D02G176700.1;TraesCS6D02G397200.1;TraesCS6B02G234900.1;TraesCS6A02G412900.1;TraesCS6A02G188100.1;TraesCS2D02G434500.1;TraesCS2A02G437700.1;TraesCS6D02G397200.2;TraesCS7D02G289300.1;TraesCS6B02G462300.1;TraesCS2D02G339600.1;TraesCS7A02G293400.1;TraesCS2B02G359300.1;TraesCS7B02G185700.1;TraesCS2B02G322400.1;TraesCS7D02G249200.2;TraesCS7B02G140600.2;TraesCS5B02G120200.1;…	28		0.00700468	TraesCS6B02G462300.3;TraesCS5A02G113100.3;TraesCS2B02G381600.1;TraesCS2B02G322400.1;TraesCS1B02G230500.1;TraesCS2D02G434500.1;TraesCS7D02G272500.1;TraesCS6B02G462300.1;TraesCS2B02G087400.1;TraesCS7B02G404000.1;TraesCS7D02G389700.1;TraesCS2A02G363600.1;TraesCS2A02G305700.1;TraesCS3A02G183500.1;TraesCS2D02G339600.1;TraesCS6B02G197100.1;TraesCS7A02G250500.1;TraesCS6A02G188100.1;TraesCS7B02G140600.1;…
protein refolding	GO:0042026	59		0.000161755	TraesCS2B02G328500.3;TraesCS6D02G356800.1;TraesCS2B02G328500.2;TraesCS6B02G410600.1;TraesCS6A02G372700.1;TraesCS4A02G064300.2;TraesCS2D02G049500.1;TraesCS5A02G115000.1;TraesCS5B02G115900.1;TraesCS6D02G009100.1;TraesCS5A02G366800.1;TraesCS5D02G129700.1;TraesCS4A02G315500.2;TraesCS5D02G550700.1;TraesCS6B02G011800.1;TraesCS4B02G205700.1;TraesCS5B02G087700.4;TraesCS7A02G036200.2;TraesCS5D02G376000.1;…	43		2.74367e-06	TraesCS4A02G409100.1;TraesCS5D02G492900.2;TraesCS5D02G093900.1;TraesCS6B02G174500.1;TraesCS5D02G129700.1;TraesCS6D02G135600.1;TraesCS6A02G006400.1;TraesCS5D02G550700.2;TraesCS1B02G294300.1;TraesCS5D02G550700.1;TraesCS5B02G087700.4;TraesCS5B02G368900.1;TraesCS4A02G315500.2;TraesCS6B02G011800.1;TraesCS1B02G378000.1;TraesCS1B02G162300.1;TraesCS4A02G452700.3;TraesCS5A02G117600.1;TraesCS5B02G492500.1;…	51		0.000168073	TraesCS3D02G352400.2;TraesCS3D02G351900.1;TraesCS3B02G390700.1;TraesCS4D02G206600.1;TraesCS1A02G285000.2;TraesCS1D02G284000.2;TraesCS1B02G294300.1;TraesCS4A02G097900.2;TraesCS6D02G317700.1;TraesCS4B02G206700.1;TraesCS6A02G337100.4;TraesCS4D02G207500.1;TraesCS4B02G142400.1;TraesCS6D02G135600.1;TraesCS6B02G174500.1;TraesCS6A02G146400.1;TraesCS5B02G267900.1;TraesCS6B02G367800.1;TraesCS5A02G268100.1;…
nitrate assimilation	GO:0042128	9		0.0215889	TraesCS7A02G078500.1;TraesCS6D02G020700.1;TraesCS6A02G326200.1;TraesCS6D02G306000.1;TraesCS6B02G024900.1;TraesCS6A02G017500.2;TraesCS4D02G086900.1;TraesCS4A02G227300.1;TraesCS4B02G089000.1	8		0.00383234	TraesCS6A02G326200.1;TraesCS6D02G020700.1;TraesCS6D02G306000.1;TraesCS6B02G024900.1;TraesCS6A02G017500.2;TraesCS4B02G089000.1;TraesCS4D02G086900.1;TraesCS4A02G227300.1	9		0.00607064	TraesCS6A02G326200.1;TraesCS4B02G089000.1;TraesCS6B02G024900.1;TraesCS6A02G017500.2;TraesCS4A02G227300.1;TraesCS4D02G086900.1;TraesCS4A02G376700.1;TraesCS6D02G306000.1;TraesCS6D02G020700.1
ribosome biogenesis	GO:0042254	43		4.55393e-05	TraesCS6D02G243900.1;TraesCS1A02G322700.1;TraesCS4A02G376000.1;TraesCS6A02G271200.2;TraesCS6B02G298300.1;TraesCS7A02G077400.1;TraesCS4D02G085700.3;TraesCS4A02G463300.1;TraesCS4B02G090100.3;TraesCS4B02G090100.1;TraesCS2A02G117000.1;TraesCS2A02G117000.2;TraesCS7D02G317700.1;TraesCS7D02G073000.1;TraesCS4D02G137100.2;TraesCS7B02G158300.1;TraesCS2B02G139100.1;TraesCS5B02G226600.1;TraesCS2B02G148000.1;…	49		2.3673e-16	TraesCS6D02G243900.1;TraesCS7A02G077400.1;TraesCS4A02G376000.1;TraesCS6B02G298300.1;TraesCS2A02G281400.1;TraesCS2B02G137100.1;TraesCS5A02G227800.1;TraesCS2D02G118000.1;TraesCS7B02G158300.1;TraesCS4A02G141500.1;TraesCS7B02G203800.1;TraesCS2A02G455100.1;TraesCS5B02G226600.1;TraesCS4A02G149800.1;TraesCS2B02G342800.1;TraesCS2A02G339200.1;TraesCS2D02G323900.1;TraesCS4B02G171200.1;TraesCS1B02G401000.1;…	30		0.000744035	TraesCS1A02G116000.3;TraesCS1A02G116000.2;TraesCS2B02G342800.1;TraesCS7A02G077400.1;TraesCS4D02G085700.3;TraesCS4D02G258100.1;TraesCS2B02G298700.1;TraesCS2D02G118000.1;TraesCS2A02G117000.1;TraesCS7D02G317700.1;TraesCS2A02G125400.1;TraesCS7D02G073000.1;TraesCS2A02G117000.2;TraesCS4A02G149800.1;TraesCS2B02G139100.1;TraesCS6B02G298300.1;TraesCS1B02G037600.1;TraesCS5D02G453300.1;TraesCS4A02G463300.1;…
farnesyl diphosphate biosynthetic process	GO:0045337	8		0.00360821	TraesCS2B02G530100.1;TraesCS2A02G501900.1;TraesCS2D02G502400.1;TraesCS3B02G286300.2;TraesCS7B02G229400.1;TraesCS7D02G325600.1;TraesCS3A02G258600.1;TraesCS7A02G328700.1	5		0.0406818	TraesCS2B02G530100.1;TraesCS3B02G286300.2;TraesCS7A02G328700.1;TraesCS7B02G229400.1;TraesCS7D02G325600.1	8		0.000994954	TraesCS1A02G365800.1;TraesCS7D02G325600.1;TraesCS3B02G286300.2;TraesCS7B02G229400.1;TraesCS3A02G258600.1;TraesCS2D02G502400.1;TraesCS2A02G501900.1;TraesCS2B02G530100.1
cell redox homeostasis	GO:0045454	39		1.35485e-08	TraesCS1B02G084700.1;TraesCS6A02G169100.1;TraesCS6D02G158500.1;TraesCS2A02G555300.1;TraesCS1D02G067500.1;TraesCS1A02G066400.1;TraesCS2D02G559200.1;TraesCS4A02G025200.1;TraesCS2B02G588600.1;TraesCS5D02G118500.1;TraesCS5A02G110300.1;TraesCS5B02G111800.1;TraesCS3D02G516800.1;TraesCS4D02G277400.1;TraesCS7B02G215000.1;TraesCS2B02G313700.1;TraesCS7A02G314100.1;TraesCS2D02G295500.2;TraesCS2A02G297500.1;…	27		4.05262e-07	TraesCS2D02G559200.1;TraesCS1A02G066400.1;TraesCS2D02G295500.2;TraesCS2A02G297500.1;TraesCS2B02G313700.1;TraesCS2B02G588600.1;TraesCS1B02G084700.1;TraesCS7A02G314100.1;TraesCS2D02G301800.1;TraesCS4D02G277400.1;TraesCS6A02G383800.1;TraesCS1D02G109600.1;TraesCS4A02G025200.1;TraesCS2A02G303200.1;TraesCS7B02G215000.1;TraesCS1D02G067500.1;TraesCS4D02G277400.2;TraesCS7D02G311300.1;TraesCS2D02G368700.1;…	34		4.22327e-08	TraesCS1B02G124900.1;TraesCS1D02G107400.4;TraesCS7A02G563600.1;TraesCS3A02G509000.1;TraesCS2D02G559200.1;TraesCS2A02G207700.1;TraesCS4A02G240000.1;TraesCS7D02G389700.1;TraesCS2B02G588600.1;TraesCS4D02G277400.1TraesCS4B02G278900.1;TraesCS7D02G311300.1;TraesCS3A02G183500.1;TraesCS2B02G389500.1;TraesCS7B02G215000.1;TraesCS1A02G350700.1;TraesCS2D02G368700.1;TraesCS4A02G025200.1;TraesCS1A02G066400.1;T…
anion transmembrane transport	GO:0098656	12		1.08888e-05	TraesCSU02G096900.1;TraesCS7D02G243000.1;TraesCS7A02G244400.;1;TraesCS5D02G270600.1;TraesCS5B02G262500.1;TraesCS5B02G261800.1;TraesCS3D02G188000.1;TraesCS5A02G263100.1;TraesCS3A02G183800.1;TraesCS7D02G380100.1;TraesCS3B02G213600.1;TraesCS7B02G286500.1	6		0.0225113	TraesCS7D02G243000.1;TraesCSU02G096900.1;TraesCS7A02G244400.1;TraesCS5B02G261800.1;TraesCS5D02G270600.1;TraesCS5A02G263100.1	11		1.4852e-05	TraesCS7B02G286500.1;TraesCS3B02G213600.1;TraesCS7D02G380100.1;TraesCS7D02G243000.1;TraesCS3A02G183800.1;TraesCS5B02G261500.1;TraesCS5B02G261800.1;TraesCS7A02G244400.1;TraesCS3D02G188000.1;TraesCSU02G096900.1;TraesCS5B02G262500.1;
ribosomal large subunit assembly	GO:0000027	45		0.000165237	TraesCS5D02G099300.1;TraesCS5B02G152500.1;TraesCS3B02G370900.1;TraesCS1B02G132700.1;TraesCS5A02G418000.1;TraesCS7A02G082000.2;TraesCS6A02G262600.1;TraesCS3D02G332800.1;TraesCS3A02G339200.1;TraesCS4D02G105600.1;TraesCS5A02G032200.1;TraesCS6D02G190000.1;TraesCS5A02G112400.1;TraesCS1A02G112500.1;TraesCS5A02G427300.1;TraesCS2B02G473700.1;TraesCS5B02G118400.1;TraesCS4A02G208000.1;TraesCS5D02G040500.1;…	37		1.86654e-09	TraesCS5D02G099300.1;TraesCS6D02G190100.1;TraesCS5D02G426000.1;TraesCS5B02G480700.1;TraesCS6D02G190000.1;TraesCS4B02G111500.1;TraesCS5A02G418000.1;TraesCS6A02G204900.1;TraesCS5D02G481100.1;TraesCS5D02G158600.2;TraesCS6B02G225600.1;TraesCS2A02G452200.1;TraesCS5D02G158600.1;TraesCS5A02G215000.1;TraesCS3B02G314100.1;TraesCS5D02G217000.1;TraesCS5A02G032200.1;TraesCS1A02G443600.1;TraesCS5B02G208800.1;…
response to reactive oxygen species	GO:0000302	14		0.00852787	TraesCS6A02G412900.1;TraesCS6D02G397200.1;TraesCS7D02G272500.1;TraesCS7A02G272200.1;TraesCS7B02G169800.1;TraesCS2A02G305700.1;TraesCS5B02G120200.3;TraesCS6B02G250000.1;TraesCS2D02G304100.1;TraesCS2B02G322400.1;TraesCS6D02G203800.1;TraesCS6A02G231300.1;TraesCS6A02G225100.2;TraesCS2A02G305600.2	10		0.00527581	TraesCS6D02G397200.1;TraesCS6A02G412900.1;TraesCS6D02G303200.1;TraesCS2B02G322400.1;TraesCS5B02G120200.3;TraesCS6B02G250000.1;TraesCS2D02G304100.1;TraesCS6D02G203800.1;TraesCS6A02G231300.1;TraesCS2A02G305600.2
endonucleolytic cleavage in ITS1 to separate SSU-rRNA from 5.8S rRNA and LSU-rRNA from tricistronic rRNA transcript (SSU-rRNA, 5.8S rRNA, LSU-rRNA)	GO:0000447	12		0.0252399	TraesCS2A02G115100.1;TraesCS6D02G072200.1;TraesCS2D02G115900.1;TraesCS6A02G078600.1;TraesCS1D02G386400.1;TraesCS6B02G105700.1;TraesCS2A02G124700.1;TraesCS2D02G127600.1;TraesCS1A02G060700.1;TraesCS4A02G139600.1;TraesCS4D02G167600.1;TraesCS4B02G154700.1	9		0.0123443	TraesCS2A02G115100.1;TraesCS6A02G078600.1;TraesCS6B02G105700.1;TraesCS4B02G154700.1;TraesCS6D02G072200.1;TraesCS4A02G139600.1;TraesCS1B02G079000.1;TraesCS4D02G167600.1;TraesCS1A02G060700.1
maturation of SSU-rRNA from tricistronic rRNA transcript (SSU-rRNA, 5.8S rRNA, LSU-rRNA)	GO:0000462	51		1.27034e-10	TraesCSU02G259800.1;TraesCS2B02G282300.1;TraesCS2D02G293400.;1;TraesCS4A02G244000.2;TraesCS4A02G297600.1;TraesCS5A02G296700.1;TraesCS2A02G328600.1;TraesCS6D02G330600.1;TraesCS4A02G133700.1;TraesCS2A02G259600.1;TraesCS2B02G435400.1;TraesCS2A02G276100.1;TraesCS7D02G054600.1;TraesCS6B02G329000.1;TraesCS3D02G168100.1;TraesCS1A02G093200.1;TraesCS4D02G173200.1;TraesCS7D02G387100.1;TraesCS2D02G413500.1;…	45		3.92169e-14	TraesCS2A02G259600.1;TraesCS7B02G249100.1;TraesCS2A02G459000.1;TraesCS4B02G129600.1;TraesCS7D02G345100.1;TraesCS5B02G518200.1;TraesCS7D02G235900.1;TraesCS7A02G337800.1;TraesCS7B02G293400.1;TraesCS5A02G296700.1;TraesCS7D02G387100.1;TraesCS4D02G122900.1;TraesCS7B02G355300.1;TraesCS2D02G263800.1;TraesCS5A02G142900.1;TraesCS4D02G123000.1;TraesCS6D02G330600.1;TraesCS5B02G141700.1;TraesCS4A02G133700.1;…
aturation of LSU-rRNA from tricistronic rRNA transcript (SSU-rRNA, 5.8S rRNA, LSU-rRNA)	GO:0000463	28		0.000100765	TraesCS7B02G363900.1;TraesCS5D02G127000.1;TraesCS5A02G114200.1;TraesCS5A02G360900.2;TraesCS5D02G370000.1;TraesCS7B02G166400.1;TraesCS1B02G434500.1;TraesCS2D02G277700.1;TraesCS6D02G014200.1;TraesCS4B02G037300.1;TraesCS2B02G296200.1;TraesCS7A02G266000.1;TraesCS7B02G331000.1;TraesCS7D02G268700.1;TraesCS5D02G462800.1;TraesCS4A02G276400.1;TraesCS2A02G278600.1;TraesCS6A02G011400.1;TraesCS2D02G128100.1;…	29		4.82238e-10	TraesCS7B02G331000.1 TraesCS1D02G412700.1 TraesCS2A02G278600.1 TraesCS1B02G434500.1 TraesCS3B02G576100.1 TraesCS5B02G363500.1 TraesCS5B02G461300.1 TraesCS5D02G127000.1 TraesCS6A02G011400.1 TraesCS5A02G452400.1 TraesCS1A02G404700.1 TraesCS5A02G360900.2 TraesCS6D02G014200.1 TraesCS2B02G204800.1 TraesCS5A02G114200.1 TraesCS4A02G276400.1 TraesCS2B02G453900.1 TraesCS7A02G266000.1 TraesCS2D02G185900.1 …
maturation of 5.8S rRNA from tricistronic rRNA transcript (SSU-rRNA, 5.8S rRNA, LSU-rRNA)	GO:0000466	11		0.00141925	TraesCS5A02G360900.2;TraesCS5D02G370000.1;TraesCS1B02G434500.1;TraesCS4B02G037300.1;TraesCS7B02G331000.1;TraesCS4A02G276400.1;TraesCS2D02G128100.1;TraesCS2B02G204800.1;TraesCS2D02G185900.1;TraesCS4D02G034600.1;TraesCS2A02G177700.1	14		8.55661e-09	TraesCS7B02G331000.1 TraesCS1D02G412700.1 TraesCS1B02G434500.1 TraesCS5B02G363500.1 TraesCS1A02G404700.1 TraesCS5A02G360900.2 TraesCS2B02G204800.1 TraesCS4A02G276400.1 TraesCS2D02G185900.1 TraesCS5D02G370000.1 TraesCS4D02G034600.1 TraesCS2D02G128100.1 TraesCS4B02G037300.1 TraesCS2A02G177700.1
maturation of LSU-rRNA	GO:0000470	43		5.22094e-08	TraesCS6B02G342400.1TraesCS6A02G312200.1;TraesCS5A02G418000.1;TraesCS3B02G420900.1;TraesCS5D02G296200.1;TraesCS4B02G228400.1;TraesCS3A02G191100.1;TraesCS2D02G113600.1;TraesCS1D02G397100.1;TraesCS3D02G327300.1;TraesCS4A02G072500.1;TraesCS7B02G176600.1;TraesCS3A02G333700.1;TraesCS5B02G208800.1;TraesCS6B02G319800.1;TraesCS6D02G269300.1;TraesCS3B02G405000.1;TraesCS7D02G278500.1;TraesCS4D02G229300.1;T…	39		6.17874e-12	TraesCS6B02G342400.1;TraesCS6A02G312200.1;TraesCS7D02G278500.1;TraesCS2B02G131900.1;TraesCS3D02G327300.1;TraesCS5D02G426000.1;TraesCS2D02G113600.1;TraesCS7D02G072700.1;TraesCS5A02G418000.1;TraesCS4A02G072500.1;TraesCS1B02G417200.1;TraesCS7D02G262800.2;TraesCS7B02G176600.1;TraesCS1A02G389100.1;TraesCS1D02G397100.1;TraesCS4B02G228400.1;TraesCS5B02G287900.1;TraesCS7B02G159700.1;TraesCS3B02G405000.1;…
box H/ACA snoRNA 3'-end processing	GO:0000495	4		0.0262156	TraesCS2D02G157000.1;TraesCS2B02G177000.1;TraesCS2A02G151900.1;TraesCS2A02G151800.1	4		0.00558093	TraesCS2A02G151900.1;TraesCS2B02G177000.1;TraesCS2D02G157000.1;TraesCS2A02G151800.1
cytoplasmic translation	GO:0002181	65		8.18069e-07	TraesCS3D02G003200.1;TraesCS3A02G132200.1;TraesCS1D02G195600.1;TraesCS7B02G217900.1;TraesCS4B02G128700.1;TraesCS7D02G313800.1;TraesCS4A02G189200.1;TraesCS3A02G358500.1;TraesCS6B02G310100.1;TraesCS2B02G129300.1;TraesCS7B02G314100.1;TraesCS3D02G352800.1;TraesCS4D02G123700.1;TraesCS3D02G140800.1;TraesCS5D02G161400.1;TraesCS6D02G326700.1;TraesCS6D02G262100.1;TraesCS2A02G227500.1;TraesCS3D02G347300.1;…	51		1.35495e-09	TraesCS6D02G190100.1;TraesCS5A02G170300.1;TraesCS3D02G140800.1;TraesCS4D02G123700.1;TraesCS4B02G299100.1;TraesCS3B02G391300.1;TraesCS5D02G174700.1;TraesCS2B02G129300.1;TraesCS1D02G195600.1;TraesCS6B02G310100.1;TraesCS5A02G156100.1;TraesCS7D02G335000.1;TraesCS5B02G167100.1;TraesCS5B02G154300.1;TraesCS4D02G298000.1;TraesCS3B02G158400.1;TraesCS3A02G358500.1;TraesCS7A02G316300.1;TraesCS6D02G326700.1;…
glucose metabolic process	GO:0006006	40		0.000360681	TraesCS7B02G452000.1;TraesCS2A02G344600.1;TraesCS2D02G322900.1;TraesCS2B02G342200.1;TraesCS5A02G495100.1;TraesCS4D02G319400.1;TraesCS2B02G080000.1;TraesCS2A02G067800.2;TraesCS4B02G105300.2;TraesCS4B02G323000.1;TraesCS2A02G067800.3;TraesCS4D02G102200.1;TraesCS2B02G341000.1;TraesCS4A02G201200.1;TraesCS6A02G212000.1;TraesCS6B02G242900.1;TraesCS4D02G047300.1;TraesCS6D02G195600.1;TraesCS6B02G185400.1;…	23		0.0181344	TraesCS2B02G080000.1;TraesCS2A02G067800.3;TraesCS2D02G322900.1;TraesCS2A02G344600.1;TraesCS2B02G342200.1;TraesCS2A02G067800.2;TraesCS2D02G066100.1;TraesCS7A02G313100.1;TraesCS4D02G047300.1;TraesCS4A02G267000.1;TraesCS4B02G047300.1;TraesCS6B02G242900.1;TraesCS7A02G313100.3;TraesCS6A02G212000.1;TraesCS4D02G319400.1;TraesCS6B02G185400.1;TraesCS6A02G213700.1;TraesCS5A02G495100.1;TraesCS6B02G243700.1;…
5-phosphoribose 1-diphosphate biosynthetic process	GO:0006015	7		0.0413853	TraesCS7B02G302600.1;TraesCS7D02G396300.1;TraesCS3B02G319600.1;TraesCS6D02G259800.1;TraesCS6B02G308200.1;TraesCS6B02G110600.1;TraesCS6A02G088200.2	6		0.0165478	TraesCS3A02G285700.1;TraesCS3B02G319600.1;TraesCS5A02G546100.1;TraesCS6B02G110600.1;TraesCS6A02G088200.2;TraesCSU02G130100.1
intracellular sequestering of iron ion	GO:0006880	18		0.00292911	TraesCS7A02G031200.1;TraesCS4A02G457700.2;TraesCS7D02G027600.1;TraesCS5B02G202100.1 TraesCS5A02G203400.1;TraesCS4A02G458000.1;TraesCS5D02G209900.2;TraesCS3A02G052700.1;TraesCS3D02G051800.1;TraesCS3B02G061700.1;TraesCS7D02G027900.2;TraesCS2B02G610400.1;TraesCS2D02G588000.1;TraesCS2D02G326300.1;TraesCS7B02G200500.1;TraesCS2B02G345300.1;TraesCS2A02G336600.1;TraesCS4A02G180700.2	14		0.00101086	TraesCS5D02G209900.2;TraesCS7A02G031200.1;TraesCS5A02G203400.1;TraesCS7D02G027600.1;TraesCS5B02G202100.1;TraesCS4A02G458000.1;TraesCS5B02G151000.1;TraesCS5D02G157600.1;TraesCS5A02G152400.1;TraesCS3A02G052700.1;TraesCS3B02G061700.1;TraesCS3D02G051800.1;TraesCS2D02G588000.1;TraesCS4A02G180700.2
polysaccharide catabolic process	GO:0000272	42		0.00181548	TraesCS2D02G221000.1;TraesCS2A02G215300.1;TraesCS4B02G009900.1;TraesCS2B02G240200.2;TraesCS5A02G513200.1;TraesCSU02G169600.1;TraesCS4B02G344300.1;TraesCS2D02G220900.3;TraesCS2A02G215100.2;TraesCS4A02G307900.1;TraesCS4D02G339400.1;TraesCS5D02G280400.2;TraesCS1D02G218000.1;TraesCS3D02G167100.2;TraesCS2D02G348900.1;TraesCS4B02G328400.1;TraesCS7B02G140700.1;TraesCS1B02G229000.1;TraesCS2D02G349000.1;T…					36		0.00179433	TraesCS5D02G408200.1;TraesCS1D02G207000.2;TraesCS2A02G350800.1;TraesCS2B02G369100.1;TraesCS2D02G349400.1;TraesCS1D02G207100.1;TraesCS2A02G350900.1;TraesCS1A02G203600.1;TraesCS3D02G260300.1;TraesCS5B02G403700.1;TraesCS6B02G246800.1;TraesCS2B02G369000.1;TraesCS2D02G348800.1;TraesCS2D02G349000.1;TraesCS1A02G203700.1;TraesCS2D02G348900.1;TraesCS2A02G350700.1;TraesCS4D02G325500.1;TraesCS4B02G328400.1;…
defense response to oomycetes	GO:0002229	100		2.10154e-05	TraesCS1A02G030900.3;TraesCS6B02G002500.1;TraesCS3;B02G174700.1;TraesCS6B02G161600.1'TraesCS5D02G173100.1;TraesCS6D02G122800.1'TraesCS6A02G133100.1;TraesCS5D02G062200.1;TraesCS5D02G497900.1;TraesCS3D02G362300.2;TraesCS5D02G489500.1;TraesCS3A02G317800.1'TraesCS2B02G007400.2;TraesCS4A02G384500.1;TraesCS5B02G057205.1;TraesCS2B02G485000.1;TraesCS6D02G122100.1;TraesCS2D02G055900.1'TraesCS3A02G169600.1…					92		5.20348e-07	TraesCS4A02G315100.1;TraesCS7B02G415600.1;TraesCS7A02G507200.1;TraesCS6A02G236300.1;TraesCS2A02G186200.1;TraesCS6B02G305600.1;TraesCS2A02G186100.1;TraesCS2D02G129100.1;TraesCS2D02G582600.1;TraesCS2D02G201400.1;TraesCS5A02G406100.1;TraesCS3B02G338900.1;TraesCS1D02G048900.1;TraesCSU02G176800.1;TraesCS5A02G051200.1;TraesCS5A02G552200.1;TraesCS1D02G049000.1;TraesCS6B02G454900.1;TraesCS2B02G158800.1;T…
chitin catabolic process	GO:0006032	27		0.0133224	TraesCSU02G169600.1;TraesCS5D02G280400.2;TraesCS2D02G348900.1;TraesCS4B02G328400.1;TraesCS7B02G140700.1;TraesCS2D02G349000.1;TraesCS7B02G493700.1;TraesCS4D02G325500.1;TraesCS2D02G033100.1;TraesCS2A02G033600.1;TraesCS1A02G203700.1;TraesCS1D02G207100.1;TraesCS2A02G350700.1;TraesCS6B02G246800.1;TraesCS2B02G369100.1;TraesCS2B02G369000.1;TraesCS1D02G207000.2;TraesCS3B02G293200.1;TraesCS2D02G349400.1;T…					25		0.00354594	TraesCS5D02G408200.1;TraesCS1D02G207000.2;TraesCS2A02G350800.1;TraesCS2B02G369100.1;TraesCS2D02G349400.1;TraesCS1D02G207100.1;TraesCS2A02G350900.1;TraesCS1A02G203600.1;TraesCS3D02G260300.1;TraesCS5B02G403700.1;TraesCS6B02G246800.1;TraesCS2B02G369000.1;TraesCS2D02G348800.1;TraesCS2D02G349000.1;TraesCS1A02G203700.1;TraesCS2D02G348900.1;TraesCS2A02G350700.1;TraesCS4D02G325500.1;TraesCS4B02G328400.1;…
glyoxylate cycle	GO:0006097	5		0.0161745	TraesCS2A02G345500.1;TraesCS2B02G364000.1;TraesCS2D02G344200.1;TraesCS2A02G219100.1;TraesCS2D02G224200.1					5		0.00744259	TraesCS2B02G364000.1;TraesCS2D02G344200.1;TraesCS2A02G345500.1;TraesCS2A02G219100.1;TraesCS2D02G224200.1
tricarboxylic acid cycle	GO:0006099	45		0.00236703	TraesCS7D02G333900.1;TraesCS3B02G168000.1;TraesCS7B02G237900.1;TraesCS7A02G345400.1;TraesCS3D02G150500.1;TraesCS3A02G134200.1;TraesCS1D02G351500.1;TraesCS5D02G031300.2;TraesCS3D02G188200.1;TraesCS3B02G213900.1;TraesCS5A02G024900.2;TraesCS1B02G443200.1;TraesCS6A02G400000.1;TraesCS1A02G412900.1;TraesCS1B02G363100.1;TraesCS3A02G184000.1;TraesCS1D02G420500.1;TraesCS5D02G417600.1;TraesCS5A02G407700.3;…					42		0.00042772	TraesCS2B02G364000.1;TraesCS2D02G344200.1;TraesCS2A02G345500.1;TraesCS4D02G012900.1;TraesCS4B02G014700.2;TraesCS6B02G440200.1;TraesCS2D02G076900.1;TraesCS4A02G298700.1;TraesCS5D02G186200.1;TraesCS7B02G289400.1;TraesCS5B02G179800.1;TraesCS2D02G255500.1;TraesCS2B02G094300.1;TraesCS2A02G079500.1;TraesCS5D02G031300.2;TraesCS5D02G422000.1;TraesCS2A02G219100.1;TraesCS2D02G224200.1;TraesCS5A02G413300.1;…
nucleoside diphosphate phosphorylation	GO:0006165	7		0.00114401	TraesCS6B02G113200.1;TraesCS6A02G083900.1;TraesCS6D02G077500.1;TraesCS7D02G319000.2;TraesCS7A02G322100.1;TraesCS7B02G223000.1;TraesCS3A02G310300.1					5		0.0265436	TraesCS6D02G077500.1;TraesCS6A02G083900.1;TraesCS7B02G223000.1;TraesCS6B02G113200.1;TraesCS7A02G322100.1
translational termination	GO:0006415	15		0.00170873	TraesCS1A02G234400.2;TraesCS1B02G249100.1;TraesCSU02G036500.1;TraesCS1B02G249100.2;TraesCS4D02G147100.2;TraesCS1D02G237600.1;TraesCS4A02G168000.1;TraesCSU02G197500.1;TraesCS3A02G488400.1;TraesCS1A02G234400.1;TraesCS3D02G484900.1;TraesCS3D02G087300.1;TraesCS3A02G087100.1;TraesCS2D02G594500.1;TraesCS1A02G080300.1					12		0.00843454	TraesCS1A02G106500.2;TraesCS2B02G600300.1;TraesCS1D02G108500.1;TraesCS2D02G594500.1;TraesCS1D02G237600.1;TraesCSU02G197500.1;TraesCS4A02G168000.1;TraesCS4D02G147100.2;TraesCS1A02G234400.1;TraesCS1B02G249100.2;TraesCSU02G036500.1;TraesCS1A02G234400.2
glycyl-tRNA aminoacylation	GO:0006426	10		1.69072e-05	TraesCS4A02G494400.1;TraesCS7D02G004500.1;TraesCS2D02G286400.1;TraesCS2A02G288100.1;TraesCS7D02G004500.2;TraesCS7A02G004000.1;TraesCS2B02G304900.1;TraesCS7A02G264300.1;TraesCS7B02G162300.1;TraesCS7D02G265200.1					6		0.0206251	TraesCS2D02G286400.1;TraesCS7D02G004500.2;TraesCS2A02G288100.1;TraesCS7A02G004000.1;TraesCS7D02G004500.1;TraesCS4A02G494400.1
threonyl-tRNA aminoacylation	GO:0006435	6		0.0185276	TraesCS6A02G282300.1;TraesCS6D02G262800.1;TraesCS6B02G310700.1;TraesCS3D02G066900.1;TraesCS3A02G067300.1;TraesCS1A02G235200.1					6		0.00743745	TraesCS1A02G235200.1;TraesCS3D02G066900.1;TraesCS6D02G262800.1;TraesCS3B02G080400.1;TraesCS6B02G310700.1;TraesCS6A02G282300.1;
glutamine biosynthetic process	GO:0006542	11		0.000816319	TraesCS2A02G500400.2;TraesCS2D02G500600.1;TraesCS6D02G065600.1;TraesCS4D02G240700.1;TraesCS2A02G500400.1;TraesCS2B02G528300.2;TraesCS4A02G063800.1;TraesCS4B02G240900.1;TraesCS1D02G141800.1;TraesCS6A02G298100.2;TraesCS6B02G327500.1					11		1.8219e-05	TraesCS6A02G298100.1;TraesCS6A02G298100.2;TraesCS6B02G327500.1;TraesCS1D02G141800.1;TraesCS6A02G140800.2;TraesCS1A02G143000.1;TraesCS2D02G500600.1;TraesCS4A02G063800.1;TraesCS2A02G500400.2;TraesCS4D02G240700.1;TraesCS6D02G065600.1
leucine catabolic process	GO:0006552	8		0.000287744	TraesCS5D02G154300.1;TraesCS5B02G136400.1;TraesCS5A02G137700.1;TraesCS3D02G189400.1;TraesCS3A02G185500.2;TraesCS7A02G102600.1;TraesCS4A02G401400.1;TraesCS3B02G215100.1					5		0.0418285	TraesCS3A02G185500.2;TraesCS3B02G215100.1;TraesCS7A02G102600.1;TraesCS4A02G401400.1;TraesCS5D02G154300.1
L-phenylalanine catabolic process	GO:0006559	38		1.43488e-06	TraesCS6A02G159100.1;TraesCS6D02G153400.1;TraesCS6B02G192200.1;TraesCS7D02G004100.2;TraesCS7D02G004100.1;TraesCS6D02G212200.1;TraesCS6D02G212200.2;TraesCS2D02G377500.1;TraesCS6A02G222700.1;TraesCS2B02G398400.1;TraesCS2A02G381100.1;TraesCS2A02G380800.1;TraesCS2D02G377200.1;TraesCS2B02G224000.1;TraesCS2A02G380900.1;TraesCS2A02G381000.1;TraesCS2A02G212900.1;TraesCS2B02G398200.1;TraesCS6B02G258400.2;…					41		6.71092e-13	TraesCS1D02G039300.1;TraesCS2D02G377400.1;TraesCS2B02G398000.2;TraesCS5B02G468300.1;TraesCS2D02G204400.1;TraesCS2B02G224300.1;TraesCS4A02G401300.1;TraesCS2A02G380800.1;TraesCS6B02G258600.1;TraesCS2B02G398300.1;TraesCS2D02G377600.1;TraesCS1D02G039400.1;TraesCS2A02G381000.1;TraesCS6A02G222700.1;TraesCS6B02G258400.1;TraesCS2B02G398200.1;TraesCS2D02G204700.1;TraesCS2A02G380900.1;TraesCS2D02G377500.1;…
lipid metabolic process	GO:0006629	125		0.049568	TraesCS4B02G010000.1;TraesCS1D02G036000.1;TraesCS4B02G006800.1;TraesCS4B02G010100.1;TraesCS3D02G012100.3;TraesCS5D02G372300.1;TraesCS4A02G304400.1;TraesCS5A02G363200.1;TraesCS3B02G561600.1;TraesCS6B02G309400.1;TraesCS2A02G113600.1;TraesCS2A02G084800.1;TraesCS2A02G174500.1;TraesCS2D02G082700.1;TraesCS2D02G114200.1;TraesCS2B02G099500.1;TraesCS3A02G498700.1;TraesCS2B02G318600.1;TraesCS7A02G263000.2;…					105		0.0313072	TraesCS6B02G202700.1;TraesCS7B02G206500.1;TraesCS7D02G303000.1;TraesCS6A02G174100.2;TraesCS1B02G133300.1;TraesCS1D02G114600.1;TraesCS5B02G200800.2;TraesCS2A02G330200.1;TraesCS4D02G195600.1;TraesCS5D02G407100.1;TraesCS1A02G404500.2;TraesCS4A02G109300.1;TraesCS4B02G194900.1;TraesCS2A02G136100.1;TraesCS1B02G097300.1;TraesCS4B02G283200.2;TraesCS6A02G200600.1;TraesCS6B02G226700.2;TraesCS3B02G370300.1;…
fatty acid beta-oxidation	GO:0006635	27		0.0155129	TraesCS3A02G143200.2;TraesCS3B02G161900.1;TraesCS3D02G144400.1;TraesCS1A02G055400.2;TraesCS1B02G072200.1;TraesCS1D02G056100.1;TraesCS5A02G355300.1;TraesCS1B02G257100.1;TraesCS6B02G153900.1;TraesCS6B02G432600.1;TraesCS3D02G077200.2;TraesCS2A02G036300.1;TraesCS5B02G166200.2;TraesCS1D02G245700.1;TraesCS3B02G091200.2;TraesCS6A02G125800.3;TraesCS1A02G096200.2;TraesCS3A02G077000.2;TraesCS1A02G143900.2;…					33		2.02576e-06	TraesCS6A02G125800.1;TraesCS3B02G091200.3;TraesCS3B02G091200.1;TraesCS1D02G142700.1;TraesCS1A02G143900.2;TraesCS5D02G346200.2;TraesCS1B02G161300.1;TraesCS3B02G091200.2;TraesCS3A02G003800.1;TraesCS3A02G077000.2;TraesCS3B02G102100.2;TraesCS1D02G245700.1;TraesCS5B02G339100.1;TraesCS6B02G432600.1;TraesCS3D02G137500.1;TraesCS1B02G257100.1;TraesCS5A02G341000.1;TraesCS2A02G036300.1;TraesCS6B02G153900.1;…
glycerol ether metabolic process	GO:0006662	12		0.000273681	TraesCS2A02G555300.1;TraesCS2D02G559200.1;TraesCS5D02G118500.1;TraesCS5A02G110300.1;TraesCS5B02G111800.1;TraesCS3D02G516800.1;TraesCS3B02G577800.1;TraesCS2D02G301800.1;TraesCS3A02G509000.1;TraesCS1D02G327500.1;TraesCS2A02G303200.1;TraesCS2A02G372500.1					13		4.56365e-06	TraesCS7A02G563600.1;TraesCS3A02G509000.1;TraesCS2D02G559200.1;TraesCS2B02G389500.1;TraesCS1D02G327500.1;TraesCS2D02G368700.1;TraesCS3D02G516800.1;TraesCS3B02G577800.1;TraesCS5B02G111800.1;TraesCS5A02G110300.1;TraesCS5D02G118500.1;TraesCS2A02G372500.1;TraesCS2A02G555300.1
amino acid transport	GO:0006865	80		0.00502853	TraesCS2B02G065200.1;TraesCSU02G023100.1;TraesCS2A02G052500.1;TraesCS6B02G381900.1;TraesCS3D02G408800.1;TraesCS3A02G414300.;1;TraesCS3B02G449100.1;TraesCS3D02G363200.1;TraesCS2D02G324000.1;TraesCS1B02G275200.1;TraesCS1D02G264700.1;TraesCS5A02G089400.1;TraesCS1A02G264500.1;TraesCS3B02G420600.1;TraesCS3A02G388100.1;TraesCSU02G134900.1;TraesCS5B02G120800.1;TraesCS3D02G381400.1;TraesCS4A02G299800.1;T…					69		0.00219759	TraesCS4D02G227200.1;TraesCS3A02G149900.1;TraesCS5A02G375600.1;TraesCS5D02G385125.1;TraesCS7A02G312800.1;TraesCS6B02G007400.1;TraesCS7D02G309200.1;TraesCS3B02G177000.1;TraesCS7B02G212500.1;TraesCS2B02G527800.1;TraesCS3D02G157800.1;TraesCS7D02G309400.1;TraesCS7B02G213000.1;TraesCS2D02G304300.1;TraesCS3B02G441300.1;TraesCS7D02G189000.1;TraesCS2A02G499800.1;TraesCS3D02G219100.2;TraesCS6A02G348400.1;…
retrograde vesicle-mediated transport, Golgi to ER	GO:0006890	44		0.0451135	TraesCS3B02G001900.1;TraesCS3B02G602400.1;TraesCS7B02G493400.1;TraesCS7B02G185600.1;TraesCS7D02G545800.1;TraesCS5D02G502400.1;TraesCS3A02G132200.1;TraesCS3A02G444500.1;TraesCS4B02G157900.1;TraesCS4D02G045800.1;TraesCS5B02G430800.1;TraesCS4A02G388200.2;TraesCS3A02G002300.1;TraesCS6A02G179300.1;TraesCS1A02G246900.1;TraesCS1B02G257500.1;TraesCS2A02G098600.1;TraesCS5D02G436900.1;TraesCS7A02G470900.1;…					50		3.91003e-05	TraesCS7A02G539900.1;TraesCS7B02G443700.1;TraesCS4A02G475000.1;TraesCS4D02G089300.1;TraesCS1B02G295500.1;TraesCS6B02G206500.2;TraesCS5D02G173000.1;TraesCS1B02G267800.1;TraesCS6A02G179300.1;TraesCS5A02G168700.1;TraesCS5B02G165500.2;TraesCS7A02G088600.3;TraesCS1D02G285100.1;TraesCS2D02G422600.1;TraesCS1A02G286000.1;TraesCS5B02G430800.1;TraesCS2A02G424700.2;TraesCS5A02G428800.1;TraesCS4B02G373400.1;…
intra-Golgi vesicle-mediated transport	GO:0006891	46		0.00268013	TraesCS3B02G602400.1;TraesCS7B02G493400.1;TraesCS7D02G545800.1;TraesCS5D02G502400.1;TraesCS3A02G444500.1;TraesCS4D02G045800.1;TraesCS4A02G062100.1;TraesCS4A02G388200.2;TraesCS6A02G179300.1;TraesCS3A02G319900.2;TraesCS3D02G195600.1;TraesCS1D02G368200.1;TraesCS4A02G268100.1;TraesCS4A02G162300.1;TraesCS5A02G091200.1;TraesCS1B02G174700.1TraesCS7A02G285600.1;TraesCS1A02G286000.1;TraesCS1D02G341900.2;T…					50		3.95551e-06	TraesCS7A02G539900.1;TraesCS7B02G443700.1;TraesCS4A02G475000.1;TraesCS4D02G089300.1;TraesCS1B02G295500.1;TraesCS6B02G206500.2;TraesCS5D02G173000.1;TraesCS1B02G267800.1;TraesCS6A02G179300.1;TraesCS5A02G168700.1;TraesCS5B02G165500.2;TraesCS7A02G088600.3;TraesCS1D02G285100.1;TraesCS2D02G422600.1;TraesCS1A02G286000.1;TraesCS5B02G430800.1;TraesCS2A02G424700.2;TraesCS5A02G428800.1;TraesCS4B02G373400.1;…
nucleoside metabolic process	GO:0009116	21		0.0162423	TraesCS3B02G181300.1;TraesCS3D02G162500.1;TraesCS3A02G383500.1;TraesCS3D02G376600.1;TraesCS3A02G155000.1;TraesCS3B02G415900.1;TraesCS7B02G302600.1;TraesCS1A02G281700.1;TraesCS7D02G260200.3;TraesCS1B02G290800.1;TraesCS7D02G396300.1;TraesCS7D02G260200.2;TraesCS3B02G319600.1;TraesCS7D02G260200.1;TraesCS6D02G259800.1;TraesCS6B02G308200.1;TraesCS6B02G110600.1;TraesCS6A02G088200.2;TraesCS5A02G285300.1;…					19		0.00824488	TraesCS3B02G547300.1;TraesCS5A02G285300.1;TraesCS3D02G493700.1;TraesCS3A02G285700.1;TraesCS4A02G213800.1;TraesCS4D02G098900.1;TraesCS3D02G285500.1;TraesCS4B02G102200.1;TraesCS4A02G426900.1;TraesCS1D02G280900.1;TraesCS1A02G281700.1;TraesCS3B02G415900.1;TraesCS3A02G155000.1;TraesCS7B02G302600.1;TraesCS3D02G376600.1;TraesCS3A02G383500.1;TraesCS5A02G546100.1;TraesCS3B02G181300.1;TraesCSU02G130100.1
response to heat	GO:0009408	73		1.76124e-15	TraesCS6D02G356800.1;TraesCS6B02G410600.1;TraesCS3D02G156500.1;TraesCS3A02G148700.1;TraesCS6B02G110200.1;TraesCS6A02G087600.1;TraesCS6A02G372700.1;TraesCSU02G019000.1;TraesCS4A02G064300.2;TraesCS5A02G115000.1;TraesCS5B02G115900.1;TraesCS5B02G374900.1;TraesCS5D02G382400.1;TraesCS5D02G129700.1;TraesCS6D02G232600.1;TraesCS3A02G035500.1;TraesCS3B02G048700.1;TraesCS4D02G212200.1;TraesCS4B02G211600.1;T…					68		1.46383e-16	TraesCS3B02G131300.1;TraesCS4B02G225400.1;TraesCS3D02G046300.1;TraesCS3D02G115200.1;TraesCS3A02G112900.1;TraesCS3A02G113000.1;TraesCS3B02G131100.1;TraesCS4B02G089800.1;TraesCS3D02G045600.1;TraesCS6D02G169100.1;TraesCS4A02G226700.1;TraesCS3D02G114800.1;TraesCS3B02G131200.1;TraesCS4D02G086200.1;TraesCS3D02G114900.1;TraesCS7B02G347100.1;TraesCS3D02G045800.1;TraesCS4D02G145500.1;TraesCS3D02G045700.1;…
response to salt stress	GO:0009651	52		3.42662e-13	TraesCS6B02G110200.1TraesCS6A02G087600.1;TraesCSU02G019000.1;TraesC4A02G276600.1;TraesCS3A02G035500.;1;TraesCS4D02G034400.1;TraesCS3B02G048700.1;TraesCS4D02G212200.1;TraesCS4B02G211600.1;TraesCS4D02G212400.1;TraesCS4D02G213100.1;TraesCS4A02G092900.1;TraesCS4B02G212200.1;TraesCS4A02G092100.1;TraesCS4D02G145600.1TraesCS4A02G226700.1;TraesCS4D02G213300.1;TraesCSU02G175200.1;TraesCS4B02G211700.1;Trae…					50		2.01629e-15	TraesCS3B02G131300.1;TraesCS3D02G046300.1;TraesCS3D02G115200.1;TraesCS3A02G112900.1;TraesCS3A02G113000.1;TraesCS3B02G131100.1;TraesCS4B02G089800.1;TraesCS3D02G045600.1;TraesCS4A02G226700.1;TraesCS3D02G114800.1;TraesCS3B02G131200.1;TraesCS4D02G086200.1;TraesCS3D02G114900.1;TraesCS7B02G347100.1;TraesCS3D02G045800.1;TraesCS4D02G145500.1;TraesCS3D02G045700.1;TraesCS5B02G245700.1;TraesCS3A02G113100.1;…
response to salicylic acid	GO:0009751	6		0.00982146	TraesCS7D02G032700.1;TraesCS7A02G036100.1;TraesCS5B02G145900.2;TraesCS4A02G452600.1;TraesCS2A02G554200.1;TraesCS7B02G245500.1					6		0.00380514	TraesCS7B02G245500.1;TraesCS7A02G036100.1;TraesCS4A02G452600.1;TraesCS2A02G554200.1;TraesCS7D02G032700.1;TraesCS5B02G145900.2
cinnamic acid biosynthetic process	GO:0009800	34		4.93254e-07	TraesCS6D02G212200.1;TraesCS6D02G212200.2;TraesCS2D02G377500.1;TraesCS6A02G222700.1;TraesCS2B02G398400.1;TraesCS2A02G381100.1;TraesCS2A02G380800.1;TraesCS2D02G377200.1;TraesCS2B02G224000.1;TraesCS2A02G380900.1;TraesCS2A02G381000.1;TraesCS2A02G212900.1;TraesCS2B02G398200.1;TraesCS6B02G258400.2;TraesCS6A02G222900.1;TraesCS1D02G103500.1;TraesCS2D02G377400.1;TraesCS2B02G398100.1;TraesCS2A02G196700.1;…					40		2.93991e-16	TraesCS1D02G039300.1;TraesCS2D02G377400.1;TraesCS2B02G398000.2;TraesCS5B02G468300.1;TraesCS2D02G204400.1;TraesCS2B02G224300.1;TraesCS4A02G401300.1;TraesCS2A02G380800.1;TraesCS6B02G258600.1;TraesCS2B02G398300.1;TraesCS2D02G377600.1;TraesCS1D02G039400.1;TraesCS2A02G381000.1;TraesCS6A02G222700.1;TraesCS6B02G258400.1;TraesCS2B02G398100.2;TraesCS2B02G398200.1;TraesCS2D02G204700.1;TraesCS2A02G380900.1;…
oxidative photosynthetic carbon pathway	GO:0009854	10		0.0401364	TraesCS5B02G426500.2;TraesCS2D02G251800.2;TraesCS5A02G424400.1;TraesCS2B02G264100.2;TraesCS5D02G432900.1;TraesCS2A02G250800.1;TraesCS5B02G426500.1;TraesCS2B02G194600.2;TraesCS2D02G467700.1;TraesCS2B02G194600.4					14		0.00315577	TraesCS2D02G467700.1;TraesCS2D02G251800.1;TraesCS5D02G432900.1;TraesCS5B02G426500.1;TraesCS5A02G424400.1;TraesCS2A02G250800.1;TraesCS2B02G264100.2;TraesCS2B02G264100.1;TraesCS2D02G251800.2;TraesCS2A02G250800.2;TraesCS5D02G432900.2;TraesCS5A02G266500.2;TraesCS5A02G266500.1;TraesCS5B02G426500.2
xanthophyll cycle	GO:0010028	7		0.00114401	TraesCS2A02G280500.1;TraesCS2B02G297800.1;TraesCS2D02G279300.1;TraesCS2D02G279300.2;TraesCS3D02G247100.1;TraesCS3A02G244300.1;TraesCS3B02G275700.1					5		0.0265436	TraesCS3B02G275700.1;TraesCS2D02G279300.2;TraesCS2D02G279300.1;TraesCS2B02G297800.1;TraesCS2A02G280500.1
guanosine tetraphosphate metabolic process	GO:0015969	11		0.0212802	TraesCS1D02G109900.1;TraesCS1A02G105300.1;TraesCS4D02G169500.1;TraesCS1B02G130800.1;TraesCS6D02G246800.2;TraesCS6A02G268100.2;TraesCS4B02G167000.1;TraesCS6D02G246800.1;TraesCS4A02G140200.3;TraesCS4A02G140200.2;TraesCS4A02G140200.1					9		0.0447117	TraesCS6A02G268100.2;TraesCS4A02G140200.2;TraesCS4A02G140200.3;TraesCS1A02G105300.1;TraesCS1B02G130800.1;TraesCS6D02G246800.2;TraesCS1D02G109900.1;TraesCS4B02G167000.1;TraesCS4D02G169500.1
terpenoid biosynthetic process	GO:0016114	18		0.000118835	TraesCS1B02G266500.1;TraesCS1A02G255800.1;TraesCS1D02G255100.1;TraesCS6B02G092000.1;TraesCS6A02G215500.1;TraesCS6D02G197800.1;TraesCS6D02G065100.1;TraesCS6B02G245100.1;TraesCS6A02G258500.1;TraesCS6D02G239700.1;TraesCS3D02G324400.1;TraesCS6B02G091700.1;TraesCS6D02G048600.1;TraesCS6A02G067500.1;TraesCS6A02G067800.1;TraesCS6B02G092800.1;TraesCS6B02G091100.1;TraesCS6A02G067600					15		0.000568148	TraesCS6A02G067500.1;TraesCS6A02G067800.1;TraesCS6A02G067600.1;TraesCS6B02G091100.1;TraesCS6B02G091700.1;TraesCS6B02G092800.1;TraesCS6D02G048600.1;TraesCS6B02G245100.1;TraesCS6A02G258500.1;TraesCS6D02G239700.1;TraesCS6A02G215500.1;TraesCS6D02G197800.1;TraesCS1D02G255100.1;TraesCS1B02G266500.1;TraesCS1A02G255800.1
carotenoid biosynthetic process	GO:0016117	27		1.08096e-05	TraesCS7A02G557300.2;TraesCS7D02G553300.1;TraesCS7B02G482000.1;TraesCS5A02G020900.1;TraesCS3D02G211700.1;TraesCS3B02G239100.1;TraesCS5B02G017900.1;TraesCS3A02G208800.1;TraesCS5D02G026000.1;TraesCS2A02G238400.1;TraesCS1D02G210200.1;TraesCS4D02G299000.2;TraesCS2A02G541400.1;TraesCS2B02G253100.2;TraesCS4A02G004900.1;TraesCS1B02G220700.1;TraesCS1D02G074300.1;TraesCS1A02G206900.1;TraesCS2D02G236500.2;…					24		0.000164517	TraesCS2A02G541400.1;TraesCS2B02G253100.2;TraesCS4A02G004900.1;TraesCS2D02G236500.2;TraesCS1A02G206900.1;TraesCS7B02G482000.1;TraesCS1D02G210200.1;TraesCS1B02G220700.1;TraesCS4D02G299000.2;TraesCS7A02G557300.2;TraesCS3D02G211700.1;TraesCS2A02G238400.1;TraesCS5D02G026000.1;TraesCS3B02G239100.1;TraesCS3A02G208800.1;TraesCS5B02G017900.1;TraesCS5A02G020900.1 TraesCS6B02G438800.1;TraesCS6B02G432200.1;…
cell wall macromolecule catabolic process	GO:0016998	27		0.00819583	TraesCSU02G169600.1;TraesCS5D02G280400.2;TraesCS2D02G348900.1;TraesCS4B02G328400.1;TraesCS7B02G140700.1;TraesCS2D02G349000.1;TraesCS7B02G493700.1;TraesCS4D02G325500.1;TraesCS2D02G033100.1;TraesCS2A02G033600.1;TraesCS1A02G203700.1;TraesCS1D02G207100.1;TraesCS2A02G350700.1;TraesCS6B02G246800.1;TraesCS2B02G369100.1;TraesCS2B02G369000.1;TraesCS1D02G207000.2;TraesCS3B02G293200.1;TraesCS2D02G349400.1;T…					25		0.00212673	TraesCS5D02G408200.1;TraesCS1D02G207000.2;TraesCS2A02G350800.1;TraesCS2B02G369100.1;TraesCS2D02G349400.1;TraesCS1D02G207100.1;TraesCS2A02G350900.1;TraesCS1A02G203600.1;TraesCS3D02G260300.1;TraesCS5B02G403700.1;TraesCS6B02G246800.1;TraesCS2B02G369000.1;TraesCS2D02G348800.1;TraesCS2D02G349000.1;TraesCS1A02G203700.1;TraesCS2D02G348900.1;TraesCS2A02G350700.1;TraesCS4D02G325500.1;TraesCS4B02G328400.1;…
peptidyl-lysine monomethylation	GO:0018026	17		0.000660307	TraesCS5A02G229500.2;TraesCS5B02G110900.1;TraesCS5D02G123700.2;TraesCS6A02G286800.2;TraesCS5A02G106100.1;TraesCS5D02G238000.2;TraesCS6D02G267500.2;TraesCS5B02G228300.1;TraesCS6D02G276400.1;TraesCS6B02G315800.1;TraesCS3A02G264100.1;TraesCS3B02G508100.1;TraesCS3A02G025700.1;TraesCS3D02G404400.1;TraesCS3D02G264200.1;TraesCS3B02G297500.1;TraesCS3D02G459000.1;					16		0.000213298	TraesCS3B02G297500.1;TraesCS3A02G025700.1;TraesCS3D02G264200.1;TraesCS2B02G479700.1;TraesCS5A02G106100.1;TraesCS1B02G462200.1;TraesCS5D02G123700.2;TraesCS5B02G110900.1;TraesCS5B02G228300.1;TraesCS6A02G286800.2;TraesCS6D02G267500.2;TraesCS6B02G315800.1;TraesCS5D02G238000.2;TraesCS1A02G427200.1;TraesCS5A02G229500.2;TraesCS1D02G437000.1
extracellular matrix organization	GO:0030198	7		0.00594934	TraesCS2B02G563000.1;TraesCS1A02G221400.1;TraesCS1D02G223000.1;TraesCS2D02G535400.1;TraesCS1B02G234700.1;TraesCS7D02G197300.1;TraesCS7A02G195800.1					8		0.000203082	TraesCS7A02G195800.1;TraesCS7D02G197300.1;TraesCS4D02G362900.1;TraesCS2D02G535400.1;TraesCS1B02G234700.1;TraesCS1D02G223000.1;TraesCS1A02G221400.1;TraesCS2B02G563000.1
plastid translation	GO:0032544	11		1.41827e-05	TraesCS4D02G147100.2;TraesCS2B02G225300.1;TraesCS2A02G197900.1;TraesCS2D02G205900.2;TraesCS4A02G168000.1;TraesCSU02G197500.1;TraesCS7D02G327700.1;TraesCS7B02G231800.1;TraesCS3B02G219400.1;TraesCS4B02G269400.1;TraesCS7A02G351100.1					11		1.93215e-06	TraesCS2D02G205900.2;TraesCS3B02G219400.1;TraesCSU02G197500.1;TraesCS7D02G327700.1;TraesCS7B02G231800.1;TraesCS7A02G351100.1;TraesCS4A02G168000.1;TraesCS4B02G269400.1;TraesCS4D02G147100.2;TraesCS4A02G036500.1;TraesCS4D02G268600.1
ribosome disassembly	GO:0032790	10		0.00234417	TraesCS2D02G383800.1;TraesCS2B02G404600.1;TraesCS2D02G499500.1;TraesCS2A02G387000.1;TraesCS6A02G355300.1;TraesCS6B02G388100.1;TraesCS6D02G337500.1;TraesCS6D02G003300.1;TraesCS6A02G002500.1;TraesCS6B02G007300.1;					10		0.000479668	TraesCS6B02G007300.1;TraesCS6A02G002500.1;TraesCS6A02G355300.1;TraesCS6D02G337500.1;TraesCS6B02G388100.1;TraesCS5B02G460700.1;TraesCS2D02G499500.1;TraesCS2D02G383800.1;TraesCS2B02G404600.1;TraesCS2A02G387000.1
putrescine biosynthetic process from arginine, using agmatinase	GO:0033389	5		0.00639301	TraesCS2A02G035700.1;TraesCS2D02G034900.1;TraesCS2B02G048700.1;TraesCS1D02G117100.1;TraesCS1A02G115700.1					5		0.00284179	TraesCS1A02G115700.1;TraesCS1D02G117100.1;TraesCS2A02G035700.1;TraesCS2B02G048700.1;TraesCS2D02G034900.1
lipid oxidation	GO:0034440	23		0.00275711	TraesCS6B02G014400.1;TraesCS6D02G010100.1;TraesCS5D02G013400.1;TraesCS5A02G007900.1;TraesCS5B02G006500.1;TraesCS6B02G193400.1;TraesCS2D02G528500.1;TraesCS2A02G525500.1;TraesCS6D02G154600.1;TraesCS4D02G294100.1;TraesCS1B02G226400.1;TraesCS4B02G295200.1;TraesCS2B02G555400.2;TraesCS4B02G037800.1;TraesCS4B02G037700.3;TraesCS4D02G035200.1;TraesCS7D02G244800.1;TraesCS6B02G160400.1;TraesCS7B02G145200.1;…					18		0.0153281	TraesCS3D02G273600.1;TraesCS3B02G308100.1;TraesCS7A02G360400.1;TraesCS2B02G047400.1;TraesCS2A02G033700.1;TraesCS1B02G352400.1;TraesCS1A02G340100.1;TraesCS7B02G267300.1;TraesCS1D02G342100.1;TraesCS1D02G382900.1;TraesCS1A02G375600.2;TraesCS1B02G396000.1;TraesCS7A02G242200.1;TraesCS1A02G382900.2;TraesCS7D02G241100.1;TraesCS7B02G149200.1;TraesCS5D02G393200.1;TraesCS1B02G408600.1;TraesCS5A02G383800.1;…
cellular response to heat	GO:0034605	45		0.00178696	TraesCS6A02G240500.1;TraesCS6D02G222700.2TraesCS6B02G284200.3;TraesCS4B02G239700.1;TraesCS4D02G239600.1;TraesCS7D02G182700.1;TraesCS5B02G440700.1;TraesCS4A02G027700.1;TraesCS6B02G127000.1;TraesCS6A02G098800.1;TraesCS5A02G437900.1;TraesCS1D02G390600.1;TraesCS1A02G382900.2;TraesCS6D02G083800.1;TraesCS5D02G445100.1;TraesCS5A02G260600.3;TraesCS5B02G258900.2;TraesCS5D02G268000.1;TraesCS3A02G280800.1;T…					43		7.7066e-05	TraesCS3D02G273600.1;TraesCS3B02G308100.1;TraesCS7A02G360400.1;TraesCS2B02G047400.1;TraesCS2A02G033700.1;TraesCS1B02G352400.1;TraesCS1A02G340100.1;TraesCS7B02G267300.1;TraesCS1D02G342100.1;TraesCS1D02G382900.1;TraesCS1A02G375600.2;TraesCS1B02G396000.1;TraesCS7A02G242200.1;TraesCS1A02G382900.2;TraesCS7D02G241100.1;TraesCS7B02G149200.1;TraesCS5D02G393200.1;TraesCS1B02G408600.1;TraesCS5A02G383800.1;…
phylloquinone biosynthetic process	GO:0042372	14		0.0163842	TraesCS5A02G193800.3;TraesCS5B02G189100.4;TraesCS5D02G196200.3;TraesCS2D02G360200.1;TraesCS7A02G172700.1;TraesCS2A02G365400.1;TraesCS7D02G173900.2;TraesCS4A02G406300.2;TraesCS7B02G077600.1;TraesCS2A02G362800.1;TraesCS7D02G125800.1;TraesCS4B02G305800.1;TraesCS1A02G082200.1;TraesCS4A02G281800.1					12		0.021354	TraesCS4D02G028800.1;TraesCS4A02G281800.1;TraesCS1A02G082200.1;TraesCS2A02G362800.1;TraesCS4B02G031200.1;TraesCS7B02G123800.1;TraesCS4A02G406300.2;TraesCS2A02G365400.1;TraesCS2D02G360200.1;TraesCS5D02G196200.3;TraesCS5A02G193800.3;TraesCS5B02G189100.4
response to hydrogen peroxide	GO:0042542	62		4.96277e-19	;TraesCS6B02G056800.2;TraesCS5A02G498000.1TraesCS4D02G322700.1;TraesCS4B02G325800.1;TraesCS5B02G145900.2;TraesCS5A02G193200.1;TraesCS6B02G110200.1;TraesCS6A02G087600.1;TraesCSU02G019000.1;TraesCS3A02G035500.1;TraesCS3B02G048700.1;TraesCS6A02G041700.1;TraesCSU02G105300.1;TraesCS6D02G048300.3;TraesCS4D02G212200.1TraesCS4B02G211600.1;TraesCS7B02G245500.1;TraesCS7A02G549800.1;TraesCS4D02G212400.1;Tra…					61		6.98302e-23	TraesCS3B02G131300.1;TraesCS3D02G046300.1;TraesCS3D02G115200.1;TraesCS3A02G112900.1;TraesCS3A02G113000.1;TraesCS3B02G131100.1;TraesCS4B02G089800.1;TraesCS3D02G045600.1;TraesCS4A02G226700.1;TraesCS3D02G114800.1;TraesCS3B02G131200.1;TraesCS4D02G086200.1;TraesCS3D02G114900.1;TraesCS7B02G347100.1;TraesCS3D02G045800.1;TraesCS4D02G145500.1;TraesCS3D02G045700.1;TraesCS5B02G245700.1;TraesCS3A02G113100.1;…
defense response to bacterium	GO:0042742	119		1.36158e-07	TraesCS1A02G030900.3;TraesCS6B02G002500.1;TraesCS3B02G174700.1;TraesCS6B02G161600.1;TraesCS5D02G173100.1;TraesCS6D02G122800.1;TraesCS6A02G133100.1;TraesCS5D02G062200.1;TraesCS5D02G497900.1;TraesCS2D02G208600.4;TraesCS3D02G362300.2;TraesCS2A02G551000.1;TraesCS5D02G489500.1;TraesCS2D02G552100.1;TraesCS4A02G390500.1;TraesCS3A02G317800.1;TraesCS2B02G007400.2;TraesCS4A02G384500.1;TraesCS5B02G057205.1;…					107		6.76371e-09	TraesCS1A02G355300.1;TraesCS1D02G355100.1;TraesCS4A02G315100.1;TraesCS7B02G415600.1;TraesCS7A02G507200.1;TraesCS6A02G236300.1;TraesCS2A02G186200.1;TraesCS3B02G584700.1;TraesCS6B02G305600.1;TraesCS2A02G186100.1;TraesCS6D02G386800.1;TraesCS2A02G563400.1;TraesCS2D02G129100.1;TraesCS3A02G517100.1;TraesCS2D02G582600.1;TraesCS2D02G201400.1;TraesCS5A02G406100.1;TraesCS3B02G338900.1;TraesCS1D02G048900.1;…
protein transport by the Tat complex	GO:0043953	9		0.0298881	TraesCS7D02G336600.;TraesCS7B02G240200.2;TraesCS7A02G342800.;1;TraesCS7B02G240200.1;TraesCS3D02G197400.2;TraesCS7D02G336600.2;TraesCS3B02G224200.1;TraesCS3A02G193600.1;TraesCS5B02G381600.1					8		0.030152	TraesCS3D02G197400.2;TraesCS5A02G378000.1;TraesCS5B02G381600.1;TraesCS5D02G388000.1;TraesCS7A02G342800.1;TraesCS7D02G336600.2;TraesCS7B02G240200.1;TraesCS7B02G240200.2
regulation of peroxisome size	GO:0044375	7		0.00285653	TraesCS4D02G348600.1;TraesCS5A02G524400.1;TraesCS2A02G368300.1;TraesCS2D02G365100.1;TraesCS4B02G355100.1;TraesCS2B02G385400.1;TraesCS4A02G442900.1					9		3.27375e-06	TraesCS7D02G051200.1 TraesCS4A02G442900.1 TraesCS7A02G056300.1 TraesCS2B02G385400.1 TraesCS4B02G355100.1 TraesCS5A02G524400.1 TraesCS2A02G368300.1 TraesCS4D02G348600.1 TraesCS2D02G365100.1
protein autophosphorylation	GO:0046777	143		0.00286708	TraesCS6A02G000500.1;TraesCS2B02G565000.1;TraesCS1B02G451700.1;TraesCS2A02G239900.1;TraesCS5A02G428900.1;TraesCS5B02G431000.1;TraesCS2B02G618000.1;TraesCS3B02G555500.2;TraesCS3B02G555700.2;TraesCS3D02G498000.1;TraesCS3A02G323700.2;TraesCS7B02G407000.1;TraesCS3D02G317300.2;TraesCS3B02G352900.2;TraesCS4A02G432300.1;TraesCS5D02G502300.1;TraesCS4A02G458300.1;TraesCS3B02G440300.1;TraesCS3A02G504700.1;…					149		2.21064e-09	TraesCS6A02G294700.1;TraesCS3A02G039200.1;TraesCS3D02G040800.2;TraesCS2A02G217300.2;TraesCS4D02G089200.2;TraesCS2D02G590600.1;TraesCS7D02G355800.1;TraesCS6A02G378900.1;TraesCS2A02G024700.1;TraesCS4B02G031100.1;TraesCS2B02G437400.2;TraesCS2B02G511700.1;TraesCS7A02G433900.1;TraesCS2D02G025500.1;TraesCS1A02G073300.1;TraesCS2A02G461800.1;TraesCS1B02G454100.1;TraesCS5D02G568100.1;TraesCS1B02G454600.1;…
protein oligomerization	GO:0051259	50		4.92552e-13	TraesCS6B02G110200.1;TraesCS6A02G087600.1;TraesCSU02G019000.1;TraesCS3A02G035500.1;TraesCS3B02G048700.1;TraesCS4D02G212200.1;TraesCS4B02G211600.1;TraesCS4D02G212400.1;TraesCS4D02G213100.1;TraesCS4A02G092900.1;TraesCS4B02G212200.1;TraesCS4A02G092100.1;TraesCS4D02G145600.1;TraesCS4A02G226700.1;TraesCS4D02G213300.1;TraesCSU02G175200.1;TraesCS4B02G211700.1;TraesCS3B02G130400.1;TraesCS5B02G245700.1;Tr…					50		9.41305e-17	TraesCS3B02G131300.1;TraesCS3D02G046300.1;TraesCS3D02G115200.1;TraesCS3A02G112900.1;TraesCS3A02G113000.1;TraesCS3B02G131100.1;TraesCS4B02G089800.1;TraesCS3D02G045600.1;TraesCS4A02G226700.1;TraesCS3D02G114800.1;TraesCS3B02G131200.1;TraesCS4D02G086200.1;TraesCS3D02G114900.1;TraesCS7B02G347100.1;TraesCS3D02G045800.1;TraesCS4D02G145500.1;TraesCS3D02G045700.1;TraesCS5B02G245700.1;TraesCS3A02G113100.1;…
chaperone-mediated protein folding	GO:0061077	21		0.00029795	TraesCS3B02G098700.1;TraesCS7A02G485300.1;TraesCS7B02G388800.1;TraesCS7D02G472600.1;TraesCS7A02G222800.1;TraesCS3D02G083700.1;TraesCS3A02G083700.1;TraesCS3B02G432600.1;TraesCS7D02G224400.1;TraesCS3A02G399600.2;TraesCS3A02G422000.1;TraesCS3B02G457500.1;TraesCS3D02G417400.1;TraesCS2D02G050300.1;TraesCS7D02G257300.1;TraesCS7A02G257100.1;TraesCS7B02G153100.1;TraesCS2B02G294500.1;TraesCS2A02G050600.3;…					24		1.43621e-07	TraesCS2A02G050600.3;TraesCS2A02G277100.1;TraesCS2D02G276000.2;TraesCS2B02G294500.1;TraesCS7B02G153100.1;TraesCS7A02G257100.1;TraesCS7D02G257300.1;TraesCS2D02G050300.1;TraesCS3D02G417400.1;TraesCS3B02G457500.1;TraesCS3A02G083700.1;TraesCS5B02G300100.1;TraesCS3B02G432600.1;TraesCS3D02G083700.1;TraesCS3D02G393700.2;TraesCS7B02G129300.1;TraesCS5D02G307200.2;TraesCS7A02G222800.1;TraesCS7D02G472600.1;…
cellular response to hypoxia	GO:0071456	4		0.0262156	TraesCS1B02G206700.1;TraesCS6D02G257000.1;TraesCS6A02G276700.1;TraesCS6B02G304200.1					4		0.0143616	TraesCS6B02G304200.1;TraesCS6A02G276700.1;TraesCS6D02G257000.1;TraesCS1B02G206700.1
CAAX-box protein processing	GO:0071586	22		9.09976e-05	TraesCS5B02G212800.2;TraesCS3A02G084500.1;TraesCS3B02G099400.1;TraesCS3D02G084400.1;TraesCS3A02G084500.2;TraesCS5B02G212800.1;TraesCS7D02G326600.1;TraesCS7B02G230400.1;TraesCS7B02G255900.1;TraesCS7A02G371700.1;TraesCS7B02G255900.2;TraesCSU02G130400.1;TraesCS5A02G546500.1;TraesCS4B02G380200.1;TraesCS5A02G228100.2;TraesCS7D02G351200.1;TraesCS7A02G156300.1;TraesCS5A02G211000.1;TraesCS5D02G239500.1;T…					17		0.001836	TraesCS1B02G240900.1;TraesCS5D02G239500.1;TraesCS5A02G228100.2;TraesCS7A02G156300.1;TraesCS3D02G084400.1;TraesCS5A02G211000.1;TraesCS7D02G351200.1;TraesCS7D02G326600.1;TraesCS3B02G099400.1;TraesCS7B02G255900.1;TraesCS7B02G230400.1;TraesCS7A02G371700.1;TraesCS7B02G255900.2;TraesCS5B02G212800.1;TraesCS3A02G084500.1;TraesCS5B02G212800.2;TraesCS5D02G222800.2
protein localization to membrane	GO:0072657	15		0.00243371	TraesCS5B02G152000.1TraesCS4D02G232300.1;TraesCS7B02G135500.1;TraesCS6B02G313800.1;TraesCS5D02G369000.1;TraesCS7A02G294000.2;TraesCS7D02G237800.1;TraesCS6B02G313900.1;TraesCS5A02G359800.1;TraesCS5B02G362100.1;TraesCS7A02G239900.1;TraesCS7B02G186300.3;TraesCS6D02G265400.1;TraesCS6A02G285100.1;TraesCS6D02G265500.1					14		0.0010527	TraesCS6D02G265500.1;TraesCS6A02G285100.1;TraesCS6B02G313900.1;TraesCS5A02G359800.1;TraesCS5B02G362100.1;TraesCS6D02G265400.1;TraesCS5D02G369000.1;TraesCS6A02G285000.1;TraesCS6B02G313800.1;TraesCS7D02G361100.1;TraesCS7A02G294000.2;TraesCS7A02G361900.1;TraesCS4D02G232300.1;TraesCS7B02G186300.3
stomatal closure	GO:0090332	6		0.00150225	TraesCS2B02G416100.1;TraesCS2A02G398000.1;TraesCS2D02G395700.1;TraesCS4D02G318900.1;TraesCS5A02G494600.1;TraesCS4B02G322500.1					5		0.00744259	TraesCS4B02G322500.1;TraesCS4D02G318900.1;TraesCS2D02G395700.1;TraesCS2B02G416100.1;TraesCS2A02G398000.1
chloroplast rRNA processing	GO:1901259	6		0.0479322	TraesCS6A02G333800.1;TraesCS6B02G364500.1;TraesCS2A02G330600.1;TraesCS6D02G313000.1;TraesCS2D02G332200.1;TraesCS2D02G447500.1					9		4.42369e-05	TraesCS5B02G005000.1;TraesCS5D02G006100.1;TraesCS2B02G351500.1;TraesCS5A02G006100.1;TraesCS6A02G333800.1;TraesCS6D02G313000.1;TraesCS2D02G332200.1;TraesCS6B02G364500.1;TraesCS2A02G330600.1
negative regulation of hypoxia-induced intrinsic apoptotic signaling pathway	GO:1903298	4		0.0262156	TraesCS1B02G206700.1;TraesCS6D02G257000.1;TraesCS6A02G276700.1;TraesCS6B02G304200.1					4		0.0143616	TraesCS6B02G304200.1;TraesCS6A02G276700.1;TraesCS6D02G257000.1;TraesCS1B02G206700.1
Group II intron splicing	GO:0000373					13		1.75877e-05	TraesCS4B02G161000.1;TraesCS3B02G127800.1;TraesCS3B02G221600.1;TraesCS3A02G108800.1;TraesCS2A02G328000.1;TraesCS2B02G359100.1;TraesCS3D02G135700.1;TraesCS6B02G297400.1;TraesCS2B02G354000.1;TraesCS2D02G334900.1;TraesCS4A02G150500.1;TraesCS4D02G150700.1;TraesCS4B02G161000.2	15		1.74812e-05	TraesCS2B02G354000.1TraesCS3B02G153100.1;TraesCS3A02G196400.1;TraesCS2A02G328000.1;TraesCS4A02G150500.1;TraesCS3B02G221600.1;TraesCS4D02G150700.1;TraesCS3D02G200400.1;TraesCS3B02G222400.1;TraesCS2D02G334900.1;TraesCS3D02G136000.1;TraesCS3D02G195800.1;TraesCS6D02G100100.2;TraesCS3D02G135700.1;TraesCS6D02G100100.1
photoreactive repair	GO:0000719					7		0.000143366	TraesCS7B02G392900.2;TraesCS7D02G267200.1;TraesCS7A02G489800.2;TraesCS7D02G476200.1;TraesCS7B02G164500.3;TraesCS7D02G334900.2;TraesCS7A02G344600.1	7		0.000899292	TraesCS7A02G344600.1;TraesCS7B02G238500.1;TraesCS7D02G476200.1;TraesCS7D02G334900.2;TraesCS7B02G164500.3;TraesCS7D02G267200.1;TraesCS7A02G489800.2
fructose 2,6-bisphosphate metabolic process	GO:0006003					7		0.0046208	TraesCS1A02G110900.2;TraesCS1B02G129000.2;TraesCS1D02G112300.2;TraesCS1D02G112300.1;TraesCS1B02G129000.1;TraesCS4A02G111100.2;TraesCS4A02G111100.3	7		0.0225661	;TraesCS4A02G111100.2;TraesCS1D02G112300.2;TraesCS1B02G129000.2;TraesCS1D02G112300.1;TraesCS1B02G129000.1;TraesCS1A02G110900.2;TraesCS1A02G110900.1
pyruvate metabolic process	GO:0006090					14		0.000204601	TraesCS1D02G123400.2;TraesCS3A02G108900.1;TraesCS3B02G128000.1;TraesCS1B02G141700.1;TraesCS3D02G110700.1;TraesCS1A02G122500.1;TraesCS7A02G014600.4;TraesCS7D02G011600.1;TraesCS1B02G264900.1;TraesCS6A02G022600.1;TraesCS1A02G253400.1;TraesCS3D02G285700.2;TraesCS1A02G253400.3;TraesCS3B02G320200.1	12		0.0316005	TraesCS1A02G122500.1;TraesCS1B02G141700.1;TraesCS7D02G011600.1;TraesCS4A02G135300.1;TraesCS1D02G252900.1;TraesCS3B02G128000.1;TraesCS1A02G253400.1;TraesCS3A02G108900.1;TraesCS1B02G264900.1;TraesCS3D02G110700.1;TraesCS3B02G320200.1;TraesCS1D02G123400.2
DNA-dependent DNA replication	GO:0006261					20		0.0037557	TraesCS5A02G089400.1;TraesCS3D02G378400.1;TraesCS3A02G405500.1;TraesCS6B02G353100.2;TraesCS3D02G169800.1;TraesCS5D02G128600.1;TraesCS5D02G437600.1;TraesCS2B02G556100.3;TraesCS6A02G322400.2;TraesCS2A02G401300.1;TraesCS4A02G220100.1;TraesCS4D02G094700.2;TraesCS6D02G302200.1;TraesCS2D02G528800.1;TraesCS5B02G119700.1;TraesCS3B02G417600.1;TraesCS3A02G385400.1;TraesCS2B02G556100.4;TraesCS2B02G556100.1;…	22		0.0499402	TraesCS1D02G352300.1;TraesCS1A02G348900.1;TraesCS5A02G306800.1;TraesCS5B02G307200.1;TraesCS4B02G090000.1;TraesCS4A02G220100.1;TraesCS5A02G113700.1;TraesCS4D02G234900.2;TraesCS4B02G233800.1;TraesCS5D02G128600.1;TraesCS7A02G313900.1;TraesCS5B02G119700.1;TraesCS2A02G526000.1;TraesCS2B02G556100.3;TraesCS3D02G378400.1;TraesCS2D02G528800.1;TraesCS7D02G310800.1;TraesCS3A02G385400.1;TraesCS4D02G234900.3;…
mismatch repair	GO:0006298					20		0.00506111	TraesCS7A02G202900.2;TraesCS5D02G359800.2;TraesCS2A02G588000.2;TraesCS2D02G565200.1;TraesCS3B02G564100.2;TraesCS2A02G362100.1;TraesCS2B02G382000.1;TraesCS4B02G365700.1;TraesCS3B02G287700.1;TraesCS2D02G058900.1;TraesCS5D02G212500.1;TraesCS3D02G507500.1;TraesCS2D02G359500.1;TraesCS6B02G235900.1;TraesCS5A02G206300.1;TraesCS3A02G500600.1;TraesCS7A02G140800.2;TraesCS2B02G595200.1;TraesCS3D02G507800.1;…	27		0.0003034	TraesCS7D02G206200.1;TraesCS3B02G289200.1;TraesCS4B02G365700.1;TraesCS4B02G366100.1;TraesCS2B02G379900.1;TraesCS5A02G206300.1;;TraesCS6D02G190900.1;TraesCS2A02G588000.2;TraesCS5D02G359800.2;TraesCS7D02G340700.1;TraesCS3A02G500600.1;TraesCS3D02G507500.1;TraesCS2D02G565200.1;TraesCS1A02G179700.1;TraesCS3B02G287700.1;TraesCS6B02G235900.2;TraesCS2A02G364000.1;TraesCS1D02G178000.1;TraesCS7B02G297100.1…
regulation of cell shape	GO:0008360					19		0.00658265	TraesCS3A02G202000.1;TraesCS7A02G191400.1;TraesCS7D02G192400.1;TraesCS2D02G091400.2;TraesCS3B02G180900.1;TraesCS6D02G068500.2;TraesCS1A02G208400.1;TraesCS3D02G201500.1;TraesCS3A02G292700.1;TraesCS6B02G182300.1;TraesCS3D02G201600.1;TraesCS3B02G229700.1;TraesCS7A02G555700.1;TraesCS6D02G144200.1;TraesCS6A02G154400.1;TraesCS7B02G480300.1;TraesCS1D02G211600.1;TraesCS1B02G222400.1;TraesCS4D02G185600.2	22		0.0218223	TraesCS2B02G521100.1;TraesCS7A02G191400.1;TraesCS6B02G468200.1;TraesCS7D02G192400.1;TraesCS4A02G459300.1;TraesCS2D02G091400.2;TraesCS7A02G030500.1;TraesCS3B02G229700.1;TraesCS3A02G292700.1;TraesCS3D02G201600.1;TraesCS1A02G208400.1;TraesCS6D02G405600.1;TraesCS2B02G107200.1;TraesCS7A02G555700.1;TraesCS6B02G182300.1;TraesCS6A02G154400.1;TraesCS6D02G144200.1;TraesCS1B02G222400.1;TraesCS3D02G201500.1;…
chloroplast organization	GO:0009658					62		0.0242345	TraesCS4D02G125500.1;TraesCS6D02G040000.1;TraesCS5A02G423600.1;TraesCS1A02G084300.1;TraesCS4B02G156500.1;TraesCS5B02G425900.1;TraesCS3D02G056300.1;TraesCS5B02G448700.1;TraesCS3A02G056400.1;TraesCS3B02G235000.1;TraesCS5D02G432100.1;TraesCS6A02G025100.1;TraesCS2D02G501700.1;TraesCS4D02G209900.1;TraesCS2B02G351500.1;TraesCS4B02G209200.1;TraesCS6B02G219200.1;TraesCS7D02G248600.1;TraesCS6D02G022100.1;…	88		0.00344811	TraesCS6B02G045100.1;TraesCS6A02G016700.1;TraesCS6B02G045000.1;TraesCS6B02G029100.1;TraesCS6B02G025700.1;TraesCS1B02G269200.1;TraesCS1B02G445200.1;TraesCS6B02G045300.1;TraesCS7D02G184200.1;TraesCS7B02G087800.1;TraesCS6A02G304500.1;TraesCS4A02G023900.1;TraesCS6D02G283900.1;TraesCS6D02G037100.1;TraesCS6B02G027600.1;TraesCS7A02G183200.1;TraesCS6B02G025200.2;TraesCS6A02G304600.1;TraesCS1A02G251800.1;…
strand invasion	GO:0042148					3		0.00838357	TraesCS7D02G381300.1;TraesCS7A02G384800.1;TraesCS5D02G141200.1	4		0.0265436	TraesCS5D02G141200.1;TraesCS7B02G287700.1;TraesCS7A02G384800.1;TraesCS7D02G381300.1
transcription from plastid promoter	GO:0042793					7		0.00933085	TraesCS3B02G397500.1;TraesCS2D02G014800.1;TraesCS2A02G111500.1;TraesCS1B02G462200.1;TraesCS1A02G427200.1;TraesCS2B02G004000.1;TraesCS1D02G437000.1	9		0.0116958	TraesCS1B02G462200.1;TraesCS3B02G284900.1;TraesCS3A02G253000.1;TraesCS3D02G253900.3;TraesCS2A02G111500.1;TraesCS2D02G014800.1;TraesCS1A02G427200.1;TraesCS1D02G437000.1;TraesCS2B02G004000.1
sulfolipid biosynthetic process	GO:0046506					5		0.0406818	TraesCS2A02G268700.1;TraesCS3A02G055500.1;TraesCS2B02G287500.1;TraesCS1D02G241800.2;TraesCS1A02G241900.1	7		0.00640237	TraesCS3B02G067900.1;TraesCS1A02G241900.1;TraesCS2B02G287500.1;TraesCS1B02G253500.1;TraesCS1D02G241800.2;TraesCS3A02G055500.1;TraesCS2A02G268700.1
inositol phosphate dephosphorylation	GO:0046855					10		0.0184375	TraesCS6B02G260100.1;TraesCS6D02G216000.1;TraesCS2B02G233600.1;TraesCS2D02G209700.1;TraesCS4A02G163700.1;TraesCS2A02G206300.1TraesCS6A02G233100.1;TraesCS5D02G126800.3;TraesCS5B02G121500.3;TraesCS5B02G121500.1	13		0.007958	TraesCS7A02G101500.1TraesCS4B02G221300.1;TraesCS4A02G400200.1;TraesCS6B02G186200.1;TraesCS5D02G126800.2;TraesCS5B02G121500.3;TraesCS2A02G206300.1;TraesCS2D02G209700.1;TraesCS6D02G147900.1;TraesCS2B02G233600.1;TraesCS6A02G233100.1;TraesCS6D02G216000.1;TraesCS6B02G260100.1
positive regulation of red or far-red light signaling pathway	GO:0090228					6		0.000347453	TraesCS3A02G297500.2;TraesCS3D02G304800.1;TraesCS3D02G304800.2;TraesCS3B02G339200.1;TraesCS3A02G297500.1;TraesCS3B02G339200.2	5		0.0151744	TraesCS3A02G297500.2;TraesCS3D02G304800.1;TraesCS3B02G339200.1;TraesCS3D02G304800.2;TraesCS3A02G297500.1
mitochondrial ATP transmembrane transport	GO:1990544					8		0.00182057	TraesCS3A02G048500.1;TraesCS3D02G030800.1;TraesCS3B02G033100.1;TraesCS1A02G360400.1;TraesCS3B02G050500.1;TraesCS6B02G310600.1;TraesCS6A02G282200.1;TraesCS6D02G262700.1	7		0.0420356	TraesCS6A02G282200.1;TraesCS6B02G310600.1;TraesCS6D02G262700.1;TraesCS3D02G030800.1;TraesCS3B02G050500.1;TraesCS3B02G033100.1;TraesCS3A02G048500.1
ribosomal small subunit export from nucleus	GO:0000056	8		0.0352798	TraesCS2B02G450900.1;TraesCS6D02G072200.1;TraesCS6A02G078600.1;TraesCS2A02G430300.1;TraesCS6B02G105700.1;TraesCS5D02G568300.3;TraesCS2D02G427900.1;TraesCS4A02G317800.1
tryptophan biosynthetic process	GO:0000162	23		0.011474	TraesCS3A02G041800.1;TraesCS3D02G038500.1;TraesCS7D02G305300.1;TraesCS3B02G041900.1;TraesCS7A02G308600.1;TraesCS2D02G329500.1;TraesCS7B02G208700.1;TraesCS5B02G166300.1;TraesCS5A02G493300.2;TraesCS5D02G503800.1;TraesCS2B02G348500.1;TraesCS4D02G215100.1;TraesCS7D02G501700.1;TraesCS4B02G214500.2;TraesCS7B02G423900.1;TraesCS2A02G336500.1;TraesCS5B02G444300.2;TraesCS2D02G326400.1;TraesCS2A02G371700.1;…
mitotic cell cycle	GO:0000278	33		0.034125	TraesCS2D02G023500.1;TraesCS2A02G185500.2;TraesCS1A02G101000.2;TraesCS2D02G202200.1;TraesCS2A02G231300.3;TraesCS2B02G221800.1;TraesCS1A02G258800.1;TraesCS5A02G069800.3;TraesCS2A02G146700.1;TraesCS1B02G269400.1;TraesCS4B02G186500.1;TraesCS1A02G130700.1;TraesCS7D02G454200.1;TraesCS7B02G412100.1;TraesCS6D02G130500.2;TraesCS1B02G320800.1;TraesCS1D02G353100.5;TraesCS4B02G056700.1;TraesCS2A02G149600.1;…
protein peptidyl-prolyl isomerization	GO:0000413	23		0.0347809	TraesCS7A02G485300.1;TraesCS7B02G388800.1;TraesCS1D02G000800.2;TraesCS7D02G472600.1;TraesCS1D02G193800.1;TraesCS1A02G007500.1;TraesCS3A02G151100.1;TraesCS1B02G191800.1;TraesCS1A02G183400.1;TraesCS7D02G176900.1;TraesCS7A02G066500.1;TraesCS7B02G180900.1;TraesCS7A02G175300.1;TraesCS2B02G260600.1;TraesCS2D02G050300.1;TraesCS4D02G001600.1;TraesCS7D02G257300.1;TraesCS7A02G257100.1;TraesCS7B02G153100.1;…
glycogen catabolic process	GO:0005980	6		0.0311059	TraesCS3B02G398000.1;TraesCS5A02G395200.1;TraesCS5D02G404500.1;TraesCS5B02G400000.1;TraesCS3A02G366400.1;TraesCS3D02G359300.1
starch catabolic process	GO:0005983	7		0.0282733	TraesCS1D02G440600.2;TraesCS1B02G466300.1;TraesCS5D02G144600.1;TraesCS2A02G046200.1;TraesCS1A02G431500.2;TraesCS5A02G148200.1;TraesCS5B02G146700.1
sucrose catabolic process	GO:0005987	14		0.0151007	TraesCS2A02G304200.1;TraesCS2D02G291100.2;TraesCS2D02G302800.1;TraesCS2A02G292900.1;TraesCS2B02G309800.1;TraesCS2B02G320900.1;TraesCS4B02G179600.1;TraesCS4D02G181200.1;TraesCS6D02G183900.1;TraesCS3D02G200800.1;TraesCS3A02G195400.1;TraesCS6A02G195800.3;TraesCS6B02G222900.2;TraesCS6D02G077600.3
GTP biosynthetic process	GO:0006183	10		0.0334815	TraesCS1D02G452300.1;TraesCS1B02G478800.1;TraesCS4D02G099200.1;TraesCS5D02G104600.2;TraesCS5A02G092400.1;TraesCS4A02G213400.1;TraesCS1D02G219000.1;TraesCS1A02G217200.1;TraesCS1B02G230300.1;TraesCS7B02G282400.1
thymine catabolic process	GO:0006210	5		0.0161745	TraesCS6D02G278900.1;TraesCS6A02G299200.1;TraesCS2A02G477900.1;TraesCS2D02G477100.2;TraesCS2B02G501200.1
CTP biosynthetic process	GO:0006241	14		0.0163842	TraesCS1D02G452300.1;TraesCS3B02G252000.2;TraesCS1B02G478800.1;TraesCS4D02G099200.1;TraesCS5D02G104600.2;TraesCS5A02G092400.1;TraesCS3B02G263100.1;TraesCS4A02G213400.1;TraesCS1A02G427100.1;TraesCS1D02G219000.1;TraesCS1A02G217200.1;TraesCS1B02G230300.1;TraesCS3D02G231000.1;TraesCS7B02G282400.1
mRNA catabolic process	GO:0006402	12		0.0299236	TraesCS7D02G075200.1;TraesCS1A02G251400.2;TraesCS1A02G251400.1;TraesCS1B02G262000.2;TraesCS1D02G250900.2;TraesCS1B02G262000.3;TraesCS2D02G579000.1;TraesCS1D02G250900.3;TraesCS4A02G073400.1;TraesCS4B02G229600.1;TraesCS2A02G568300.1;TraesCS7D02G075200.2
isoleucyl-tRNA aminoacylation	GO:0006428	8		0.0481478	TraesCS6D02G317100.1;TraesCS6B02G367200.1;TraesCS6D02G317100.3;TraesCS6A02G336800.1;TraesCS6D02G317100.2;TraesCS7D02G506300.1;TraesCS7B02G432400.1;TraesCS7A02G516000.1
leucyl-tRNA aminoacylation	GO:0006429	9		0.00388984	TraesCS3D02G022400.1;TraesCS3B02G021000.1;TraesCS2A02G149200.1;TraesCS3A02G163300.1;TraesCS1B02G233200.1;TraesCS3B02G194400.1;TraesCS1D02G221400.1;TraesCS3D02G169600.1;TraesCS5B02G042800.1
seryl-tRNA aminoacylation	GO:0006434	6		0.0311059	TraesCS5B02G136500.1;TraesCS5D02G154200.1;TraesCS4A02G040400.1;TraesCS6D02G313600.1;TraesCS4B02G261800.1;TraesCS4D02G261400.1
signal peptide processing	GO:0006465	34		0.00353335	TraesCS5B02G270200.1;TraesCS6A02G289200.1;TraesCS6B02G319000.1;TraesCS6D02G269700.1;TraesCS5D02G307800.1;TraesCS5B02G234600.1;TraesCS5A02G236300.1;TraesCS5D02G243300.1;TraesCS5A02G356900.1;TraesCS2D02G312700.1;TraesCS2D02G001500.1;TraesCS2B02G332900.1;TraesCS5D02G419900.1;TraesCS5B02G359400.1;TraesCS5B02G234100.1;TraesCS3A02G354600.1;TraesCS5D02G242800.1;TraesCS2B02G054400.1;TraesCS5A02G455600.1;…
protein N-linked glycosylation	GO:0006487	27		0.0398545	TraesCSU02G026800.1;TraesCS6A02G271900.1;TraesCS2D02G040800.1;TraesCS5A02G071200.1;TraesCS7A02G033300.1;TraesCS5D02G083400.1;TraesCS5A02G139500.1;TraesCS3D02G150400.1;TraesCS6B02G289600.1;TraesCS5D02G056900.1;TraesCS7B02G266500.1;TraesCS7B02G146900.1;TraesCS3B02G167800.1;TraesCS1B02G459900.1;TraesCS3A02G417000.2;TraesCS3D02G412500.1;TraesCS4A02G456100.1;TraesCS3A02G134100.2;TraesCS6D02G243100.1;T…
peptide metabolic process	GO:0006518	9		0.00219328	TraesCS3B02G425400.1;TraesCS3A02G393400.1;TraesCS3D02G386400.1;TraesCS6A02G416300.1;TraesCS1B02G039300.1;TraesCS7D02G081800.1;TraesCS4A02G386200.1;TraesCS7B02G346000.1;TraesCS6B02G473000.1
L-serine biosynthetic process	GO:0006564	11		0.000220584	TraesCS7D02G169500.1;TraesCS1B02G234300.2;TraesCS7B02G400800.1;TraesCS3A02G146800.1;TraesCS2D02G154100.1;TraesCS7A02G496500.1;TraesCS1D02G222600.2;TraesCS2B02G174200.1;TraesCS4A02G032100.1;TraesCS4B02G273500.1;TraesCS2A02G508900.1
protein targeting	GO:0006605	11		0.0279578	TraesCS3D02G196700.3;TraesCS3B02G222700.1;TraesCS3D02G196700.1;TraesCS3D02G196700.4;TraesCS3D02G196700.7;TraesCS3B02G561300.1;TraesCS3A02G498300.1;TraesCSU02G058200.1;TraesCS3A02G198400.1;TraesCS4D02G096200.1;TraesCS6D02G089600.1
nitrogen compound metabolic process	GO:0006807	15		0.032712	TraesCS6A02G232300.1;TraesCS1A02G400200.1;TraesCS6A02G141300.1;TraesCS6D02G215400.3;TraesCS3B02G238600.1;TraesCS6A02G156400.1;TraesCS3A02G206600.1;TraesCS6D02G130700.1;TraesCS6A02G232500.2;TraesCS6B02G260800.2;TraesCS6B02G169600.1;TraesCS6B02G260700.1;TraesCS6A02G232400.2;TraesCS5B02G114100.1;TraesCS6D02G215400.2
chloride transport	GO:0006821	17		0.000660307	TraesCS2D02G519000.1;TraesCS3B02G285500.1;TraesCS6D02G084000.2;TraesCS2A02G517500.1;TraesCS2D02G308100.1;TraesCS6A02G098600.1;TraesCS3D02G254500.2;TraesCS3D02G254500.1;TraesCS3A02G253600.1;TraesCS2A02G309900.1;TraesCS2B02G326900.1;TraesCS2A02G517500.2;TraesCS6D02G084300.1;TraesCS3A02G253600.2;TraesCS6A02G098500.1;TraesCS6D02G264100.1;TraesCS6A02G283600.3
acyl carnitine transport	GO:0006844	5		0.0161745	TraesCS2A02G374800.1;TraesCS2B02G391800.1;TraesCS3D02G157800.1;TraesCS3A02G149900.1;TraesCS3B02G177000.1
mitochondrion organization	GO:0007005	16		0.0069787	TraesCS7B02G158700.3;TraesCS3B02G164200.1;TraesCS3A02G140300.1;TraesCS6D02G185000.1;TraesCS6D02G247700.1;TraesCS6B02G300900.1;TraesCS1A02G407100.1;TraesCS2D02G094000.1;TraesCS6A02G273800.1;TraesCS6D02G225000.1;TraesCS2D02G325800.1;TraesCS6B02G294300.1;TraesCS2A02G337100.1;TraesCS2B02G344800.1;TraesCS6D02G253600.1;TraesCS4A02G344900.1
microtubule depolymerization	GO:0007019	8		0.0107905	TraesCS2A02G592600.1;TraesCS3A02G317500.1;TraesCS2B02G591600.2;TraesCS2D02G561900.1;TraesCS2B02G062500.1;TraesCS3B02G349000.2;TraesCS2A02G048600.1;TraesCS2D02G047500.1
post-chaperonin tubulin folding pathway	GO:0007023	7		0.0282733	TraesCS6D02G238500.1;TraesCS1A02G180200.1;TraesCS4D02G311400.1;TraesCS4A02G413500.1;TraesCS5D02G038700.1;TraesCS1D02G178400.1;TraesCS1B02G200300.1
biosynthetic process	GO:0009058	77		0.0194911	TraesCS5D02G196200.2;TraesCS2A02G025500.1;TraesCS2B02G038700.1;TraesCS7A02G557300.1;TraesCS5B02G195300.1;TraesCS4D02G153400.2;TraesCS5B02G189100.2;TraesCS5B02G214700.1;TraesCS5B02G189100.3;TraesCS5D02G202700.1;TraesCS2A02G261600.2;TraesCS1B02G300600.1;TraesCS2D02G262400.1;TraesCS2B02G280600.1;TraesCS2A02G261600.3;TraesCS7D02G060600.2;TraesCS6D02G155500.1;TraesCS2A02G261600.1;TraesCS7D02G060600.1;…
nucleoside triphosphate biosynthetic process	GO:0009142	8		0.00360821	TraesCS6B02G113200.1;TraesCS6A02G083900.1;TraesCS6D02G077500.1;TraesCS7D02G319000.2;TraesCS7A02G322100.1;TraesCS7B02G223000.1;TraesCS3A02G310300.1;TraesCS2B02G049600.1
glycolipid biosynthetic process	GO:0009247	12		0.00275073	TraesCS2A02G268700.1;TraesCS3A02G055500.1;TraesCS2B02G287500.1;TraesCS5A02G221800.1;TraesCS5D02G229600.1;TraesCS5B02G220600.1;TraesCS2D02G267700.1;TraesCS6A02G368700.1;TraesCS6D02G352200.1;TraesCS2B02G209000.1;TraesCS2A02G182500.1;TraesCS3B02G067900.1
protein lipoylation	GO:0009249	9		0.0401364	TraesCS6D02G291600.2;TraesCS1B02G343800.1;TraesCS2D02G319600.1;TraesCS5A02G062500.1;TraesCS5D02G073700.1;TraesCS5B02G069800.1;TraesCS2B02G339600.1;TraesCS1D02G332600.1;TraesCS6D02G147700.1
response to herbicide	GO:0009635	6		0.0311059	TraesCS6B02G317400.1;TraesCS6A02G288000.1;TraesCS6D02G268700.1;TraesCS4A02G153400.1;TraesCS5D02G008300.1;TraesCS1D02G179900.1
response to blue light	GO:0009637	7		0.0109143	TraesCS6B02G149800.1;TraesCS6A02G121500.1;TraesCS7A02G431600.1;TraesCS7D02G423400.1;TraesCS6B02G426300.1;TraesCS6D02G111600.1;TraesCS4A02G164000.1
photosynthetic electron transport in photosystem II	GO:0009772	15		0.0011725	TraesCS7A02G385000.1;TraesCS6D02G283300.1;TraesCS6A02G303800.1;TraesCS7B02G288000.1;TraesCS4A02G247600.1;TraesCS7D02G381600.1;TraesCS4B02G067300.1;TraesCS4D02G066200.1;TraesCS4A02G153400.1;TraesCS5D02G008300.1;TraesCS6D02G079500.1;TraesCS3D02G523300.1;TraesCS1D02G179900.1;TraesCS5D02G007900.1;TraesCS2D02G021000.1
magnesium ion transport	GO:0015693	20		0.00278526	TraesCS1B02G346700.2;TraesCS4D02G025300.1;TraesCS4B02G027800.1;TraesCS4A02G286400.1;TraesCS4B02G101200.1;TraesCS7D02G494700.1;TraesCS6D02G177800.1;TraesCS4D02G097900.2;TraesCS2A02G354100.1;TraesCS7B02G414200.1;TraesCS2D02G354900.2;TraesCS6B02G215400.1;TraesCS7A02G506600.1;TraesCS4A02G215000.1;TraesCS1B02G275400.1;TraesCS6A02G189200.1;TraesCS7D02G515800.1;TraesCS2D02G567600.1;TraesCS3A02G380600.1;…
CDP-diacylglycerol biosynthetic process	GO:0016024	15		0.0062356	TraesCS3D02G295300.2;TraesCS3B02G329900.1;TraesCS1D02G198700.1;TraesCS1A02G321900.1;TraesCS1B02G209900.1;TraesCS3A02G306600.1;TraesCS1A02G195200.1;TraesCS1A02G195200.2;TraesCS3D02G295300.1;TraesCS6A02G088800.1;TraesCSU02G017500.1;TraesCS6B02G111200.1;TraesCS1B02G334200.1;TraesCS3B02G069800.2;TraesCS3B02G069800.1
iron-sulfur cluster assembly	GO:0016226	35		0.00179796	TraesCS5A02G111500.1;TraesCS2B02G585100.2;TraesCS2A02G553500.2;TraesCS3D02G288000.2;TraesCS3A02G288200.7;TraesCS7B02G329500.1;TraesCS3A02G288200.3;TraesCS3D02G288000.4;TraesCS7D02G421500.1;TraesCS3B02G035600.1;TraesCS3B02G382400.1;TraesCS3B02G100500.1;TraesCS3B02G322800.2;TraesCS7A02G429400.1;TraesCS3D02G343800.1;TraesCS3A02G047200.1;TraesCS3A02G349800.1;TraesCS4D02G093300.2;TraesCS4D02G068500.2;…
protein import	GO:0017038	7		0.0182203	TraesCS3D02G196700.3;TraesCS3B02G222700.1;TraesCS3D02G196700.1;TraesCS3D02G196700.4;TraesCS3D02G196700.7;TraesCS3A02G198400.1;TraesCS4D02G096200.1
isopentenyl diphosphate biosynthetic process, methylerythritol 4-phosphate pathway	GO:0019288	8		0.0168286	TraesCS4D02G061800.1;TraesCS4B02G062800.1;TraesCS6A02G215500.1;TraesCS6D02G197800.1;TraesCS4A02G251600.1;TraesCS6B02G245100.1;TraesCS6A02G258500.1;TraesCS6D02G239700.1
acetyl-CoA biosynthetic process from acetate	GO:0019427	6		0.0185276	TraesCS2D02G288800.1;TraesCS2B02G307300.1;TraesCS2A02G290900.2;TraesCS2D02G288800.2;TraesCS2A02G290900.3;TraesCS6D02G376900.2
removal of superoxide radicals	GO:0019430	9		0.0401364	TraesCS2A02G132200.2;TraesCS2B02G154700.1;TraesCS7D02G290700.2;TraesCS6D02G258600.1;TraesCS6B02G306300.1;TraesCS6A02G278000.1;TraesCS7A02G225400.2;TraesCS7D02G229100.1;TraesCS2A02G121200.1
cellular manganese ion homeostasis	GO:0030026	19		0.010645	TraesCS7A02G031200.1;TraesCS4A02G457700.2;TraesCS7D02G027600.1;TraesCS5B02G202100.1;TraesCS5A02G203400.1;TraesCS4A02G458000.1;TraesCS5D02G209900.1;TraesCS5D02G209900.2;TraesCS3A02G052700.1;TraesCS3D02G051800.1;TraesCS3B02G061700.1;TraesCS7D02G027900.2;TraesCS2B02G610400.1;TraesCS2D02G588000.1;TraesCS2D02G326300.1;TraesCS7B02G200500.1;TraesCS2B02G345300.1;TraesCS2A02G336600.1;TraesCS4A02G457700.1
phosphate ion transmembrane transport	GO:0035435	14		0.0207967	TraesCS6D02G191600.1;TraesCS6B02G236600.1;TraesCS6A02G208200.1;TraesCS4B02G215600.2;TraesCS4D02G216100.2;TraesCS5A02G300800.1;TraesCS7D02G420100.1;TraesCS5B02G300300.2;TraesCS5A02G236700.1;TraesCS5B02G243600.1;TraesCS2B02G335500.1;TraesCS2D02G314800.1;TraesCS5D02G243700.1;TraesCS2A02G316900.1
de novo' AMP biosynthetic process	GO:0044208	7		0.0413853	TraesCS4A02G276300.1;TraesCS4B02G037400.1;TraesCS4D02G034700.1;TraesCS4A02G124000.1;TraesCS4B02G290200.1;TraesCS4D02G181900.1;TraesCS4B02G180400.1
ceramide biosynthetic process	GO:0046513	15		0.0472709	TraesCS6D02G096100.1;TraesCS6A02G108100.1;TraesCS6B02G136700.1;TraesCS6B02G319400.1;TraesCS6A02G289300.1;TraesCS6D02G269600.1;TraesCS7B02G443400.1;TraesCS3D02G358200.1;TraesCS2D02G299800.1;TraesCS4D02G222600.1;TraesCS4B02G222100.1;TraesCS4A02G081700.1;TraesCS5A02G194400.1;TraesCS5B02G189800.1;TraesCS5B02G188100.1
tetrahydrofolate biosynthetic process	GO:0046654	12		0.0233708	TraesCS2B02G521000.1;TraesCS1B02G057900.1;TraesCS2D02G493100.1;TraesCS7B02G322500.3;TraesCS2A02G492900.1;TraesCS7A02G422100.3;TraesCS7B02G322500.4;TraesCS7D02G414300.3;TraesCS7A02G276900.1;TraesCS2D02G174400.2;TraesCS2B02G192900.1
chaperone mediated protein folding requiring cofactor	GO:0051085	51		0.0252452	TraesCS1A02G267600.1;TraesCS6B02G005400.1;TraesCS6D02G356800.1;TraesCS6B02G410600.1;TraesCS6A02G372700.1;TraesCS4A02G064300.2;TraesCS3A02G386400.1;TraesCS5A02G115000.1;TraesCS5B02G115900.1;TraesCS5B02G211200.1;TraesCS5A02G212500.1;TraesCS5D02G129700.1;TraesCS7B02G066000.2;TraesCS1D02G072800.1;TraesCS4B02G205700.1;TraesCS5B02G087700.4;TraesCS5D02G219500.1;TraesCS5D02G093900.1;TraesCS2B02G374700.1;…
positive regulation of sequence-specific DNA binding transcription factor activity	GO:0051091	6		0.0479322	TraesCS3A02G334400.1;TraesCS1A02G309300.1;TraesCS3B02G365300.1;TraesCS4D02G180100.1;TraesCS4A02G126400.1;TraesCS4B02G178500.1
DNA ligation involved in DNA repair	GO:0051103	5		0.0318765	TraesCS2B02G453300.1;TraesCS2A02G431800.1;TraesCS5D02G390600.1;TraesCS5B02G384400.1;TraesCS2D02G429800.1
mitochondrial glycyl-tRNA aminoacylation	GO:0070150	6		0.00150225	TraesCS2D02G286400.1;TraesCS2A02G288100.1;TraesCS2B02G304900.1;TraesCS7A02G264300.1;TraesCS7B02G162300.1;TraesCS7D02G265200.1
DNA replication preinitiation complex assembly	GO:0071163	5		0.0318765	TraesCS2D02G023500.1;TraesCS2B02G030600.1;TraesCS2A02G022200.1;TraesCS1B02G183800.1;TraesCS1A02G167400.1
assembly of large subunit precursor of preribosome	GO:1902626	8		0.0282733	TraesCS3B02G370900.1;TraesCS6A02G262600.1;TraesCS3A02G191100.1;TraesCS3D02G332800.1;TraesCS3A02G339200.1;TraesCS5A02G032200.1;TraesCS5D02G040500.1;TraesCS5A02G468000.1
L-serine catabolic process	GO:0006565					6		0.013725	TraesCS2D02G493600.1;TraesCS2A02G493700.1;TraesCS2B02G521700.1;TraesCS3B02G417800.1;TraesCS3D02G378700.1;TraesCS3A02G385600.1
ribosomal small subunit assembly	GO:0000028					34		0.00575163	TraesCS2B02G194400.1;TraesCS2A02G245900.1;TraesCS4B02G299100.1;TraesCS4A02G233300.1;TraesCS2A02G459000.1;TraesCS3D02G085600.1;TraesCS5A02G443700.1;TraesCS4D02G080900.1;TraesCS5D02G451100.2;TraesCS4D02G298000.1;TraesCS2D02G246000.1;TraesCS7D02G488700.1;TraesCS7A02G501300.1;TraesCS3A02G530600.1;TraesCS7B02G355300.1;TraesCS2A02G168300.1;TraesCS3D02G535900.1;TraesCS5B02G448100.1;TraesCS1B02G434400.1;…
spliceosomal snRNP assembly	GO:0000387					13		0.0219395	TraesCS4B02G207900.1;TraesCS4D02G208800.1;TraesCS4A02G096500.1;TraesCS1D02G331000.1;TraesCS2B02G350800.1;TraesCS7A02G304400.1;TraesCS7A02G496000.1;TraesCS7B02G401200.1;TraesCS6D02G141900.1;TraesCS1A02G328700.1;TraesCS6B02G230500.1;TraesCS6A02G207000.1
exonucleolytic trimming to generate mature 3'-end of 5.8S rRNA from tricistronic rRNA transcript (SSU-rRNA, 5.8S rRNA, LSU-rRNA)	GO:0000467					18		0.000159006	TraesCS4D02G074300.1;TraesCS6A02G141100.2;TraesCS1A02G137000.1;TraesCS4A02G239300.1;TraesCS6D02G130400.3;TraesCS7B02G064900.1;TraesCS7D02G160700.1;TraesCS4B02G075600.1;TraesCS1D02G138000.1;TraesCS7A02G160000.1;TraesCS4D02G022000.1;TraesCS7B02G093000.1;TraesCS3D02G240300.1;TraesCS7A02G305800.1;TraesCS7A02G187900.1;TraesCS7D02G188900.1;TraesCS3A02G239900.1;TraesCS3B02G268300.1
box C/D snoRNP assembly	GO:0000492					7		0.00668017	TraesCS2B02G219100.1;TraesCS3B02G576100.1;TraesCS3D02G331300.1;TraesCS3D02G515300.1;TraesCS3A02G507700.1;TraesCS3A02G337900.1;TraesCS2A02G188100.1
box C/D snoRNA 3'-end processing	GO:0000494					7		0.00032331	TraesCS2B02G578600.1;TraesCS6B02G440500.1;TraesCS6D02G384500.1;TraesCS7D02G467000.1;TraesCS6A02G400300.1;TraesCS7A02G479900.1;TraesCS7B02G382200.1
mitochondrial RNA 3'-end processing	GO:0000965					9		4.85888e-05	TraesCS5D02G394100.1;TraesCS2A02G339500.2;TraesCS5A02G384500.1;TraesCS5B02G389300.1;TraesCS2A02G239200.2;TraesCS2D02G323600.1;TraesCS6A02G228100.1;TraesCS6B02G253600.1;TraesCS2D02G246100.1
RNA polymerase I transcriptional preinitiation complex assembly	GO:0001188					3		0.0367347	TraesCS4B02G158200.1;TraesCS4D02G154400.1;TraesCS4A02G151300.1
RNA methylation	GO:0001510					16		0.000215282	TraesCS7B02G331000.1;TraesCS1D02G412700.1;TraesCS1B02G434500.1;TraesCS7B02G277100.1;TraesCS7D02G422700.2;TraesCS5B02G247600.1;TraesCS5A02G249700.1;TraesCS1A02G404700.1;TraesCS6B02G315600.1;TraesCS6A02G286600.1;TraesCS5D02G256900.1;TraesCS7A02G375500.1;TraesCS6D02G267300.1;TraesCS7D02G372000.1;TraesCS4B02G060400.1;TraesCS5A02G482000.1
pseudouridine synthesis	GO:0001522					18		3.39885e-06	TraesCS4D02G196700.2;TraesCS6B02G251300.1;TraesCS1D02G323100.1;TraesCS4A02G108200.1;TraesCS3A02G322500.1;TraesCS3D02G309800.1;TraesCS2D02G403500.2;TraesCS1A02G134500.2;TraesCS2D02G156900.1;TraesCS1D02G329100.1;TraesCS1A02G327000.1;TraesCS4A02G036500.1;TraesCS4D02G268600.1;TraesCS4A02G154000.1;TraesCS1B02G340400.1;TraesCS5B02G157000.1;TraesCS3A02G321500.1;TraesCS3B02G343500.1
tRNA 5'-leader removal	GO:0001682					8		0.0297263	TraesCS2D02G269500.1;TraesCS2D02G520400.1;TraesCS4D02G143800.2;TraesCS4A02G293400.1;TraesCS1D02G294400.1;TraesCS1A02G297200.1;TraesCS4B02G127300.3;TraesCS4A02G171400.1
cytoplasmic translational elongation	GO:0002182					4		0.0233359	TraesCS2A02G294000.1;TraesCS1B02G286500.1;TraesCS1A02G277500.1;TraesCS1D02G276700.1
inositol biosynthetic process	GO:0006021					6		0.0225113	TraesCS2A02G294000.1;TraesCS1B02G286500.1;TraesCS1A02G277500.1;TraesCS1D02G276700.1
de novo' IMP biosynthetic process	GO:0006189					21		0.000105632	TraesCS3A02G383500.1;TraesCS1D02G149900.1;TraesCS5D02G509100.1;TraesCS5B02G244500.1;TraesCS1D02G364700.1;TraesCS3B02G159900.1;TraesCS4A02G364400.1;TraesCS7D02G241400.1;TraesCS1B02G376800.1;TraesCS4D02G181900.1;TraesCS5B02G509100.1;TraesCS1A02G360300.1;TraesCS1D02G287300.1;TraesCS7B02G441300.1;TraesCS4B02G314600.1;TraesCS5A02G540400.2;TraesCS4A02G124000.1;TraesCS1B02G297700.1;TraesCS4B02G180400.1;…
de novo' pyrimidine nucleobase biosynthetic process	GO:0006207					11		0.0219406	TraesCS2B02G187300.1;TraesCS2B02G187300.3;TraesCS2D02G168400.1;TraesCS2A02G161300.1;TraesCS3A02G273900.1;TraesCS2D02G559400.1;TraesCS3B02G307600.1;TraesCS2B02G588900.1;TraesCS5A02G120200.1;TraesCS5D02G124500.1;TraesCS5B02G121700.1
pyrimidine nucleotide biosynthetic process	GO:0006221					5		0.0297772	TraesCS2B02G187300.3;TraesCS2A02G161300.1;TraesCS3A02G273900.1;TraesCS3B02G263100.2;TraesCS3B02G307600.1
mitochondrial DNA replication	GO:0006264					8		0.00719227	TraesCS4B02G079700.1;TraesCS2A02G097900.1;TraesCS4A02G235200.1;TraesCS3D02G222000.1;TraesCS5B02G381700.1;TraesCS5A02G378100.1;TraesCS2B02G113600.1;TraesCS3A02G231400.1
double-strand break repair	GO:0006302					18		0.00389355	TraesCS7A02G208700.1;TraesCS3A02G241500.2;TraesCS3D02G241700.2;TraesCS7D02G211100.1;TraesCS1D02G370000.1;TraesCS5D02G198000.1;TraesCS1D02G330500.1;TraesCS2B02G244300.1;TraesCS2D02G224500.1;TraesCS2B02G556100.3;TraesCS5B02G085000.2;TraesCS5A02G081400.1;TraesCS5D02G091200.2;TraesCS2A02G218900.1;TraesCS1D02G040100.3;TraesCS2D02G528800.1;TraesCS3B02G417600.1;TraesCS2A02G528700.3
double-strand break repair via nonhomologous end joining	GO:0006303					9		0.0421096	TraesCS3B02G441700.1;TraesCS5B02G559300.3;TraesCS5D02G565400.2;TraesCS5B02G384400.1;TraesCS7B02G098700.1;TraesCS5D02G062500.2;TraesCS5D02G219400.2;TraesCS5B02G057400.1;TraesCS2D02G531600.3
DNA recombination	GO:0006310					27		0.000223224	TraesCS5B02G559300.3;TraesCS2D02G429800.2;TraesCS4D02G133500.1;TraesCS5D02G565400.2;TraesCS5B02G384400.1;TraesCS3D02G388300.1;TraesCS1D02G172600.1;TraesCS2B02G543100.1;TraesCS3B02G287700.1;TraesCS5D02G062500.2;TraesCS3B02G426500.1;TraesCS3D02G479500.1;TraesCS5B02G379700.1;TraesCS5A02G376100.1;TraesCS1B02G184700.1;TraesCS3A02G394500.1;TraesCS3B02G298100.2;TraesCS2A02G431800.1;TraesCS1A02G172100.1;…
chromatin silencing at telomere	GO:0006348					3		0.0367347	TraesCS5B02G186000.1;TraesCS5D02G193200.1;TraesCS5A02G197700.1
transcription elongation from RNA polymerase I promoter	GO:0006362					3		0.0367347	TraesCS4B02G158200.1;TraesCS4D02G154400.1;TraesCS4A02G151300.1
RNA processing	GO:0006396					45		9.02948e-06	TraesCS6B02G144600.1;TraesCS3B02G328600.1;TraesCS3D02G293700.1;TraesCS1D02G085300.1;TraesCS1A02G278600.1;TraesCS3D02G328100.1;TraesCS3B02G130200.1;TraesCS6D02G130400.1;TraesCS3A02G293900.1;TraesCS2B02G607100.1;TraesCS7A02G318800.1;TraesCS3A02G182200.2;TraesCS3A02G182200.1;TraesCS2D02G351700.1;TraesCS3D02G186700.2;TraesCS2A02G039200.1;TraesCS6B02G315600.1;TraesCS3D02G186700.1;TraesCS2B02G371800.1;…
RNA catabolic process	GO:0006401					20		0.0037557	TraesCS1D02G149700.1;TraesCS2B02G278200.1;TraesCS2D02G507500.1;TraesCS1D02G149800.1;TraesCS2A02G157400.1;TraesCS2A02G264000.1;TraesCS3D02G392300.1;TraesCS3A02G398300.1;TraesCS5D02G522100.1;TraesCS5D02G394100.1;TraesCS2A02G154400.1;TraesCS2A02G339500.2;TraesCS2D02G159900.2;TraesCS5A02G384500.1;TraesCS5B02G389300.1;TraesCS2A02G239200.2;TraesCS2D02G323600.1;TraesCS6A02G228100.1;TraesCS6B02G253600.1;…
misfolded or incompletely synthesized protein catabolic process	GO:0006515					13		0.0115995	TraesCS7D02G315300.1;TraesCS5B02G322000.1;TraesCS3B02G216800.1;TraesCS4A02G139700.3;TraesCS4D02G167900.1;TraesCS7D02G072100.1;TraesCS2D02G094000.1;TraesCS1B02G472100.1;TraesCS3A02G187300.1;TraesCS2A02G095500.1;TraesCS1D02G445300.1;TraesCS1D02G202100.1;TraesCS2B02G110800.2
glutamate biosynthetic process	GO:0006537					5		0.0208148	TraesCS2A02G130600.2;TraesCS2A02G130600.1;TraesCS2D02G132900.1;TraesCS3B02G299800.1;TraesCS2B02G152900.1
protein import into nucleus	GO:0006606					32		0.000478956	TraesCS4B02G038200.1;TraesCS3A02G369100.1;TraesCS2B02G426000.1;TraesCS4B02G144100.1;TraesCS3B02G202800.1;TraesCS7A02G151100.1;TraesCS3D02G273800.2;TraesCS7A02G211000.1;TraesCS6A02G309600.2;TraesCS3A02G274700.1;TraesCS4B02G217000.1;TraesCS4D02G217300.1;TraesCS1D02G066600.1;TraesCS7D02G153000.1;TraesCS4D02G240200.1;TraesCS4D02G217300.2;TraesCS1A02G065600.1;TraesCS1D02G224400.2;TraesCS7D02G212700.1;…
NLS-bearing protein import into nucleus	GO:0006607					8		0.0167252	TraesCS1D02G342600.1;TraesCS3A02G172000.1;TraesCS3B02G158900.1;TraesCS3D02G141300.1;TraesCS3A02G313000.1;TraesCS3D02G178500.1;TraesCS1A02G340600.1;TraesCS2A02G246000.1
phosphatidylglycerol biosynthetic process	GO:0006655					6		0.00170679	TraesCS3A02G277500.1;TraesCS3D02G277800.1;TraesCS1D02G220600.1;TraesCS1A02G218900.1;TraesCS3B02G311700.1;TraesCS1B02G232400.1;TraesCS1A02G369600.2;TraesCS1B02G388700.2;TraesCS1D02G375700.1;TraesCS1A02G369600.1;TraesCS1B02G388700.1
phosphatidylcholine biosynthetic process	GO:0006656					6		0.0381975	TraesCS1A02G369600.2;TraesCS1B02G388700.2;TraesCS1D02G375700.1;TraesCS1A02G369600.1;TraesCS1B02G388700.1;TraesCS1D02G375600.1
one-carbon metabolic process	GO:0006730					24		0.0113447	TraesCS2B02G521600.2;TraesCS2D02G493500.1;TraesCS2A02G493600.2;TraesCS6A02G248000.1;TraesCS6A02G247900.1;TraesCS6D02G230100.1;TraesCS6B02G276700.1;TraesCS2D02G493600.1;TraesCS6B02G276800.1;TraesCS6A02G247900.2;TraesCS6D02G230000.1;TraesCS2A02G493700.1;TraesCS6D02G159100.1;TraesCS2B02G521700.1;TraesCS3B02G417800.1;TraesCS3D02G378700.1;TraesCS3A02G385600.1;TraesCS1D02G165100.4;TraesCS2B02G547000.1;…
porphyrin-containing compound biosynthetic process	GO:0006779					4		0.0373796	TraesCS1A02G378600.1;TraesCS7B02G158800.1;TraesCS7A02G260800.2;TraesCS7D02G261800.1
heme a biosynthetic process	GO:0006784					3		0.0367347	TraesCS7A02G239000.1;TraesCS7B02G134700.1;TraesCS7D02G236800.1
tRNA processing	GO:0008033					16		0.0108985	TraesCS5B02G132300.1;TraesCS2D02G269500.1;TraesCS3D02G380300.1;TraesCS4B02G290300.1;TraesCS3B02G194300.1;TraesCS3D02G351200.1;TraesCS3A02G322500.1;TraesCS2D02G403500.2;TraesCS1A02G134500.2;TraesCS1D02G329100.1;TraesCS3A02G163200.1;TraesCS6A02G180300.1;TraesCS1A02G327000.1;TraesCS1B02G340400.1;TraesCS4B02G127300.3;TraesCS4A02G171400.1
phospholipid biosynthetic process	GO:0008654					12		0.000222075	TraesCS4D02G266700.1;TraesCS4B02G267200.1;TraesCS4D02G266700.2;TraesCS6B02G184100.1;TraesCS4A02G038500.1;TraesCS6D02G146000.1;TraesCS6A02G156000.1;TraesCS6D02G070500.1;TraesCS6B02G097500.1;TraesCS6A02G072500.1;TraesCS7B02G070100.1;TraesCS4A02G038500.2
branched-chain amino acid biosynthetic process	GO:0009082					8		0.0426698	TraesCS5D02G139800.1;TraesCS5B02G133500.1;TraesCS2A02G577600.1;TraesCS5A02G131300.1;TraesCS3D02G007500.1;TraesCS7B02G180500.1;TraesCS7D02G279300.1;TraesCS7A02G280700.1
valine biosynthetic process	GO:0009099					7		0.041757	TraesCS6B02G317400.1;TraesCS6A02G288000.1;TraesCS1B02G442300.1;TraesCS4B02G085900.1;TraesCS6B02G247900.2;TraesCS6D02G201500.1;TraesCS6A02G218300.1
riboflavin biosynthetic process	GO:0009231					11		0.0388853	TraesCS1D02G284400.2;TraesCS1B02G294600.2;TraesCS1D02G087800.1;TraesCS1D02G284400.1;TraesCS1A02G285400.2;TraesCS5A02G190600.2;TraesCS1A02G285400.1;TraesCS1B02G294600.1;TraesCS5D02G106200.1;TraesCS5A02G093800.1;TraesCS5B02G099900.1
response to high light intensity	GO:0009644					1		0.0367347	TraesCS7D02G280600.1
plastid organization	GO:0009657					3		0.0367347	TraesCS4A02G240000.1;TraesCS4D02G073500.1;TraesCS4B02G074900.1
abscisic acid metabolic process	GO:0009687					4		0.00558093	TraesCS6D02G243800.1;TraesCS6A02G271300.1;TraesCS6B02G298500.1;TraesCS4B02G027400.2
cytokinin metabolic process	GO:0009690					12		0.0185703	TraesCS1B02G176000.1;TraesCS7B02G455000.1;TraesCS3B02G525300.1;TraesCS2A02G378300.1;TraesCS3D02G310200.1;TraesCS1A02G234800.1;TraesCSU02G106300.1;TraesCS1D02G237200.1;TraesCS3A02G321100.;1;TraesCS7A02G536900.1;TraesCS2B02G395200.1;TraesCS1B02G248700.1
blue light signaling pathway	GO:0009785					3		0.0367347	TraesCS2A02G294600.1;TraesCS2D02G292300.1;TraesCS2B02G311000.1
plant-type primary cell wall biogenesis	GO:0009833					19		0.0393528	TraesCS7A02G298600.1;TraesCS5D02G260900.1;TraesCS5B02G517500.1;TraesCS1D02G146600.1;TraesCS3D02G094800.1;TraesCSU02G142500.1;TraesCS6A02G077800.1;TraesCS1A02G149300.1;TraesCS1B02G167200.1;TraesCS5A02G253200.1;TraesCS2A02G302300.2;TraesCS7D02G029700.1;TraesCS2D02G301000.1;TraesCS4A02G355000.4;TraesCS4A02G456300.1;TraesCS6D02G267600.1;TraesCS6B02G316000.1;TraesCS3D02G010100.1;TraesCS1D02G199500.1
negative regulation of flower development	GO:0009910					3		0.0367347	TraesCS3A02G154500.1;TraesCS3D02G161800.1;TraesCS3B02G180800.1
leaf morphogenesis	GO:0009965					3		0.0367347	TraesCS3A02G154500.1;TraesCS3D02G161800.1;TraesCS3B02G180800.1
chloroplast-nucleus signaling pathway	GO:0010019					3		0.0367347	TraesCS4D02G081500.1;TraesCS4B02G083400.1;TraesCS4A02G232400.1
chloroplast fission	GO:0010020					10		0.0407236	TraesCS2A02G206800.1;TraesCS3D02G157200.1;TraesCS5B02G401700.1;TraesCS1D02G276000.1;TraesCS2B02G275900.1;TraesCS1B02G285700.2;TraesCS1A02G276500.1;TraesCS2D02G488700.1;TraesCS2B02G516000.1;TraesCS2A02G488400.1
chloroplast mRNA processing	GO:0010239					3		0.0367347	TraesCS1B02G257400.1;;TraesCS1D02G246100.1;TraesCS1A02G246800.1
CF complex assembly	GO:0010265					6		0.0165478	TraesCS5A02G046900.1;TraesCS5D02G057500.1;TraesCS5B02G051900.1;TraesCS5A02G409300.1;TraesCS5A02G409400.1;TraesCS5D02G419100.1
posttranscriptional regulation of gene expression	GO:0010608					11		0.0442313	TraesCS1D02G029400.1;TraesCS1B02G036400.1;TraesCS5D02G088500.1;TraesCS5B02G081400.1;TraesCS2A02G052400.1;TraesCS1A02G029200.1;TraesCS5A02G075000.1;TraesCS3A02G526800.1;TraesCS5D02G121500.1;TraesCS5A02G109300.1;TraesCS5B02G113800.1
protein glutathionylation	GO:0010731					8		0.00383234	TraesCS4B02G200000.1;TraesCS7D02G191700.1;TraesCS4D02G201100.1;TraesCS7B02G095600.2;TraesCS7A02G190700.1;TraesCS4A02G104300.1;TraesCS4B02G199700.1;TraesCS4D02G200700.1
nucleologenesis	GO:0017126					3		0.0367347	TraesCS4B02G302900.1;TraesCS4A02G002200.1;TraesCS4D02G301400.1
starch biosynthetic process	GO:0019252					30		0.0135739	TraesCS2B02G491700.2;TraesCS7B02G472500.1;TraesCS6A02G307800.1;TraesCS2D02G468900.1;TraesCS2A02G468800.1;TraesCS6B02G336400.1;TraesCS5D02G182600.1;TraesCS5B02G175800.1;TraesCS7D02G535400.2;TraesCS6D02G287000.1;TraesCS5A02G248700.1;TraesCS2B02G390700.1;TraesCS7B02G018600.1;TraesCS7D02G117800.2;TraesCS5D02G484500.2;TraesCS5B02G484700.1;TraesCS2D02G369800.1;TraesCS7A02G120300.1;TraesCS1B02G368500.1;…
glycine biosynthetic process from serine	GO:0019264					6		0.0297772	TraesCS2D02G493600.1;TraesCS2A02G493700.1;TraesCS2B02G521700.1;TraesCS3B02G417800.1;TraesCS3D02G378700.1
sulfate reduction	GO:0019419					4		0.0233359	TraesCS2B02G275100.1;TraesCS2D02G231100.1;TraesCS2A02G225200.1;TraesCS2D02G231100.3
ammonia assimilation cycle	GO:0019676					4		0.0233359	TraesCS2A02G130600.1;TraesCS2D02G132900.1;TraesCS3B02G299800.1;TraesCS2B02G152900.1
cellulose biosynthetic process	GO:0030244					29		0.0159442	TraesCS7A02G298600.1;TraesCS5D02G260900.1;TraesCS5B02G517500.1;TraesCS1D02G146600.1;TraesCS3A02G094600.1;TraesCS3D02G094800.1;TraesCSU02G142500.1;TraesCS1D02G117400.1;TraesCS6B02G104600.1;TraesCS3D02G289600.1;TraesCS6A02G077800.1;TraesCS1A02G149300.1;TraesCS1B02G167200.1;TraesCS2D02G102100.3;TraesCS2A02G302300.1;TraesCS5A02G253200.1;TraesCS2A02G302300.2;TraesCS7D02G029700.1;TraesCS2D02G301000.1;T…
thiamine pyrophosphate transport	GO:0030974					3		0.0367347	TraesCS3B02G493000.1;TraesCS3D02G446800.1;TraesCS3A02G454400.1
tRNA pseudouridine synthesis	GO:0031119					8		0.0426698	TraesCS4B02G167800.1;TraesCS4D02G170500.1;TraesCSU02G134800.1;TraesCS5B02G120900.1;TraesCS1A02G134500.;3;TraesCS2A02G406600.1;TraesCS2B02G424200.1;TraesCS5A02G115900.1
transcription antitermination	GO:0031564					3		0.0367347	TraesCS4A02G298100.1;TraesCS4D02G013900.1;TraesCS4B02G015600.1
DNA duplex unwinding	GO:0032508					15		0.000280905	TraesCS7A02G208700.1;TraesCS7D02G211100.1;TraesCS4D02G133500.1;TraesCS1D02G159000.1;TraesCS5B02G085000.2;TraesCS5A02G081400.1;TraesCS3B02G242700.1;TraesCS5D02G091200.2;TraesCS1A02G162200.2;TraesCS3A02G212600.1;TraesCS2B02G321700.1;TraesCS2A02G304900.1;TraesCS2D02G303500.1;TraesCS4A02G178600.5;TraesCS1A02G091400.2
mitochondrial protein processing	GO:0034982					5		0.0406818	TraesCS2A02G322800.1;TraesCS2B02G359800.1;TraesCS2A02G322700.1;TraesCS2D02G340100.1;TraesCS2B02G359900.1
tetrahydrofolate interconversion	GO:0035999					10		0.0358138	TraesCS5D02G481300.1;TraesCS5A02G468400.1;TraesCS2D02G493600.1;TraesCS2A02G493700.1;TraesCS5B02G481000.1;TraesCS2B02G521700.1;TraesCS3B02G417800.1;TraesCS3D02G378700.1;TraesCS3A02G385600.1;TraesCS5A02G184400.1
snRNA modification	GO:0040031					4		0.0233359	TraesCS7A02G266800.1;TraesCS7A02G266900.1;TraesCS7B02G165400.1;TraesCS7B02G165600.1
ribosomal large subunit biogenesis	GO:0042273					30		2.89529e-08	TraesCS1B02G180700.1;TraesCS1A02G163900.1;TraesCS3D02G140800.1;TraesCS4A02G406500.1;TraesCS5D02G273200.1;TraesCS7D02G125500.1;TraesCS3B02G158400.1;TraesCS6D02G326700.1;TraesCS5A02G019600.1;TraesCS6D02G209400.1;TraesCS2D02G232500.1;TraesCSU02G081000.1;TraesCS6B02G275400.1;TraesCS2A02G233000.1;TraesCS6A02G224600.1;TraesCS2B02G250300.1;TraesCS5D02G158600.1;TraesCS6B02G256900.1;TraesCS5A02G153300.1;T…
ribosomal small subunit biogenesis	GO:0042274					12		0.000913953	TraesCS4A02G114100.1;TraesCS1B02G146100.1;TraesCS4B02G190000.1;TraesCS4D02G191400.1;TraesCS2B02G323800.2;TraesCS6B02G275400.1;TraesCS1D02G091200.1;TraesCS2D02G305600.1;TraesCS1A02G129100.1;TraesCS1A02G109500.1;TraesCS1D02G125600.1;TraesCS2A02G307300.1
error-prone translesion synthesis	GO:0042276					7		0.0167252	TraesCS2D02G117800.3;TraesCS3D02G294800.3;TraesCS7B02G335900.1;TraesCS7D02G426800.2;TraesCS7A02G436200.3;TraesCS7A02G436200.1;TraesCS7D02G426800.1
photosystem II stabilization	GO:0042549					13		0.00237761	TraesCS2D02G573100.1;TraesCS5D02G458300.1;TraesCS1B02G404500.1;TraesCS1A02G326100.1;TraesCS1D02G328000.1;TraesCS2D02G248400.2;TraesCS2B02G270300.2;TraesCS2A02G247300.3;TraesCS2B02G270300.1;TraesCS2A02G247300.2;TraesCS3B02G344200.1;TraesCS3D02G309400.1;TraesCS2D02G248400.1
positive regulation of circadian rhythm	GO:0042753					4		0.0233359	TraesCS4D02G149000.1;TraesCS4B02G149300.1;TraesCS5A02G201900.1;TraesCS5D02G208200.1
regulation of cellular respiration	GO:0043457					7		0.0126538	TraesCS1A02G001500.1;TraesCSU02G269400.1;TraesCSU02G264700.1;TraesCS4A02G244700.1;TraesCSU02G260700.1;TraesCSU02G258100.1;TraesCSU02G075700.1
exonucleolytic nuclear-transcribed mRNA catabolic process involved in deadenylation-dependent decay	GO:0043928					17		0.000968379	TraesCS4D02G074300.1;TraesCS6A02G141100.2;TraesCS4A02G239300.1;TraesCS6D02G130400.3;TraesCS7B02G064900.1;TraesCS7D02G160700.1;TraesCS4B02G075600.1;TraesCS7A02G160000.1;TraesCS4D02G022000.1;TraesCS3A02G447900.1;TraesCS7B02G093000.1;TraesCS3D02G240300.1;TraesCS7A02G305800.1;TraesCS7A02G187900.1;TraesCS7D02G188900.1;TraesCS3A02G239900.1;TraesCS3B02G268300.1
histone H4 acetylation	GO:0043967					7		0.00668017	TraesCS5D02G364800.1;TraesCS5B02G186000.1;TraesCS6D02G149800.1;TraesCS5B02G358500.1;TraesCS5D02G193200.1;TraesCS5A02G356000.1;TraesCS5A02G197700.1
cellular carbohydrate metabolic process	GO:0044262					6		0.0297772	TraesCS3B02G373000.1;TraesCS4B02G285000.1;TraesCS3D02G334500.1;TraesCS3A02G341000.1;TraesCS4D02G283800.1;TraesCS4A02G019100.1
ceramide catabolic process	GO:0046514					4		0.0373796	TraesCS3B02G255000.1;TraesCS3B02G255000.2;TraesCS3D02G227900.1;TraesCS3A02G225500.1
tetrahydrofolate metabolic process	GO:0046653					6		0.013725	TraesCS2D02G493600.1;TraesCS2A02G493700.1;TraesCS2B02G521700.1;TraesCS3B02G417800.1;TraesCS3D02G378700.1;TraesCS3A02G385600.1
folic acid metabolic process	GO:0046655					6		0.013725	TraesCS2D02G493600.1;TraesCS2A02G493700.1;TraesCS2B02G521700.1;TraesCS3B02G417800.1;TraesCS3D02G378700.1;TraesCS3A02G385600.1
shoot system development	GO:0048367					3		0.0367347	TraesCS3A02G154500.1;TraesCS3D02G161800.1;TraesCS3B02G180800.1
chaperone-mediated protein complex assembly	GO:0051131					7		0.00933085	TraesCS1D02G053500.1;TraesCS1A02G051500.1;TraesCS7D02G284400.1;TraesCS2D02G094000.1;TraesCS1B02G068200.1;TraesCS2A02G095500.1;TraesCS2B02G110800.2
glucose 6-phosphate metabolic process	GO:0051156					11		0.00307463	TraesCS3A02G276100.1;TraesCS3D02G475600.1;TraesCS1D02G041200.1;TraesCS3D02G276000.3;TraesCS1B02G053600.1;TraesCS1B02G355600.1;TraesCS1A02G040600.1;TraesCS1A02G342500.1;TraesCS1D02G344600.1;TraesCS3A02G480900.1;TraesCS1A02G122800.1
attachment of mitotic spindle microtubules to kinetochore	GO:0051315					7		0.0216148	TraesCS6D02G083900.1;TraesCS5A02G482600.1;TraesCS6D02G106900.1;TraesCS6A02G117300.1;TraesCS5D02G496100.1;TraesCS3A02G528400.1;TraesCS3B02G597400.1
transmembrane transport	GO:0055085					78		0.00287995	TraesCS7D02G049000.2;TraesCS7D02G049000.3;TraesCSU02G063800.1;TraesCS3A02G123000.1;TraesCS6B02G444100.1;TraesCS6A02G248000.1;TraesCS5A02G510300.2;TraesCS6D02G385600.1;TraesCS3B02G148100.2;TraesCS2B02G311700.4;TraesCS6A02G402000.1;TraesCS4B02G341000.1;TraesCS6D02G230100.1;TraesCS6B02G276700.1;TraesCS4D02G337000.1;TraesCS2A02G097400.1;TraesCS7A02G053800.1;TraesCS2B02G472800.1;TraesCS6B02G276800.1;T…
mRNA destabilization	GO:0061157					9		0.0421096	TraesCS1B02G057800.3;TraesCS1D02G045100.1;TraesCS1A02G044500.1;TraesCS5D02G439100.1;TraesCS4A02G125600.3;TraesCS5A02G431200.1;TraesCS5A02G431100.1;TraesCS5B02G433000.1;TraesCS5B02G391500.1
positive regulation of mitochondrial translation	GO:0070131					9		0.00709994	TraesCS7D02G228600.1;TraesCS1D02G281100.1;TraesCS7A02G225900.1;TraesCS7B02G193700.1;TraesCS3B02G071700.1;TraesCS3A02G059200.1;TraesCS3A02G059600.1;TraesCS3B02G072200.1;TraesCS3D02G059900.1
chromosome organization involved in meiotic cell cycle	GO:0070192					8		0.0103552	TraesCS7A02G208700.1;TraesCS7D02G211100.1;TraesCS7D02G381300.1;TraesCS7A02G384800.1;TraesCS5B02G085000.2;TraesCS5A02G081400.1;TraesCS5D02G091200.2;TraesCS5D02G141200.1
nuclear polyadenylation-dependent rRNA catabolic process	GO:0071035					18		2.47094e-05	TraesCS4D02G074300.1TraesCS6A02G141100.2;TraesCS1A02G137000.1;TraesCS4A02G239300.1;TraesCS6D02G130400.3;TraesCS7B02G064900.1;TraesCS7D02G160700.1;TraesCS4B02G075600.1;TraesCS1D02G138000.1;TraesCS7A02G160000.1;TraesCS4D02G022000.1;TraesCS7B02G093000.1;TraesCS3D02G240300.1;TraesCS7A02G305800.1;TraesCS7A02G187900.1;TraesCS7D02G188900.1;TraesCS3A02G239900.1;TraesCS3B02G268300.1;TraesCS4D02G074300.1;T…
cellular response to light stimulus	GO:0071482					3		0.0367347	TraesCS1B02G257400.1;TraesCS1D02G246100.1;TraesCS1A02G246800.1
potassium ion transmembrane transport	GO:0071805					11		0.00919645	TraesCS4B02G014500.1;TraesCS4A02G298900.1;TraesCS2D02G123000.1;TraesCS2A02G133600.1;TraesCS7D02G241200.1;TraesCSU02G002700.1;TraesCS7B02G149100.1;TraesCS7A02G397700.1;TraesCS2D02G135600.1;TraesCS7A02G242300.;1;TraesCS7A02G462000.1
mitochondrial tRNA 3'-trailer cleavage, endonucleolytic	GO:0072684					3		0.0367347	TraesCS3D02G163900.1;TraesCS3B02G182700.1;TraesCS3A02G156100.1
4-alpha-methyl-delta7-sterol oxidation	GO:0080065					3		0.0367347	TraesCS4D02G134600.1;TraesCS4A02G179800.1;TraesCS4B02G139900.1
granum assembly	GO:0090391					3		0.0367347	TraesCS2A02G221000.1;TraesCS2D02G226700.1;TraesCS2B02G246600.1
sodium ion import across plasma membrane	GO:0098719					9		0.00908829	TraesCS2D02G123000.1;TraesCS2A02G133600.1;TraesCS7D02G241200.1;TraesCSU02G002700.1;TraesCS7B02G149100.1;TraesCS7A02G397700.1;TraesCS2D02G135600.1;TraesCS7A02G242300.;1;TraesCS7A02G462000.1
positive regulation of superoxide dismutase activity	GO:1901671					10		9.92275e-06	TraesCS7B02G066000.2;TraesCS6B02G371500.1;TraesCS5A02G212500.1;TraesCS6A02G340300.2;TraesCS7D02G162300.2;TraesCS5B02G211200.1;TraesCS7A02G161000.1;TraesCS5D02G219500.1;TraesCS6D02G320800.1;TraesCS7B02G066000.1
positive regulation of anaphase-promoting complex-dependent catabolic process	GO:1905786					7		0.0167252	TraesCS2B02G461400.1;TraesCS2A02G059300.1;TraesCS5B02G272800.1;TraesCS5D02G280600.1;TraesCS2D02G438800.1;TraesCS6A02G085400.1
histone glutamine methylation	GO:1990258					7		0.00032331	TraesCS2B02G578600.1;TraesCS6B02G440500.1;TraesCS6D02G384500.1;TraesCS7D02G467000.1;TraesCS6A02G400300.1;TraesCS7A02G479900.1;TraesCS7B02G382200.1
nuclear pore organization	GO:0006999					7		0.00306933	TraesCS1D02G342600.1;TraesCS3B02G158900.1;TraesCS6A02G260300.1;TraesCS3D02G141300.1;TraesCS3A02G313000.1;TraesCS1A02G340600.1;TraesCS2A02G246000.1
DNA biosynthetic process	GO:0071897					9		4.85888e-05	TraesCS2D02G429800.2;TraesCS1D02G172600.1;TraesCS1A02G375900.1;TraesCS1B02G396300.1;TraesCS1D02G383300.1;TraesCS1B02G184700.1;TraesCS3B02G298100.2;TraesCS2A02G431800.1;TraesCS1A02G172100.1
protein phosphorylation	GO:0006468									164		0.021862	TraesCS5A02G052900.1;TraesCS6B02G050900.1;TraesCS6A02G008400.1;TraesCS5B02G454700.1;TraesCS3B02G024500.1;TraesCS5B02G454100.1;TraesCS5B02G550200.1;TraesCS2A02G510300.1;TraesCSU02G230200.1;TraesCSU02G054452.1;TraesCS3D02G003900.;1;TraesCS4A02G323500.2;TraesCSU02G054200.1;TraesCS3A02G006900.1;TraesCS2B02G563800.1;TraesCS4A02G310100.1;TraesCSU02G254200.1;TraesCS1A02G071657.1;TraesCS3B02G474400.1;Tra…
mitochondrial mRNA catabolic process	GO:0000958									5		0.0265436	TraesCS6B02G253600.1;TraesCS6A02G228100.1;TraesCS2B02G257300.1;TraesCS2A02G239200.2;TraesCS2D02G246100.1
galactose metabolic process	GO:0006012									13		0.00358625	TraesCS7A02G417000.1;TraesCS2D02G460600.1;TraesCS7B02G317000.1;TraesCS2B02G482000.1;TraesCS2A02G460400.1;TraesCS5A02G314800.1;TraesCS7D02G307500.1;TraesCS7A02G311100.1;TraesCS5B02G315700.1;TraesCS7B02G210700.1;TraesCS5D02G298700.1;TraesCS1A02G443900.1;TraesCS2D02G428100.1
UDP-N-acetylglucosamine biosynthetic process	GO:0006048									9		0.0217749	TraesCS3A02G524400.1;TraesCS7B02G101100.1;TraesCS6D02G262000.1;TraesCS7D02G196900.2;TraesCS6B02G310000.1;TraesCS5B02G144800.2;TraesCS5A02G145900.2;TraesCS1B02G431200.1;TraesCS5D02G146300.1
glycerol metabolic process	GO:0006071									19		0.00979374	TraesCS6B02G202700.1;TraesCS6A02G174100.2;TraesCS1B02G133300.1;TraesCS1D02G114600.1;TraesCS2A02G330200.1;TraesCS6A02G200600.1;TraesCS6B02G226700.2;TraesCS3B02G370300.1;TraesCS6D02G189300.1;TraesCS6B02G226700.1;TraesCS3D02G332200.1;TraesCS7D02G242500.1;TraesCS7B02G147500.1;TraesCS1B02G133400.3;TraesCS2A02G515700.1;TraesCS1D02G357000.1;TraesCS6A02G174100.1;TraesCS6B02G202700.2;TraesCS6B02G202700.3
(1->3)-beta-D-glucan biosynthetic process	GO:0006075									19		0.00824488	TraesCS2B02G521100.1;TraesCS3D02G246000.1;TraesCS6B02G468200.1;TraesCS3A02G245500.1;TraesCS3B02G274100.1;TraesCS4A02G459300.1;TraesCS7A02G030500.1;TraesCS3B02G229700.1;TraesCS3A02G292700.1;TraesCS6D02G405600.1;TraesCS3A02G197600.3;TraesCS7A02G555700.1;TraesCS6B02G182300.1;TraesCS6A02G154400.1;TraesCS3B02G230100.3;TraesCS6D02G144200.1;TraesCS3D02G201500.1;TraesCS3D02G201500.2;TraesCS7B02G480300.1
DNA catabolic process	GO:0006308									10		0.0485701	TraesCS2B02G535400.1;TraesCS2D02G507800.1;TraesCS2D02G507900.1;TraesCS2A02G507500.1;TraesCS3D02G036900.1;TraesCS3A02G044100.1;TraesCS3B02G039500.1;TraesCS3B02G039600.1;TraesCS3A02G044000.1;TraesCS3A02G044000.2
mRNA splice site selection	GO:0006376									10		0.000823515	TraesCS6A02G217400.1;TraesCS6D02G199700.1;TraesCS6B02G247200.2;TraesCS5B02G532000.1;TraesCS6B02G247200.1;TraesCS5D02G530300.1;TraesCS5B02G571300.1;TraesCS5D02G530300.3;TraesCS5B02G532000.2;TraesCS4A02G342700.1
SRP-dependent cotranslational protein targeting to membrane, translocation	GO:0006616									12		0.0188704	TraesCS3D02G208200.1;TraesCS3A02G207800.1;TraesCS5B02G013400.1;TraesCS3B02G234900.1;TraesCS5D02G160200.1;TraesCS1D02G248100.2;TraesCS4B02G181300.1;TraesCS5D02G164800.1;TraesCS5B02G157500.1;TraesCS5A02G159800.1;TraesCS3B02G342900.1;TraesCS5A02G290700.1
phospholipid metabolic process	GO:0006644									16		0.0361309	TraesCS3D02G242700.1;TraesCS7D02G339000.1;TraesCS7B02G241600.1;TraesCS4D02G040800.1;TraesCS3B02G270800.1;TraesCS3A02G449100.2;TraesCS7A02G330800.1;TraesCS3A02G449100.1;TraesCS4B02G043300.1;TraesCS2B02G494400.1;TraesCS1D02G379800.1;TraesCS1B02G393200.1;TraesCS7D02G066700.2;TraesCS4D02G217600.1;TraesCS2D02G134100.1;TraesCS2B02G154600.1
glutathione metabolic process	GO:0006749									99		0.000669104	TraesCS7D02G514500.1;TraesCS1B02G194700.1;TraesCS1D02G189700.1;TraesCSU02G122000.1;TraesCS2B02G244100.1;TraesCS1A02G186700.1;TraesCS1D02G189800.2;TraesCS1D02G189800.1;TraesCS3D02G430200.1;TraesCS4B02G059300.;TraesCS7D02G078700.1;TraesCS4A02G454800.1;TraesCS5B02G435000.1;TraesCS5A02G190900.1;TraesCS7D02G030700.1;TraesCS4B02G059100.1;TraesCS1D02G190000.1;TraesCS7D02G465400.1;TraesCS5D02G148500.2;Tr…
phosphate-containing compound metabolic process	GO:0006796									12		0.0428899	TraesCS4B02G226700.1;TraesCS4D02G227300.1;TraesCS4A02G070600.1;TraesCS1B02G283300.1;TraesCS1D02G273500.1;TraesCS2D02G587100.1;TraesCS6B02G360300.1;TraesCS6B02G299800.1;TraesCS6D02G252400.1;TraesCS6A02G272300.1;TraesCS3D02G539900.1;TraesCS3D02G540100.2
cell surface receptor signaling pathway	GO:0007166									125		6.4762e-05	TraesCS5A02G052900.1;TraesCS6B02G050900.1;TraesCS6A02G008400.1;TraesCS5B02G454700.1;TraesCS2D02G026600.1;TraesCS5B02G454100.1;TraesCS5B02G550200.1;TraesCS4A02G488100.2;TraesCS2A02G510300.1;TraesCSU02G230200.1;TraesCSU02G054452.1;TraesCS3D02G003900.1;TraesCSU02G054200.1;TraesCS3A02G006900.1;TraesCS2B02G563800.1;TraesCS4A02G310100.1;TraesCS3A02G009100.1;TraesCSU02G254200.1;TraesCS3A02G009000.1;Trae…
metabolic process	GO:0008152									8		0.016542	TraesCS7D02G551400.1;TraesCS5D02G205100.1;TraesCS1D02G057300.1;TraesCS5A02G199400.1;TraesCS7B02G176500.3;TraesCS7D02G278400.1;TraesCS5B02G197800.1;TraesCS3B02G102800.1
cellular amino acid biosynthetic process	GO:0008652									24		0.0099429	TraesCS5A02G531200.1;TraesCS4B02G363000.1;TraesCS7D02G186100.1;TraesCS2A02G163600.1;TraesCS2B02G189300.1;TraesCS6A02G305400.1;TraesCS2D02G170400.1;TraesCS7A02G184600.1;TraesCS3A02G196700.1;TraesCS4A02G083400.1;TraesCS4B02G220800.1;TraesCS4D02G221100.1;TraesCS3A02G301800.2;TraesCS3D02G300200.1;TraesCS3D02G205800.3;TraesCS4B02G047600.1;TraesCS7A02G280700.1;TraesCS4D02G286000.2;TraesCS2A02G523400.1;…
aspartate family amino acid biosynthetic process	GO:0009067									5		0.0151744	TraesCS5B02G174600.1;TraesCS5B02G141000.2;TraesCS5D02G149900.1;TraesCS5A02G177400.1;TraesCS5D02G181600.4
chorismate biosynthetic process	GO:0009423									15		0.0127725	TraesCS7D02G186100.1;TraesCS2A02G163600.1;TraesCS2B02G189300.1;TraesCS6A02G305400.1;TraesCS2D02G170400.1;TraesCS7A02G184600.1;TraesCS3A02G196700.1;TraesCS4A02G083400.1;TraesCS4B02G220800.1;TraesCS4D02G221100.1;TraesCS3D02G205800.3;TraesCS2A02G523400.1;TraesCS6A02G053900.1;TraesCS1B02G229700.1;TraesCS1D02G218300.1
plant-type hypersensitive response	GO:0009626									9		0.0217749	TraesCS3A02G517100.1;TraesCS3D02G524700.1;TraesCS6B02G328600.2;TraesCS6A02G299100.2;TraesCS7B02G107400.1;TraesCS3D02G272100.1;TraesCS7D02G203900.1;TraesCS3B02G306200.1;TraesCS3A02G272500.1
plant-type cell wall biogenesis	GO:0009832									9		0.00161959	TraesCS3B02G333100.1;TraesCS3D02G298600.1;TraesCS3A02G303200.1;TraesCS4A02G166900.1;TraesCS4B02G144900.1;TraesCS2B02G526700.1;TraesCS2A02G498600.1;TraesCS2D02G498900.1;TraesCS2A02G174400.1
phenylacetate catabolic process	GO:0010124									4		0.0316413	TraesCS1D02G142700.1;TraesCS1A02G143900.2;TraesCS1B02G161300.1;TraesCS6B02G432600.1
peroxisome fission	GO:0016559									9		0.00263285	TraesCS7D02G051200.1;TraesCS4A02G442900.1;TraesCS7A02G056300.1;TraesCS2B02G385400.1;TraesCS4B02G355100.1;TraesCS5A02G524400.1;TraesCS2A02G368300.1;TraesCS4D02G348600.1;TraesCS2D02G365100.1
D-gluconate metabolic process	GO:0019521									6		0.00744259	TraesCS4A02G455900.1;TraesCS3D02G491400.1;TraesCS7A02G092300.3;TraesCS7D02G030000.1;TraesCS7A02G092300.2;TraesCS7A02G012000.1
UDP-L-arabinose metabolic process	GO:0033356									9		0.00161959	TraesCS3B02G333100.1;TraesCS3D02G298600.1;TraesCS3A02G303200.1;TraesCS4A02G166900.1;TraesCS4B02G144900.1;TraesCS2B02G526700.1;TraesCS2A02G498600.1;TraesCS2D02G498900.1;TraesCS2A02G174400.1
L-lysine catabolic process to acetyl-CoA via saccharopine	GO:0033512									7		0.0420356	TraesCS6B02G376200.1;TraesCS6D02G325100.1;TraesCS6A02G344000.4;TraesCS6A02G344000.3;TraesCS2A02G041100.1;TraesCS2B02G053600.1;TraesCS4D02G070200.1
response to endoplasmic reticulum stress	GO:0034976									22		0.0034871	TraesCS6A02G000600.1;TraesCS1A02G175000.2;TraesCS5D02G482800.1;TraesCS5A02G469800.1;TraesCS4A02G214200.2;TraesCS4B02G101800.3;TraesCS6D02G005200.1;TraesCS6D02G004700.1;TraesCS1B02G189700.1;TraesCS6A02G001100.1;TraesCS1D02G164100.1;TraesCS5B02G482400.1;TraesCS4D02G098400.1;TraesCS1D02G047400.2;TraesCS7D02G121800.1;TraesCS1A02G317200.1;TraesCS6B02G005100.1;TraesCS5A02G366900.1;TraesCS3A02G098900.2;…
Golgi to plasma membrane protein transport	GO:0043001									5		0.0418285	TraesCS1D02G341900.2;TraesCS1A02G069400.1;TraesCS1B02G352200.2;TraesCS1B02G087700.1;TraesCS1D02G072000.1
peptide catabolic process	GO:0043171									7		0.0420356	TraesCS2D02G206200.1;TraesCS2A02G198400.1;TraesCS2B02G225800.2;TraesCS2A02G579900.2;TraesCS5B02G189600.1;TraesCS5B02G076900.2;TraesCS5D02G083200.1
protein unfolding	GO:0043335									8		7.07599e-05	TraesCS5B02G300100.1;TraesCS3B02G432600.1;TraesCS3D02G393700.2;TraesCS7B02G129300.1;TraesCS5D02G307200.2;TraesCS7A02G222800.1;TraesCS7D02G224400.1;TraesCS3A02G399600.2
xylan biosynthetic process	GO:0045492									20		0.00428671	TraesCS3B02G442700.1;TraesCS6A02G312600.1;TraesCS6B02G342800.1;TraesCS3D02G404100.1;TraesCS3D02G209200.2;TraesCS2D02G598000.1;TraesCS4B02G337600.1;TraesCS3A02G206400.1;TraesCS3A02G409200.2;TraesCS1B02G452000.1;TraesCS7D02G403500.1;TraesCS2B02G604800.1;TraesCS5A02G091400.1;TraesCS7A02G410300.1;TraesCS7B02G485000.1;TraesCS7D02G549800.1;TraesCS1B02G277500.1;TraesCS1D02G266700.2;TraesCS7A02G560100.2;…
tetrahydrofolylpolyglutamate biosynthetic process	GO:0046901									6		0.00380514	TraesCS1B02G190700.4;TraesCS7A02G189700.1;TraesCS7D02G190800.1;TraesCS1A02G173700.1;TraesCS4B02G392600.1;TraesCS7B02G094600.1
leaf development	GO:0048366									13		0.007958	TraesCS5D02G186200.1;TraesCS5B02G179800.1;TraesCS5A02G181800.1;TraesCS5D02G148000.1;TraesCS2D02G208500.1;TraesCS3D02G150500.1;TraesCS7A02G345400.1;TraesCS2A02G200700.1;TraesCS3A02G134200.1;TraesCS7D02G333900.1;TraesCS7B02G237900.1;TraesCS5B02G541000.1;TraesCS3B02G168000.1
de novo' cotranslational protein folding	GO:0051083									8		0.00518832	TraesCS5B02G300100.1;TraesCS3B02G432600.1;TraesCS3D02G393700.2;TraesCS7B02G129300.1;TraesCS5D02G307200.2;TraesCS7A02G222800.1;TraesCS7D02G224400.1;TraesCS3A02G399600.2
isopentenyl diphosphate biosynthetic process, methylerythritol 4-phosphate pathway involved in terpenoid biosynthetic process	GO:0051484									4		0.0143616	TraesCS3B02G000700.1;TraesCS3A02G001700.1;TraesCSU02G056300.1;TraesCS6A02G326300.1
endoplasmic reticulum-plasma membrane tethering	GO:0061817									11		0.0291597	TraesCS7D02G161100.1;TraesCSU02G009400.1;TraesCS7A02G540500.1;TraesCS7A02G300700.1;TraesCS7D02G296400.1;TraesCS7B02G201800.1;TraesCS7D02G296900.1;TraesCS4A02G309200.1;TraesCS6A02G242200.1;TraesCS6B02G282300.1;TraesCS6B02G008300.1
calcium ion transmembrane transport	GO:0070588									13		0.0233266	TraesCS4B02G161500.2;TraesCS1B02G060700.1;TraesCS1A02G047000.1;TraesCS2D02G507000.1;TraesCS2B02G534600.1;TraesCS4A02G156500.1;TraesCS6D02G335800.1;TraesCS3D02G155700.1;TraesCS7D02G184700.1;TraesCS3A02G147700.1;TraesCS3B02G174400.1;TraesCS7A02G183100.1;TraesCS7B02G088100.1
ER-associated misfolded protein catabolic process	GO:0071712									18		0.0319662	TraesCS5A02G049400.1;TraesCS4A02G290600.1;TraesCS4D02G021200.1;TraesCSU02G127800.1;TraesCS4B02G023600.1;TraesCS3B02G229900.1;TraesCS3D02G201900.1;TraesCS1B02G268600.1;TraesCS1B02G169900.1;TraesCS2B02G415400.1;TraesCS4B02G165100.1;TraesCS6D02G218600.1;TraesCS2D02G394900.1;TraesCS5B02G054600.1;TraesCS6B02G264500.1;TraesCS4A02G149900.1;TraesCS4D02G157200.1;TraesCS6D02G171200.1
regulation of salicylic acid biosynthetic process	GO:0080142									16		0.00629137	TraesCS5D02G102000.2;TraesCS5B02G095800.2;TraesCS5A02G413700.1;TraesCS3B02G045900.1;TraesCS3D02G041800.1;TraesCS5B02G098900.1;TraesCS5D02G102100.1;TraesCS5A02G092800.1;TraesCS5A02G414300.1;TraesCS3A02G037700.1;TraesCS5D02G102300.1;TraesCS5A02G090000.1;TraesCS5D02G105100.1;TraesCS3A02G403500.1;TraesCS5B02G096000.1;TraesCS6D02G185500.1
nucleoid organization	GO:0090143									6		0.000541387	TraesCS4A02G010700.1;TraesCS2B02G234000.1;TraesCS2D02G209100.1;TraesCS4B02G293700.1;TraesCS2A02G206800.1;TraesCS4D02G292400.1
endoplasmic reticulum membrane organization	GO:0090158									11		0.0291597	TraesCS7D02G161100.1;TraesCSU02G009400.1;TraesCS7A02G540500.1;TraesCS7A02G300700.1;TraesCS7D02G296400.1;TraesCS7B02G201800.1;TraesCS7D02G296900.1;TraesCS4A02G309200.1;TraesCS6A02G242200.1;TraesCS6B02G282300.1;TraesCS6B02G008300.1
xylan acetylation	GO:1990937									7		0.0420356	TraesCS3D02G209200.2;TraesCS4B02G337600.1;TraesCS3A02G206400.1;TraesCS1B02G452000.1;TraesCS7D02G403500.1;TraesCS5A02G091400.1;TraesCS7A02G410300.1
regulation of salicylic acid mediated signaling pathway	GO:2000031									15		0.00685422	TraesCS6D02G278800.3;TraesCS1D02G395600.1;TraesCS3A02G105400.1;TraesCS1B02G415100.1;TraesCS6B02G328600.2;TraesCS6A02G299100.2;TraesCS7B02G107400.1;TraesCS7D02G019000.1;TraesCS3D02G107500.1;TraesCS3B02G123800.1;TraesCS3D02G272100.1;TraesCS4B02G018900.2;TraesCS7D02G203900.1;TraesCS3B02G306200.1;TraesCS3A02G272500.1
[truncated: 1 more rows]
