# Supplementary material for: Comparison of Gene Expression Changes in Three Wheat Varieties with Different Susceptibilities to Heat Stress Using RNA-Seq Analysis
Source: Int J Mol Sci. 2022 Sep 14;23(18):10734. doi: 10.3390/ijms231810734 (PMC9505106; doi:10.3390/ijms231810734)
Supplement: Supplementary file 1 [file ijms-23-10734-s001.zip › Supplementary File S5- Gene ontology (GO) annotations (BP)-vf.xlsx]

## Sheet: BP
	Significantly (FDR < 0.05) enriched biological processes (BP) for differentially expressed genes (DEG) identified in three comparisons after heat treatment
	Jopum													Keumkang													Olgeuru
	CT vs. H6				CT vs. H12				H6 vs. H12					CT vs. H6				CT vs. H12				H6 vs. H12					CT vs. H6				CTvs. H12				H6 vs. H12
	GO term	GO ID	-log10(p-value)	count	GO term	GO ID	-log10(p-value)	count	GO term	GO ID	-log10(p-value)	count		GO term	GO ID	-log10(p-value)	count	GO term	GO ID	-log10(p-value)	count	GO term	GO ID	-log10(p-value)	count		GO term	GO ID	-log10(p-value)	count	GO term	GO ID	-log10(p-value)	count	GO term	GO ID	-log10(p-value)	count
	response to hydrogen peroxide	GO:0042542	29.4794	57	photosynthesis	GO:0015979	37.1657	118	photosynthesis	GO:0015979	65.7805	146		photosynthesis, light harvesting	GO:0009765	33.6894	46	photosynthesis, light harvesting	GO:0009765	25.3461	33	photosynthesis	GO:0015979	42.0815	165		translation	GO:0006412	44.832	543	photosynthesis	GO:0015979	30.8126	155	response to hydrogen peroxide	GO:0042542	22.156	61
	response to salt stress	GO:0009651	27.0292	53	photorespiration	GO:0009853	23.9439	34	response to hydrogen peroxide	GO:0042542	46.9284	56		photosynthesis	GO:0015979	33.3451	130	protein-chromophore linkage	GO:0018298	13.155	51	response to hydrogen peroxide	GO:0042542	26.2406	58		photosynthesis	GO:0015979	38.0034	219	photosynthesis, light harvesting	GO:0009765	30.0208	46	protein folding	GO:0006457	19.3947	175
	protein oligomerization	GO:0051259	26.4092	51	carbon fixation	GO:0015977	19.3219	35	protein oligomerization	GO:0051259	37.1657	50		protein-chromophore linkage	GO:0018298	30.2251	104	photosynthesis	GO:0015979	13.0131	61	protein folding	GO:0006457	24.4399	154		protein-chromophore linkage	GO:0018298	26.41	140	protein-chromophore linkage	GO:0018298	29.9287	114	photosynthesis	GO:0015979	18.8077	146
	response to heat	GO:0009408	24.039	63	protoporphyrinogen IX biosynthetic process	GO:0006782	14.1354	26	response to salt stress	GO:0009651	26.7823	51		response to hydrogen peroxide	GO:0042542	27.8604	55	carbon fixation	GO:0015977	11.572	17	protein oligomerization	GO:0051259	20.7276	49		protein folding	GO:0006457	23.8524	211	rRNA processing	GO:0006364	27.2066	100	protein oligomerization	GO:0051259	16.0263	50
	protein folding	GO:0006457	19.0202	126	chlorophyll biosynthetic process	GO:0015995	14.0017	33	protein folding	GO:0006457	23.9439	149		protein folding	GO:0006457	27.2769	141	photorespiration	GO:0009853	11.5527	14	response to salt stress	GO:0009651	20.3164	51		photosynthesis, light harvesting	GO:0009765	22.8722	48	translation	GO:0006412	26.3157	331	response to heat	GO:0009408	15.8345	68
	carbon fixation	GO:0015977	12.5773	32	plastid translation	GO:0032544	12.7508	13	response to heat	GO:0009408	23.6512	64		protein oligomerization	GO:0051259	25.7909	50	plastid translation	GO:0032544	9.99682	11	response to heat	GO:0009408	19.7601	63		response to hydrogen peroxide	GO:0042542	18.3043	62	photorespiration	GO:0009853	17.9847	35	cinnamic acid biosynthetic process	GO:0009800	15.5317	40
	protein-chromophore linkage	GO:0018298	11.9355	66	pentose-phosphate shunt, non-oxidative branch	GO:0009052	9.55556	15	carbon fixation	GO:0015977	22.3431	39		response to salt stress	GO:0009651	25.3992	52	amino acid transport	GO:0006865	7.96558	38	carbon fixation	GO:0015977	18.2868	42		chlorophyll biosynthetic process	GO:0015995	17.2617	58	ribosome biogenesis	GO:0042254	15.6257	49	response to salt stress	GO:0009651	14.6954	50
	rRNA processing	GO:0006364	11.6118	64	fructose 1,6-bisphosphate metabolic process	GO:0030388	9.55046	20	photorespiration	GO:0009853	19.3219	32		response to heat	GO:0009408	24.564	63	glutamine biosynthetic process	GO:0006542	7.92879	8	chlorophyll biosynthetic process	GO:0015995	17.056	46		response to heat	GO:0009408	14.7542	73	carbon fixation	GO:0015977	13.4171	37	carbon fixation	GO:0015977	13.9646	39
	nucleosome assembly	GO:0006334	9.21279	69	cell redox homeostasis	GO:0045454	8.5281	24	chlorophyll biosynthetic process	GO:0015995	17.5259	47		carbon fixation	GO:0015977	17.95	34	circadian rhythm	GO:0007623	7.76275	16	photorespiration	GO:0009853	14.2166	32		carbon fixation	GO:0015977	12.8558	44	maturation of SSU-rRNA from tricistronic rRNA transcript (SSU-rRNA, 5.8S rRNA, LSU-rRNA)	GO:0000462	13.4065	45	L-phenylalanine catabolic process	GO:0006559	12.1732	41
	cellular response to heat	GO:0034605	8.9285	41	photosystem II repair	GO:0010206	8.29568	9	rRNA processing	GO:0006364	16.7767	77		photorespiration	GO:0009853	17.7879	28	positive regulation of superoxide dismutase activity	GO:1901671	7.30211	10	photosynthesis, light harvesting in photosystem I	GO:0009768	13.1613	36		photorespiration	GO:0009853	12.6625	36	maturation of LSU-rRNA	GO:0000470	11.2091	32	photorespiration	GO:0009853	10.0646	28
	photorespiration	GO:0009853	7.94624	22	fructose metabolic process	GO:0006000	7.99815	18	protein-chromophore linkage	GO:0018298	15.7792	72		photosynthesis, light harvesting in photosystem I	GO:0009768	16.6266	38	chlorophyll biosynthetic process	GO:0015995	7.29602	22	photosynthetic electron transport in photosystem I	GO:0009773	10.5512	21		response to salt stress	GO:0009651	12.4651	52	cytidine to uridine editing	GO:0016554	10.8147	23	photosynthetic electron transport in photosystem I	GO:0009773	10.0342	23
	photosynthesis	GO:0015979	7.88783	91	photosynthesis, light harvesting	GO:0009765	7.84339	19	fructose 1,6-bisphosphate metabolic process	GO:0030388	15.4567	24		chlorophyll biosynthetic process	GO:0015995	12.0788	36	photosystem II repair	GO:0010206	7.15538	8	fructose 1,6-bisphosphate metabolic process	GO:0030388	9.70446	24		protein oligomerization	GO:0051259	12.3075	50	rhythmic process	GO:0048511	9.43692	21	fructose 1,6-bisphosphate metabolic process	GO:0030388	9.80598	27
	photosynthesis, light harvesting	GO:0009765	7.24033	21	carotenoid biosynthetic process	GO:0016117	7.60328	16	chaperone-mediated protein folding	GO:0061077	14.1354	22		fructose 1,6-bisphosphate metabolic process	GO:0030388	10.4722	23	regulation of circadian rhythm	GO:0042752	6.98091	13	galactose metabolic process	GO:0006012	9.51242	20		photosynthetic electron transport in photosystem I	GO:0009773	11.2119	26	maturation of LSU-rRNA from tricistronic rRNA transcript (SSU-rRNA, 5.8S rRNA, LSU-rRNA)	GO:0000463	9.31674	29	protein autophosphorylation	GO:0046777	8.65548	149
	polyadenylation-dependent snoRNA 3'-end processing	GO:0071051	6.55505	16	sucrose biosynthetic process	GO:0005986	7.29505	20	isoleucine biosynthetic process	GO:0009097	14.0017	19		cellular response to heat	GO:0034605	9.21915	41	response to cold	GO:0009409	6.33137	13	gluconeogenesis	GO:0006094	9.16101	27		maturation of SSU-rRNA from tricistronic rRNA transcript (SSU-rRNA, 5.8S rRNA, LSU-rRNA)	GO:0000462	9.89608	51	gluconeogenesis	GO:0006094	9.30897	26	chlorophyll biosynthetic process	GO:0015995	8.22122	40
	polysaccharide catabolic process	GO:0000272	6.4465	34	glutamine biosynthetic process	GO:0006542	7.11622	9	photosynthetic electron transport in photosystem I	GO:0009773	13.4343	18		response to light stimulus	GO:0009416	8.66031	48	signal transduction	GO:0007165	6.12066	46	plastid translation	GO:0032544	8.45809	12		protoporphyrinogen IX biosynthetic process	GO:0006782	9.13285	35	cytoplasmic translation	GO:0002181	8.86808	51	defense response to bacterium	GO:0042742	8.16982	107
	regulation of flower development	GO:0009909	6.24003	28	Group II intron splicing	GO:0000373	7.03054	13	translation	GO:0006412	12.7508	202		photosynthetic electron transport in photosystem I	GO:0009773	8.04336	17	chromosome condensation	GO:0030261	5.78381	15	cell redox homeostasis	GO:0045454	8.10807	30		cell redox homeostasis	GO:0045454	7.86811	39	carbon utilization	GO:0015976	8.79702	17	cell redox homeostasis	GO:0045454	7.37435	34
	carbon utilization	GO:0015976	5.7764	13	photosynthetic electron transport in photosystem I	GO:0009773	6.81423	14	gluconeogenesis	GO:0006094	12.1121	25		protein refolding	GO:0042026	7.948	46	lipid oxidation	GO:0034440	5.73761	16	glutamine biosynthetic process	GO:0006542	7.21232	11		maturation of LSU-rRNA	GO:0000470	7.28225	33	ribosomal large subunit assembly	GO:0000027	8.72896	37	chaperone-mediated protein folding	GO:0061077	6.84278	24
	ribosome biogenesis	GO:0042254	5.69601	27	lysine biosynthetic process via diaminopimelate	GO:0009089	6.64486	18	lysine biosynthetic process via diaminopimelate	GO:0009089	9.84741	24		gluconeogenesis	GO:0006094	7.85881	23	rhythmic process	GO:0048511	5.3001	12	response to light stimulus	GO:0009416	7.16431	49		rRNA processing	GO:0006364	7.22698	90	chlorophyll biosynthetic process	GO:0015995	8.37402	34	photosynthesis, light harvesting	GO:0009765	6.7843	26
	protein refolding	GO:0042026	5.40815	41	positive regulation of superoxide dismutase activity	GO:1901671	6.63921	10	protoporphyrinogen IX biosynthetic process	GO:0006782	9.64904	24		fructose 6-phosphate metabolic process	GO:0006002	7.33756	21	photosynthesis, light harvesting in photosystem I	GO:0009768	5.29282	14	fructose 6-phosphate metabolic process	GO:0006002	6.64678	23		defense response to bacterium	GO:0042742	6.86596	119	maturation of 5.8S rRNA from tricistronic rRNA transcript (SSU-rRNA, 5.8S rRNA, LSU-rRNA)	GO:0000466	8.0677	14	gluconeogenesis	GO:0006094	6.40731	27
	rhythmic process	GO:0048511	5.38068	15	photosynthesis, light harvesting in photosystem I	GO:0009768	5.9607	19	plastid translation	GO:0032544	9.60253	11		leucine catabolic process	GO:0006552	7.29576	9	methionine biosynthetic process	GO:0009086	5.10859	15	regulation of peroxisome size	GO:0044375	6.5485	9		cellular response to oxidative stress	GO:0034599	6.76712	47	U4 snRNA 3'-end processing	GO:0034475	7.95591	21	defense response to oomycetes	GO:0002229	6.28371	92
	histone glutamine methylation	GO:1990258	5.14961	8	isoleucine biosynthetic process	GO:0009097	5.43282	13	carotenoid biosynthetic process	GO:0016117	9.55556	19		nucleosome assembly	GO:0006334	7.16118	61	glutaminyl-tRNAGln biosynthesis via transamidation	GO:0070681	4.81013	9	photosystem II repair	GO:0010206	6.5485	9		cinnamic acid biosynthetic process	GO:0009800	6.30693	34	lysine biosynthetic process via diaminopimelate	GO:0009089	7.5944	24	pentose-phosphate shunt, non-oxidative branch	GO:0009052	6.20789	16
	box C/D snoRNA 3'-end processing	GO:0000494	5.14961	8	gluconeogenesis	GO:0006094	5.29002	17	L-serine biosynthetic process	GO:0006564	9.55046	12		amino acid transmembrane transport	GO:0003333	7.16015	17	negative regulation of chromatin silencing	GO:0031936	4.53584	15	rRNA pseudouridine synthesis	GO:0031118	6.5485	9		lysine biosynthetic process via diaminopimelate	GO:0009089	6.20936	29	ribosomal large subunit biogenesis	GO:0042273	7.53831	30	plastid translation	GO:0032544	5.71396	11
	cell wall macromolecule catabolic process	GO:0016998	5.06705	23	oxidative photosynthetic carbon pathway	GO:0009854	5.24596	11	photosystem II repair	GO:0010206	9.29943	9		regulation of circadian rhythm	GO:0042752	6.41537	15	protoporphyrinogen IX biosynthetic process	GO:0006782	4.38767	15	photosynthesis, light harvesting	GO:0009765	6.54663	24		cytoplasmic translation	GO:0002181	6.08721	65	glycolytic process	GO:0006096	7.37784	56	fatty acid beta-oxidation	GO:0006635	5.69341	33
	methionine biosynthetic process	GO:0009086	4.95376	19	nucleosome positioning	GO:0016584	5.22357	15	Group II intron splicing	GO:0000373	9.24613	15		carbon utilization	GO:0015976	5.88452	13	negative regulation of DNA recombination	GO:0045910	4.24557	15	protein refolding	GO:0042026	6.19203	48		L-phenylalanine catabolic process	GO:0006559	5.84318	38	rRNA methylation	GO:0031167	7.34602	15	regulation of peroxisome size	GO:0044375	5.48495	9
	CUT catabolic process	GO:0071034	4.88573	9	protein-chromophore linkage	GO:0018298	5.11603	43	photosynthesis, light harvesting	GO:0009765	9.22106	22		methionine biosynthetic process	GO:0009086	5.73266	20	glycine decarboxylation via glycine cleavage system	GO:0019464	4.17493	6	pentose-phosphate shunt, non-oxidative branch	GO:0009052	5.8674	14		fructose 1,6-bisphosphate metabolic process	GO:0030388	5.6305	24	mitochondrial mRNA modification	GO:0080156	7.03982	17	intra-Golgi vesicle-mediated transport	GO:0006891	5.4028	50
	nuclear retention of pre-mRNA with aberrant 3'-ends at the site of transcription	GO:0071049	4.88573	9	glycine decarboxylation via glycine cleavage system	GO:0019464	5.07235	7	thylakoid membrane organization	GO:0010027	9.18456	20		glycine decarboxylation via glycine cleavage system	GO:0019464	5.70351	8	histone H3-K36 demethylation	GO:0070544	4.17493	6	amino acid transmembrane transport	GO:0003333	5.86126	17		fructose 6-phosphate metabolic process	GO:0006002	5.58972	29	response to light stimulus	GO:0009416	6.85788	50	glycerol ether metabolic process	GO:0006662	5.34069	13
	endonucleolytic cleavage of tricistronic rRNA transcript (SSU-rRNA, 5.8S rRNA, LSU-rRNA)	GO:0000479	4.88573	9	starch catabolic process	GO:0005983	4.99921	8	ribosome biogenesis	GO:0042254	8.67473	32		response to cold	GO:0009409	5.66727	16	translation	GO:0006412	4.1697	92	L-serine biosynthetic process	GO:0006564	5.7079	11		circadian rhythm	GO:0007623	5.58972	24	nuclear-transcribed mRNA catabolic process, exonucleolytic, 3'-5'	GO:0034427	6.61431	21	fructose 6-phosphate metabolic process	GO:0006002	5.21437	25
	chitin catabolic process	GO:0006032	4.80034	23	pentose-phosphate shunt	GO:0006098	4.7765	13	photosynthetic electron transport in photosystem II	GO:0009772	8.56077	16		L-serine biosynthetic process	GO:0006564	5.44844	10	nucleosome assembly	GO:0006334	4.03985	36	chaperone-mediated protein folding	GO:0061077	5.58795	19		carbon utilization	GO:0015976	5.44044	17	cell redox homeostasis	GO:0045454	6.39226	27	anion transmembrane transport	GO:0098656	4.82822	11
	ketone body biosynthetic process	GO:0046951	4.33945	6	protein glutathionylation	GO:0010731	4.65027	9	fatty acid beta-oxidation	GO:0006635	8.5281	29		protoporphyrinogen IX biosynthetic process	GO:0006782	5.3502	18	inositol biosynthetic process	GO:0006021	3.92627	7	Group II intron splicing	GO:0000373	5.50935	14		cysteine biosynthetic process from serine	GO:0006535	5.39595	26	polyadenylation-dependent snoRNA 3'-end processing	GO:0071051	6.35814	17	Group II intron splicing	GO:0000373	4.75743	15
	amino acid transport	GO:0006865	4.23747	42	negative regulation of DNA recombination	GO:0045910	4.48464	17	protein refolding	GO:0042026	5.61299	49		pentose-phosphate shunt, non-oxidative branch	GO:0009052	4.9185	12	isoleucine biosynthetic process	GO:0009097	3.79069	10	carotenoid biosynthetic process	GO:0016117	5.4946	17		pentose-phosphate shunt, non-oxidative branch	GO:0009052	5.06667	16	protoporphyrinogen IX biosynthetic process	GO:0006782	6.32067	22	glutamine biosynthetic process	GO:0006542	4.73948	11
	oxylipin biosynthetic process	GO:0031408	4.22268	29	circadian rhythm	GO:0007623	4.32998	13	galactose metabolic process	GO:0006012	5.40922	16		sucrose biosynthetic process	GO:0005986	4.80256	19	oxylipin biosynthetic process	GO:0031408	3.61324	20	peroxisome fission	GO:0016559	5.37102	11		carotenoid biosynthetic process	GO:0016117	4.96619	21	fructose 6-phosphate metabolic process	GO:0006002	6.01547	21	fructose metabolic process	GO:0006000	4.49	20
	tricarboxylic acid cycle	GO:0006099	4.15513	31	signal transduction	GO:0007165	4.29867	47	cellular response to heat	GO:0034605	5.2832	40		rhythmic process	GO:0048511	4.7407	14	Group II intron splicing	GO:0000373	3.16458	8	peptidyl-lysine monomethylation	GO:0018026	5.28783	16		anion transmembrane transport	GO:0098656	4.96302	12	sulfate assimilation	GO:0000103	5.97658	18	thylakoid membrane organization	GO:0010027	4.4345	20
	sucrose metabolic process	GO:0005985	4.09785	14	diaminopimelate biosynthetic process	GO:0019877	4.10698	9	fructose metabolic process	GO:0006000	5.20468	19		lipid metabolic process	GO:0006629	4.73642	83	tyrosine metabolic process	GO:0006570	3.13064	4	nucleoside metabolic process	GO:0009116	5.27786	22		photosystem II assembly	GO:0010207	4.84824	15	photosystem II assembly	GO:0010207	5.78536	13	retrograde vesicle-mediated transport, Golgi to ER	GO:0006890	4.40782	50
	chaperone-mediated protein folding	GO:0061077	4.03531	15	nucleoside diphosphate phosphorylation	GO:0006165	4.0932	6	chloroplast rRNA processing	GO:1901259	5.10455	9		ketone body biosynthetic process	GO:0046951	4.38924	6	threonine biosynthetic process	GO:0009088	3.05844	9	protoporphyrinogen IX biosynthetic process	GO:0006782	5.0282	23		plastid translation	GO:0032544	4.84824	11	protein refolding	GO:0042026	5.56167	43	chloroplast rRNA processing	GO:1901259	4.35422	9
	nitric oxide biosynthetic process	GO:0006809	3.92471	7	glutathione metabolic process	GO:0006749	4.04536	56	glycyl-tRNA aminoacylation	GO:0006426	5.10455	9		regulation of stomatal closure	GO:0090333	4.38924	6	pentose-phosphate shunt, non-oxidative branch	GO:0009052	2.90503	7	cellular response to heat	GO:0034605	4.86704	37		glycyl-tRNA aminoacylation	GO:0006426	4.77193	10	pseudouridine synthesis	GO:0001522	5.46867	18	cell surface receptor signaling pathway	GO:0007166	4.18868	125
	negative regulation of DNA recombination	GO:0045910	3.90256	19	phylloquinone biosynthetic process	GO:0042372	3.8626	11	snRNA pseudouridine synthesis	GO:0031120	4.81616	8		de-etiolation	GO:0009704	4.38924	6	carotenoid biosynthetic process	GO:0016117	2.81735	9	protein-chromophore linkage	GO:0018298	4.48005	64		defense response to oomycetes	GO:0002229	4.67746	100	nuclear retention of pre-mRNA with aberrant 3'-ends at the site of transcription	GO:0071049	5.38542	10	protein unfolding	GO:0043335	4.15021	8
	galactose metabolic process	GO:0006012	3.76945	12	chlorophyll catabolic process	GO:0015996	3.80053	9	protein unfolding	GO:0043335	4.81616	8		photosystem II repair	GO:0010206	4.34358	7	DNA recombinase assembly	GO:0000730	2.75189	2	tricarboxylic acid cycle	GO:0006099	4.45817	36		maturation of SSU-rRNA	GO:0030490	4.36342	18	CUT catabolic process	GO:0071034	5.38542	10	cellular response to heat	GO:0034605	4.11314	43
	nuclear-transcribed mRNA catabolic process, exonucleolytic, 3'-5'	GO:0034427	3.71697	15	histone H3-K36 demethylation	GO:0070544	3.7671	6	leucine catabolic process	GO:0006552	4.81616	8		carbohydrate metabolic process	GO:0005975	4.33361	208	cell redox homeostasis	GO:0045454	2.72242	13	thylakoid membrane organization	GO:0010027	4.42396	17		fructose metabolic process	GO:0006000	4.36094	22	rRNA pseudouridine synthesis	GO:0031118	5.10768	8	glycolytic process	GO:0006096	4.09349	59
	isopentenyl diphosphate biosynthetic process, methylerythritol 4-phosphate pathway	GO:0019288	3.60977	8	negative regulation of chromatin silencing	GO:0031936	3.6257	15	fructose 6-phosphate metabolic process	GO:0006002	4.73214	19		sucrose metabolic process	GO:0005985	4.20263	14	vacuolar protein processing	GO:0006624	2.69613	8	sucrose biosynthetic process	GO:0005986	4.14627	20		ribosome biogenesis	GO:0042254	4.34161	43	snRNA pseudouridine synthesis	GO:0031120	5.10768	8	arotenoid biosynthetic process	GO:0016117	3.78379	17
	response to reactive oxygen species	GO:0000302	3.47487	12	translational termination	GO:0006415	3.57433	10	pentose-phosphate shunt, non-oxidative branch	GO:0009052	4.59426	13		chaperone-mediated protein folding	GO:0061077	4.14527	15	chlorophyll catabolic process	GO:0015996	2.69204	7	rRNA processing	GO:0006364	3.9966	52		CAAX-box protein processing	GO:0071586	4.04097	22	RNA processing	GO:0006396	5.04434	45	protein refolding	GO:0042026	3.7745	51
	Group II intron splicing	GO:0000373	3.17843	10	regulation of circadian rhythm	GO:0042752	3.57433	10	polyadenylation-dependent snoRNA 3'-end processing	GO:0071051	4.32005	16		tricarboxylic acid cycle	GO:0006099	3.9434	30	photosynthetic electron transport in photosystem I	GO:0009773	2.61457	6	mRNA pseudouridine synthesis	GO:1990481	3.97853	9		protein import into chloroplast stroma	GO:0045037	3.99747	12	protein import into chloroplast stroma	GO:0045037	5.03464	11	extracellular matrix organization	GO:0030198	3.69233	8
	pyruvate metabolic process	GO:0006090	3.17235	12	methionine biosynthetic process	GO:0009086	3.56337	14	peptidyl-lysine monomethylation	GO:0018026	4.1601	15		cellular response to unfolded protein	GO:0034620	3.83708	25	mitochondrial translation	GO:0032543	2.60511	12	nucleobase transport	GO:0015851	3.92533	6		maturation of LSU-rRNA from tricistronic rRNA transcript (SSU-rRNA, 5.8S rRNA, LSU-rRNA)	GO:0000463	3.99669	28	positive regulation of superoxide dismutase activity	GO:1901671	5.00337	10	peptidyl-lysine monomethylation	GO:0018026	3.67101	16
	pseudouridine synthesis	GO:0001522	3.1526	13	thylakoid membrane organization	GO:0010027	3.55888	12	protein localization to membrane	GO:0072657	3.97011	14		nitrate assimilation	GO:0042128	3.74795	9	lipid metabolic process	GO:0006629	2.54469	49	cellular oxidant detoxification	GO:0098869	3.92533	6		sulfate assimilation	GO:0000103	3.97113	20	negative regulation of DNA recombination	GO:0045910	4.92105	23	mismatch repair	GO:0006298	3.51798	27
	nucleosome positioning	GO:0016584	3.15208	14	amino acid transport	GO:0006865	3.53614	32	mRNA splice site selection	GO:0006376	3.84721	10		photomorphogenesis	GO:0009640	3.72873	12	photomorphogenesis	GO:0009640	2.5364	8	regulation of stomatal closure	GO:0090333	3.92533	6		methionine biosynthetic process	GO:0009086	3.93938	26	Group II intron splicing	GO:0000373	4.75479	13	lysine biosynthetic process via diaminopimelate	GO:0009089	3.47682	21
	nuclear polyadenylation-dependent rRNA catabolic process	GO:0071035	3.15208	14	carbon utilization	GO:0015976	3.52851	9	guanosine tetraphosphate metabolic process	GO:0015969	3.76689	12		isopentenyl diphosphate biosynthetic process, methylerythritol 4-phosphate pathway	GO:0019288	3.67343	8	nucleoside metabolic process	GO:0009116	2.49907	11	de-etiolation	GO:0009704	3.92533	6		terpenoid biosynthetic process	GO:0016114	3.92505	18	nuclear polyadenylation-dependent rRNA catabolic process	GO:0071035	4.60714	18	tricarboxylic acid cycle	GO:0006099	3.36884	42
	leucine catabolic process	GO:0006552	3.12562	6	tRNA guanine ribose methylation	GO:0002938	3.48421	5	regulation of peroxisome size	GO:0044375	3.59985	7		chaperone mediated protein folding requiring cofactor	GO:0051085	3.67314	35	primary metabolic process	GO:0044238	2.46999	4	UMP salvage	GO:0044206	3.90161	10		tRNA methylation	GO:0030488	3.80475	26	fructose metabolic process	GO:0006000	4.41963	16	sucrose biosynthetic process	GO:0005986	3.3632	22
	snRNA pseudouridine synthesis	GO:0031120	3.12562	6	sulfate reduction	GO:0019419	3.48421	5	glycine decarboxylation via glycine cleavage system	GO:0019464	3.59985	7		rRNA processing	GO:0006364	3.55029	43	tRNA guanine ribose methylation	GO:0002938	2.46999	4	isoleucine biosynthetic process	GO:0009097	3.89077	14		protein refolding	GO:0042026	3.79114	59	cysteine biosynthetic process from serine	GO:0006535	4.3573	18	protein-chromophore linkage	GO:0018298	3.33328	62
	histone H3-K36 demethylation	GO:0070544	3.12562	6	sulfate assimilation	GO:0000103	3.35876	11	inositol phosphate dephosphorylation	GO:0046855	3.5252	14		ribosome biogenesis	GO:0042254	3.444	22	phosphorylated carbohydrate dephosphorylation	GO:0046838	2.46999	4	translational termination	GO:0006415	3.814	13		ribosomal large subunit assembly	GO:0000027	3.78189	45	DNA biosynthetic process	GO:0071897	4.31346	9	ribosome disassembly	GO:0032790	3.31906	10
	nucleotide-sugar metabolic process	GO:0009225	3.12347	7	polysaccharide catabolic process	GO:0000272	3.34226	22	nuclear-transcribed mRNA catabolic process, exonucleolytic, 3'-5'	GO:0034427	3.50458	18		glutamine metabolic process	GO:0006541	3.29648	27	seed development	GO:0048316	2.42125	6	glycine decarboxylation via glycine cleavage system	GO:0019464	3.80393	7		response to light stimulus	GO:0009416	3.77452	57	mitochondrial RNA 3'-end processing	GO:0000965	4.31346	9	nucleoid organization	GO:0090143	3.26649	6
	pectin biosynthetic process	GO:0045489	3.11268	18	cell wall macromolecule catabolic process	GO:0016998	3.19897	16	sulfate assimilation	GO:0000103	3.46138	15		intracellular sequestering of iron ion	GO:0006880	3.24376	13	response to iron ion	GO:0010039	2.42125	6	protein unfolding	GO:0043335	3.80393	7		gluconeogenesis	GO:0006094	3.68849	25	pentose-phosphate shunt, non-oxidative branch	GO:0009052	4.15085	12	erpenoid biosynthetic process	GO:0016114	3.24554	15
	exonucleolytic trimming to generate mature 3'-end of 5.8S rRNA from tricistronic rRNA transcript (SSU-rRNA, 5.8S rRNA, LSU-rRNA)	GO:0000467	3.08246	15	positive regulation of red or far-red light signaling pathway	GO:0090228	3.14125	5	glycolytic process	GO:0006096	3.39769	48		rRNA pseudouridine synthesis	GO:0031118	3.17282	6	carbohydrate metabolic process	GO:0005975	2.36513	123	lysine biosynthetic process via diaminopimelate	GO:0009089	3.71338	18		thylakoid membrane organization	GO:0010027	3.67802	22	ircadian rhythm	GO:0007623	4.02228	16	RNA modification	GO:0009451	3.2139	19
	circadian rhythm	GO:0007623	3.05734	13	transcription from plastid promoter	GO:0042793	3.118	8	positive regulation of red or far-red light signaling pathway	GO:0090228	3.25327	6		histone H3-K36 demethylation	GO:0070544	3.17282	6	thylakoid membrane organization	GO:0010027	2.34566	9	protein transport by the Tat complex	GO:0043953	3.6896	10		L-serine biosynthetic process	GO:0006564	3.65643	11	de novo' IMP biosynthetic process	GO:0006189	3.9762	21	glutathione metabolic process	GO:0006749	3.17451	99
	regulation of cellular respiration	GO:0043457	3.02852	8	L-arabinose metabolic process	GO:0046373	3.06647	10	transcription from plastid promoter	GO:0042793	3.24548	10		methylation	GO:0032259	3.05496	87	response to water deprivation	GO:0009414	2.33723	10	translation	GO:0006412	3.65541	167		U4 snRNA 3'-end processing	GO:0034475	3.63327	20	glutamine metabolic process	GO:0006541	3.97056	33	ibosome biogenesis	GO:0042254	3.12841	30
	mRNA splice site selection	GO:0006376	3.02852	8	photosystem I assembly	GO:0048564	3.0649	9	nucleoside metabolic process	GO:0009116	3.19286	19		cellular manganese ion homeostasis	GO:0030026	2.98955	14	CAAX-box protein processing	GO:0071586	2.2868	9	starch catabolic process	GO:0005983	3.56833	8		glycerol ether metabolic process	GO:0006662	3.56276	12	regulation of stomatal closure	GO:0090333	3.95952	6	mRNA splice site selection	GO:0006376	3.08433	10
	glutamine biosynthetic process	GO:0006542	3.02852	7	nucleoside triphosphate biosynthetic process	GO:0009142	3.04669	6	sucrose biosynthetic process	GO:0005986	3.18641	19		terpenoid biosynthetic process	GO:0016114	2.96132	11	lysine biosynthetic process via diaminopimelate	GO:0009089	2.28502	10	transcription from plastid promoter	GO:0042793	3.49545	10		glycine decarboxylation via glycine cleavage system	GO:0019464	3.54099	8	de-etiolation	GO:0009704	3.95952	6	photoreactive repair	GO:0000719	3.0461	7
	L-phenylalanine biosynthetic process	GO:0009094	2.87971	9	chitin catabolic process	GO:0006032	3.03242	16	cytidine to uridine editing	GO:0016554	3.13934	14		nitric oxide biosynthetic process	GO:0006809	2.90687	6	regulation of barrier septum assembly	GO:0032955	2.24602	4	fatty acid beta-oxidation	GO:0006635	3.4631	23		rRNA pseudouridine synthesis	GO:0031118	3.54099	8	maturation of SSU-rRNA	GO:0030490	3.95647	16	glycine decarboxylation via glycine cleavage system	GO:0019464	3.0461	7
	pentose-phosphate shunt	GO:0006098	2.87058	12	protein autoprocessing	GO:0016540	2.96848	7	pseudouridine synthesis	GO:0001522	3.10866	15		lipid oxidation	GO:0034440	2.79978	15	cold acclimation	GO:0009631	2.23419	10	diaminopimelate biosynthetic process	GO:0019877	3.31312	10		leucine catabolic process	GO:0006552	3.54099	8	photoreactive repair	GO:0000719	3.84355	7	farnesyl diphosphate biosynthetic process	GO:0045337	3.0022	8
	cellular response to unfolded protein	GO:0034620	2.84233	23	tyrosine metabolic process	GO:0006570	2.87886	4	endonucleolytic cleavage of tricistronic rRNA transcript (SSU-rRNA, 5.8S rRNA, LSU-rRNA)	GO:0000479	3.09063	8		glycolytic process	GO:0006096	2.78789	36	cytokinin metabolic process	GO:0009690	2.22977	9	glucose metabolic process	GO:0006006	3.28167	28		snRNA pseudouridine synthesis	GO:0031120	3.54099	8	exonucleolytic trimming to generate mature 3'-end of 5.8S rRNA from tricistronic rRNA transcript (SSU-rRNA, 5.8S rRNA, LSU-rRNA)	GO:0000467	3.79859	18	protein localization to membrane	GO:0072657	2.9777	14
	chloroplast rRNA processing	GO:1901259	2.63312	6	chaperone-mediated protein folding	GO:0061077	2.86229	11	nuclear retention of pre-mRNA with aberrant 3'-ends at the site of transcription	GO:0071049	3.09063	8		response to stimulus	GO:0050896	2.71685	16	purine nucleotide biosynthetic process	GO:0006164	2.22008	6	threonine biosynthetic process	GO:0009088	3.26474	13		chaperone-mediated protein folding	GO:0061077	3.52586	21	RNA modification	GO:0009451	3.78116	17	plant-type cell wall biogenesis	GO:0009832	2.7906	9
	positive regulation of mitochondrial translation	GO:0070131	2.62844	9	response to light stimulus	GO:0009416	2.86033	25	CUT catabolic process	GO:0071034	3.09063	8		ceramide biosynthetic process	GO:0046513	2.59929	12	trehalose biosynthetic process	GO:0005992	2.1656	11	chloroplast rRNA processing	GO:1901259	3.1545	7		glucose metabolic process	GO:0006006	3.44288	40	pyruvate metabolic process	GO:0006090	3.68909	14	UDP-L-arabinose metabolic process	GO:0033356	2.7906	9
	eukaryotic translation initiation factor 4F complex assembly	GO:0097010	2.62486	5	glycerol ether metabolic process	GO:0006662	2.83019	7	tricarboxylic acid cycle	GO:0006099	3.07045	34		galactose metabolic process	GO:0006012	2.56265	10	peptide metabolic process	GO:0006518	2.1547	5	carbohydrate metabolic process	GO:0005975	3.1317	241		sucrose biosynthetic process	GO:0005986	3.42293	25	RNA methylation	GO:0001510	3.66699	16	polysaccharide catabolic process	GO:0000272	2.7461	36
	L-serine biosynthetic process	GO:0006564	2.56481	7	regulation of flower development	GO:0009909	2.78236	18	phosphate-containing compound metabolic process	GO:0006796	3.06186	14		regulation of cilium movement	GO:0003352	2.50864	4	5-phosphoribose 1-diphosphate biosynthetic process	GO:0006015	2.1547	5	cellular response to calcium ion	GO:0071277	3.09663	9		chloride transport	GO:0006821	3.18025	17	phospholipid biosynthetic process	GO:0008654	3.6535	12	CAAX-box protein processing	GO:0071586	2.73613	17
	cytidine to uridine editing	GO:0016554	2.49875	11	galactose metabolic process	GO:0006012	2.77195	9	diaminopimelate biosynthetic process	GO:0019877	3.04489	10		farnesyl diphosphate biosynthetic process	GO:0045337	2.47942	6	diaminopimelate biosynthetic process	GO:0019877	2.12899	6	protein glutathionylation	GO:0010731	3.09663	9		peptidyl-lysine monomethylation	GO:0018026	3.18025	17	DNA recombination	GO:0006310	3.65126	27	cell wall macromolecule catabolic process	GO:0016998	2.67229	25
	cinnamic acid biosynthetic process	GO:0009800	2.49274	16	lipid metabolic process	GO:0006629	2.68352	58	isoleucyl-tRNA aminoacylation	GO:0006428	3.0414	9		amino acid transport	GO:0006865	2.36368	36	glutathione metabolic process	GO:0006749	2.09937	40	DNA recombinase assembly	GO:0000730	3.07073	4		nuclear-transcribed mRNA catabolic process, exonucleolytic, 3'-5'	GO:0034427	3.10731	21	protein deglycation, glyoxal removal	GO:0036529	3.61256	8	amino acid transport	GO:0006865	2.65805	54
	abscisic acid metabolic process	GO:0009687	2.47903	4	glycolytic process	GO:0006096	2.64959	29	putrescine biosynthetic process from arginine, using agmatinase	GO:0033389	2.93022	5		iron-sulfur cluster assembly	GO:0016226	2.34037	20	protein folding	GO:0006457	2.08745	46	putrescine biosynthetic process from arginine, using agmatinase	GO:0033389	3.07073	5		glutamine biosynthetic process	GO:0006542	3.08814	11	fructose 1,6-bisphosphate metabolic process	GO:0030388	3.5611	14	peroxisome fission	GO:0016559	2.57957	9
	regulation of cilium movement	GO:0003352	2.47903	4	biosynthetic process	GO:0009058	2.64607	36	UDP-N-acetylglucosamine biosynthetic process	GO:0006048	2.88096	10		glutamine biosynthetic process	GO:0006542	2.32306	5	calcium ion transmembrane transport	GO:0070588	2.06827	8	inositol catabolic process	GO:0019310	3.04393	6		translational elongation	GO:0006414	3.04439	36	DNA duplex unwinding	GO:0032508	3.55144	15	DNA recombinase assembly	GO:0000730	2.54641	4
	tryptophan catabolic process to kynurenine	GO:0019441	2.44909	8	protein unfolding	GO:0043335	2.6348	5	inositol catabolic process	GO:0019310	2.87557	6		proteolysis	GO:0006508	2.30628	28	strand invasion	GO:0042148	2.0609	2	nucleoside diphosphate phosphorylation	GO:0006165	3.04393	6		proteolysis	GO:0006508	3.04217	53	cellular response to oxidative stress	GO:0034599	3.5218	27	putrescine biosynthetic process from arginine, using agmatinase	GO:0033389	2.54641	5
	L-phenylalanine catabolic process	GO:0006559	2.38924	18	fatty acid metabolic process	GO:0006631	2.5809	13	de novo' cotranslational protein folding	GO:0051083	2.86802	8		S-adenosylmethionine biosynthetic process	GO:0006556	2.30336	8	cysteine biosynthetic process from serine	GO:0006535	2.01837	9	xanthophyll cycle	GO:0010028	3.04393	6		glycolytic process	GO:0006096	2.9457	64	box C/D snoRNA 3'-end processing	GO:0000494	3.49038	7	oxidative photosynthetic carbon pathway	GO:0009854	2.50089	14
	maturation of LSU-rRNA	GO:0000470	2.32953	15	anion transmembrane transport	GO:0098656	2.54535	6	reductive pentose-phosphate cycle	GO:0019253	2.86802	8		lysine biosynthetic process via diaminopimelate	GO:0009089	2.21618	13	response to high light intensity	GO:0009644	2.01545	1	amino acid transport	GO:0006865	3.04293	44		nucleoside diphosphate phosphorylation	GO:0006165	2.94157	7	histone glutamine methylation	GO:1990258	3.49038	7	chloroplast organization	GO:0009658	2.46242	88
	sulfate assimilation	GO:0000103	2.32953	11	peptidyl-lysine monomethylation	GO:0018026	2.51551	9	isopentenyl diphosphate biosynthetic process, methylerythritol 4-phosphate pathway	GO:0019288	2.86802	8		cell redox homeostasis	GO:0045454	2.19223	16	transcription antitermination	GO:0031564	2.01545	3	protein localization to membrane	GO:0072657	3.03652	12		xanthophyll cycle	GO:0010028	2.94157	7	organelle fission	GO:0048285	3.4591	6	response to endoplasmic reticulum stress	GO:0034976	2.45754	22
	spermidine biosynthetic process	GO:0008295	2.32872	8	rhythmic process	GO:0048511	2.43695	9	mitochondrial mRNA modification	GO:0080156	2.86039	12		polysaccharide catabolic process	GO:0000272	2.14901	23	granum assembly	GO:0090391	2.01545	3	chaperone mediated protein folding requiring cofactor	GO:0051085	3.00215	38		photosynthetic electron transport in photosystem II	GO:0009772	2.93089	15	positive regulation of red or far-red light signaling pathway	GO:0090228	3.4591	6	chitin catabolic process	GO:0006032	2.45027	25
	negative regulation of chromatin silencing	GO:0031936	2.31423	15	fructose 6-phosphate metabolic process	GO:0006002	2.43494	11	translational termination	GO:0006415	2.86039	12		abscisic acid biosynthetic process	GO:0009688	2.14617	6	alkane catabolic process	GO:0043448	2.01545	3	farnesyl diphosphate biosynthetic process	GO:0045337	2.89876	7		cellular response to calcium ion	GO:0071277	2.84794	11	protein import into nucleus	GO:0006606	3.3197	32	galactose metabolic process	GO:0006012	2.44536	13
	leaf development	GO:0048366	2.22054	10	glutaminyl-tRNAGln biosynthesis via transamidation	GO:0070681	2.40834	8	cell redox homeostasis	GO:0045454	2.7592	21		circadian rhythm	GO:0007623	2.09803	11	plastid organization	GO:0009657	2.01545	3	glutaminyl-tRNAGln biosynthesis via transamidation	GO:0070681	2.88306	10		maturation of 5.8S rRNA from tricistronic rRNA transcript (SSU-rRNA, 5.8S rRNA, LSU-rRNA)	GO:0000466	2.84794	11	pyridoxal phosphate biosynthetic process	GO:0042823	3.12952	8	response to salicylic acid	GO:0009751	2.41963	6
	response to cold	GO:0009409	2.22054	10	cellular response to phosphate starvation	GO:0016036	2.38607	8	farnesyl diphosphate biosynthetic process	GO:0045337	2.70705	7		carotenoid biosynthetic process	GO:0016117	2.04597	10	polysaccharide catabolic process	GO:0000272	1.96339	16	negative regulation of DNA recombination	GO:0045910	2.87922	19		mitochondrial glycyl-tRNA aminoacylation	GO:0070150	2.82326	6	reductive pentose-phosphate cycle	GO:0019253	3.12952	8	tetrahydrofolylpolyglutamate biosynthetic process	GO:0046901	2.41963	6
	rRNA methylation	GO:0031167	2.21612	8	protein initiator methionine removal	GO:0070084	2.38607	8	tryptophan biosynthetic process	GO:0000162	2.69483	19		oligopeptide transport	GO:0006857	2.04379	19	protein unfolding	GO:0043335	1.90375	4	carbon utilization	GO:0015976	2.70424	10		membrane lipid biosynthetic process	GO:0046467	2.82326	6	DNA recombinase assembly	GO:0000730	3.09796	3	xylan biosynthetic process	GO:0045492	2.36788	20
	maturation of 5.8S rRNA from tricistronic rRNA transcript (SSU-rRNA, 5.8S rRNA, LSU-rRNA)	GO:0000466	2.14444	7	nucleoside metabolic process	GO:0009116	2.37334	12	plant-type cell wall biogenesis	GO:0009832	2.6684	8		fructose 2,6-bisphosphate metabolic process	GO:0006003	2.00466	6	intracellular sequestering of iron ion	GO:0006880	1.90185	8	de novo' UMP biosynthetic process	GO:0044205	2.69862	8		stomatal closure	GO:0090332	2.82326	6	photosynthetic electron transport in photosystem I	GO:0009773	3.09553	10	de novo' cotranslational protein folding	GO:0051083	2.28497	8
	protein glutathionylation	GO:0010731	2.14444	7	rRNA processing	GO:0006364	2.36064	31	UDP-L-arabinose metabolic process	GO:0033356	2.6684	8		chromosome condensation	GO:0030261	1.96527	12	regulation of flower development	GO:0009909	1.8921	13	cysteine biosynthetic process from serine	GO:0006535	2.68276	15		de-etiolation	GO:0009704	2.82326	6	translational elongation	GO:0006414	3.05905	17	nitrate assimilation	GO:0042128	2.21677	9
	maturation of SSU-rRNA	GO:0030490	2.14444	10	carbohydrate metabolic process	GO:0005975	2.31497	146	polysaccharide catabolic process	GO:0000272	2.5672	30		pyrimidine nucleobase biosynthetic process	GO:0019856	1.96375	7	protein refolding	GO:0042026	1.88342	19	primary metabolic process	GO:0044238	2.63609	5		regulation of response to reactive oxygen species	GO:1901031	2.82326	6	chromosome condensation	GO:0030261	3.05905	16	regulation of salicylic acid biosynthetic process	GO:0080142	2.20125	16
	photoreactive repair	GO:0000719	2.13729	5	CAAX-box protein processing	GO:0071586	2.30308	10	de novo' IMP biosynthetic process	GO:0006189	2.54681	19		CAAX-box protein processing	GO:0071586	1.96246	11	ribosome disassembly	GO:0032790	1.83875	5	positive regulation of transcription from RNA polymerase II promoter involved in unfolded protein response	GO:0006990	2.63609	5		regulation of stomatal closure	GO:0090333	2.82326	6	ribosomal small subunit biogenesis	GO:0042274	3.03908	12	sulfolipid biosynthetic process	GO:0046506	2.19366	7
	regulation of circadian rhythm	GO:0042752	2.02655	9	ribosome disassembly	GO:0032790	2.28274	6	oxidative photosynthetic carbon pathway	GO:0009854	2.52687	11		regulation of flower development	GO:0009909	1.92474	18	phylloquinone biosynthetic process	GO:0042372	1.78844	7	phosphorylated carbohydrate dephosphorylation	GO:0046838	2.63609	5		regulation of circadian rhythm	GO:0042752	2.76733	15	exonucleolytic nuclear-transcribed mRNA catabolic process involved in deadenylation-dependent decay	GO:0043928	3.01395	17	proteolysis	GO:0006508	2.17745	41
	mitochondrial mRNA modification	GO:0080156	2.02655	9	glyoxylate cycle	GO:0006097	2.22671	4	terpenoid biosynthetic process	GO:0016114	2.50782	12		sulfate assimilation	GO:0000103	1.90163	10	inositol phosphate dephosphorylation	GO:0046855	1.78844	7	tryptophan catabolic process to kynurenine	GO:0019441	2.61029	9		translational termination	GO:0006415	2.76733	15	intracellular sequestering of iron ion	GO:0006880	2.99531	14	regulation of salicylic acid mediated signaling pathway	GO:2000031	2.16404	15
	chaperone mediated protein folding requiring cofactor	GO:0051085	1.97156	30	primary metabolic process	GO:0044238	2.22671	4	ceramide biosynthetic process	GO:0046513	2.50421	14		calcium ion transmembrane transport	GO:0070588	1.90163	10	nitric oxide biosynthetic process	GO:0006809	1.76773	4	protein peptidyl-prolyl isomerization	GO:0000413	2.59663	19		cellular response to heat	GO:0034605	2.74789	45	nuclear mRNA surveillance	GO:0071028	2.98981	11	ellular response to oxidative stress	GO:0034599	2.15461	28
	response to herbicide	GO:0009635	1.9496	5	phosphorylated carbohydrate dephosphorylation	GO:0046838	2.22671	4	ammonia assimilation cycle	GO:0019676	2.49944	5		maturation of LSU-rRNA	GO:0000470	1.90163	12	chaperone-mediated protein folding	GO:0061077	1.75162	8	glycolytic process	GO:0006096	2.5096	41		iron-sulfur cluster assembly	GO:0016226	2.74522	35	malate metabolic process	GO:0006108	2.9289	15	threonyl-tRNA aminoacylation	GO:0006435	2.12858	6
	cellular response to oxidative stress	GO:0034599	1.94513	20	cellular oxidant detoxification	GO:0098869	2.22671	4	ketone body biosynthetic process	GO:0046951	2.49944	5		ammonia assimilation cycle	GO:0019676	1.87273	4	de novo' pyrimidine nucleobase biosynthetic process	GO:0006207	1.73281	7	5-phosphoribose 1-diphosphate biosynthetic process	GO:0006015	2.47709	7		dimethylallyl diphosphate biosynthetic process	GO:0050992	2.74187	8	tRNA methylation	GO:0030488	2.84907	17	glyoxylate cycle	GO:0006097	2.12828	5
	ribosomal large subunit assembly	GO:0000027	1.936	20	fatty acid beta-oxidation	GO:0006635	2.11026	14	cellular oxidant detoxification	GO:0098869	2.49944	5		cellular oxidant detoxification	GO:0098869	1.87273	4	cell wall macromolecule catabolic process	GO:0016998	1.67002	11	pseudouridine synthesis	GO:0001522	2.42462	13		polysaccharide catabolic process	GO:0000272	2.74101	42	phosphatidylglycerol biosynthetic process	GO:0006655	2.76782	6	D-gluconate metabolic process	GO:0019521	2.12828	6
	cell wall organization	GO:0071555	1.86612	71	vitamin E biosynthetic process	GO:0010189	2.05996	7	mitochondrial glycyl-tRNA aminoacylation	GO:0070150	2.49944	5		membrane lipid biosynthetic process	GO:0046467	1.87273	4	protein glutathionylation	GO:0010731	1.66684	5	intracellular sequestering of iron ion	GO:0006880	2.42462	13		peptide metabolic process	GO:0006518	2.65891	9	glycine decarboxylation via glycine cleavage system	GO:0019464	2.76782	6	stomatal closure	GO:0090332	2.12828	5
	nucleoside metabolic process	GO:0009116	1.79319	13	glutathione catabolic process	GO:0006751	1.96053	6	primary metabolic process	GO:0044238	2.49944	5		regulation of response to reactive oxygen species	GO:1901031	1.87273	4	gamma-aminobutyric acid transport	GO:0015812	1.66684	5	glycerol ether metabolic process	GO:0006662	2.37687	8		abscisic acid biosynthetic process	GO:0009688	2.65891	9	positive regulation of transcription from RNA polymerase I promoter	GO:0045943	2.76782	6	ER to Golgi vesicle-mediated transport	GO:0006888	2.12486	67
	terpenoid biosynthetic process	GO:0016114	1.78904	9	response to cold	GO:0009409	1.93351	8	de novo' UMP biosynthetic process	GO:0044205	2.4881	8		plant-type primary cell wall biogenesis	GO:0009833	1.84708	17	positive regulation of transcription, DNA-templated	GO:0045893	1.60484	27	photomorphogenesis	GO:0009640	2.35684	11		ribosome disassembly	GO:0032790	2.63001	10	arginine biosynthetic process via ornithine	GO:0042450	2.76782	6	inositol phosphate dephosphorylation	GO:0046855	2.0992	13
	lagging strand elongation	GO:0006273	1.78734	5	inositol phosphate dephosphorylation	GO:0046855	1.93351	8	peroxisome fission	GO:0016559	2.4881	8		one-carbon metabolic process	GO:0006730	1.80553	21	response to light stimulus	GO:0009416	1.58144	16	menaquinone biosynthetic process	GO:0009234	2.31039	5		chromosome condensation	GO:0030261	2.62585	21	histone H3-K36 demethylation	GO:0070544	2.76782	6	leaf development	GO:0048366	2.0992	13
	formation of translation preinitiation complex	GO:0001731	1.71718	9	protein refolding	GO:0042026	1.92787	22	homoserine biosynthetic process	GO:0009090	2.4881	8		phospholipid biosynthetic process	GO:0008654	1.79815	8	chitin catabolic process	GO:0006032	1.57386	11	de novo' cotranslational protein folding	GO:0051083	2.30015	7		tricarboxylic acid cycle	GO:0006099	2.6258	45	RNA catabolic process	GO:0016075	2.74528	12	(1->3)-beta-D-glucan biosynthetic process	GO:0006075	2.08382	19
	intracellular sequestering of iron ion	GO:0006880	1.64663	10	purine nucleotide biosynthetic process	GO:0006164	1.86788	6	nucleotide-sugar metabolic process	GO:0009225	2.48744	7		negative regulation of DNA recombination	GO:0045910	1.79213	14	response to hydrogen peroxide	GO:0042542	1.55281	12	ribosome biogenesis	GO:0042254	2.26442	22		protein localization to membrane	GO:0072657	2.61373	15	mitochondrial ATP transmembrane transport	GO:1990544	2.73979	8	nucleoside metabolic process	GO:0009116	2.08382	19
	photosynthesis, light harvesting in photosystem I	GO:0009768	1.64663	12	5-phosphoribose 1-diphosphate biosynthetic process	GO:0006015	1.85818	5	mitochondrial translation	GO:0032543	2.48222	19		CTP biosynthetic process	GO:0006241	1.77311	9	co-translational protein modification	GO:0043686	1.52645	3	glycyl-tRNA aminoacylation	GO:0006426	2.2593	6		intra-Golgi vesicle-mediated transport	GO:0006891	2.57184	46	proteolysis	GO:0006508	2.73406	34	translational termination	GO:0006415	2.07394	12
	glycolytic process	GO:0006096	1.64553	32	thiamine biosynthetic process	GO:0009228	1.84977	7	methionine biosynthetic process	GO:0009086	2.48222	17		CDP-diacylglycerol biosynthetic process	GO:0016024	1.77311	9	N-terminal protein amino acid modification	GO:0031365	1.52645	3	phosphate-containing compound metabolic process	GO:0006796	2.25802	12		glycolipid biosynthetic process	GO:0009247	2.56055	12	S-adenosylmethionine biosynthetic process	GO:0006556	2.7117	9	glycerol metabolic process	GO:0006071	2.00905	19
	S-adenosylmethioninamine biosynthetic process	GO:0006557	1.64514	5	maturation of LSU-rRNA from tetracistronic rRNA transcript (SSU-rRNA, LSU-rRNA, 4.5S-rRNA, 5S-rRNA)	GO:0000488	1.84855	3	negative regulation of DNA recombination	GO:0045910	2.47584	19		mitochondrial pyruvate transport	GO:0006850	1.76476	7	oxidative photosynthetic carbon pathway	GO:0009854	1.51786	7	plant-type primary cell wall biogenesis	GO:0009833	2.2485	21		lipid oxidation	GO:0034440	2.55955	23	cellular oxidant detoxification	GO:0098869	2.66261	5	cellular amino acid biosynthetic process	GO:0008652	2.00249	24
	organelle fission	GO:0048285	1.63364	4	response to high light intensity	GO:0009644	1.84855	3	exonucleolytic trimming to generate mature 3'-end of 5.8S rRNA from tricistronic rRNA transcript (SSU-rRNA, 5.8S rRNA, LSU-rRNA)	GO:0000467	2.37519	16		mitochondrial ATP transmembrane transport	GO:1990544	1.75954	6	DNA catabolic process	GO:0006308	1.50553	6	regulation of cilium movement	GO:0003352	2.233	4		magnesium ion transport	GO:0015693	2.55513	20	membrane lipid biosynthetic process	GO:0046467	2.66261	5	S-adenosylmethionine biosynthetic process	GO:0006556	1.98729	8
	cysteine biosynthetic process from serine	GO:0006535	1.60057	11	chloroplast-nucleus signaling pathway	GO:0010019	1.84855	3	fatty acid metabolic process	GO:0006631	2.36869	18		glucose metabolic process	GO:0006006	1.73036	20	arabinan catabolic process	GO:0031222	1.50553	6	tyrosine metabolic process	GO:0006570	2.233	4		regulation of peroxisome size	GO:0044375	2.54416	7	S-adenosylmethionine cycle	GO:0033353	2.66261	6	nucleotide-sugar metabolic process	GO:0009225	1.98729	7
	photosynthetic electron transport in photosystem II	GO:0009772	1.59347	8	chloroplast mRNA processing	GO:0010239	1.84855	3	amino acid transport	GO:0006865	2.3565	44		pseudouridine synthesis	GO:0001522	1.70609	10	isocitrate metabolic process	GO:0006102	1.45225	6	box H/ACA snoRNA 3'-end processing	GO:0000495	2.233	4		protein autophosphorylation	GO:0046777	2.54256	143	regulation of response to reactive oxygen species	GO:1901031	2.66261	5	photosystem II assembly	GO:0010207	1.98729	8
	DNA catabolic process	GO:0006308	1.59347	8	urate catabolic process	GO:0019628	1.84855	3	CAAX-box protein processing	GO:0071586	2.32502	14		exocytosis	GO:0006887	1.69054	39	starch catabolic process	GO:0005983	1.44682	4	sulfate assimilation	GO:0000103	2.2066	12		intracellular sequestering of iron ion	GO:0006880	2.53326	18	photosystem II stabilization	GO:0042549	2.62386	13	transcription from plastid promoter	GO:0042793	1.93197	9
	cytidine deamination	GO:0009972	1.58398	3	transcription antitermination	GO:0031564	1.84855	3	glutamine biosynthetic process	GO:0006542	2.32423	5		protein import	GO:0017038	1.67916	5	phosphate ion transport	GO:0006817	1.44069	7	CAAX-box protein processing	GO:0071586	2.17459	13		glutamine metabolic process	GO:0006541	2.49618	44	transmembrane transport	GO:0055085	2.54062	78	chorismate biosynthetic process	GO:0009423	1.89372	15
	chloroplast-nucleus signaling pathway	GO:0010019	1.58398	3	fatty acid beta-oxidation using acyl-CoA dehydrogenase	GO:0033539	1.84855	3	L-arabinose metabolic process	GO:0046373	2.3006	12		DNA ligation involved in DNA repair	GO:0051103	1.66097	4	xylan catabolic process	GO:0045493	1.398	7	de novo' IMP biosynthetic process	GO:0006189	2.1479	17		signal peptide processing	GO:0006465	2.45181	34	abscisic acid biosynthetic process	GO:0009688	2.51296	7	nitric oxide biosynthetic process	GO:0006809	1.88836	6
	response to high light intensity	GO:0009644	1.58398	1	alkane catabolic process	GO:0043448	1.84855	3	5-phosphoribose 1-diphosphate biosynthetic process	GO:0006015	2.29348	7		mRNA splice site selection	GO:0006376	1.65248	6	mitotic recombination	GO:0006312	1.36071	2	glutathione metabolic process	GO:0006749	2.10953	71		nucleoside triphosphate biosynthetic process	GO:0009142	2.44271	8	nuclear pore organization	GO:0006999	2.51296	7	methionine biosynthetic process	GO:0009086	1.88549	18
	phospholipid dephosphorylation	GO:0046839	1.58398	3	negative regulation of cyclin-dependent protein serine/threonine kinase activity	GO:0045736	1.84855	3	starch biosynthetic process	GO:0019252	2.26915	33		biosynthetic process	GO:0009058	1.62618	42	abscisic acid biosynthetic process	GO:0009688	1.36071	4	proteolysis	GO:0006508	2.08888	32		farnesyl diphosphate biosynthetic process	GO:0045337	2.44271	8	~glucose 6-phosphate metabolic process	GO:0051156	2.51221	11	isopentenyl diphosphate biosynthetic process, methylerythritol 4-phosphate pathway involved in terpenoid biosynthetic process	GO:0051484	1.8428	4
	transcription antitermination	GO:0031564	1.58398	3	regulation of protein complex stability	GO:0061635	1.84855	3	intra-Golgi vesicle-mediated transport	GO:0006891	2.25068	32		transcription antitermination	GO:0031564	1.60355	3	threonine catabolic process	GO:0006567	1.36071	4	sulfolipid biosynthetic process	GO:0046506	2.06884	6		valine catabolic process	GO:0006574	2.41206	10	methionine biosynthetic process	GO:0009086	2.48501	16	cellular response to hypoxia	GO:0071456	1.8428	4
	cellular response to light stimulus	GO:0071482	1.58398	3	cellular response to light stimulus	GO:0071482	1.84855	3	valine biosynthetic process	GO:0009099	2.24635	9		arginine catabolic process to proline via ornithine	GO:0010121	1.60355	3	tryptophan biosynthetic process	GO:0000162	1.34407	9	nucleoside triphosphate biosynthetic process	GO:0009142	2.06884	6		leucyl-tRNA aminoacylation	GO:0006429	2.41007	9	nucleosome positioning	GO:0016584	2.44675	14	negative regulation of hypoxia-induced intrinsic apoptotic signaling pathway	GO:1903298	1.8428	4
	chloroplast mRNA processing	GO:0010239	1.58398	3	4-alpha-methyl-delta7-sterol oxidation	GO:0080065	1.84855	3	eukaryotic translation initiation factor 4F complex assembly	GO:0097010	2.17757	5		thiazole biosynthetic process	GO:0052837	1.60355	3	L-phenylalanine biosynthetic process	GO:0009094	1.32773	5	tetrahydrofolylpolyglutamate biosynthetic process	GO:0046901	2.05144	5		organelle fission	GO:0048285	2.35674	6	DNA-dependent DNA replication	GO:0006261	2.42531	20	aspartate family amino acid biosynthetic process	GO:0009067	1.81889	5
	glycine catabolic process	GO:0006546	1.58398	3	granum assembly	GO:0090391	1.84855	3	aspartate family amino acid biosynthetic process	GO:0009067	2.17757	5		urate catabolic process	GO:0019628	1.60355	3	secondary metabolic process	GO:0019748	1.31299	9	peptidyl-methionine modification	GO:0018206	2.05144	5		negative regulation of DNA recombination	GO:0045910	2.33609	25	RNA catabolic process	GO:0006401	2.42531	20	positive regulation of red or far-red light signaling pathway	GO:0090228	1.81889	5
	granum assembly	GO:0090391	1.58398	3	xanthophyll cycle	GO:0010028	1.826	4	nucleosome assembly	GO:0006334	2.17661	51		regulation of photosynthesis, light reaction	GO:0042548	1.60355	3	asymmetric cell division	GO:0008356	1.30612	6	strand invasion	GO:0042148	2.05144	4		amino acid transport	GO:0006865	2.29856	63	nitrate assimilation	GO:0042128	2.41654	8	lipid oxidation	GO:0034440	1.81451	18
	maturation of LSU-rRNA from tetracistronic rRNA transcript (SSU-rRNA, LSU-rRNA, 4.5S-rRNA, 5S-rRNA)	GO:0000488	1.58398	3	tetrahydrofolylpolyglutamate biosynthetic process	GO:0046901	1.826	4	chloroplast organization	GO:0009658	2.14795	71		protein folding in endoplasmic reticulum	GO:0034975	1.60355	3					glyceraldehyde-3-phosphate biosynthetic process	GO:0046166	2.05144	5		mitochondrial translation	GO:0032543	2.2918	22	histone H3-K4 methylation	GO:0051568	2.41654	8	metabolic process	GO:0008152	1.78141	8
	protein-heme linkage	GO:0017003	1.58398	3	tricarboxylic acid cycle	GO:0006099	1.7823	19	abscisic acid metabolic process	GO:0009687	2.12833	4		arginine catabolic process to glutamate	GO:0019544	1.60355	3					mitochondrial ATP transmembrane transport	GO:1990544	1.99641	7		cytidine to uridine editing	GO:0016554	2.27433	16	protein glutathionylation	GO:0010731	2.41654	8	SRP-dependent cotranslational protein targeting to membrane, translocation	GO:0006616	1.72422	12
	regulation of photosynthesis, light reaction	GO:0042548	1.58398	3	dUMP biosynthetic process	GO:0006226	1.77889	7	tyrosine metabolic process	GO:0006570	2.12833	4		response to high light intensity	GO:0009644	1.60355	3					protein geranylgeranylation	GO:0018344	1.99641	7		nucleosome positioning	GO:0016584	2.26617	19	cellular response to calcium ion	GO:0071277	2.41654	8	glycyl-tRNA aminoacylation	GO:0006426	1.6856	6
	methylation	GO:0032259	1.57659	79	dUTP catabolic process	GO:0046081	1.77889	7	regulation of cilium movement	GO:0003352	2.12833	4		response to X-ray	GO:0010165	1.60355	3					xyloglucan metabolic process	GO:0010411	1.95473	29		extracellular matrix organization	GO:0030198	2.22553	7	double-strand break repair	GO:0006302	2.40965	18	phylloquinone biosynthetic process	GO:0042372	1.67052	12
	exonucleolytic nuclear-transcribed mRNA catabolic process involved in deadenylation-dependent decay	GO:0043928	1.57008	12	fructose 2,6-bisphosphate metabolic process	GO:0006003	1.74796	5	box H/ACA snoRNA 3'-end processing	GO:0000495	2.12833	4		glycine catabolic process	GO:0006546	1.60355	3					cellular response to unfolded protein	GO:0034620	1.92326	23		CDP-diacylglycerol biosynthetic process	GO:0016024	2.20512	15	nucleosome assembly	GO:0006334	2.3876	54	UDP-N-acetylglucosamine biosynthetic process	GO:0006048	1.66204	9
	defense response to bacterium	GO:0042742	1.54949	49	inositol biosynthetic process	GO:0006021	1.74796	5	endocytosis	GO:0006897	2.11733	24		4-alpha-methyl-delta7-sterol oxidation	GO:0080065	1.60355	3					tryptophan biosynthetic process	GO:0000162	1.90195	16		DNA recombinase assembly	GO:0000730	2.19429	3	fructose 2,6-bisphosphate metabolic process	GO:0006003	2.33528	7	plant-type hypersensitive response	GO:0009626	1.66204	9
	thylakoid membrane organization	GO:0010027	1.53028	10	reductive pentose-phosphate cycle	GO:0019253	1.74796	5	tRNA pseudouridine synthesis	GO:0031119	2.10068	10		protein-heme linkage	GO:0017003	1.60355	3					nucleotide-sugar metabolic process	GO:0009225	1.90145	6		putrescine biosynthetic process from arginine, using agmatinase	GO:0033389	2.19429	5	mismatch repair	GO:0006298	2.29575	20	regulation of cell shape	GO:0008360	1.6611	22
	isocitrate metabolic process	GO:0006102	1.52281	8	de novo' cotranslational protein folding	GO:0051083	1.74796	5	photomorphogenesis	GO:0009640	2.10024	11		chloroplast-nucleus signaling pathway	GO:0010019	1.60355	3					inositol metabolic process	GO:0006020	1.90145	6		S-adenosylmethionine biosynthetic process	GO:0006556	2.18763	9	branched-chain amino acid catabolic process	GO:0009083	2.28983	6	protein phosphorylation	GO:0006468	1.66031	164
	regulation of ion transmembrane transport	GO:0034765	1.51918	5	translation	GO:0006412	1.70773	93	nuclear polyadenylation-dependent rRNA catabolic process	GO:0071035	2.08121	14		positive regulation of ligase activity	GO:0051351	1.60355	3					mRNA splice site selection	GO:0006376	1.86483	7		mitochondrion organization	GO:0007005	2.15623	16	lagging strand elongation	GO:0006273	2.28983	6	fructose 2,6-bisphosphate metabolic process	GO:0006003	1.64654	7
	S-adenosylmethionine biosynthetic process	GO:0006556	1.51918	7	mitochondrial pyruvate transport	GO:0006850	1.70017	6	photosystem I assembly	GO:0048564	1.99677	10		IRE1-mediated unfolded protein response	GO:0036498	1.60355	3					secondary metabolic process	GO:0019748	1.8456	16		cell wall macromolecule catabolic process	GO:0016998	2.08641	27	response to reactive oxygen species	GO:0000302	2.27771	10	pentose-phosphate shunt	GO:0006098	1.63215	14
	calcium ion transport	GO:0006816	1.51512	6	xanthophyll biosynthetic process	GO:0016123	1.67299	4	glutaminyl-tRNAGln biosynthesis via transamidation	GO:0070681	1.96521	9		tRNA export from nucleus	GO:0006409	1.60355	3					thiamine metabolic process	GO:0006772	1.83805	5		response to reactive oxygen species	GO:0000302	2.06916	14	glutathione catabolic process	GO:0006751	2.27439	8	calcium ion transmembrane transport	GO:0070588	1.63215	13
	zinc II ion transmembrane transport	GO:0071577	1.47523	12	regulation of peroxisome size	GO:0044375	1.67299	4	pentose-phosphate shunt, oxidative branch	GO:0009051	1.96521	7		vacuolar protein processing	GO:0006624	1.57176	8					photoreactive repair	GO:0000719	1.83805	5		pentose-phosphate shunt	GO:0006098	2.04427	16	abscisic acid metabolic process	GO:0009687	2.25329	4	protoporphyrinogen IX biosynthetic process	GO:0006782	1.61032	19
	xyloglucan metabolic process	GO:0010411	1.46812	23	response to hydrogen peroxide	GO:0042542	1.66587	14	tRNA threonylcarbamoyladenosine modification	GO:0002949	1.96521	7		sucrose catabolic process	GO:0005987	1.57176	9					mitochondrial L-ornithine transmembrane transport	GO:1990575	1.83805	5		response to salicylic acid	GO:0009751	2.00782	6	box H/ACA snoRNA 3'-end processing	GO:0000495	2.25329	4	mitochondrial mRNA catabolic process	GO:0000958	1.57604	5
	carbohydrate metabolic process	GO:0005975	1.46779	184	cellular response to heat	GO:0034605	1.65172	18	fatty acid beta-oxidation using acyl-CoA oxidase	GO:0033540	1.96521	7		cellular response to calcium ion	GO:0071277	1.55402	6					xanthophyll biosynthetic process	GO:0016123	1.83805	5		homoserine biosynthetic process	GO:0009090	1.99625	9	ribosomal small subunit assembly	GO:0000028	2.24021	34	nucleoside diphosphate phosphorylation	GO:0006165	1.57604	5
	inositol catabolic process	GO:0019310	1.46137	4	sucrose metabolic process	GO:0005985	1.6357	8	tetrahydrofolylpolyglutamate biosynthetic process	GO:0046901	1.92241	5		glycerol ether metabolic process	GO:0006662	1.55402	6					heme biosynthetic process	GO:0006783	1.77108	10		de novo' UMP biosynthetic process	GO:0044205	1.99625	9	isoleucine biosynthetic process	GO:0009097	2.21312	11	xanthophyll cycle	GO:0010028	1.57604	5
	nuclear retention of unspliced pre-mRNA at the site of transcription	GO:0071048	1.42504	6	calcium ion transmembrane transport	GO:0070588	1.6357	8	vesicle-mediated transport	GO:0016192	1.91902	72		maturation of 5.8S rRNA from tricistronic rRNA transcript (SSU-rRNA, 5.8S rRNA, LSU-rRNA)	GO:0000466	1.55402	6					calcium ion transmembrane transport	GO:0070588	1.75446	11		cellular manganese ion homeostasis	GO:0030026	1.97285	19	regulation of cell shape	GO:0008360	2.1816	19	strand invasion	GO:0042148	1.57604	4
	glutathione catabolic process	GO:0006751	1.42504	6	oxylipin biosynthetic process	GO:0031408	1.60171	17	response to light stimulus	GO:0009416	1.91737	29		GO:0010207~photosystem II assembly	GO:0010207	1.55243	5					folic acid-containing compound biosynthetic process	GO:0009396	1.74439	7		CUT catabolic process	GO:0071034	1.96696	8	box C/D snoRNP assembly	GO:0000492	2.17521	7	rRNA processing	GO:0006364	1.57511	54
	cytokinin metabolic process	GO:0009690	1.42264	10	pollen tube guidance	GO:0010183	1.56826	3	RNA modification	GO:0009451	1.89545	14		regulation of ARF protein signal transduction	GO:0032012	1.51191	7					glycolipid biosynthetic process	GO:0009247	1.71714	9		microtubule depolymerization	GO:0007019	1.96696	8	histone H4 acetylation	GO:0043967	2.17521	7	~ndoplasmic reticulum-plasma membrane tethering	GO:0061817	1.53522	11
	glutamate catabolic process	GO:0006538	1.39198	8	response to cadmium ion	GO:0046686	1.56826	3	positive regulation of mitochondrial translation	GO:0070131	1.89433	9		glyceraldehyde-3-phosphate biosynthetic process	GO:0046166	1.48795	4					protein initiator methionine removal	GO:0070084	1.71714	9		nuclear retention of pre-mRNA with aberrant 3'-ends at the site of transcription	GO:0071049	1.96696	8	positive regulation of mitochondrial translation	GO:0070131	2.14875	9	endoplasmic reticulum membrane organization	GO:0090158	1.53522	11
	maturation of LSU-rRNA from tricistronic rRNA transcript (SSU-rRNA, 5.8S rRNA, LSU-rRNA)	GO:0000463	1.38611	12	glucose metabolic process	GO:0006006	1.55845	16	protein peptidyl-prolyl isomerization	GO:0000413	1.86711	18		glutamate catabolic process	GO:0006538	1.43929	9					inositol phosphate dephosphorylation	GO:0046855	1.69247	10		response to blue light	GO:0009637	1.96201	7	mitochondrial DNA replication	GO:0006264	2.14313	8	endocytosis	GO:0006897	1.52834	26
	xanthophyll biosynthetic process	GO:0016123	1.31693	4	homoserine biosynthetic process	GO:0009090	1.55525	5	mitochondrial ATP transmembrane transport	GO:1990544	1.82476	7		anion transport	GO:0006820	1.43913	5					chromosome condensation	GO:0030261	1.6911	13		tryptophan biosynthetic process	GO:0000162	1.94028	23	regulation of circadian rhythm	GO:0042752	2.0773	10	protein transport by the Tat complex	GO:0043953	1.52068	8
	etioplast organization	GO:0009662	1.31152	3	nitric oxide biosynthetic process	GO:0006809	1.54108	4	protein geranylgeranylation	GO:0018344	1.82476	7		endonucleolytic cleavage of tricistronic rRNA U-rRNA, 5.8S rRNA, LSU-rRNA)	GO:0000479	1.43913	5					cytokinin metabolic process	GO:0009690	1.68371	12		rRNA methylation	GO:0031167	1.93916	11	strand invasion	GO:0042148	2.07657	3	lipid metabolic process	GO:0006629	1.50436	105
	box H/ACA snoRNA 3'-end processing	GO:0000495	1.31152	3	cytoskeleton organization	GO:0007010	1.53204	8	regulation of circadian rhythm	GO:0042752	1.80607	10		nuclear retention of pre-mRNA with aberrant 3'-ends at the site of transcription	GO:0071049	1.43913	5					ER-associated misfolded protein catabolic process	GO:0071712	1.66535	15		malate metabolic process	GO:0006108	1.89631	18	sodium ion import across plasma membrane	GO:0098719	2.04152	9	pyruvate metabolic process	GO:0006090	1.50031	12
	cytochrome b6f complex assembly	GO:0010190	1.31152	3	proteolysis	GO:0006508	1.50769	20	protein targeting	GO:0006605	1.7919	9		Group II intron splicing	GO:0000373	1.43766	7					seryl-tRNA aminoacylation	GO:0006434	1.65787	5		purine nucleotide biosynthetic process	GO:0006164	1.87829	10	potassium ion transmembrane transport	GO:0071805	2.03638	11	phenylacetate catabolic process	GO:0010124	1.49975	4
	siroheme biosynthetic process	GO:0019354	1.31152	3	calcium-mediated signaling	GO:0019722	1.4847	7	oxylipin biosynthetic process	GO:0031408	1.78405	27		maturation of 5.8S rRNA	GO:0000460	1.43766	7					regulation of flower development	GO:0009909	1.65221	20		chitin catabolic process	GO:0006032	1.87542	27	de novo' UMP biosynthetic process	GO:0044205	2.03008	7	ER-associated misfolded protein catabolic process	GO:0071712	1.49531	18
	ribosomal large subunit biogenesis	GO:0042273	1.30231	12	intracellular sequestering of iron ion	GO:0006880	1.48308	8	cytoskeleton organization	GO:0007010	1.78389	12		starch biosynthetic process	GO:0019252	1.43378	24					mitochondrial translation	GO:0032543	1.64696	16		iron ion homeostasis	GO:0055072	1.83731	16	chaperone-mediated protein complex assembly	GO:0051131	2.03008	7	photomorphogenesis	GO:0009640	1.44895	11
					xylan catabolic process	GO:0045493	1.48308	8	starch catabolic process	GO:0005983	1.75273	6		cellular iron ion homeostasis	GO:0006879	1.37899	6					dephosphorylation	GO:0016311	1.63373	7		sucrose catabolic process	GO:0005987	1.821	14	transcription from plastid promoter	GO:0042793	2.03008	7	phospholipid metabolic process	GO:0006644	1.44212	16
					cellular response to oxidative stress	GO:0034599	1.47971	14	photosystem II assembly	GO:0010207	1.75273	6		response to nitrate	GO:0010167	1.36772	7					SRP-dependent cotranslational protein targeting to membrane, translocation	GO:0006616	1.63322	10		mitochondrial mRNA modification	GO:0080156	1.821	13	homoserine biosynthetic process	GO:0009090	2.03008	7	response to light stimulus	GO:0009416	1.41519	31
					isoleucyl-tRNA aminoacylation	GO:0006428	1.47037	5	SRP-dependent cotranslational protein targeting to membrane	GO:0006614	1.75252	13		photoreactive repair	GO:0000719	1.34278	4					protein import into chloroplast stroma	GO:0045037	1.6199	6		fatty acid beta-oxidation	GO:0006635	1.80931	27	chromosome organization involved in meiotic cell cycle	GO:0070192	1.98484	8	leucine catabolic process	GO:0006552	1.37853	5
					protein folding	GO:0006457	1.43166	50	photoreactive repair	GO:0000719	1.71276	5		reductive pentose-phosphate cycle	GO:0019253	1.33713	5					anion transmembrane transport	GO:0098656	1.6199	6		acyl carnitine transport	GO:0006844	1.79117	5	tRNA processing	GO:0008033	1.96263	16	Golgi to plasma membrane protein transport	GO:0043001	1.37853	5
					glycyl-tRNA aminoacylation	GO:0006426	1.42568	4	xanthophyll biosynthetic process	GO:0016123	1.71276	5		anion transmembrane transport	GO:0098656	1.33713	5					pyridoxal phosphate biosynthetic process	GO:0042823	1.6199	7		thymine catabolic process	GO:0006210	1.79117	5	one-carbon metabolic process	GO:0006730	1.94521	24	homoserine biosynthetic process	GO:0009090	1.37638	7
					folic acid-containing compound biosynthetic process	GO:0009396	1.39189	5	mitochondrial L-ornithine transmembrane transport	GO:1990575	1.71276	5		abscisic acid metabolic process	GO:0009687	1.33042	3					reductive pentose-phosphate cycle	GO:0019253	1.6199	6		S-adenosylmethionine cycle	GO:0033353	1.79117	6	misfolded or incompletely synthesized protein catabolic process	GO:0006515	1.93556	13	L-lysine catabolic process to acetyl-CoA via saccharopine	GO:0033512	1.37638	7
					response to iron ion	GO:0010039	1.39189	5	intracellular sequestering of iron ion	GO:0006880	1.71051	12		etioplast organization	GO:0009662	1.33042	3					de novo' pyrimidine nucleobase biosynthetic process	GO:0006207	1.61765	10		glyoxylate cycle	GO:0006097	1.79117	5	nucleotide-sugar metabolic process	GO:0009225	1.93055	6	peptide catabolic process	GO:0043171	1.37638	7
					seed development	GO:0048316	1.39189	5	photosynthesis, light harvesting in photosystem I	GO:0009768	1.71051	13		siroheme biosynthetic process	GO:0019354	1.33042	3					fatty acid metabolic process	GO:0006631	1.61315	15		cellular oxidant detoxification	GO:0098869	1.79117	5	endonucleolytic cleavage in ITS1 to separate SSU-rRNA from 5.8S rRNA and LSU-rRNA from tricistronic rRNA transcript (SSU-rRNA, 5.8S rRNA, LSU-rRNA)	GO:0000447	1.90854	9	mitochondrial ATP transmembrane transport	GO:1990544	1.37638	7
					response to photooxidative stress	GO:0080183	1.39189	5	regulation of cellular respiration	GO:0043457	1.6971	7		response to cadmium ion	GO:0046686	1.33042	3					response to glucose	GO:0009749	1.61299	4		nucleoside metabolic process	GO:0009116	1.78935	21	GO:0043457~regulation of cellular respiration	GO:0043457	1.89778	7	xylan acetylation	GO:1990937	1.37638	7
					response to water deprivation	GO:0009414	1.38236	9	valine catabolic process	GO:0006574	1.6971	7		box H/ACA snoRNA 3'-end processing	GO:0000495	1.33042	3					thymine catabolic process	GO:0006210	1.61299	4		phylloquinone biosynthetic process	GO:0042372	1.78558	14	starch biosynthetic process	GO:0019252	1.8673	30	phosphate-containing compound metabolic process	GO:0006796	1.36765	12
					DNA recombinase assembly	GO:0000730	1.36702	2	regulation of exocytosis	GO:0017157	1.6971	8		cellular response to hypoxia	GO:0071456	1.33042	3					sulfate reduction	GO:0019419	1.61299	4		response to cold	GO:0009409	1.78558	14	folic acid metabolic process	GO:0046655	1.86249	6	protein deglycation, glyoxal removal	GO:0036529	1.36063	6
					N-terminal protein amino acid modification	GO:0031365	1.36702	3	protein autoprocessing	GO:0016540	1.6971	7		magnesium ion transport	GO:0015693	1.32937	10					cellular potassium ion homeostasis	GO:0030007	1.61299	4		isoleucine biosynthetic process	GO:0009097	1.78558	14	L-serine catabolic process	GO:0006565	1.86249	6	guanosine tetraphosphate metabolic process	GO:0015969	1.34958	9
					putrescine biosynthetic process from arginine, using agmatinase	GO:0033389	1.36702	3	mitochondrial pyruvate transport	GO:0006850	1.68557	8		ER-associated misfolded protein catabolic process	GO:0071712	1.32266	12					starch biosynthetic process	GO:0019252	1.55337	29		CTP biosynthetic process	GO:0006241	1.78558	14	tetrahydrofolate metabolic process	GO:0046653	1.86249	6	malate metabolic process	GO:0006108	1.32746	14
					7,8-dihydroneopterin 3'-triphosphate biosynthetic process	GO:0035998	1.36702	3	chaperone mediated protein folding requiring cofactor	GO:0051085	1.6803	35		leaf development	GO:0048366	1.31934	8					protein lipoylation	GO:0009249	1.53169	7		reductive pentose-phosphate cycle	GO:0019253	1.77395	8	pentose-phosphate shunt	GO:0006098	1.79987	11	DNA catabolic process	GO:0006308	1.31363	10
					co-translational protein modification	GO:0043686	1.36702	3	misfolded or incompletely synthesized protein catabolic process	GO:0006515	1.62051	13		chloride transport	GO:0006821	1.31934	8					purine nucleotide biosynthetic process	GO:0006164	1.53169	7		isopentenyl diphosphate biosynthetic process, methylerythritol 4-phosphate pathway	GO:0019288	1.77395	8	cellulose biosynthetic process	GO:0030244	1.7974	29	DNA-dependent DNA replication	GO:0006261	1.30155	22
					starch biosynthetic process	GO:0019252	1.36667	19	de novo' AMP biosynthetic process	GO:0044208	1.60797	6		threonine biosynthetic process	GO:0009088	1.31934	8					CTP salvage	GO:0044211	1.50303	5		pyridoxal phosphate biosynthetic process	GO:0042823	1.77395	9	SCF complex assembly	GO:0010265	1.78126	6
					defense response to fungus	GO:0050832	1.3208	16	nuclear mRNA surveillance	GO:0071028	1.60558	10		thiamine biosynthetic process	GO:0009228	1.30175	7					plant-type cell wall biogenesis	GO:0009832	1.50013	6		mRNA pseudouridine synthesis	GO:1990481	1.77395	8	5-phosphoribose 1-diphosphate biosynthetic process	GO:0006015	1.78126	6
					protein transport by the Tat complex	GO:0043953	1.31909	5	ribosomal small subunit biogenesis	GO:0042274	1.58498	8										UDP-L-arabinose metabolic process	GO:0033356	1.50013	6		nuclear mRNA surveillance	GO:0071028	1.74646	12	NLS-bearing protein import into nucleus	GO:0006607	1.77663	8
									chlorophyll catabolic process	GO:0015996	1.58498	8										fatty acid beta-oxidation using acyl-CoA oxidase	GO:0033540	1.50013	6		protein import	GO:0017038	1.73944	7	positive regulation of anaphase-promoting complex-dependent catabolic process	GO:1905786	1.77663	7
									maturation of 5.8S rRNA from tricistronic rRNA transcript (SSU-rRNA, 5.8S rRNA, LSU-rRNA)	GO:0000466	1.58056	7										response to UV	GO:0009411	1.50013	6		arginine biosynthetic process via ornithine	GO:0042450	1.73218	6	error-prone translesion synthesis	GO:0042276	1.77663	7
									maturation of SSU-rRNA	GO:0030490	1.58056	10										photosystem II stabilization	GO:0042549	1.49303	11		acetyl-CoA biosynthetic process from acetate	GO:0019427	1.73218	6	protein folding	GO:0006457	1.76466	79
									UMP salvage	GO:004420e	1.58056	7										cellular response to oxidative stress	GO:0034599	1.45311	20		positive regulation of transcription from RNA polymerase I promoter	GO:0045943	1.73218	6	glucose metabolic process	GO:0006006	1.7415	23
									cellular response to calcium ion	GO:0071277	1.58056	7										ceramide transport	GO:0035627	1.43733	8		histone H3-K36 demethylation	GO:0070544	1.73218	6	response to cold	GO:0009409	1.7343	10
									L-phenylalanine catabolic process	GO:0006559	1.56657	19										uracil salvage	GO:0006223	1.42154	3		hreonyl-tRNA aminoacylation	GO:0006435	1.73218	6	inositol phosphate dephosphorylation	GO:0046855	1.7343	10
									nitric oxide biosynthetic process	GO:0006809	1.53627	5										glycine catabolic process	GO:0006546	1.42154	3		biosynthetic process	GO:0009058	1.71016	77	cytokinin metabolic process	GO:0009690	1.73118	12
									glutamate biosynthetic process	GO:0006537	1.53627	5										ATP transport	GO:0015867	1.42154	3		rhythmic process	GO:0048511	1.68201	14	glutamate biosynthetic process	GO:0006537	1.68163	5
									seryl-tRNA aminoacylation	GO:0006434	1.53627	5										alkane catabolic process	GO:0043448	1.42154	3		phosphate ion transmembrane transport	GO:0035435	1.68201	14	nitric oxide biosynthetic process	GO:0006809	1.68163	5
									box C/D snoRNA 3'-end processing	GO:0000494	1.53627	5										thiazole biosynthetic process	GO:0052837	1.42154	3		guanosine tetraphosphate metabolic process	GO:0015969	1.67202	11	attachment of mitotic spindle microtubules to kinetochore	GO:0051315	1.66525	7
									response to herbicide	GO:0009635	1.53627	5										fatty acid beta-oxidation using acyl-CoA dehydrogenase	GO:0033539	1.42154	3		nitrate assimilation	GO:0042128	1.66577	9	spliceosomal snRNP assembly	GO:0000387	1.65877	13
									histone glutamine methylation	GO:1990258	1.53627	5										cellular response to light stimulus	GO:0071482	1.42154	3		histone H3-K4 methylation	GO:0051568	1.66577	9	iron ion homeostasis	GO:0055072	1.65877	11
									lipid metabolic process	GO:0006629	1.52614	86										histone dephosphorylation	GO:0016576	1.42154	3		tetrahydrofolate biosynthetic process	GO:0046654	1.63133	12	de novo' pyrimidine nucleobase biosynthetic process	GO:0006207	1.65875	11
									acyl carnitine transport	GO:0006844	1.51543	4										hloroplast-nucleus signaling pathway	GO:0010019	1.42154	3		photomorphogenesis	GO:0009640	1.60338	13	mRNA pseudouridine synthesis	GO:1990481	1.6476	6
									NADH dehydrogenase complex assembly	GO:0010257	1.51543	4										maturation of LSU-rRNA from tetracistronic rRNA transcript (SSU-rRNA, LSU-rRNA, 4.5S-rRNA, 5S-rRNA)	GO:0000488	1.42154	3		endonucleolytic cleavage in ITS1 to separate SSU-rRNA from 5.8S rRNA and LSU-rRNA from tricistronic rRNA transcript (SSU-rRNA, 5.8S rRNA, LSU-rRNA)	GO:0000447	1.59791	12	anion transmembrane transport	GO:0098656	1.6476	6
									sulfate reduction	GO:0019419	1.51543	4										dolichyl diphosphate biosynthetic process	GO:0006489	1.42154	3		chaperone mediated protein folding requiring cofactor	GO:0051085	1.59782	51	inositol biosynthetic process	GO:0006021	1.6476	6
									positive regulation of transcription from RNA polymerase II promoter involved in unfolded protein response	GO:0006990	1.51543	4										granum assembly	GO:0090391	1.42154	3		nucleosome assembly	GO:0006334	1.59641	72	sulfate reduction	GO:0019419	1.63198	4
									S-adenosylmethionine cycle	GO:0033353	1.51543	4										negative regulation of reductive pentose-phosphate cycle	GO:0080153	1.42154	3		box H/ACA snoRNA 3'-end processing	GO:0000495	1.58144	4	cytoplasmic translational elongation	GO:0002182	1.63198	4
									thymine catabolic process	GO:0006210	1.51543	4										IRE1-mediated unfolded protein response	GO:0036498	1.42154	3		cellular response to hypoxia	GO:0071456	1.58144	4	ammonia assimilation cycle	GO:0019676	1.63198	4
									leaf development	GO:0048366	1.48218	10										regulation of photosynthesis, light reaction	GO:0042548	1.42154	3		negative regulation of hypoxia-induced intrinsic apoptotic signaling pathway	GO:1903298	1.58144	4	snRNA modification	GO:0040031	1.63198	4
									fructose 2,6-bisphosphate metabolic process	GO:0006003	1.47879	6										allantoin catabolic process	GO:0000256	1.42154	3		protein targeting	GO:0006605	1.5535	11	positive regulation of circadian rhythm	GO:0042753	1.63198	4
									dephosphorylation	GO:0016311	1.47376	7										leaf morphogenesis	GO:0009965	1.42154	3		nucleotide-sugar metabolic process	GO:0009225	1.54862	7	chloroplast organization	GO:0009658	1.61557	62
									response to ethylene	GO:0009723	1.47376	7										response to X-ray	GO:0010165	1.42154	3		assembly of large subunit precursor of preribosome	GO:1902626	1.54862	8	purine nucleotide biosynthetic process	GO:0006164	1.56251	7
									protein transport by the Tat complex	GO:0043953	1.47376	7										urate catabolic process	GO:0019628	1.42154	3		starch catabolic process	GO:0005983	1.54862	7	tRNA 5'-leader removal	GO:0001682	1.52686	8
									biosynthetic process	GO:0009058	1.42524	51										ADP transport	GO:0015866~	1.42154	3		post-chaperonin tubulin folding pathway	GO:0007023	1.54862	7	pyrimidine nucleotide biosynthetic process	GO:0006221	1.52612	5
									proteolysis	GO:0006508	1.40842	31										~chloroplast mRNA processing	GO:0010239	1.42154	3		protein transport by the Tat complex	GO:0043953	1.5245	9	glycine biosynthetic process from serine	GO:0019264	1.52612	6
									carbon utilization	GO:0015976	1.40401	8										4-alpha-methyl-delta7-sterol oxidation	GO:0080065	1.42154	3		glutathione catabolic process	GO:0006751	1.5245	9	dimethylallyl diphosphate biosynthetic process	GO:0050992	1.52612	5
									actin filament capping	GO:0051693	1.40401	8										protein folding in endoplasmic reticulum	GO:0034975	1.42154	3		mRNA catabolic process	GO:0006402	1.52399	12	cellular carbohydrate metabolic process	GO:0044262	1.52612	6
									ER-associated misfolded protein catabolic process	GO:0071712	1.39332	15										mitochondrial seryl-tRNA aminoacylation	GO:0070158	1.42154	3		nitric oxide biosynthetic process	GO:0006809	1.50716	6	sucrose biosynthetic process	GO:0005986	1.51259	13
									CTP salvage	GO:0044211	1.38509	5										transcription antitermination	GO:0031564	1.42154	3		glycogen catabolic process	GO:0005980	1.50716	6	thylakoid membrane organization	GO:0010027	1.46851	12
									lagging strand elongation	GO:0006273	1.38509	5										regulation of protein complex stability	GO:0061635	1.42154	3		response to herbicide	GO:0009635	1.50716	6	tetrahydrofolate interconversion	GO:0035999	1.44595	10
									cellular response to oxidative stress	GO:0034599	1.38479	21										positive regulation of ligase activity	GO:0051351	1.42154	3		seryl-tRNA aminoacylation	GO:0006434	1.50716	6	photomorphogenesis	GO:0009640	1.44376	9
									DNA-dependent DNA replication	GO:0006261	1.37955	18										plastid organization	GO:0009657	1.42154	3		polyadenylation-dependent snoRNA 3'-end processing	GO:0071051	1.50457	13	4-alpha-methyl-delta7-sterol oxidation	GO:0080065	1.43492	3
									purine nucleotide biosynthetic process	GO:0006164	1.37555	7										response to high light intensity	GO:0009644	1.42154	3		DNA replication preinitiation complex assembly	GO:0071163~	1.49653	5	granum assembly	GO:0090391	1.43492	3
									~alkane catabolic process	GO:0043448	1.35254	3										arginine catabolic process to glutamate	GO:0019544	1.42154	3		DNA ligation involved in DNA repair	GO:0051103~	1.49653	5	negative regulation of flower development	GO:0009910	1.43492	3
									cellular response to light stimulus	GO:0071482	1.35254	3										arginine catabolic process to proline via ornithine	GO:0010121	1.42154	3		nitrogen compound metabolic process	GO:0006807	1.48529	15	response to high light intensity	GO:0009644	1.43492	1
									regulation of photosynthesis, light reaction	GO:0042548	1.35254	3										response to endoplasmic reticulum stress	GO:0034976	1.41954	15		RNA modification	GO:0009451	1.48226	16	chloroplast mRNA processing	GO:0010239	1.43492	3
									glycine catabolic process	GO:0006546	1.35254	3										iron-sulfur cluster assembly	GO:0016226	1.41595	20		GTP biosynthetic process	GO:0006183	1.4752	10	chloroplast-nucleus signaling pathway	GO:0010019	1.43492	3
									granum assembly	GO:0090391	1.35254	3										response to nitrate	GO:0010167	1.41283	8		mitotic cell cycle	GO:0000278	1.46693	33	RNA polymerase I transcriptional preinitiation complex assembly	GO:0001188	1.43492	3
									transcription antitermination	GO:0031564	1.35254	3										DNA ligation involved in DNA repair	GO:0051103	1.40901	4		protein peptidyl-prolyl isomerization	GO:0000413	1.45866	23	leaf morphogenesis	GO:0009965	1.43492	3
									L-cystine transport	GO:0015811	1.35254	3										aspartate family amino acid biosynthetic process	GO:0009067	1.40901	4		ribosomal small subunit export from nucleus	GO:0000056	1.45247	8	thiamine pyrophosphate transport	GO:0030974	1.43492	3
									fatty acid beta-oxidation using acyl-CoA dehydrogenase	GO:0033539	1.35254	3										regulation of barrier septum assembly	GO:0032955	1.40901	4		negative regulation of chromatin silencing	GO:0031936	1.43757	21	transcription antitermination	GO:0031564	1.43492	3
									protein-heme linkage	GO:0017003	1.35254	3										nucleosome assembly	GO:0006334	1.40644	49		rRNA catabolic process	GO:0016075	1.41177	13	blue light signaling pathway	GO:0009785	1.43492	3
									arginine catabolic process to proline via ornithine	GO:0010121	1.35254	3										ribosome disassembly	GO:0032790	1.39164	6		protein N-linked glycosylation	GO:0006487	1.39952	27	mitochondrial tRNA 3'-trailer cleavage, endonucleolytic	GO:0072684	1.43492	3
									ATP transport	GO:0015867	1.35254	3										phosphatidylcholine biosynthetic process	GO:0006656	1.39164	6		protein lipoylation	GO:0009249	1.39646	9	plastid organization	GO:0009657	1.43492	3
									mitochondrial seryl-tRNA aminoacylation	GO:0070158	1.35254	3										xylan acetylation	GO:1990937	1.39164	6		oxidative photosynthetic carbon pathway	GO:0009854	1.39646	10	nucleologenesis	GO:0017126	1.43492	3
									plastid organization	GO:0009657	1.35254	3										homoserine biosynthetic process	GO:0009090	1.39164	6		removal of superoxide radicals	GO:0019430	1.39646	9	transcription elongation from RNA polymerase I promoter	GO:0006362	1.43492	3
									negative regulation of cyclin-dependent protein serine/threonine kinase activity	GO:0045736	1.35254	3										riboflavin biosynthetic process	GO:0009231	1.3692	11		de novo' AMP biosynthetic process	GO:0044208	1.38315	7	cellular response to light stimulus	GO:0071482	1.43492	3
									4-alpha-methyl-delta7-sterol oxidation	GO:0080065	1.35254	3										RNA modification	GO:0009451	1.3692	11		5-phosphoribose 1-diphosphate biosynthetic process	GO:0006015	1.38315	7	chromatin silencing at telomere	GO:0006348	1.43492	3
									response to high light intensity	GO:0009644	1.35254	3										mitochondrial pyruvate transport	GO:0006850	1.34985	7		retrograde vesicle-mediated transport, Golgi to ER	GO:0006890	1.34569	44	shoot system development	GO:0048367	1.43492	3
									heme a biosynthetic process	GO:0006784	1.35254	3															ceramide biosynthetic process	GO:0046513	1.32541	15	heme a biosynthetic process	GO:0006784	1.43492	3
									chloroplast mRNA processing	GO:0010239	1.35254	3															positive regulation of sequence-specific DNA binding transcription factor activity	GO:0051091	1.31937	6	porphyrin-containing compound biosynthetic process	GO:0006779	1.42737	4
									urate catabolic process	GO:0019628	1.35254	3															chloroplast rRNA processing	GO:1901259	1.31937	6	ceramide catabolic process	GO:0046514	1.42737	4
									arginine catabolic process to glutamate	GO:0019544	1.35254	3															branched-chain amino acid catabolic process	GO:0009083	1.31937	6	phosphatidylcholine biosynthetic process	GO:0006656	1.41797	6
									regulation of protein complex stability	GO:0061635	1.35254	3															lagging strand elongation	GO:0006273	1.31937	6	riboflavin biosynthetic process	GO:0009231	1.41021	11
									maturation of LSU-rRNA from tetracistronic rRNA transcript (SSU-rRNA, LSU-rRNA, 4.5S-rRNA, 5S-rRNA)	GO:0000488	1.35254	3															nucleic acid phosphodiester bond hydrolysis	GO:0090305~	1.31742	8	plant-type primary cell wall biogenesis	GO:0009833	1.40502	19
									regulation of long-day photoperiodism, flowering	GO:0048586	1.35254	3															isoleucyl-tRNA aminoacylation	GO:0006428	1.31742	8	mitochondrial protein processing	GO:0034982	1.3906	5
									chloroplast-nucleus signaling pathway	GO:0010019	1.35254	3															lipid metabolic process	GO:0006629	1.3048	125	sulfolipid biosynthetic process	GO:0046506	1.3906	5
									SRP-dependent cotranslational protein targeting to membrane, signal sequence recognition	GO:0006617	1.35254	3																			farnesyl diphosphate biosynthetic process	GO:0045337	1.3906	5
									photosynthetic electron transport chain	GO:0009767	1.33779	18																			chloroplast fission	GO:0010020	1.39015	10
									malate metabolic process	GO:0006108	1.3303	12																			valine biosynthetic process	GO:0009099	1.37927	7
									cellular response to unfolded protein	GO:0034620	1.31333	22																			double-strand break repair via nonhomologous end joining	GO:0006303	1.37562	9
																															mRNA destabilization	GO:0061157	1.37562	9
																															branched-chain amino acid biosynthetic process	GO:0009082	1.36988	8
																															tRNA pseudouridine synthesis	GO:0031119	1.36988	8
																															mitochondrial translation	GO:0032543	1.36071	14
																															posttranscriptional regulation of gene expression	GO:0010608	1.35427	11
																															negative regulation of chromatin silencing	GO:0031936	1.34692	14
																															nucleic acid phosphodiester bond hydrolysis	GO:0090305	1.31856	6
																															valine catabolic process	GO:0006574	1.31856	6
