# Supplementary material for: Comparison of Gene Expression Changes in Three Wheat Varieties with Different Susceptibilities to Heat Stress Using RNA-Seq Analysis
Source: Int J Mol Sci. 2022 Sep 14;23(18):10734. doi: 10.3390/ijms231810734 (PMC9505106; doi:10.3390/ijms231810734)
Supplement: Supplementary file 1 [file ijms-23-10734-s001.zip › Supplementary File S6-GO enrichment comparision-heat related genes and ROS.xlsx]

## Sheet: Sheet1
	Enriched biological processes (BP) of heat stress related genes from differentially expressed genes (DEG) identified in Jopum, Keumkang, and Olgeuru
	Cultivar (Criteria)	GO term	GO ID	CT vs. H6		CT vs. H12		H6 vs. H12
				count	Genes	Out (492)	Genes	Out (271)	Genes
	Jopum (FDR = 0.05, |FC|>2)	cellular response to heat	GO:0034605	41	TraesCS4B02G393100.1;TraesCS1A02G350400.2TraesCS6A02G240500.1;TraesCS5B02G423000.1;TraesCS3B02G314600.1;TraesCS5A02G260600.3;TraesCS4B02G380800.1;TraesCS3B02G438900.1;TraesCS5D02G268000.1;TraesCSU02G131300.1;TraesCS5B02G258900.2;TraesCS1B02G408600.1;TraesCS3A02G280800.1;TraesCS5A02G437900.1;TraesCS5B02G440700.1;TraesCS4D02G276500.1;TraesCS4B02G278100.1;TraesCS5D02G445100.1;TraesCS4A02G027700.1;Tr…	18	TraesCS7B02G149200.1;TraesCS6D02G135600.1;TraesCS6B02G174500.1;TraesCS7A02G242200.1;TraesCS5A02G437900.1;TraesCS4D02G276500.1;TraesCS1B02G396000.1;TraesCS1B02G352400.1;TraesCS3B02G438900.1;TraesCS5D02G445100.1;TraesCS3A02G274400.1;TraesCS4B02G278100.1;TraesCS1A02G340100.1;TraesCS3B02G314600.1;TraesCS3D02G280600.1;TraesCS1D02G342100.1;TraesCS4A02G027700.1;TraesCS3A02G280800.1	40	TraesCS3B02G049900.1TraesCS3D02G045500.1;TraesCS3A02G033900.1;TraesCS5B02G245700.1;TraesCS5D02G266000.1;TraesCS4A02G092700.1;TraesCS3B02G049800.1;TraesCS4D02G212500.1;TraesCS5B02G257000.1;TraesCS4D02G212200.1;TraesCS4D02G212400.1;TraesCS5A02G426100.1;TraesCS5B02G428000.1;TraesCS5D02G434100.1;TraesCS4B02G211600.1;TraesCS4A02G092600.1;TraesCS4B02G251800.1;TraesCS5D02G382400.1;TraesCS6A02G372700.1;T…
		response to heat	GO:0009408	63	TraesCS5A02G117600.1;TraesCS2D02G227800.1;TraesCS2B02G247300.1;TraesCS3D02G156500.1;TraesCS4A02G092600.1;TraesCS4D02G212400.1;TraesCS4B02G211600.1;TraesCS5A02G426100.1;TraesCS5B02G428000.1;TraesCS4D02G212200.1;TraesCS5D02G434100.1;TraesCS3B02G049800.1;TraesCS5D02G266000.1;TraesCS5B02G257000.1;TraesCS3B02G130400.1;TraesCS4D02G213100.1;TraesCS4D02G213300.1;TraesCS5A02G257700.1;TraesCS4B02G225400.1;…	0		64	TraesCS3A02G113000.1;TraesCS3B02G131300.1;TraesCS3B02G130900.1;TraesCS3A02G112900.1;TraesCS3D02G115200.1;TraesCS3B02G130500.1;TraesCS3D02G114900.1;TraesCS3A02G113100.1;TraesCS4D02G086200.1;TraesCS3B02G130300.1;TraesCS4D02G145500.1;TraesCS4B02G089800.1;TraesCS3D02G114700.1;TraesCS3D02G115000.1;TraesCS3B02G131200.1;TraesCS3D02G114800.1;TraesCS3D02G115100.1;TraesCS7B02G347100.1;TraesCS4A02G226700.1;…
		response to hydrogen peroxide	GO:0042542	57	TraesCS6B02G056800.2;TraesCS6D02G048300.3;TraesCS6A02G041700.1;TraesCS7B02G245500.1;TraesCS5A02G498000.1;TraesCS2D02G227800.1;TraesCS2B02G247300.1;TraesCS4D02G322700.1;TraesCS4A02G092600.1;TraesCS4D02G212400.1;TraesCS4B02G211600.1;TraesCS4D02G212200.1;TraesCS3B02G049800.1;TraesCS3B02G130400.1;TraesCS4D02G213100.1;TraesCS4D02G213300.1;TraesCS2D02G311400.1;TraesCS4A02G092100.1;TraesCS3D02G046700.1;…	14	TraesCS6A02G041700.1;TraesCS6D02G048300.3;TraesCS6B02G056800.2;TraesCS7B02G473400.1;TraesCS4D02G213100.1;TraesCS4B02G211600.1;TraesCS4B02G212200.1;TraesCS4B02G212300.1;TraesCS4B02G211700.1;TraesCS3D02G114700.1;TraesCS4A02G092100.1;TraesCS3D02G045500.1;TraesCS7B02G347100.1;TraesCS3A02G033900.1	56	TraesCS3A02G113000.1;TraesCS3B02G131300.1;TraesCS3B02G130900.1;TraesCS3A02G112900.1;TraesCS3D02G115200.1;TraesCS3B02G130500.1;TraesCS3D02G114900.1;TraesCS3A02G113100.1;TraesCS4D02G086200.1;TraesCS3B02G130300.1;TraesCS4D02G145500.1;TraesCS4B02G089800.1;TraesCS3D02G114700.1;TraesCS3D02G115000.1;TraesCS3B02G131200.1;TraesCS3D02G114800.1;TraesCS3D02G115100.1;TraesCS7B02G347100.1;TraesCS4A02G226700.1;…
		removal of superoxide radicals	GO:0019430	0		0		0
		positive regulation of superoxide dismutase activity	GO:1901671	0		10	TraesCS5B02G211200.1TraesCS7A02G161000.1;TraesCS5D02G219500.1;TraesCS5A02G212500.1;TraesCS7B02G066000.2;TraesCS7D02G162300.2;TraesCS6B02G371500.1;TraesCS6D02G320800.1;TraesCS6A02G340300.1;TraesCS6A02G340300.2	0
		cellular response to oxidative stress	GO:0034599	20	TraesCS6A02G225100.2;TraesCS6B02G234900.1;TraesCS6D02G176700.1;TraesCS7D02G249200.2;TraesCS2A02G305600.2;TraesCS6A02G188100.1;TraesCS2A02G305700.1;TraesCS2B02G322400.1;TraesCS7D02G249200.1;TraesCS2D02G304100.1;TraesCS7A02G250500.2;TraesCS2B02G087400.1;TraesCS2D02G339600.1;TraesCS4A02G106300.2;TraesCS2B02G359300.1;TraesCS6D02G397200.1;TraesCS2B02G457600.1;TraesCS6B02G462300.1;TraesCS6A02G412900.1;…	14	TraesCS7A02G081100.1;TraesCS2A02G437700.1;TraesCS2D02G434500.1;TraesCS6D02G397200.1;TraesCS7D02G249200.1;TraesCS7B02G140600.2;TraesCS6A02G412900.1;TraesCS7B02G140600.1;TraesCS6B02G462300.1;TraesCS2B02G457600.1;TraesCS6B02G197100.1;TraesCS6D02G397200.2;TraesCS6D02G158500.1;TraesCS6A02G169100.1	21	TraesCS7D02G272500.1TraesCS2B02G322400.1;TraesCS3A02G183500.1;TraesCS5B02G120200.3;TraesCS2D02G304100.1;TraesCS2D02G434500.1;TraesCS2A02G305600.2;TraesCS2B02G087400.1;TraesCS6A02G188100.1;TraesCS7A02G250500.1;TraesCS6D02G176700.1;TraesCS7A02G250500.2;TraesCS7D02G249200.2;TraesCS7B02G140600.2;TraesCS7D02G249200.1;TraesCS6B02G197100.1;TraesCS6D02G158500.1;TraesCS6B02G234900.1;TraesCS7B02G140600.1;T…
	Keumkang (FDR = 0.05, |FC|>2)	cellular response to heat	GO:0034605	41	TraesCS6D02G222700.2;TraesCS6A02G240500.1;TraesCS6B02G284200.3;TraesCS4A02G436600.1;TraesCS3B02G323800.1;TraesCS6A02G098800.1;TraesCS3B02G314600.1;TraesCS4B02G278100.1;TraesCS4D02G276500.1;TraesCS4A02G027700.1;TraesCS3B02G438900.1;TraesCS4B02G380800.1;TraesCSU02G131300.1;TraesCS5B02G440700.1;TraesCS5A02G260600.;3;TraesCS5A02G437900.1;TraesCS3A02G280800.1;TraesCS5D02G268000.;TraesCS5B02G258900.2;T…	0		37	TraesCS3D02G273600.1;TraesCS7A02G360400.1;TraesCS2B02G047400.1;TraesCS3B02G308100.1;TraesCS2A02G033700.1;TraesCS1A02G340100.1;TraesCS7B02G267300.1;TraesCS1B02G352400.1;TraesCS1D02G342100.1;TraesCS1D02G382900.1;TraesCS1A02G375600.2;TraesCS1B02G396000.1;TraesCS7A02G242200.1;TraesCS6B02G174500.1;TraesCS7D02G241100.1;TraesCS6D02G135600.1;TraesCS7B02G149200.1;TraesCS6A02G146400.1;TraesCS5A02G383800.1;…
		response to heat	GO:0009408	63	TraesCS2B02G247300.1;TraesCS2D02G227800.1;TraesCS3B02G175900.1;TraesCS3D02G156500.1;TraesCS7B02G081600.4;TraesCS4D02G212200.1;TraesCS4B02G211600.1;TraesCS5A02G426100.1;TraesCS5D02G434100.1;TraesCS4D02G212400.1;TraesCS5B02G428000.1;TraesCS3B02G049900.1;TraesCS5B02G257000.1;TraesCS4D02G213100.1;TraesCS5D02G266000.1;TraesCS6D02G169100.1;TraesCS5A02G257700.1;TraesCS4B02G212200.1;TraesCS3A02G033900.1;…	0		63	TraesCS4D02G145500.1;TraesCS3B02G131300.1;TraesCS4D02G086200.1;TraesCS3B02G131000.1;TraesCS4B02G089800.1;TraesCS3A02G113000.1;TraesCS4A02G226700.1;TraesCS3D02G115000.1;TraesCS3D02G115100.1;TraesCS3B02G130900.1;TraesCS3A02G113100.1;TraesCS3D02G114800.1;TraesCS3A02G112900.1;TraesCS3B02G131200.1;TraesCS3D02G114900.1;TraesCS3B02G130500.1;TraesCS3D02G114700.1;TraesCS7B02G347100.1;TraesCS3D02G045800.1;…
		response to hydrogen peroxide	GO:0042542	55	TraesCS2B02G247300.1;TraesCS2D02G227800.1;TraesCS5A02G498000.1;TraesCS6A02G041700.1;TraesCS4D02G322700.1;TraesCS4B02G325800.1;TraesCSU02G105300.1;TraesCS4D02G212200.1;TraesCS4B02G211600.1;TraesCS4D02G212400.1;TraesCS3B02G049900.1;TraesCS4D02G213100.1;Tr;aesCS4B02G212200.1;TraesCS3A02G033900.1;TraesCS4A02G092900.1;TraesCS4D02G213300.1;TraesCS4A02G092100.1;TraesCS4B02G211700.1;TraesCS3A02G034500.1;…	12	TraesCS6A02G041700.1;TraesCS6D02G048300.3;TraesCS6B02G056800.2;TraesCS4D02G322700.1;TraesCS5A02G498000.1;TraesCS4D02G213100.1;TraesCS4B02G211600.1;TraesCS5A02G193200.1;TraesCS4B02G212300.1;TraesCS4A02G092100.1;TraesCS3A02G033900.1;TraesCS3D02G115300.1	58	TraesCS4D02G145500.1;TraesCS3B02G131300.1;TraesCS4D02G086200.1;TraesCS3B02G131000.1;TraesCS4B02G089800.1;TraesCS3A02G113000.1;TraesCS4A02G226700.1;TraesCS3D02G115000.1;TraesCS6D02G048300.3;TraesCS3D02G115100.1;TraesCS3B02G130900.1;TraesCS3A02G113100.1;TraesCS3D02G114800.1;TraesCS3A02G112900.1;TraesCS6A02G041700.1;TraesCS3B02G131200.1;TraesCS3D02G114900.1;TraesCS3B02G130500.1;TraesCS3D02G114700.1;…
		removal of superoxide radicals	GO:0019430	0		0		0
		positive regulation of superoxide dismutase activity	GO:1901671	0		10	TraesCS5B02G211200.1;TraesCS7A02G161000.1;TraesCS5D02G219500.1;TraesCS5A02G212500.1;TraesCS7B02G066000.2;TraesCS7D02G162300.2;TraesCS6B02G371500.1;TraesCS6D02G320800.1;TraesCS6A02G340300.1;TraesCS6A02G340300.2	0
		cellular response to oxidative stress	GO:0034599	0		0		20	TraesCS4A02G106300.2;TraesCS7D02G272500.1;TraesCS3D02G187600.2;TraesCS3A02G183500.1;TraesCS6A02G188100.1;TraesCS6D02G176700.1;TraesCS2B02G457600.1;TraesCS6B02G462300.2;TraesCS2D02G339600.1;TraesCS7A02G250500.1;TraesCS2D02G434500.1;TraesCS2A02G437700.1;TraesCS7A02G250500.2;TraesCS7D02G249200.2;TraesCS7B02G140600.2;TraesCS7D02G249200.1;TraesCS6B02G197100.1;TraesCS6B02G234900.1;TraesCS6D02G158500.1;…
	Olgeuru (FDR = 0.05, |FC|>2)	cellular response to heat	GO:0034605	45	TraesCS6A02G240500.1;TraesCS6D02G222700.2;TraesCS6B02G284200.3;TraesCS4B02G239700.1;TraesCS4D02G239600.1;TraesCS7D02G182700.1;TraesCS5B02G440700.1;TraesCS4A02G027700.1;TraesCS6B02G127000.1;TraesCS6A02G098800.1;TraesCS5A02G437900.1;TraesCS1D02G390600.1;Tr;aesCS1A02G382900.2;TraesCS6D02G083800.1;TraesCS5D02G445100.1;TraesCS5A02G260600.3;TraesCS5B02G258900.2;TraesCS5D02G268000.1;TraesCS3A02G280800.1…	0		40	TraesCS3D02G273600.1;TraesCS3B02G308100.1;TraesCS7A02G360400.1;TraesCS2B02G047400.1;TraesCS2A02G033700.1;TraesCS1B02G352400.1;TraesCS1A02G340100.1;TraesCS7B02G267300.1;TraesCS1D02G342100.1;TraesCS1D02G382900.1;TraesCS1A02G375600.2;TraesCS1B02G396000.1;TraesCS7A02G242200.1;TraesCS1A02G382900.2;TraesCS7D02G241100.1;TraesCS7B02G149200.1;TraesCS5D02G393200.1;TraesCS1B02G408600.1;TraesCS5A02G383800.1;…
		response to heat	GO:0009408	73	TraesCS6D02G356800.1;TraesCS6B02G410600.1;TraesCS3D02G156500.1;TraesCS3A02G148700.1;TraesCS6B02G110200.1;TraesCS6A02G087600.1;TraesCS6A02G372700.1;TraesCSU02G019000.1 TraesCS4A02G064300.2;TraesCS5A02G115000.1;TraesCS5B02G115900.1;TraesCS5B02G374900.1;TraesCS5D02G382400.1;TraesCS5D02G129700.1;TraesCS6D02G232600.1;TraesCS3A02G035500.1;TraesCS3B02G048700.1;TraesCS4D02G212200.1;TraesCS4B02G211600.1;T…	0		64	TraesCS3B02G131300.1;TraesCS4B02G225400.1;TraesCS3D02G046300.1;TraesCS3D02G115200.1;TraesCS3A02G112900.1;TraesCS3A02G113000.1;TraesCS3B02G131100.1;TraesCS4B02G089800.1;TraesCS3D02G045600.1;TraesCS6D02G169100.1;TraesCS4A02G226700.1;TraesCS3D02G114800.1;TraesCS3B02G131200.1;TraesCS4D02G086200.1;TraesCS3D02G114900.1;TraesCS7B02G347100.1;TraesCS3D02G045800.1;TraesCS4D02G145500.1;TraesCS3D02G045700.1;…
		response to hydrogen peroxide	GO:0042542	62	TraesCS6B02G056800.2;TraesCS5A02G498000.1;TraesCS4D02G322700.1;TraesCS4B02G325800.1;TraesCS5B02G145900.2;TraesCS5A02G193200.1;TraesCS6B02G110200.1;T;aesCS6A02G087600.1;TraesCSU02G019000.1;TraesCS3A02G035500.1;TraesCS3B02G048700.1;TraesCS6A02G041700.1;TraesCSU02G105300.1;TraesCS6D02G048300.3;TraesCS4D02G212200.1;TraesCS4B02G211600.1;TraesCS7B02G245500.1;TraesCS7A02G549800.1;TraesCS4D02G212400.1;Tr…	0		56	TraesCS3B02G131300.1;TraesCS3D02G046300.1;TraesCS3D02G115200.1;TraesCS3A02G112900.1;TraesCS3A02G113000.1;TraesCS3B02G131100.1;TraesCS4B02G089800.1;TraesCS3D02G045600.1;TraesCS4A02G226700.1;TraesCS3D02G114800.1;TraesCS3B02G131200.1;TraesCS4D02G086200.1;TraesCS3D02G114900.1;TraesCS7B02G347100.1;TraesCS3D02G045800.1;TraesCS4D02G145500.1;TraesCS3D02G045700.1;TraesCS5B02G245700.1;TraesCS3A02G113100.1;…
		removal of superoxide radicals	GO:0019430	9	TraesCS2A02G132200.2;TraesCS2B02G154700.1;TraesCS7D02G290700.2;TraesCS6D02G258600.1;TraesCS6B02G306300.1;TraesCS6A02G278000.1;TraesCS7A02G225400.2;TraesCS7D02G229100.1;TraesCS2A02G121200.1	0		0
		positive regulation of superoxide dismutase activity	GO:1901671	0		10	TraesCS7B02G066000.2;TraesCS6B02G371500.1;TraesCS5A02G212500.1;TraesCS6A02G340300.2TraesCS7D02G162300.2;TraesCS5B02G211200.1;TraesCS7A02G161000.1;TraesCS5D02G219500.1;TraesCS6D02G320800.1;TraesCS7B02G066000.1	0
		cellular response to oxidative stress	GO:0034599	47	TraesCS6A02G169100.1;TraesCS6D02G176700.1;TraesCS6B02G234900.1;TraesCS6D02G158500.1;TraesCS6A02G188100.1;TraesCS2D02G434500.1;TraesCS2B02G457600.1;TraesCS7D02G249200.1;TraesCS6A02G412900.1;TraesCS6B02G462300.1;TraesCS6D02G397200.1;TraesCS2A02G437700.1;TraesCS2D02G339600.1;TraesCS6D02G397200.2;TraesCS7A02G250500.2;TraesCS7B02G140600.2;TraesCS7A02G250500.1;TraesCS2A02G363600.1;Trae;sCS3A02G183500.1…	27	TraesCS2B02G457600.1;TraesCS6D02G176700.1;TraesCS6D02G397200.1;TraesCS6B02G234900.1;TraesCS6A02G412900.1;TraesCS6A02G188100.1;TraesCS2D02G434500.1;TraesCS2A02G437700.1;TraesCS6D02G397200.2;TraesCS7D02G289300.1;TraesCS6B02G462300.1;TraesCS2D02G339600.1;TraesCS7A02G293400.1;TraesCS2B02G359300.1;TraesCS7B02G185700.1;TraesCS2B02G322400.1;TraesCS7D02G249200.2;TraesCS7B02G140600.2;TraesCS5B02G120200.1;…	28	TraesCS6B02G462300.3;TraesCS5A02G113100.3;TraesCS2B02G381600.1;TraesCS2B02G322400.1 TraesCS1B02G230500.1;TraesCS2D02G434500.1;TraesCS7D02G272500.1;TraesCS6B02G462300.1;TraesCS2B02G087400.1;TraesCS7B02G404000.1;TraesCS7D02G389700.1;TraesCS2A02G363600.1;TraesCS2A02G305700.1;TraesCS3A02G183500.1;TraesCS2D02G339600.1;TraesCS6B02G197100.1;TraesCS7A02G250500.1;TraesCS6A02G188100.1;TraesCS7B02G140600.1;…
	FDR, false discovery rate; FC, fold change, CT, non heat-stress conditions; H6, heat-stress conditions at 35℃ for 6 h; H12; heat-stress conditions at 35℃ for 6 h.
